# Supplementary material for: Pooled clone collections by multiplexed CRISPR-Cas12a-assisted gene tagging in yeast
Source: Nat Commun. 2019 Jul 4;10:2960. doi: 10.1038/s41467-019-10816-7 (PMC6609715; doi:10.1038/s41467-019-10816-7)
Supplement: Supplementary file 2 — Supplementary Data 1 [file 41467_2019_10816_MOESM2_ESM.csv]

locus_tag	oligo_sequence
YKL028W	gcgcataatttctactgttgtagatAAAAAAACGGACCATATCAAttttttttTGATATGGTCCGTTTTTTTTAAATCTTACCAACTAGCTCTccatcaacttggTGATGATGATGATGAGATGGACATTGAGTTTGAGGACGTTggctcttcaggcggt
YKL028W	gcgcataatttctactgttgtagatAGGACGTTTGATATGGTCCGttttttttTGATATGGTCCGTTTTTTTTAAATCTTACCAACTAGCTCTccatcaacttggTGATGATGATGATGAGATGGACATTGAGTTTGAGGACGTTggctcttcaggcggt
YKL028W	gcgcataatttctactgttgtagatAGTTTGAGGACGTTTGATATttttttttTGATATGGTCCGTTTTTTTTAAATCTTACCAACTAGCTCTccatcaacttggTGATGATGATGATGAGATGGACATTGAGTTTGAGGACGTTggctcttcaggcggt
YKL028W	gcgcataatttctactgttgtagatATATGGTCCGTTTTTTTTAAttttttttTGATATGGTCCGTTTTTTTTAAATCTTACCAACTAGCTCTTACAccatcaacttggGATGATGATGAGATGGACATTGAGTTTGAGGACGTTggctcttcaggcggt
YKL028W	gcgcataatttctactgttgtagatGTAAGATTTAAAAAAAACGGttttttttTGATATGGTCCGTTTTTTTTAAATCTTACCAACTAGCTCTTccatcaacttggGATGATGATGATGAGATGGACATTGAGTTTGAGGACGTTggctcttcaggcggt
YKL028W	gcgcataatttctactgttgtagatTAAGAGCTAGTTGGTAAGATttttttttTGATATGGTCCGTTTTTTTTAAATCTTACCAACTAGCTCTTACAATGTAGccatcaacttggGATGAGATGGACATTGAGTTTGAGGACGTTggctcttcaggcggt
YBR245C	gcgcataatttctactgttgtagatAAAAAAATCGAAATATAAAAttttttttTAAACCTTCTTTTTTTATATTTCGATTTTTTTTAATATATCCTAccatcaacttggGTAGCAGAGAAAATTCCGGAAAACGAAACCACTCATggctcttcaggcggt
YBR245C	gcgcataatttctactgttgtagatAACCTTCTTTTTTTATATTTttttttttTAAACCTTCTTTTTTTATATTTCGATTTTTTTTAATATATCCTAccatcaacttggGTAGCAGAGAAAATTCCGGAAAACGAAACCACTCATggctcttcaggcggt
YBR245C	gcgcataatttctactgttgtagatATGAGTGGTTTCGTTTTCCGttttttttTAAACCTTCTTTTTTTATATTTCGATTccatcaacttggTTGGAACTGAACAGTTGGTAGCAGAGAAAATTCCGGAAAACGAAACCACTCATggctcttcaggcggt
YBR245C	gcgcataatttctactgttgtagatCGGAAAACGAAACCACTCATttttttttTAAACCTTCTTTTTTTATATTTCGATTTTTTTTAAccatcaacttggGAACAGTTGGTAGCAGAGAAAATTCCGGAAAACGAAACCACTCATggctcttcaggcggt
YBR245C	gcgcataatttctactgttgtagatGTAGCAGAGAAAATTCCGGAttttttttTAAACCTTCTTTTTTTATATTTCGATTccatcaacttggTTGGAACTGAACAGTTGGTAGCAGAGAAAATTCCGGAAAACGAAACCACTCATggctcttcaggcggt
YBR245C	gcgcataatttctactgttgtagatGTTTTCCGGAATTTTCTCTGttttttttTAAACCTTCTTTTTTTATATTTCccatcaacttggAATGTTGGAACTGAACAGTTGGTAGCAGAGAAAATTCCGGAAAACGAAACCACTCATggctcttcaggcggt
YBR245C	gcgcataatttctactgttgtagatTTTTTTTATATTTCGATTTTttttttttTAAACCTTCTTTTTTTATATTTCGATTTTTTTTAATATATCCTACACCATccatcaacttggGAGAAAATTCCGGAAAACGAAACCACTCATggctcttcaggcggt
YEL055C	gcgcataatttctactgttgtagatAAAAAAGCAAACTGTAATGGttttttttTAATCTAAGTATATTTTATCACTCCTCccatcaacttggTTGATTTCATCAATTGGCTATCTTCAAAAAAGCAAACTGTAATGGATAAGGAAggctcttcaggcggt
YEL055C	gcgcataatttctactgttgtagatAGGAGTGATAAAATATACTTttttttttTAATCTAAGTATATTTTATCACTCCTCAAAATCGGATTATccatcaacttggTTGGCTATCTTCAAAAAAGCAAACTGTAATGGATAAGGAAggctcttcaggcggt
YEL055C	gcgcataatttctactgttgtagatATCAATTGGCTATCTTCAAAttttttttTAATCTAAGTATATTTTATCccatcaacttggATTTTTATTGATTTCATCAATTGGCTATCTTCAAAAAAGCAAACTGTAATGGATAAGGAAggctcttcaggcggt
YEL055C	gcgcataatttctactgttgtagatCAGTTTGCTTTTTTGAAGATttttttttTAATCTAAGTATATTTTATCAccatcaacttggTTTTTATTGATTTCATCAATTGGCTATCTTCAAAAAAGCAAACTGTAATGGATAAGGAAggctcttcaggcggt
YEL055C	gcgcataatttctactgttgtagatCTTATCCATTACAGTTTGCTttttttttTAATCTAAGTATATTTTATCACTCCTCccatcaacttggTTGATTTCATCAATTGGCTATCTTCAAAAAAGCAAACTGTAATGGATAAGGAAggctcttcaggcggt
YEL055C	gcgcataatttctactgttgtagatGATTATTCCTTATCCATTACttttttttTAATCTAAGTATATTTTATCACTCCTCAAAccatcaacttggATTTCATCAATTGGCTATCTTCAAAAAAGCAAACTGTAATGGATAAGGAAggctcttcaggcggt
YEL055C	gcgcataatttctactgttgtagatGCTATCTTCAAAAAAGCAAAttttttttTAATCTAAGTATATTTTATCACTCCTCccatcaacttggTTGATTTCATCAATTGGCTATCTTCAAAAAAGCAAACTGTAATGGATAAGGAAggctcttcaggcggt
YEL055C	gcgcataatttctactgttgtagatTCCATTACAGTTTGCTTTTTttttttttTAATCTAAGTATATTTTATCACTCCTCccatcaacttggTTGATTTCATCAATTGGCTATCTTCAAAAAAGCAAACTGTAATGGATAAGGAAggctcttcaggcggt
YNR024W	gcgcataatttctactgttgtagatAAAAAAGTAGCGCAGACAATttttttttTAGCGCAGACAATGCACCAGCAGAAGTACGTATTCGTATAccatcaacttggCAACCATAATGGTAAAAATAAAAATAGAAATTCAAAAAAGggctcttcaggcggt
YNR024W	gcgcataatttctactgttgtagatAATTTCTATTTTTATTTTTAttttttttTAGCGCAGACAATGCACCAGCAGAAGTccatcaacttggAAAAGAAAAAGACCAACCATAATGGTAAAAATAAAAATAGAAATTCAAAAAAGggctcttcaggcggt
YNR024W	gcgcataatttctactgttgtagatTATACGAATACGTACTTCTGttttttttTAGCGCAGACAATGCACCAGCAGAAGTACGTATTCGTATATAATAATGAGccatcaacttggGGTAAAAATAAAAATAGAAATTCAAAAAAGggctcttcaggcggt
YNR024W	gcgcataatttctactgttgtagatTATTTTTATTTTTACCATTAttttttttTAGCGCAGACAATGCACCAGCccatcaacttggGCATCAAAAAGAAAAAGACCAACCATAATGGTAAAAATAAAAATAGAAATTCAAAAAAGggctcttcaggcggt
YNR024W	gcgcataatttctactgttgtagatTCTGCGCTACTTTTTTGAATttttttttTAGCGCAGACAATGCACCAGCAGAAGTACGTATTccatcaacttggAAAGACCAACCATAATGGTAAAAATAAAAATAGAAATTCAAAAAAGggctcttcaggcggt
YNR024W	gcgcataatttctactgttgtagatTGCTGGTGCATTGTCTGCGCttttttttTAGCGCAGACAATGCACCAGCAGAAGTACGTATTCGTATAccatcaacttggCAACCATAATGGTAAAAATAAAAATAGAAATTCAAAAAAGggctcttcaggcggt
YJL125C	gcgcataatttctactgttgtagatAAAAACATATAATTTAAGTAttttttttTAATTAAATGATTAACTACTTATATACTTAAATTATATGTTTTTGAAATTccatcaacttggGTTAACGAAATTCTTCGATCCACGGAAAAAggctcttcaggcggt
YJL125C	gcgcataatttctactgttgtagatAATGATTAACTACTTATATAttttttttTAATTAAATGATTAACTACTTATATACTTAAATTATATGTTTTTGAAAccatcaacttggAAGTTAACGAAATTCTTCGATCCACGGAAAAAggctcttcaggcggt
YJL125C	gcgcataatttctactgttgtagatACGAAATTCTTCGATCCACGttttttttTAATTAAATGATTAACTACTTATATACTTccatcaacttggAGATCAAGAGATGATGAAAAAGTTAACGAAATTCTTCGATCCACGGAAAAAggctcttcaggcggt
YJL125C	gcgcataatttctactgttgtagatACTACTTATATACTTAAATTttttttttTAATTAAATGATTAACTACTTATATACTTAAATTATATGTTTTTGAAATTccatcaacttggGTTAACGAAATTCTTCGATCCACGGAAAAAggctcttcaggcggt
YJL125C	gcgcataatttctactgttgtagatAGTATATAAGTAGTTAATCAttttttttTAATTAAATGATTAACTACTTATATACTTAAATTATATGTccatcaacttggTGATGAAAAAGTTAACGAAATTCTTCGATCCACGGAAAAAggctcttcaggcggt
YJL125C	gcgcataatttctactgttgtagatATCATTTAATTATTTTTCCGttttttttTAATTAAATGATTAACTACTTATATACTTAAATTATAccatcaacttggAGATGATGAAAAAGTTAACGAAATTCTTCGATCCACGGAAAAAggctcttcaggcggt
YJL125C	gcgcataatttctactgttgtagatATTATTTTTCCGTGGATCGAttttttttTAATTAAATGATTAACTACTTATATACTTccatcaacttggAGATCAAGAGATGATGAAAAAGTTAACGAAATTCTTCGATCCACGGAAAAAggctcttcaggcggt
YJL125C	gcgcataatttctactgttgtagatCGTGGATCGAAGAATTTCGTttttttttTAATTAAATGATTAACTACTTATATACccatcaacttggATAGATCAAGAGATGATGAAAAAGTTAACGAAATTCTTCGATCCACGGAAAAAggctcttcaggcggt
YJL125C	gcgcataatttctactgttgtagatGATCCACGGAAAAATAATTAttttttttTAATTAAATGATTAACTACTTATATACTTAAATTATATGTccatcaacttggTGATGAAAAAGTTAACGAAATTCTTCGATCCACGGAAAAAggctcttcaggcggt
YJL125C	gcgcataatttctactgttgtagatTTTTTCCGTGGATCGAAGAAttttttttTAATTAAATGATTAACTACTTATATACccatcaacttggATAGATCAAGAGATGATGAAAAAGTTAACGAAATTCTTCGATCCACGGAAAAAggctcttcaggcggt
YNR038W	gcgcataatttctactgttgtagatAAAAACTATCACAATAACACttttttttTAATTTCTCACTTTCCACCTTCGCATCccatcaacttggATACTTCGTCTCTAGAAAGTTTGAAAAACTATCACAATAACACCGCACAAGCTggctcttcaggcggt
YNR038W	gcgcataatttctactgttgtagatAATGTTATAAATGAATGGATttttttttTAATTTCTCACTTTCCACCTTCGCATCCATTCATTTATAACATTCAAACAccatcaacttggAAAAACTATCACAATAACACCGCACAAGCTggctcttcaggcggt
YNR038W	gcgcataatttctactgttgtagatAGCTTGTGCGGTGTTATTGTttttttttTAATTTCTCACTTTCCACCTTCGCATCccatcaacttggATACTTCGTCTCTAGAAAGTTTGAAAAACTATCACAATAACACCGCACAAGCTggctcttcaggcggt
YNR038W	gcgcataatttctactgttgtagatATTTCTCACTTTCCACCTTCttttttttTAATTTCTCACTTTCCACCTTCGCATCCATTCATTTATAACATTccatcaacttggAGTTTGAAAAACTATCACAATAACACCGCACAAGCTggctcttcaggcggt
YNR038W	gcgcataatttctactgttgtagatCACCTTCGCATCCATTCATTttttttttTAATTTCTCACTTTCCACCTTCGCATCCATTCATTTATAACATTCAAACAccatcaacttggAAAAACTATCACAATAACACCGCACAAGCTggctcttcaggcggt
YNR038W	gcgcataatttctactgttgtagatTAAATGAATGGATGCGAAGGttttttttTAATTTCTCACTTTCCACCTTCGCATCCATTCATTTATAACATTCAAACccatcaacttggGAAAAACTATCACAATAACACCGCACAAGCTggctcttcaggcggt
YNR038W	gcgcataatttctactgttgtagatTCACTTTCCACCTTCGCATCttttttttTAATTTCTCACTTTCCACCTTCGCATCCATTCATTTATAACATTCAAACccatcaacttggGAAAAACTATCACAATAACACCGCACAAGCTggctcttcaggcggt
YNR038W	gcgcataatttctactgttgtagatTGCGGTGTTATTGTGATAGTttttttttTAATTTCTCACTTTCCACCTTCGCATCccatcaacttggATACTTCGTCTCTAGAAAGTTTGAAAAACTATCACAATAACACCGCACAAGCTggctcttcaggcggt
YOR272W	gcgcataatttctactgttgtagatAAAAACTGAGAAAAAACTGTttttttttTGAGAAAAAACTGTTGTTGTTTTTATGTAGAATAATGTACccatcaacttggAAAGATTCAAATAAATAAAGGAGACAACATTTTCAAAAACggctcttcaggcggt
YOR272W	gcgcataatttctactgttgtagatAAAATGTTGTCTCCTTTATTttttttttTGAGAAAAAACTGTTGTTGTTTTTATGccatcaacttggCTGGTCAAGACAAAAAGATTCAAATAAATAAAGGAGACAACATTTTCAAAAACggctcttcaggcggt
YOR272W	gcgcataatttctactgttgtagatAAATAAATAAAGGAGACAACttttttttTGAGAAAAAACTGTTGTTGTTTTTATGccatcaacttggCTGGTCAAGACAAAAAGATTCAAATAAATAAAGGAGACAACATTTTCAAAAACggctcttcaggcggt
YOR272W	gcgcataatttctactgttgtagatTACATAAAAACAACAACAGTttttttttTGAGAAAAAACTGTTGTTGTTTTTATGTAGAATAATGTACTccatcaacttggAAGATTCAAATAAATAAAGGAGACAACATTTTCAAAAACggctcttcaggcggt
YOR272W	gcgcataatttctactgttgtagatTCAGTTTTTGAAAATGTTGTttttttttTGAGAAAAAACTGTTGTTGTTTTTATGTccatcaacttggTGGTCAAGACAAAAAGATTCAAATAAATAAAGGAGACAACATTTTCAAAAACggctcttcaggcggt
YPR110C	gcgcataatttctactgttgtagatAAAAACTGTCCAATTACCCAttttttttTGATCCTACTTTGCATACTAATAAAAAAAACACAccatcaacttggTTTAAAGAATAAGGCTGAGTATTTGAAAAACTGTCCAATTACCCAAggctcttcaggcggt
YPR110C	gcgcataatttctactgttgtagatAAGAATAAGGCTGAGTATTTttttttttTGATCCTACTTTGCATACTAATAccatcaacttggTCCGTCAGGATTTTAAAGAATAAGGCTGAGTATTTGAAAAACTGTCCAATTACCCAAggctcttcaggcggt
YPR110C	gcgcataatttctactgttgtagatCATACTAATAAAAAAAACACttttttttTGATCCTACTTTGCATACTAATAAAAAAAACACAGTTTGAGAAAAATATTccatcaacttggGAGTATTTGAAAAACTGTCCAATTACCCAAggctcttcaggcggt
YPR110C	gcgcataatttctactgttgtagatCCCAATGATCCTACTTTGCAttttttttTGATCCTACTTTGCATACTAATAAAAAAAACACAGTTTGAccatcaacttggGAATAAGGCTGAGTATTTGAAAAACTGTCCAATTACCCAAggctcttcaggcggt
YPR110C	gcgcataatttctactgttgtagatGACAGTTTTTCAAATACTCAttttttttTGATCCTACTTTGCATACTAATAAccatcaacttggCCGTCAGGATTTTAAAGAATAAGGCTGAGTATTTGAAAAACTGTCCAATTACCCAAggctcttcaggcggt
YPR110C	gcgcataatttctactgttgtagatGGTAATTGGACAGTTTTTCAttttttttTGATCCTACTTTGCATACTAATAAAAAccatcaacttggTCAGGATTTTAAAGAATAAGGCTGAGTATTTGAAAAACTGTCCAATTACCCAAggctcttcaggcggt
YPR110C	gcgcataatttctactgttgtagatGTATGCAAAGTAGGATCATTttttttttTGATCCTACTTTGCATACTAATAAAAAAAACACAGTTTGAccatcaacttggGAATAAGGCTGAGTATTTGAAAAACTGTCCAATTACCCAAggctcttcaggcggt
YPR110C	gcgcataatttctactgttgtagatTCAAACTGTGTTTTTTTTATttttttttTGATCCTACTTTGCATACTAATAAAAAAAACACAGTTTGAGAAAAATATTccatcaacttggGAGTATTTGAAAAACTGTCCAATTACCCAAggctcttcaggcggt
YDR365C	gcgcataatttctactgttgtagatAAAAAGAAAAGCAAATCATCttttttttTAAAGCAGTCAATGAAATAGTATTTAAccatcaacttggACTTGGTAAACAAGTTGAAAAAGAAAAGCAAATCATCCAAGAAGGTAAAGGTTggctcttcaggcggt
YDR365C	gcgcataatttctactgttgtagatAACCTTTACCTTCTTGGATGttttttttTAAAGCAGTCAATGAAATAGTATTTAAccatcaacttggACTTGGTAAACAAGTTGAAAAAGAAAAGCAAATCATCCAAGAAGGTAAAGGTTggctcttcaggcggt
YDR365C	gcgcataatttctactgttgtagatAAGCAGTCAATGAAATAGTAttttttttTAAAGCAGTCAATGAAATAGTATTTAAATGAAACTTGAATACAAccatcaacttggAAAAAGAAAAGCAAATCATCCAAGAAGGTAAAGGTTggctcttcaggcggt
YDR365C	gcgcataatttctactgttgtagatAAGTTTCATTTAAATACTATttttttttTAAAGCAGTCAATGAAATAGTATTTAAATGAAACTTGAATACAAATAGccatcaacttggAGAAAAGCAAATCATCCAAGAAGGTAAAGGTTggctcttcaggcggt
YDR365C	gcgcataatttctactgttgtagatAATACTATTTCATTGACTGCttttttttTAAAGCAGTCAATGAAATAGTATTTAAATGAAACTTGAATccatcaacttggGTTGAAAAAGAAAAGCAAATCATCCAAGAAGGTAAAGGTTggctcttcaggcggt
YDR365C	gcgcataatttctactgttgtagatACTGCTTTAAACCTTTACCTttttttttTAAAGCAGTCAATGAAATAGTATTTAAATGAAACccatcaacttggAAACAAGTTGAAAAAGAAAAGCAAATCATCCAAGAAGGTAAAGGTTggctcttcaggcggt
YDR365C	gcgcataatttctactgttgtagatATTGACTGCTTTAAACCTTTttttttttTAAAGCAGTCAATGAAATAGTATTTAAATGAAACTTGAccatcaacttggAAGTTGAAAAAGAAAAGCAAATCATCCAAGAAGGTAAAGGTTggctcttcaggcggt
YDR365C	gcgcataatttctactgttgtagatATTTAAATACTATTTCATTGttttttttTAAAGCAGTCAATGAAATAGTATTTAAATGAAACTTGAATAccatcaacttggTTGAAAAAGAAAAGCAAATCATCCAAGAAGGTAAAGGTTggctcttcaggcggt
YDR365C	gcgcataatttctactgttgtagatCCTTCTTGGATGATTTGCTTttttttttTAAAGCAGTCAATGAAATAGTATTTAAccatcaacttggACTTGGTAAACAAGTTGAAAAAGAAAAGCAAATCATCCAAGAAGGTAAAGGTTggctcttcaggcggt
YDR365C	gcgcataatttctactgttgtagatTATTCAAGTTTCATTTAAATttttttttTAAAGCAGTCAATGAAATAGTATTTAAATGAAACTTGAATACAAATAGATccatcaacttggAAAAGCAAATCATCCAAGAAGGTAAAGGTTggctcttcaggcggt
YHR052W	gcgcataatttctactgttgtagatAAAAAGAATCTAGCGAGTCAttttttttTAATTTGTTTCCTCCTTATCTccatcaacttggCTTCTAGCGAGCTTGAAAAAGAATCTAGCGAGTCAGAAGCTGTCAAGAAGGCTAAAAGTggctcttcaggcggt
YHR052W	gcgcataatttctactgttgtagatACTTTTAGCCTTCTTGACAGttttttttTAATTTGTTTCCTCCTTATCTATCTTTccatcaacttggGCGAGCTTGAAAAAGAATCTAGCGAGTCAGAAGCTGTCAAGAAGGCTAAAAGTggctcttcaggcggt
YHR052W	gcgcataatttctactgttgtagatATTTGTTTCCTCCTTATCTAttttttttTAATTTGTTTCCTCCTTATCTATCTTTTCTCTCATTTTTTTCTTccatcaacttggTCTAGCGAGTCAGAAGCTGTCAAGAAGGCTAAAAGTggctcttcaggcggt
YHR052W	gcgcataatttctactgttgtagatCTCCTTATCTATCTTTTCTCttttttttTAATTTGTTTCCTCCTTATCTATCTTTTCTCTCATTTTTTTCTTGTGAAGccatcaacttggGAGTCAGAAGCTGTCAAGAAGGCTAAAAGTggctcttcaggcggt
YHR052W	gcgcataatttctactgttgtagatGCCTTCTTGACAGCTTCTGAttttttttTAATTTGTTTCCTCCTTATCTATCTTTccatcaacttggGCGAGCTTGAAAAAGAATCTAGCGAGTCAGAAGCTGTCAAGAAGGCTAAAAGTggctcttcaggcggt
YHR052W	gcgcataatttctactgttgtagatTTTCCTCCTTATCTATCTTTttttttttTAATTTGTTTCCTCCTTATCTATCTTTTCTCTCATTTTTTTCTTGTGAAccatcaacttggCGAGTCAGAAGCTGTCAAGAAGGCTAAAAGTggctcttcaggcggt
YJL010C	gcgcataatttctactgttgtagatAAAAAGCAAAAGCACTATAGttttttttTAATTGGATAATATGTTACTACTGTACTGATGTAccatcaacttggTAATTCGAAGGAAGGAAGCGCCTTCAAAAAGCAAAAGCACTATAGAggctcttcaggcggt
YJL010C	gcgcataatttctactgttgtagatCATCAGTACAGTAGTAACATttttttttTAATTGGATAATATGTTACTACTGTACTGATGTAAATTATAGAAccatcaacttggGAAGGAAGCGCCTTCAAAAAGCAAAAGCACTATAGAggctcttcaggcggt
YJL010C	gcgcataatttctactgttgtagatCTTTTTGAAGGCGCTTCCTTttttttttTAATTGGATAATATGTTACTccatcaacttggTCAAGAGAAAGAAATAATTCGAAGGAAGGAAGCGCCTTCAAAAAGCAAAAGCACTATAGAggctcttcaggcggt
YJL010C	gcgcataatttctactgttgtagatGAAGGAAGGAAGCGCCTTCAttttttttTAATTGGATAATATGTTACTACTGTccatcaacttggAGAAAGAAATAATTCGAAGGAAGGAAGCGCCTTCAAAAAGCAAAAGCACTATAGAggctcttcaggcggt
YJL010C	gcgcataatttctactgttgtagatGATAATATGTTACTACTGTAttttttttTAATTGGATAATATGTTACTACTGTACTGATGTAAATTATAGAATTATccatcaacttggGAAGCGCCTTCAAAAAGCAAAAGCACTATAGAggctcttcaggcggt
YJL010C	gcgcataatttctactgttgtagatTATAATTTACATCAGTACAGttttttttTAATTGGATAATATGTTACTACTGTACTGATGTAAATTATAGAATTATGCccatcaacttggAGCGCCTTCAAAAAGCAAAAGCACTATAGAggctcttcaggcggt
YJL010C	gcgcataatttctactgttgtagatTCCAATTATCTATAGTGCTTttttttttTAATTGGATAATATGTTACTACTGTACTGATGTccatcaacttggATAATTCGAAGGAAGGAAGCGCCTTCAAAAAGCAAAAGCACTATAGAggctcttcaggcggt
YJL010C	gcgcataatttctactgttgtagatTCTATAGTGCTTTTGCTTTTttttttttTAATTGGATAATATGTTACTACTGTACccatcaacttggAAAGAAATAATTCGAAGGAAGGAAGCGCCTTCAAAAAGCAAAAGCACTATAGAggctcttcaggcggt
YKL009W	gcgcataatttctactgttgtagatAAAAAGGCTTCCAAATAATAttttttttTAAGCTGAACTATTATTTGGAAGCCTTTTTTAATAGACCATTccatcaacttggATAGCTCCACTGTTGAAAGCACTAACATCAACATGGAAggctcttcaggcggt
YKL009W	gcgcataatttctactgttgtagatAAAGCACTAACATCAACATGttttttttTAAGCTGAACTATTATTTGGAAGCCTTTTTTAccatcaacttggTATGACAACGATAGCTCCACTGTTGAAAGCACTAACATCAACATGGAAggctcttcaggcggt
YKL009W	gcgcataatttctactgttgtagatAGCTTATTCCATGTTGATGTttttttttTAAGCTGAACTATTATTTGGAAGCCTTTTTTccatcaacttggCTATGACAACGATAGCTCCACTGTTGAAAGCACTAACATCAACATGGAAggctcttcaggcggt
YKL009W	gcgcataatttctactgttgtagatATGTTAGTGCTTTCAACAGTttttttttTAAGCTGAACTATTATTTGGAAGCCccatcaacttggGGCCTACTATGACAACGATAGCTCCACTGTTGAAAGCACTAACATCAACATGGAAggctcttcaggcggt
YKL009W	gcgcataatttctactgttgtagatCAAATAATAGTTCAGCTTATttttttttTAAGCTGAACTATTATTTGGAAGCCTTTTTTAATAGACCAccatcaacttggCGATAGCTCCACTGTTGAAAGCACTAACATCAACATGGAAggctcttcaggcggt
YKL009W	gcgcataatttctactgttgtagatCATGTTGATGTTAGTGCTTTttttttttTAAGCTGAACTATTATTTGGAAGCCTTccatcaacttggCCTACTATGACAACGATAGCTCCACTGTTGAAAGCACTAACATCAACATGGAAggctcttcaggcggt
YKL009W	gcgcataatttctactgttgtagatTACAATGGTCTATTAAAAAAttttttttTAAGCTGAACTATTATTTGGAAGCCTTTTTTAATAGACCATTGTATAAAAccatcaacttggACTGTTGAAAGCACTAACATCAACATGGAAggctcttcaggcggt
YKL009W	gcgcataatttctactgttgtagatTTTGGAAGCCTTTTTTAATAttttttttTAAGCTGAACTATTATTTGGAAGCCTTTTTTAATAGACCATTGTATAAAAccatcaacttggACTGTTGAAAGCACTAACATCAACATGGAAggctcttcaggcggt
YNL061W	gcgcataatttctactgttgtagatAAAAAGGGTGTCAATCCAAAttttttttTAAGTTCCCACAAACGTAGTccatcaacttggAAAAACAATCTTTTGAAAAAGGGTGTCAATCCAAAAGCTAAAAGACCTTCTAACGAAAAAggctcttcaggcggt
YNL061W	gcgcataatttctactgttgtagatCCACAAACGTAGTGGCATCAttttttttTAAGTTCCCACAAACGTAGTGGCATCATGTTAGCATAGTTTTCTCTCTCccatcaacttggTCCAAAAGCTAAAAGACCTTCTAACGAAAAAggctcttcaggcggt
YNL061W	gcgcataatttctactgttgtagatGAAGGTCTTTTAGCTTTTGGttttttttTAAGTTCCCACAAACGTAGTGGCATccatcaacttggCAATCTTTTGAAAAAGGGTGTCAATCCAAAAGCTAAAAGACCTTCTAACGAAAAAggctcttcaggcggt
YNL061W	gcgcataatttctactgttgtagatGTTAGAAGGTCTTTTAGCTTttttttttTAAGTTCCCACAAACGTAGTGGCATCAccatcaacttggATCTTTTGAAAAAGGGTGTCAATCCAAAAGCTAAAAGACCTTCTAACGAAAAAggctcttcaggcggt
YNL061W	gcgcataatttctactgttgtagatTAACGAAAAATAAGTTCCCAttttttttTAAGTTCCCACAAACGTAGTGGCATCATGTTAGCATAGTTccatcaacttggGGGTGTCAATCCAAAAGCTAAAAGACCTTCTAACGAAAAAggctcttcaggcggt
YNL061W	gcgcataatttctactgttgtagatTGGGAACTTATTTTTCGTTAttttttttTAAGTTCCCACAAACGTAGTGGCATCATGTTAGCAccatcaacttggAAAAAGGGTGTCAATCCAAAAGCTAAAAGACCTTCTAACGAAAAAggctcttcaggcggt
YNL061W	gcgcataatttctactgttgtagatTTTTTCGTTAGAAGGTCTTTttttttttTAAGTTCCCACAAACGTAGTGGCATCAccatcaacttggATCTTTTGAAAAAGGGTGTCAATCCAAAAGCTAAAAGACCTTCTAACGAAAAAggctcttcaggcggt
YLR221C	gcgcataatttctactgttgtagatAAAAATAAAGAAATGGAGAAttttttttTGAAAAATATTGCTTTAAATCTTTTTCTAAAAGTccatcaacttggTATTGGTGAACTAGAATTGGTCTTGAAAAATAAAGAAATGGAGAACggctcttcaggcggt
YLR221C	gcgcataatttctactgttgtagatAAGCAATATTTTTCAGTTCTttttttttTGAAAAATATTGCTTTAAATCTTTTTCTAAAAGTTTGTCAccatcaacttggTGAACTAGAATTGGTCTTGAAAAATAAAGAAATGGAGAACggctcttcaggcggt
YLR221C	gcgcataatttctactgttgtagatAGTTCTCCATTTCTTTATTTttttttttTGAAAAATATTGCTTTAAATCTTTTTCccatcaacttggTGTTTGATATTGGTGAACTAGAATTGGTCTTGAAAAATAAAGAAATGGAGAACggctcttcaggcggt
YLR221C	gcgcataatttctactgttgtagatCTTTAAATCTTTTTCTAAAAttttttttTGAAAAATATTGCTTTAAATCTTTTTCTAAAAGTTTGTCATGTTTCCGCGccatcaacttggTTGGTCTTGAAAAATAAAGAAATGGAGAACggctcttcaggcggt
YLR221C	gcgcataatttctactgttgtagatGAAAAAGATTTAAAGCAATAttttttttTGAAAAATATTGCTTTAAATCTTTTTCTAAAAGTTTGTCAccatcaacttggTGAACTAGAATTGGTCTTGAAAAATAAAGAAATGGAGAACggctcttcaggcggt
YLR221C	gcgcataatttctactgttgtagatGTCTTGAAAAATAAAGAAATttttttttTGAAAAATATTGCTTTAAATCTTTTTCTccatcaacttggGTTTGATATTGGTGAACTAGAATTGGTCTTGAAAAATAAAGAAATGGAGAACggctcttcaggcggt
YLR221C	gcgcataatttctactgttgtagatGTGAACTAGAATTGGTCTTGttttttttTGAAAAATATTGCTTTAAATCTTTccatcaacttggGAATGTTTGATATTGGTGAACTAGAATTGGTCTTGAAAAATAAAGAAATGGAGAACggctcttcaggcggt
YLR221C	gcgcataatttctactgttgtagatTCCATTTCTTTATTTTTCAAttttttttTGAAAAATATTGCTTTAAATCTTTTTCccatcaacttggTGTTTGATATTGGTGAACTAGAATTGGTCTTGAAAAATAAAGAAATGGAGAACggctcttcaggcggt
YLR221C	gcgcataatttctactgttgtagatTTTATTTTTCAAGACCAATTttttttttTGAAAAATATTGCTTTAAATCTTccatcaacttggGGAATGTTTGATATTGGTGAACTAGAATTGGTCTTGAAAAATAAAGAAATGGAGAACggctcttcaggcggt
YCR057C	gcgcataatttctactgttgtagatAAAAATATTCACTGTCCTCTttttttttTGAAAAATATTCACTGTCCTCTATTTATGCACATTCACATCATGccatcaacttggTCCAGTGATGAAGAAGAAAATGAGAAAGAGCTTCCTggctcttcaggcggt
YCR057C	gcgcataatttctactgttgtagatAAGGAAGCTCTTTCTCATTTttttttttTGAAAAATATTCACTGTCCTCTATTTAccatcaacttggTGTCTAATGAAAATGATTCCAGTGATGAAGAAGAAAATGAGAAAGAGCTTCCTggctcttcaggcggt
YCR057C	gcgcataatttctactgttgtagatACTGTCCTCTATTTATGCACttttttttTGAAAAATATTCACTGTCCTCTATTTATGCACATTCACATCATGTATTCCccatcaacttggGATGAAGAAGAAAATGAGAAAGAGCTTCCTggctcttcaggcggt
YCR057C	gcgcataatttctactgttgtagatCAGTGATGAAGAAGAAAATGttttttttTGAAAAATATTCACTGTCCTCTATTTAccatcaacttggTGTCTAATGAAAATGATTCCAGTGATGAAGAAGAAAATGAGAAAGAGCTTCCTggctcttcaggcggt
YCR057C	gcgcataatttctactgttgtagatCTTGAAAAATATTCACTGTCttttttttTGAAAAATATTCACTGTCCTCTATTTATGCACATTCACATccatcaacttggTGATTCCAGTGATGAAGAAGAAAATGAGAAAGAGCTTCCTggctcttcaggcggt
YCR057C	gcgcataatttctactgttgtagatTCATTTTCTTCTTCATCACTttttttttTGAAAAATATTCACTGTCCTCTccatcaacttggACCCTTGTCTAATGAAAATGATTCCAGTGATGAAGAAGAAAATGAGAAAGAGCTTCCTggctcttcaggcggt
YCR020W-B	gcgcataatttctactgttgtagatAAAAATGAAAGGAAAAAGTAttttttttTAGGAAAACGCAACATTCACAATTGTAAGCTACAAAAccatcaacttggAATGAAAAAAATGCTCGATGCTTTGAAAAATGAAAGGAAAAAGggctcttcaggcggt
YCR020W-B	gcgcataatttctactgttgtagatAATATTTTGTAGCTTACAATttttttttTAGGAAAACGCAACATTCACAATTGTAAGCTACAAAATATTGAATGTGAAccatcaacttggCTCGATGCTTTGAAAAATGAAAGGAAAAAGggctcttcaggcggt
YCR020W-B	gcgcataatttctactgttgtagatATTTTTCAAAGCATCGAGCAttttttttTAGGAAAACGCAACATTCACAATccatcaacttggATGAGTTTGGAAGAAATGAAAAAAATGCTCGATGCTTTGAAAAATGAAAGGAAAAAGggctcttcaggcggt
YCR020W-B	gcgcataatttctactgttgtagatCAATTGTGAATGTTGCGTTTttttttttTAGGAAAACGCAACATTCACAATTGTAAGCTACAAAATATccatcaacttggGAAAAAAATGCTCGATGCTTTGAAAAATGAAAGGAAAAAGggctcttcaggcggt
YCR020W-B	gcgcataatttctactgttgtagatCGTTTTCCTACTTTTTCCTTttttttttTAGGAAAACGCAACATTCACAATTGTAAGCTACAAccatcaacttggGAAATGAAAAAAATGCTCGATGCTTTGAAAAATGAAAGGAAAAAGggctcttcaggcggt
YCR020W-B	gcgcataatttctactgttgtagatCTACTTTTTCCTTTCATTTTttttttttTAGGAAAACGCAACATTCACAATTGTAAccatcaacttggTTTGGAAGAAATGAAAAAAATGCTCGATGCTTTGAAAAATGAAAGGAAAAAGggctcttcaggcggt
YCR020W-B	gcgcataatttctactgttgtagatCTTTCATTTTTCAAAGCATCttttttttTAGGAAAACGCAACATTCACAATTGTAccatcaacttggGTTTGGAAGAAATGAAAAAAATGCTCGATGCTTTGAAAAATGAAAGGAAAAAGggctcttcaggcggt
YCR020W-B	gcgcataatttctactgttgtagatTAGCTTACAATTGTGAATGTttttttttTAGGAAAACGCAACATTCACAATTGTAAGCTACAAAATATTGAAccatcaacttggAAAATGCTCGATGCTTTGAAAAATGAAAGGAAAAAGggctcttcaggcggt
YCR020W-B	gcgcataatttctactgttgtagatTGAATGTTGCGTTTTCCTACttttttttTAGGAAAACGCAACATTCACAATTGTAAGCTACAAAATATccatcaacttggGAAAAAAATGCTCGATGCTTTGAAAAATGAAAGGAAAAAGggctcttcaggcggt
YHR169W	gcgcataatttctactgttgtagatAAAAATTCTAAATAAGATTTttttttttTGAAAAATTCTAAATAAGATTTAAAGACGTACATATCGTACAATccatcaacttggAAGAAGAAGCAAAATGACGGGAAAAGTTTGCGCTCTggctcttcaggcggt
YHR169W	gcgcataatttctactgttgtagatAAGAGCGCAAACTTTTCCCGttttttttTGAAAAATTCTAAATAAGATTTAAAGAccatcaacttggAGAGAAAAAGACAGCAAAAGAAGAAGCAAAATGACGGGAAAAGTTTGCGCTCTggctcttcaggcggt
YHR169W	gcgcataatttctactgttgtagatAATCTTATTTAGAATTTTTCttttttttTGAAAAATTCTAAATAAGATTTAAAGACGTACATATCGTAccatcaacttggGCAAAAGAAGAAGCAAAATGACGGGAAAAGTTTGCGCTCTggctcttcaggcggt
YHR169W	gcgcataatttctactgttgtagatCGCTCTTGAAAAATTCTAAAttttttttTGAAAAATTCTAAATAAGATTTAAAGACGTACATATCGTAccatcaacttggGCAAAAGAAGAAGCAAAATGACGGGAAAAGTTTGCGCTCTggctcttcaggcggt
YHR169W	gcgcataatttctactgttgtagatGAATTTTTCAAGAGCGCAAAttttttttTGAAAAATTCTAAATAAGATTTAAAGACGTACATAccatcaacttggAGACAGCAAAAGAAGAAGCAAAATGACGGGAAAAGTTTGCGCTCTggctcttcaggcggt
YHR169W	gcgcataatttctactgttgtagatTAAATAAGATTTAAAGACGTttttttttTGAAAAATTCTAAATAAGATTTAAAGACGTACATATCGTACAATCTGGATccatcaacttggAAGCAAAATGACGGGAAAAGTTTGCGCTCTggctcttcaggcggt
YHR169W	gcgcataatttctactgttgtagatTACGATATGTACGTCTTTAAttttttttTGAAAAATTCTAAATAAGATTTAAAGACGTACATATCGTACAATCTGGATccatcaacttggAAGCAAAATGACGGGAAAAGTTTGCGCTCTggctcttcaggcggt
YHR169W	gcgcataatttctactgttgtagatTTTAGAATTTTTCAAGAGCGttttttttTGAAAAATTCTAAATAAGATTTAAAGACGTACATATCGTccatcaacttggAGCAAAAGAAGAAGCAAAATGACGGGAAAAGTTTGCGCTCTggctcttcaggcggt
YJR041C	gcgcataatttctactgttgtagatAAAACACACTAAAACACATAttttttttTAACTTATGTGTTTTAGTGTGTTTTCAAAAGGCATTTCTCccatcaacttggTTACCTCCAATACAAAAAGGTTGGTAAATGGCGCGAAGATggctcttcaggcggt
YJR041C	gcgcataatttctactgttgtagatACTTATGTGTTTTAGTGTGTttttttttTAACTTATGTGTTTTAGTGTGTTTTCAAAAGGCATTTCTCTGCTccatcaacttggCTCCAATACAAAAAGGTTGGTAAATGGCGCGAAGATggctcttcaggcggt
YJR041C	gcgcataatttctactgttgtagatATCTTCGCGCCATTTACCAAttttttttTAACTTATGTGTTTTAGTGTGTTTTCAccatcaacttggATTTCAAAGCACTTTACCTCCAATACAAAAAGGTTGGTAAATGGCGCGAAGATggctcttcaggcggt
YJR041C	gcgcataatttctactgttgtagatCCTCCAATACAAAAAGGTTGttttttttTAACTTATGTGTTTTAGTGTGTTTTCAccatcaacttggATTTCAAAGCACTTTACCTCCAATACAAAAAGGTTGGTAAATGGCGCGAAGATggctcttcaggcggt
YJR041C	gcgcataatttctactgttgtagatGCGCCATTTACCAACCTTTTttttttttTAACTTATGTGTTTTAGTGTGTTTTCAccatcaacttggATTTCAAAGCACTTTACCTCCAATACAAAAAGGTTGGTAAATGGCGCGAAGATggctcttcaggcggt
YJR041C	gcgcataatttctactgttgtagatGTAAATGGCGCGAAGATTAAttttttttTAACTTATGTGTTTTAGTGTGTTTTCAAAAGGCATTTCccatcaacttggCTTTACCTCCAATACAAAAAGGTTGGTAAATGGCGCGAAGATggctcttcaggcggt
YJR041C	gcgcataatttctactgttgtagatTGTGTTTTAGTGTGTTTTCAttttttttTAACTTATGTGTTTTAGTGTGTTTTCAAAAGGCATTTCTCTGCTCACGTccatcaacttggATACAAAAAGGTTGGTAAATGGCGCGAAGATggctcttcaggcggt
YOR116C	gcgcataatttctactgttgtagatAAAACGACTACTTTAGTTCGttttttttTAAAGTAGTCGTTTTTAAACTTTTTTATAGCATTTGTATTccatcaacttggATTTGAAAGTCTCTCAAATGAGGCAGCTTTAAAAGCGAACggctcttcaggcggt
YOR116C	gcgcataatttctactgttgtagatAAAGCGAACTAAAGTAGTCGttttttttTAAAGTAGTCGTTTTTAAACTTTTTTATAGCATTTGTATTccatcaacttggATTTGAAAGTCTCTCAAATGAGGCAGCTTTAAAAGCGAACggctcttcaggcggt
YOR116C	gcgcataatttctactgttgtagatAAAGTCTCTCAAATGAGGCAttttttttTAAAGTAGTCGTTTTTAAACTTTTTTAccatcaacttggCTAAGCGATGTCTATTTGAAAGTCTCTCAAATGAGGCAGCTTTAAAAGCGAACggctcttcaggcggt
YOR116C	gcgcataatttctactgttgtagatAAGCTGCCTCATTTGAGAGAttttttttTAAAGTAGTCGTTTTTAAACTTTTccatcaacttggTTCCTAAGCGATGTCTATTTGAAAGTCTCTCAAATGAGGCAGCTTTAAAAGCGAACggctcttcaggcggt
YOR116C	gcgcataatttctactgttgtagatGCTTTTAAAGCTGCCTCATTttttttttTAAAGTAGTCGTTTTTAAACTTTTTTAccatcaacttggCTAAGCGATGTCTATTTGAAAGTCTCTCAAATGAGGCAGCTTTAAAAGCGAACggctcttcaggcggt
YOR116C	gcgcataatttctactgttgtagatGTTCGCTTTTAAAGCTGCCTttttttttTAAAGTAGTCGTTTTTAAACTTTTTTAccatcaacttggCTAAGCGATGTCTATTTGAAAGTCTCTCAAATGAGGCAGCTTTAAAAGCGAACggctcttcaggcggt
YJL109C	gcgcataatttctactgttgtagatAAAACGTTTTAGGGGAACCTttttttttTAGAAAAAAAAGGTGAAGTATTATGTAccatcaacttggTGGTCAAGGTTGTTGAAAACGTTTTAGGGGAACCTTTTGATAGGTATTTAGATggctcttcaggcggt
YJL109C	gcgcataatttctactgttgtagatACCTTTTTTTTCTAATCTAAttttttttTAGAAAAAAAAGGTGAAGTATTATGTAAATTTTTGTAAAccatcaacttggTTGAAAACGTTTTAGGGGAACCTTTTGATAGGTATTTAGATggctcttcaggcggt
YJL109C	gcgcataatttctactgttgtagatATAGGTATTTAGATTAGAAAttttttttTAGAAAAAAAAGGTGAAGTATTATGTAAATTTTTGTAAAGccatcaacttggTGAAAACGTTTTAGGGGAACCTTTTGATAGGTATTTAGATggctcttcaggcggt
YJL109C	gcgcataatttctactgttgtagatCAAAAATTTACATAATACTTttttttttTAGAAAAAAAAGGTGAAGTATTATGTAAATTTTTGTAAAGTAAAACAccatcaacttggGTTTTAGGGGAACCTTTTGATAGGTATTTAGATggctcttcaggcggt
YJL109C	gcgcataatttctactgttgtagatCATAATACTTCACCTTTTTTttttttttTAGAAAAAAAAGGTGAAGTATTATGTAAATTTTTGTAAAGccatcaacttggTGAAAACGTTTTAGGGGAACCTTTTGATAGGTATTTAGATggctcttcaggcggt
YJL109C	gcgcataatttctactgttgtagatCTTTACAAAAATTTACATAAttttttttTAGAAAAAAAAGGTGAAGTATTATGTAAATTTTTGTAAAGTAAAACACTAccatcaacttggTTAGGGGAACCTTTTGATAGGTATTTAGATggctcttcaggcggt
YJL109C	gcgcataatttctactgttgtagatGAAAAAAAAGGTGAAGTATTttttttttTAGAAAAAAAAGGTGAAGTATTATGTAAATTTTTGTAAAGTAAAccatcaacttggAACGTTTTAGGGGAACCTTTTGATAGGTATTTAGATggctcttcaggcggt
YJL109C	gcgcataatttctactgttgtagatGATTAGAAAAAAAAGGTGAAttttttttTAGAAAAAAAAGGTGAAGTATTATGTAAATTTTTGTAAAGccatcaacttggTGAAAACGTTTTAGGGGAACCTTTTGATAGGTATTTAGATggctcttcaggcggt
YJL109C	gcgcataatttctactgttgtagatGGGGAACCTTTTGATAGGTAttttttttTAGAAAAAAAAGGTGAAGTATTATGTAAccatcaacttggGGTCAAGGTTGTTGAAAACGTTTTAGGGGAACCTTTTGATAGGTATTTAGATggctcttcaggcggt
YJL109C	gcgcataatttctactgttgtagatTAATCTAAATACCTATCAAAttttttttTAGAAAAAAAAGGTGAAGTATTATGTAccatcaacttggTGGTCAAGGTTGTTGAAAACGTTTTAGGGGAACCTTTTGATAGGTATTTAGATggctcttcaggcggt
YPR086W	gcgcataatttctactgttgtagatAAAAGAAATAATGAAGTGATttttttttTAATGAAGTGATAAAACAGTAAATTATAGGAACAAGAAGCccatcaacttggTGTAGTGTCTTTGGATAACTTACCGGGCGTTGAAAAGAAAggctcttcaggcggt
YPR086W	gcgcataatttctactgttgtagatAACGCCCGGTAAGTTATCCAttttttttTAATGAAGTGATAAAACAGTAAATTAccatcaacttggCTTATTGCTAATGGTGTAGTGTCTTTGGATAACTTACCGGGCGTTGAAAAGAAAggctcttcaggcggt
YPR086W	gcgcataatttctactgttgtagatATTATTTCTTTTCAACGCCCttttttttTAATGAAGTGATAAAACAGTAAATTATAGccatcaacttggATTGCTAATGGTGTAGTGTCTTTGGATAACTTACCGGGCGTTGAAAAGAAAggctcttcaggcggt
YPR086W	gcgcataatttctactgttgtagatCCGGGCGTTGAAAAGAAATAttttttttTAATGAAGTGATAAAACAGTAAATTATAGGAACAAGAccatcaacttggTGGTGTAGTGTCTTTGGATAACTTACCGGGCGTTGAAAAGAAAggctcttcaggcggt
YPR086W	gcgcataatttctactgttgtagatCTATAATTTACTGTTTTATCttttttttTAATGAAGTGATAAAACAGTAAATTATAGGAACAAGAAGCAccatcaacttggGTAGTGTCTTTGGATAACTTACCGGGCGTTGAAAAGAAAggctcttcaggcggt
YPR086W	gcgcataatttctactgttgtagatCTGTTTTATCACTTCATTATttttttttTAATGAAGTGATAAAACAGTAAATTATAGGAACAAGAAGCccatcaacttggTGTAGTGTCTTTGGATAACTTACCGGGCGTTGAAAAGAAAggctcttcaggcggt
YPR086W	gcgcataatttctactgttgtagatGATAACTTACCGGGCGTTGAttttttttTAATGAAGTGATAAAACAGTAAATTATAccatcaacttggTATTGCTAATGGTGTAGTGTCTTTGGATAACTTACCGGGCGTTGAAAAGAAAggctcttcaggcggt
YPR086W	gcgcataatttctactgttgtagatTCACTTCATTATTTCTTTTCttttttttTAATGAAGTGATAAAACAGTAAATTATAGGAACAAGccatcaacttggATGGTGTAGTGTCTTTGGATAACTTACCGGGCGTTGAAAAGAAAggctcttcaggcggt
YPR086W	gcgcataatttctactgttgtagatTTTCTTTTCAACGCCCGGTAttttttttTAATGAAGTGATAAAACAGTAAATTATccatcaacttggTTATTGCTAATGGTGTAGTGTCTTTGGATAACTTACCGGGCGTTGAAAAGAAAggctcttcaggcggt
YPR086W	gcgcataatttctactgttgtagatTTTTCAACGCCCGGTAAGTTttttttttTAATGAAGTGATAAAACAGTAAATTATccatcaacttggTTATTGCTAATGGTGTAGTGTCTTTGGATAACTTACCGGGCGTTGAAAAGAAAggctcttcaggcggt
YPL028W	gcgcataatttctactgttgtagatAAAAGATATGATTACGTTCTttttttttTGATTACGTTCTGCGATTTTCTCATGATCTTTTTCATAAAccatcaacttggTGGTGGTGGTGGTGCTTCCTCTATTGTCATTGAAAAGATAggctcttcaggcggt
YPL028W	gcgcataatttctactgttgtagatAATGACAATAGAGGAAGCACttttttttTGATTACGTTCTGCGATTTTCTCATGccatcaacttggGCCGCCATTTGTAATGGTGGTGGTGGTGCTTCCTCTATTGTCATTGAAAAGATAggctcttcaggcggt
YPL028W	gcgcataatttctactgttgtagatCGTTCTGCGATTTTCTCATGttttttttTGATTACGTTCTGCGATTTTCTCATGATCTTTTTCATAAAATACATAAccatcaacttggGTGGTGCTTCCTCTATTGTCATTGAAAAGATAggctcttcaggcggt
YPL028W	gcgcataatttctactgttgtagatCTCTATTGTCATTGAAAAGAttttttttTGATTACGTTCTGCGATTTTCTCATGATCTTTTccatcaacttggTTTGTAATGGTGGTGGTGGTGCTTCCTCTATTGTCATTGAAAAGATAggctcttcaggcggt
YPL028W	gcgcataatttctactgttgtagatTAATGGTGGTGGTGGTGCTTttttttttTGATTACGTTCTGCGATTTTCTccatcaacttggTGTTGCCGCCATTTGTAATGGTGGTGGTGGTGCTTCCTCTATTGTCATTGAAAAGATAggctcttcaggcggt
YPL028W	gcgcataatttctactgttgtagatTCATTGAAAAGATATGATTAttttttttTGATTACGTTCTGCGATTTTCTCATGATCTTTTTCATAAAccatcaacttggTGGTGGTGGTGGTGCTTCCTCTATTGTCATTGAAAAGATAggctcttcaggcggt
YPL028W	gcgcataatttctactgttgtagatTGAAAAAGATCATGAGAAAAttttttttTGATTACGTTCTGCGATTTTCTCATGATCTTTTTCATAAAATACATAAccatcaacttggGTGGTGCTTCCTCTATTGTCATTGAAAAGATAggctcttcaggcggt
YPL028W	gcgcataatttctactgttgtagatTGCGATTTTCTCATGATCTTttttttttTGATTACGTTCTGCGATTTTCTCATGATCTTTTTCATAAAATACATAAATccatcaacttggGGTGCTTCCTCTATTGTCATTGAAAAGATAggctcttcaggcggt
YPL028W	gcgcataatttctactgttgtagatTGTATTTTATGAAAAAGATCttttttttTGATTACGTTCTGCGATTTTCTCATGATCTTTTTCATAAAATACATAAATccatcaacttggGGTGCTTCCTCTATTGTCATTGAAAAGATAggctcttcaggcggt
YMR125W	gcgcataatttctactgttgtagatAAAAGATTCGGAGGATGGACttttttttTAAAAAGATTCGGAGGATGGACTACATTCGTTATCACTCCGCTTccatcaacttggACAATTTCGAATTGGATTCAAGAAACAAAGGAAGTTggctcttcaggcggt
YMR125W	gcgcataatttctactgttgtagatAACTTCCTTTGTTTCTTGAAttttttttTAAAAAGATTCGGAGGATGGACTACATccatcaacttggACGAATCCACTAGGAGAACAATTTCGAATTGGATTCAAGAAACAAAGGAAGTTggctcttcaggcggt
YMR125W	gcgcataatttctactgttgtagatAAGAAACAAAGGAAGTTTAAttttttttTAAAAAGATTCGGAGGATGGACTACATTCGTTATCACTccatcaacttggAGGAGAACAATTTCGAATTGGATTCAAGAAACAAAGGAAGTTggctcttcaggcggt
YMR125W	gcgcataatttctactgttgtagatCTTTGTTTCTTGAATCCAATttttttttTAAAAAGATTCGGAGGATGGACTACATccatcaacttggACGAATCCACTAGGAGAACAATTTCGAATTGGATTCAAGAAACAAAGGAAGTTggctcttcaggcggt
YMR125W	gcgcataatttctactgttgtagatGAATTGGATTCAAGAAACAAttttttttTAAAAAGATTCGGAGGATGGACTACATccatcaacttggACGAATCCACTAGGAGAACAATTTCGAATTGGATTCAAGAAACAAAGGAAGTTggctcttcaggcggt
YMR125W	gcgcataatttctactgttgtagatGATTCAAGAAACAAAGGAAGttttttttTAAAAAGATTCGGAGGATGGACTACATTCGTTAccatcaacttggCCACTAGGAGAACAATTTCGAATTGGATTCAAGAAACAAAGGAAGTTggctcttcaggcggt
YMR125W	gcgcataatttctactgttgtagatGGAGGATGGACTACATTCGTttttttttTAAAAAGATTCGGAGGATGGACTACATTCGTTATCACTCCGCTTTTTAATccatcaacttggTCGAATTGGATTCAAGAAACAAAGGAAGTTggctcttcaggcggt
YMR125W	gcgcataatttctactgttgtagatTTTCTTGAATCCAATTCGAAttttttttTAAAAAGATTCGGAGGATGGACTAccatcaacttggCACACGAATCCACTAGGAGAACAATTTCGAATTGGATTCAAGAAACAAAGGAAGTTggctcttcaggcggt
YBR142W	gcgcataatttctactgttgtagatAAAAGCCTCGAGATTAATTAttttttttTAATCTCGAGGCTTTTGAAGAGAAACTCTCCTTTCACTGTccatcaacttggCGCCTTAGAAACTTTGAAGAAAAAGAAAAAGAGAAATAATggctcttcaggcggt
YBR142W	gcgcataatttctactgttgtagatAAGAAAAAGAAAAAGAGAAAttttttttTAATCTCGAGGCTTTTGAAGAGAAACTCTCCccatcaacttggAAAGACAAACGCCTTAGAAACTTTGAAGAAAAAGAAAAAGAGAAATAATggctcttcaggcggt
YBR142W	gcgcataatttctactgttgtagatATCTCGAGGCTTTTGAAGAGttttttttTAATCTCGAGGCTTTTGAAGAGAAACTCTCCTTTCACTGTATTTccatcaacttggTTAGAAACTTTGAAGAAAAAGAAAAAGAGAAATAATggctcttcaggcggt
YBR142W	gcgcataatttctactgttgtagatATTATTTCTCTTTTTCTTTTttttttttTAATCTCGAGGCTTTTGAAGAGAAACTccatcaacttggATGAAAAGACAAACGCCTTAGAAACTTTGAAGAAAAAGAAAAAGAGAAATAATggctcttcaggcggt
YBR142W	gcgcataatttctactgttgtagatGAAACTTTGAAGAAAAAGAAttttttttTAATCTCGAGGCTTTTGAAGAGAAACTccatcaacttggATGAAAAGACAAACGCCTTAGAAACTTTGAAGAAAAAGAAAAAGAGAAATAATggctcttcaggcggt
YBR142W	gcgcataatttctactgttgtagatTCTTCAAAAGCCTCGAGATTttttttttTAATCTCGAGGCTTTTGAAGAGAAACTCTCCTTTCACTGTccatcaacttggCGCCTTAGAAACTTTGAAGAAAAAGAAAAAGAGAAATAATggctcttcaggcggt
YBR142W	gcgcataatttctactgttgtagatTCTTTTTCTTTTTCTTCAAAttttttttTAATCTCGAGGCTTTTGAAGAGAAACTccatcaacttggATGAAAAGACAAACGCCTTAGAAACTTTGAAGAAAAAGAAAAAGAGAAATAATggctcttcaggcggt
YBR142W	gcgcataatttctactgttgtagatTTTCTCTTTTTCTTTTTCTTttttttttTAATCTCGAGGCTTTTGAAGAGAAACTccatcaacttggATGAAAAGACAAACGCCTTAGAAACTTTGAAGAAAAAGAAAAAGAGAAATAATggctcttcaggcggt
YJR060W	gcgcataatttctactgttgtagatAAAATAGATAGCTAAATGTAttttttttTGAGAGTTAAAAATAGATAGCTAAATGTATTTCGAGTCTCCCTATGTATCccatcaacttggAGCACTAGGAGCGATAATCCACATGAGGCTggctcttcaggcggt
YJR060W	gcgcataatttctactgttgtagatACTCTCAAGCCTCATGTGGAttttttttTGAGAGTTAAAAATAGATAGCTAAATGTATTTccatcaacttggCAAGAGAACGAAAGAAAAAGCACTAGGAGCGATAATCCACATGAGGCTggctcttcaggcggt
YJR060W	gcgcataatttctactgttgtagatAGAGTTAAAAATAGATAGCTttttttttTGAGAGTTAAAAATAGATAGCTAAATGTATTTCGAGTCTCCCTAccatcaacttggAGAAAAAGCACTAGGAGCGATAATCCACATGAGGCTggctcttcaggcggt
YJR060W	gcgcataatttctactgttgtagatGCTATCTATTTTTAACTCTCttttttttTGAGAGTTAAAAATAGATAGCTAAATGTATTTCGAGTCTCccatcaacttggCGAAAGAAAAAGCACTAGGAGCGATAATCCACATGAGGCTggctcttcaggcggt
YMR229C	gcgcataatttctactgttgtagatAAAATCCATCAGGAATTATTttttttttTAATTCCTGATGGATTTTTAACTGTAAAGTAATATAAATGccatcaacttggTGAGTATGTCGCTAGCCATGAATCTCAAAAAGCAGACGAAggctcttcaggcggt
YMR229C	gcgcataatttctactgttgtagatAGATTCATGGCTAGCGACATttttttttTAATTCCTGATGGATTTTTAccatcaacttggTACGTTAAAGCTAAAGCTACTGAGTATGTCGCTAGCCATGAATCTCAAAAAGCAGACGAAggctcttcaggcggt
YMR229C	gcgcataatttctactgttgtagatCAGTTAAAAATCCATCAGGAttttttttTAATTCCTGATGGATTTTTAACTGTAAAGTAATATAAATGccatcaacttggTGAGTATGTCGCTAGCCATGAATCTCAAAAAGCAGACGAAggctcttcaggcggt
YMR229C	gcgcataatttctactgttgtagatCTGATGGATTTTTAACTGTAttttttttTAATTCCTGATGGATTTTTAACTGTAAAGTAATATAAATGGCTAAGTTccatcaacttggTCGCTAGCCATGAATCTCAAAAAGCAGACGAAggctcttcaggcggt
YMR229C	gcgcataatttctactgttgtagatCTTTACAGTTAAAAATCCATttttttttTAATTCCTGATGGATTTTTAACTGTAAAGTAATATAAATGGccatcaacttggGAGTATGTCGCTAGCCATGAATCTCAAAAAGCAGACGAAggctcttcaggcggt
YMR229C	gcgcataatttctactgttgtagatGCCATTTATATTACTTTACAttttttttTAATTCCTGATGGATTTTTAACTGTAAAGTAATATAAATGGCTAAGTTTGccatcaacttggGCTAGCCATGAATCTCAAAAAGCAGACGAAggctcttcaggcggt
YMR229C	gcgcataatttctactgttgtagatGTCTGCTTTTTGAGATTCATttttttttTAATTCCTGATGGATTTTTAACTGTAAccatcaacttggAAGCTAAAGCTACTGAGTATGTCGCTAGCCATGAATCTCAAAAAGCAGACGAAggctcttcaggcggt
YMR229C	gcgcataatttctactgttgtagatTATTACTTTACAGTTAAAAAttttttttTAATTCCTGATGGATTTTTAACTGTAAAGTAATATAAATGGCTAAGccatcaacttggTGTCGCTAGCCATGAATCTCAAAAAGCAGACGAAggctcttcaggcggt
YDL002C	gcgcataatttctactgttgtagatAAAATTCCATTTTTTTCTATttttttttTAAAAATTAAAAATTCCATTTTTTTCTATTTTCTTTGAAGATATCGTAAGccatcaacttggGGTGAAGATGGAAGTTTAGTTTCCTCTAACggctcttcaggcggt
YDL002C	gcgcataatttctactgttgtagatAAAGAAAATAGAAAAAAATGttttttttTAAAAATTAAAAATTCCATTTTTTTCTATTTTCTTTGAAGATATCGTAccatcaacttggGAGGTGAAGATGGAAGTTTAGTTTCCTCTAACggctcttcaggcggt
YDL002C	gcgcataatttctactgttgtagatATTTTTAGTTAGAGGAAACTttttttttTAAAAATTAAAAATTCCATTTTTTTCTATTTTccatcaacttggGTAGCTGATTCTAAAGGAGGTGAAGATGGAAGTTTAGTTTCCTCTAACggctcttcaggcggt
YDL002C	gcgcataatttctactgttgtagatCTCTAACTAAAAATTAAAAAttttttttTAAAAATTAAAAATTCCATTTTTTTCTATTTTCTTTGAAGccatcaacttggTTCTAAAGGAGGTGAAGATGGAAGTTTAGTTTCCTCTAACggctcttcaggcggt
YDL002C	gcgcataatttctactgttgtagatGAGGAAACTAAACTTCCATCttttttttTAAAAATTAAAAATTCCATTTTTTTCTccatcaacttggCAAAAGTAGCTGATTCTAAAGGAGGTGAAGATGGAAGTTTAGTTTCCTCTAACggctcttcaggcggt
YDL002C	gcgcataatttctactgttgtagatGTTAGAGGAAACTAAACTTCttttttttTAAAAATTAAAAATTCCATTTTTTTCTccatcaacttggCAAAAGTAGCTGATTCTAAAGGAGGTGAAGATGGAAGTTTAGTTTCCTCTAACggctcttcaggcggt
YDL002C	gcgcataatttctactgttgtagatGTTTCCTCTAACTAAAAATTttttttttTAAAAATTAAAAATTCCATTTTTTTCTATTTTCTTTGAAGccatcaacttggTTCTAAAGGAGGTGAAGATGGAAGTTTAGTTTCCTCTAACggctcttcaggcggt
YDL002C	gcgcataatttctactgttgtagatTAAAGGAGGTGAAGATGGAAttttttttTAAAAATTAAAAATTCCATTTTTTTCTccatcaacttggCAAAAGTAGCTGATTCTAAAGGAGGTGAAGATGGAAGTTTAGTTTCCTCTAACggctcttcaggcggt
YIL101C	gcgcataatttctactgttgtagatAAACAAACTCAAAACAATAAttttttttTAAAAATGTCATCTGTTACATTTTTGGTAATATTCTTTccatcaacttggAATTCACTGAACAATTTCAAATTTAAAACAAACTCAAAACAAggctcttcaggcggt
YIL101C	gcgcataatttctactgttgtagatAAATTTAAAACAAACTCAAAttttttttTAAAAATGTCATCTGTTACATTTTTGGTAATccatcaacttggGGCGAACAATTCACTGAACAATTTCAAATTTAAAACAAACTCAAAACAAggctcttcaggcggt
YIL101C	gcgcataatttctactgttgtagatACTGAACAATTTCAAATTTAttttttttTAAAAATGTCATCTGTTACATTTTTGGccatcaacttggCAAGGGCGAACAATTCACTGAACAATTTCAAATTTAAAACAAACTCAAAACAAggctcttcaggcggt
YIL101C	gcgcataatttctactgttgtagatAGTTTGTTTTAAATTTGAAAttttttttTAAAAATGTCATCTGTTACATTTTTGGccatcaacttggCAAGGGCGAACAATTCACTGAACAATTTCAAATTTAAAACAAACTCAAAACAAggctcttcaggcggt
YIL101C	gcgcataatttctactgttgtagatCCAAAAATGTAACAGATGACttttttttTAAAAATGTCATCTGTTACATTTTTGGTAATATTCTTTTAccatcaacttggTTCACTGAACAATTTCAAATTTAAAACAAACTCAAAACAAggctcttcaggcggt
YIL101C	gcgcataatttctactgttgtagatTAAAAGAATATTACCAAAAAttttttttTAAAAATGTCATCTGTTACATTTTTGGTAATATTCTTTTATAATGGTTCTccatcaacttggAATTTCAAATTTAAAACAAACTCAAAACAAggctcttcaggcggt
YIL101C	gcgcataatttctactgttgtagatTTTTAAATTTGAAATTGTTCttttttttTAAAAATGTCATCTGTTACATccatcaacttggTTTCGCCAAGGGCGAACAATTCACTGAACAATTTCAAATTTAAAACAAACTCAAAACAAggctcttcaggcggt
YIL101C	gcgcataatttctactgttgtagatTTTTGAGTTTGTTTTAAATTttttttttTAAAAATGTCATCTGTTACATTTTTGGccatcaacttggCAAGGGCGAACAATTCACTGAACAATTTCAAATTTAAAACAAACTCAAAACAAggctcttcaggcggt
YPR016C	gcgcataatttctactgttgtagatAAACCTACTCATAGATGTCAttttttttTAGATGTCAGGTACTCCTGAGGGGATTCCCCTCCTTCCTCccatcaacttggTTCAGGTAACCTACGTGATACTTTGATTGAAACCTACTCAggctcttcaggcggt
YPR016C	gcgcataatttctactgttgtagatAATCAAAGTATCACGTAGGTttttttttTAGATGTCAGGTACTCCTGAGGGccatcaacttggGCCCAACCAGAATCCATTTCAGGTAACCTACGTGATACTTTGATTGAAACCTACTCAggctcttcaggcggt
YPR016C	gcgcataatttctactgttgtagatAGGAAGGAGGGGAATCCCCTttttttttTAGATGTCAGGTACTCCTGAGGGGATTCCCCTCCTTCCTCAAGTCTGTTTccatcaacttggCTACGTGATACTTTGATTGAAACCTACTCAggctcttcaggcggt
YPR016C	gcgcataatttctactgttgtagatAGGTAACCTACGTGATACTTttttttttTAGATGTCAGGTACTCCTGAGGGGATTccatcaacttggAACCAGAATCCATTTCAGGTAACCTACGTGATACTTTGATTGAAACCTACTCAggctcttcaggcggt
YPR016C	gcgcataatttctactgttgtagatATTGAAACCTACTCATAGATttttttttTAGATGTCAGGTACTCCTGAGGGGATTCCCCTCCTTCCTCccatcaacttggTTCAGGTAACCTACGTGATACTTTGATTGAAACCTACTCAggctcttcaggcggt
YOL006C	gcgcataatttctactgttgtagatAAACCTCCAATTTTCATCTAttttttttTAACGCAAAGAAACGCAGCATAGGGGAccatcaacttggTAAGAGAAAAATTCAAATGGGCCATAGAATCGGTAGATGAAAATTGGAGGTTTggctcttcaggcggt
YOL006C	gcgcataatttctactgttgtagatAAATGGGCCATAGAATCGGTttttttttTAACGCAAAGAAACGCAGCATAGGGGccatcaacttggCTAAGAGAAAAATTCAAATGGGCCATAGAATCGGTAGATGAAAATTGGAGGTTTggctcttcaggcggt
YOL006C	gcgcataatttctactgttgtagatACGCAAAGAAACGCAGCATAttttttttTAACGCAAAGAAACGCAGCATAGGGGAGAAGCAAATACATTCACccatcaacttggTGGGCCATAGAATCGGTAGATGAAAATTGGAGGTTTggctcttcaggcggt
YOL006C	gcgcataatttctactgttgtagatATCTACCGATTCTATGGCCCttttttttTAACGCAAAGAAACGCAGCAccatcaacttggAAAACCCTAAGAGAAAAATTCAAATGGGCCATAGAATCGGTAGATGAAAATTGGAGGTTTggctcttcaggcggt
YOL006C	gcgcataatttctactgttgtagatCGTTAAAACCTCCAATTTTCttttttttTAACGCAAAGAAACGCAGCATAGGGGAGAAccatcaacttggGAGAAAAATTCAAATGGGCCATAGAATCGGTAGATGAAAATTGGAGGTTTggctcttcaggcggt
YOL006C	gcgcataatttctactgttgtagatCTTCTCCCCTATGCTGCGTTttttttttTAACGCAAAGAAACGCAGCATAGGGGAGAAGCAAATACATTCAccatcaacttggATGGGCCATAGAATCGGTAGATGAAAATTGGAGGTTTggctcttcaggcggt
YOL006C	gcgcataatttctactgttgtagatGAGGTTTTAACGCAAAGAAAttttttttTAACGCAAAGAAACGCAGCATAGGGGAGAAGCAAATACATccatcaacttggCAAATGGGCCATAGAATCGGTAGATGAAAATTGGAGGTTTggctcttcaggcggt
YOL006C	gcgcataatttctactgttgtagatTCCCCTATGCTGCGTTTCTTttttttttTAACGCAAAGAAACGCAGCATAGGGGAGAAGCAAATACATccatcaacttggCAAATGGGCCATAGAATCGGTAGATGAAAATTGGAGGTTTggctcttcaggcggt
YOL006C	gcgcataatttctactgttgtagatTTTGCGTTAAAACCTCCAATttttttttTAACGCAAAGAAACGCAGCATAGGGGAGAAGCAAccatcaacttggAAAATTCAAATGGGCCATAGAATCGGTAGATGAAAATTGGAGGTTTggctcttcaggcggt
YML080W	gcgcataatttctactgttgtagatAAACCTGATAAAATCCATGTttttttttTAAAACCTGATAAAATCCATGTATATTTCTTTGCCTTTTCTATTccatcaacttggTTAGAATCTGCTGATAAAAAGAAGGACGTGAAAGCTggctcttcaggcggt
YML080W	gcgcataatttctactgttgtagatACGTCCTTCTTTTTATCAGCttttttttTAAAACCTGATAAAATCCATGTATATTccatcaacttggGTAAAGCTGACGTGCCATTAGAATCTGCTGATAAAAAGAAGGACGTGAAAGCTggctcttcaggcggt
YML080W	gcgcataatttctactgttgtagatAGCTTTCACGTCCTTCTTTTttttttttTAAAACCTGATAAAATCCATGTATATTccatcaacttggGTAAAGCTGACGTGCCATTAGAATCTGCTGATAAAAAGAAGGACGTGAAAGCTggctcttcaggcggt
YML080W	gcgcataatttctactgttgtagatGAATCTGCTGATAAAAAGAAttttttttTAAAACCTGATAAAATCCATGTATATTccatcaacttggGTAAAGCTGACGTGCCATTAGAATCTGCTGATAAAAAGAAGGACGTGAAAGCTggctcttcaggcggt
YML080W	gcgcataatttctactgttgtagatTCAGGTTTTAAGCTTTCACGttttttttTAAAACCTGATAAAATCCATGTATATTTCTTTGCCccatcaacttggGACGTGCCATTAGAATCTGCTGATAAAAAGAAGGACGTGAAAGCTggctcttcaggcggt
YER029C	gcgcataatttctactgttgtagatAAACCTGGTGGGGGCTGAAAttttttttTAAGGTTGATGTAGTGTAGTCTAATccatcaacttggTGAAGCGCCCCCTCAAACAAGGAAGTTTCAGCCCCCACCAGGTTTTAAAAGAAAAggctcttcaggcggt
YER029C	gcgcataatttctactgttgtagatAAAGAAAATAAGGTTGATGTttttttttTAAGGTTGATGTAGTGTAGTCTAATATAGTTTCCGTATACccatcaacttggAACAAGGAAGTTTCAGCCCCCACCAGGTTTTAAAAGAAAAggctcttcaggcggt
YER029C	gcgcataatttctactgttgtagatAGCCCCCACCAGGTTTTAAAttttttttTAAGGTTGATGTAGTGTAGTCTAATATAGccatcaacttggGCGCCCCCTCAAACAAGGAAGTTTCAGCCCCCACCAGGTTTTAAAAGAAAAggctcttcaggcggt
YER029C	gcgcataatttctactgttgtagatATGTAGTGTAGTCTAATATAttttttttTAAGGTTGATGTAGTGTAGTCTAATATAGTTTCCGTATACTTTTTTTGTGccatcaacttggTTTCAGCCCCCACCAGGTTTTAAAAGAAAAggctcttcaggcggt
YER029C	gcgcataatttctactgttgtagatGACTACACTACATCAACCTTttttttttTAAGGTTGATGTAGTGTAGTCTAATATAGTTTCCGTATACccatcaacttggAACAAGGAAGTTTCAGCCCCCACCAGGTTTTAAAAGAAAAggctcttcaggcggt
YER029C	gcgcataatttctactgttgtagatTTTTAAAACCTGGTGGGGGCttttttttTAAGGTTGATGTAGTGTAGTCTAATATccatcaacttggAAGCGCCCCCTCAAACAAGGAAGTTTCAGCCCCCACCAGGTTTTAAAAGAAAAggctcttcaggcggt
YER029C	gcgcataatttctactgttgtagatTTTTCTTTTAAAACCTGGTGttttttttTAAGGTTGATGTAGTGTAGTCTAATATccatcaacttggAAGCGCCCCCTCAAACAAGGAAGTTTCAGCCCCCACCAGGTTTTAAAAGAAAAggctcttcaggcggt
YHR062C	gcgcataatttctactgttgtagatAAACGATACGCTAACCTATAttttttttTAAAACGATACGCTAACCTATAACATATAATGTATAAATGATAAccatcaacttggGAACAATTAGGCCATGCTTCCAAAAGACACAAGCCTggctcttcaggcggt
YHR062C	gcgcataatttctactgttgtagatAGGCTTGTGTCTTTTGGAAGttttttttTAAAACGATACGCTAACCTATAACATAccatcaacttggAAAGGAGTATGGATGCTGAACAATTAGGCCATGCTTCCAAAAGACACAAGCCTggctcttcaggcggt
YHR062C	gcgcataatttctactgttgtagatATTATCATTTATACATTATAttttttttTAAAACGATACGCTAACCTATAACATATAATGTATAAATGATAATTAAATccatcaacttggTTAGGCCATGCTTCCAAAAGACACAAGCCTggctcttcaggcggt
YHR062C	gcgcataatttctactgttgtagatCAAAAGACACAAGCCTTAAAttttttttTAAAACGATACGCTAACCTATAACATATAATGTATAAATccatcaacttggATGCTGAACAATTAGGCCATGCTTCCAAAAGACACAAGCCTggctcttcaggcggt
YHR062C	gcgcataatttctactgttgtagatGCGTATCGTTTTAAGGCTTGttttttttTAAAACGATACGCTAACCTATAACATATAATGTATAAAccatcaacttggGATGCTGAACAATTAGGCCATGCTTCCAAAAGACACAAGCCTggctcttcaggcggt
YHR062C	gcgcataatttctactgttgtagatGGCCATGCTTCCAAAAGACAttttttttTAAAACGATACGCTAACCTATAACATATccatcaacttggAAGGAGTATGGATGCTGAACAATTAGGCCATGCTTCCAAAAGACACAAGCCTggctcttcaggcggt
YHR062C	gcgcataatttctactgttgtagatTACATTATATGTTATAGGTTttttttttTAAAACGATACGCTAACCTATAACATATAATGTATAAATGATAATTccatcaacttggACAATTAGGCCATGCTTCCAAAAGACACAAGCCTggctcttcaggcggt
YHR062C	gcgcataatttctactgttgtagatTAGGTTAGCGTATCGTTTTAttttttttTAAAACGATACGCTAACCTATAACATATAATGTATAAATGccatcaacttggTGCTGAACAATTAGGCCATGCTTCCAAAAGACACAAGCCTggctcttcaggcggt
YHR062C	gcgcataatttctactgttgtagatTATGTTATAGGTTAGCGTATttttttttTAAAACGATACGCTAACCTATAACATATAATGTATAAATGccatcaacttggTGCTGAACAATTAGGCCATGCTTCCAAAAGACACAAGCCTggctcttcaggcggt
YHR062C	gcgcataatttctactgttgtagatTCATTTATACATTATATGTTttttttttTAAAACGATACGCTAACCTATAACATATAATGTATAAATGATAATTAAATccatcaacttggTTAGGCCATGCTTCCAAAAGACACAAGCCTggctcttcaggcggt
YHR062C	gcgcataatttctactgttgtagatTGTCTTTTGGAAGCATGGCCttttttttTAAAACGATACGCTAACCTATAACATAccatcaacttggAAAGGAGTATGGATGCTGAACAATTAGGCCATGCTTCCAAAAGACACAAGCCTggctcttcaggcggt
YHR085W	gcgcataatttctactgttgtagatAAACGCTGCTTGCAAAAATCttttttttTGACGTTTCATAAGAATACAATATATAATccatcaacttggTGTGGTAAAAGTGCAAACAAGCTTAAAACGCTGCTTGCAAAAATCTTTGATggctcttcaggcggt
YHR085W	gcgcataatttctactgttgtagatACGTTTCATAAGAATACAATttttttttTGACGTTTCATAAGAATACAATATATAATTGATAGATTGTACTTccatcaacttggAACAAGCTTAAAACGCTGCTTGCAAAAATCTTTGATggctcttcaggcggt
YHR085W	gcgcataatttctactgttgtagatATAAGAATACAATATATAATttttttttTGACGTTTCATAAGAATACAATATATAATTGATAGATTGTACTTTTTTTTccatcaacttggCTTAAAACGCTGCTTGCAAAAATCTTTGATggctcttcaggcggt
YHR085W	gcgcataatttctactgttgtagatATTGACGTTTCATAAGAATAttttttttTGACGTTTCATAAGAATACAATATATAATTGATAGATTGTccatcaacttggTGCAAACAAGCTTAAAACGCTGCTTGCAAAAATCTTTGATggctcttcaggcggt
YHR085W	gcgcataatttctactgttgtagatCAAAAATCTTTGATTGACGTttttttttTGACGTTTCATAAGAATACAATATATAATTGATAGATTGTccatcaacttggTGCAAACAAGCTTAAAACGCTGCTTGCAAAAATCTTTGATggctcttcaggcggt
YHR085W	gcgcataatttctactgttgtagatCAAGCAGCGTTTTAAGCTTGttttttttTGACGTTTCATAAGAATACAAccatcaacttggGTGGTGAATGTGGTAAAAGTGCAAACAAGCTTAAAACGCTGCTTGCAAAAATCTTTGATggctcttcaggcggt
YHR085W	gcgcataatttctactgttgtagatTATATTGTATTCTTATGAAAttttttttTGACGTTTCATAAGAATACAATATATAATTGATAGATTGTccatcaacttggTGCAAACAAGCTTAAAACGCTGCTTGCAAAAATCTTTGATggctcttcaggcggt
YHR085W	gcgcataatttctactgttgtagatTATTCTTATGAAACGTCAATttttttttTGACGTTTCATAAGAATACAATATATAATTGATAGATTGTccatcaacttggTGCAAACAAGCTTAAAACGCTGCTTGCAAAAATCTTTGATggctcttcaggcggt
YHR085W	gcgcataatttctactgttgtagatTGAAACGTCAATCAAAGATTttttttttTGACGTTTCATAAGAATACAATATATAATTGATAGccatcaacttggAAAAGTGCAAACAAGCTTAAAACGCTGCTTGCAAAAATCTTTGATggctcttcaggcggt
YML032C	gcgcataatttctactgttgtagatAAACGCTTCCTGGCCGAAACttttttttTGAAACGCTTCCTGGCCGAAACAAATAAAAAATTTGCATCATTAccatcaacttggCCAAAGATCAATCCCCTGCATGCACGCAAGCCTACTggctcttcaggcggt
YML032C	gcgcataatttctactgttgtagatAAGTAGGCTTGCGTGCATGCttttttttTGAAACGCTTCCTGGCCGAAACAAATAccatcaacttggGAAGAGAAGTTGGAAGACCAAAGATCAATCCCCTGCATGCACGCAAGCCTACTggctcttcaggcggt
YML032C	gcgcataatttctactgttgtagatCGTGCATGCAGGGGATTGATttttttttTGAAACGCTTCCTGGCCGAAACAAAccatcaacttggACGAAGAGAAGTTGGAAGACCAAAGATCAATCCCCTGCATGCACGCAAGCCTACTggctcttcaggcggt
YML032C	gcgcataatttctactgttgtagatCTGGCCGAAACAAATAAAAAttttttttTGAAACGCTTCCTGGCCGAAACAAATAAAAAATTTGCATCATTATTTATTccatcaacttggATCAATCCCCTGCATGCACGCAAGCCTACTggctcttcaggcggt
YML032C	gcgcataatttctactgttgtagatGAAGACCAAAGATCAATCCCttttttttTGAAACGCTTCCTGGCCGAAACAAccatcaacttggCACGAAGAGAAGTTGGAAGACCAAAGATCAATCCCCTGCATGCACGCAAGCCTACTggctcttcaggcggt
YML032C	gcgcataatttctactgttgtagatGGCCAGGAAGCGTTTCAAGTttttttttTGAAACGCTTCCTGGCCGAAACAAATAAAAAATTTGCATCccatcaacttggAAGACCAAAGATCAATCCCCTGCATGCACGCAAGCCTACTggctcttcaggcggt
YML032C	gcgcataatttctactgttgtagatTTTCGGCCAGGAAGCGTTTCttttttttTGAAACGCTTCCTGGCCGAAACAAATAAAAAATTTGCATCccatcaacttggAAGACCAAAGATCAATCCCCTGCATGCACGCAAGCCTACTggctcttcaggcggt
YML032C	gcgcataatttctactgttgtagatTTTGTTTCGGCCAGGAAGCGttttttttTGAAACGCTTCCTGGCCGAAACAAATAAAAAATTTGCATCccatcaacttggAAGACCAAAGATCAATCCCCTGCATGCACGCAAGCCTACTggctcttcaggcggt
YLR455W	gcgcataatttctactgttgtagatAAACGTTGATATATTGAATTttttttttTGATAATAATACTTATTGAATCAATTCAATATATCAACGTTTCAATATCCccatcaacttggAAAGAAAAGTTGCAAGCGCTACCTACGCCTggctcttcaggcggt
YLR455W	gcgcataatttctactgttgtagatAATAAGTATTATTATCAAGGttttttttTGATAATAATACTTATTGAATCAATTCAATATATCAACGTccatcaacttggAGAACTGAAGAAAGAAAAGTTGCAAGCGCTACCTACGCCTggctcttcaggcggt
YLR455W	gcgcataatttctactgttgtagatAATTGATTCAATAAGTATTAttttttttTGATAATAATACTTATTGAATCAATTCAATATATCAACGTccatcaacttggAGAACTGAAGAAAGAAAAGTTGCAAGCGCTACCTACGCCTggctcttcaggcggt
YLR455W	gcgcataatttctactgttgtagatATAATAATACTTATTGAATCttttttttTGATAATAATACTTATTGAATCAATTCAATATATCAACGTTTCAccatcaacttggCTGAAGAAAGAAAAGTTGCAAGCGCTACCTACGCCTggctcttcaggcggt
YLR455W	gcgcataatttctactgttgtagatATATATTGAATTGATTCAATttttttttTGATAATAATACTTATTGAATCAATTCAATATATCAACGTTTCAATccatcaacttggGAAGAAAGAAAAGTTGCAAGCGCTACCTACGCCTggctcttcaggcggt
YLR455W	gcgcataatttctactgttgtagatATTCAATAAGTATTATTATCttttttttTGATAATAATACTTATTGAATCAATTCAATATATCAACGTccatcaacttggAGAACTGAAGAAAGAAAAGTTGCAAGCGCTACCTACGCCTggctcttcaggcggt
YLR455W	gcgcataatttctactgttgtagatCAAGCGCTACCTACGCCTTGttttttttTGATAATAATACTTATTGAATCAATTCAATATATCAAccatcaacttggCACAGAACTGAAGAAAGAAAAGTTGCAAGCGCTACCTACGCCTggctcttcaggcggt
YLR455W	gcgcataatttctactgttgtagatTCAAGGCGTAGGTAGCGCTTttttttttTGATAATAATACTTATTGAATCAATTCAccatcaacttggAGACCTAATCACAGAACTGAAGAAAGAAAAGTTGCAAGCGCTACCTACGCCTggctcttcaggcggt
YKR025W	gcgcataatttctactgttgtagatAAACTAGATTATCTATATAGttttttttTGAAGTACATAATGCATCATGAAGAAAccatcaacttggATAAAACTTTAGTAGCCTTAGAGAAACAAGAAGACTATATAGATAATCTAGTTggctcttcaggcggt
YKR025W	gcgcataatttctactgttgtagatAAGTACATAATGCATCATGAttttttttTGAAGTACATAATGCATCATGAAGAAAGAACAGCATCAGACATCccatcaacttggTTAGAGAAACAAGAAGACTATATAGATAATCTAGTTggctcttcaggcggt
YKR025W	gcgcataatttctactgttgtagatATGATGCATTATGTACTTCAttttttttTGAAGTACATAATGCATCATGAAGAAAGAACAGCATCAGAccatcaacttggAGCCTTAGAGAAACAAGAAGACTATATAGATAATCTAGTTggctcttcaggcggt
YKR025W	gcgcataatttctactgttgtagatGAGAAACAAGAAGACTATATttttttttTGAAGTACATAATGCATCATGAAGAAAccatcaacttggATAAAACTTTAGTAGCCTTAGAGAAACAAGAAGACTATATAGATAATCTAGTTggctcttcaggcggt
YKR025W	gcgcataatttctactgttgtagatGTAGCCTTAGAGAAACAAGAttttttttTGAAGTACATAATGCATCATGAAccatcaacttggGAAGATAAAACTTTAGTAGCCTTAGAGAAACAAGAAGACTATATAGATAATCTAGTTggctcttcaggcggt
YKR025W	gcgcataatttctactgttgtagatTCTATATAGTCTTCTTGTTTttttttttTGAAGTACATAATGCATCATGAAGAccatcaacttggAGATAAAACTTTAGTAGCCTTAGAGAAACAAGAAGACTATATAGATAATCTAGTTggctcttcaggcggt
YKR025W	gcgcataatttctactgttgtagatTGTACTTCAAACTAGATTATttttttttTGAAGTACATAATGCATCATGAAGAAAGAACAGCccatcaacttggTTTAGTAGCCTTAGAGAAACAAGAAGACTATATAGATAATCTAGTTggctcttcaggcggt
YKR025W	gcgcataatttctactgttgtagatTTTCTTCATGATGCATTATGttttttttTGAAGTACATAATGCATCATGAAGAAAGAACAGCATCAGAccatcaacttggAGCCTTAGAGAAACAAGAAGACTATATAGATAATCTAGTTggctcttcaggcggt
YPR144C	gcgcataatttctactgttgtagatAAACTTCGTTGTTCATCTTCttttttttTGAAAGCGAAGATGAACAACGAAGTTTTAAAAGTGTGTATccatcaacttggGTCATCCCAAGGTAACGTCTACTTGCCTGGGGTAGCATGGggctcttcaggcggt
YPR144C	gcgcataatttctactgttgtagatACCATGCTACCCCAGGCAAGttttttttTGAAAGCGAAGATGAACAACGAAGTTTccatcaacttggGCGATAGCGAAGCGTCATCCCAAGGTAACGTCTACTTGCCTGGGGTAGCATGGggctcttcaggcggt
YPR144C	gcgcataatttctactgttgtagatATCTTCGCTTTCACCATGCTttttttttTGAAAGCGAAGATGAACAACGAAGTTTTAAAAGTGTGTccatcaacttggGCGTCATCCCAAGGTAACGTCTACTTGCCTGGGGTAGCATGGggctcttcaggcggt
YPR144C	gcgcataatttctactgttgtagatCCTGGGGTAGCATGGTGAAAttttttttTGAAAGCGAAGATGAACAACGAAGTTTTAAAAGTGTGTATccatcaacttggGTCATCCCAAGGTAACGTCTACTTGCCTGGGGTAGCATGGggctcttcaggcggt
YPR144C	gcgcataatttctactgttgtagatGCTTTCACCATGCTACCCCAttttttttTGAAAGCGAAGATGAACAACGAAGTTTTAAAAccatcaacttggAGCGAAGCGTCATCCCAAGGTAACGTCTACTTGCCTGGGGTAGCATGGggctcttcaggcggt
YPR144C	gcgcataatttctactgttgtagatGTTGTTCATCTTCGCTTTCAttttttttTGAAAGCGAAGATGAACAACGAAGTTTTAAAAGTGTGTATccatcaacttggGTCATCCCAAGGTAACGTCTACTTGCCTGGGGTAGCATGGggctcttcaggcggt
YPL228W	gcgcataatttctactgttgtagatAAAGAAAGTCATGTAATATTttttttttTAATATTTGAATCATTTCAAAAAAAAATAAGCAAATGCCCccatcaacttggTTTATCATATGAAATTTTTGAAGGTTCAAAGAAAGTCATGggctcttcaggcggt
YPL228W	gcgcataatttctactgttgtagatAAATATTACATGACTTTCTTttttttttTAATATTTGAATCATTTCAAAAAAAAATAAGCAccatcaacttggTATCGTCTTTATCATATGAAATTTTTGAAGGTTCAAAGAAAGTCATGggctcttcaggcggt
YPL228W	gcgcataatttctactgttgtagatAAATGATTCAAATATTACATttttttttTAATATTTGAATCATTTCAAAAAAAAATAAGCAAATGCCCccatcaacttggTTTATCATATGAAATTTTTGAAGGTTCAAAGAAAGTCATGggctcttcaggcggt
YPL228W	gcgcataatttctactgttgtagatAACCTTCAAAAATTTCATATttttttttTAATATTTGAATCATTTCAAAccatcaacttggTTAGAAGAAAGTTATCGTCTTTATCATATGAAATTTTTGAAGGTTCAAAGAAAGTCATGggctcttcaggcggt
YPL228W	gcgcataatttctactgttgtagatAAGGTTCAAAGAAAGTCATGttttttttTAATATTTGAATCATTTCAAAAAAAAATAAGCAAAccatcaacttggTCGTCTTTATCATATGAAATTTTTGAAGGTTCAAAGAAAGTCATGggctcttcaggcggt
YPL228W	gcgcataatttctactgttgtagatAATCATTTCAAAAAAAAATAttttttttTAATATTTGAATCATTTCAAAAAAAAATAAGCAAATGCCCTTGAGCGAGAccatcaacttggGAAATTTTTGAAGGTTCAAAGAAAGTCATGggctcttcaggcggt
YPL228W	gcgcataatttctactgttgtagatCATGACTTTCTTTGAACCTTttttttttTAATATTTGAATCATTTCAAAAAAAAAccatcaacttggGAAAGTTATCGTCTTTATCATATGAAATTTTTGAAGGTTCAAAGAAAGTCATGggctcttcaggcggt
YPL228W	gcgcataatttctactgttgtagatCTTATTTTTTTTTGAAATGAttttttttTAATATTTGAATCATTTCAAAAAAAAATAAGCAAATGCCCTTGccatcaacttggATCATATGAAATTTTTGAAGGTTCAAAGAAAGTCATGggctcttcaggcggt
YPL228W	gcgcataatttctactgttgtagatTCATATGAAATTTTTGAAGGttttttttTAATATTTGAATCATTTCAAAAAAAAAccatcaacttggGAAAGTTATCGTCTTTATCATATGAAATTTTTGAAGGTTCAAAGAAAGTCATGggctcttcaggcggt
YPL228W	gcgcataatttctactgttgtagatTCGTCTTTATCATATGAAATttttttttTAATATTTGAATCATTTCAAccatcaacttggATTAGAAGAAAGTTATCGTCTTTATCATATGAAATTTTTGAAGGTTCAAAGAAAGTCATGggctcttcaggcggt
YPL228W	gcgcataatttctactgttgtagatTTTGAACCTTCAAAAATTTCttttttttTAATATTTGAATCATTTCAAAAAAAccatcaacttggAAGAAAGTTATCGTCTTTATCATATGAAATTTTTGAAGGTTCAAAGAAAGTCATGggctcttcaggcggt
YPL228W	gcgcataatttctactgttgtagatTTTTTTTTTGAAATGATTCAttttttttTAATATTTGAATCATTTCAAAAAAAAATAAGCAAATGCCCccatcaacttggTTTATCATATGAAATTTTTGAAGGTTCAAAGAAAGTCATGggctcttcaggcggt
YGL029W	gcgcataatttctactgttgtagatAAAGAACGTTAGATCGAAATttttttttTAGATCGAAATTCTTTCTCAAAAAAAAAAAAAAATAAATTccatcaacttggGAGAAGAAGAGAGAAAAGGAACAAGGCTTTAAAAGAACGTggctcttcaggcggt
YGL029W	gcgcataatttctactgttgtagatAAGCCTTGTTCCTTTTCTCTttttttttTAGATCGAAATTCTTTCTCAAAAAccatcaacttggAGAAGGTTGAAAGAATGAGAAGAAGAGAGAAAAGGAACAAGGCTTTAAAAGAACGTggctcttcaggcggt
YGL029W	gcgcataatttctactgttgtagatAGAAAGAATTTCGATCTAACttttttttTAGATCGAAATTCTTTCTCAAAAAAAAAAAAAAATAAATTccatcaacttggGAGAAGAAGAGAGAAAAGGAACAAGGCTTTAAAAGAACGTggctcttcaggcggt
YGL029W	gcgcataatttctactgttgtagatGATCGAAATTCTTTCTCAAAttttttttTAGATCGAAATTCTTTCTCAAAAAAAAAAAAAAATAAATTCATAccatcaacttggAGAAGAGAGAAAAGGAACAAGGCTTTAAAAGAACGTggctcttcaggcggt
YGL029W	gcgcataatttctactgttgtagatGATCTAACGTTCTTTTAAAGttttttttTAGATCGAAATTCTTTCTCAAAAAAAAAAAAccatcaacttggTGAAAGAATGAGAAGAAGAGAGAAAAGGAACAAGGCTTTAAAAGAACGTggctcttcaggcggt
YGL029W	gcgcataatttctactgttgtagatTTTCTCAAAAAAAAAAAAAAttttttttTAGATCGAAATTCTTTCTCAAAAAAAAAAAAAAATAAATTCATATGGATAccatcaacttggGAGAAAAGGAACAAGGCTTTAAAAGAACGTggctcttcaggcggt
YGL029W	gcgcataatttctactgttgtagatTTTTAAAGCCTTGTTCCTTTttttttttTAGATCGAAATTCTTTCTCAAAAAAAAccatcaacttggAGGTTGAAAGAATGAGAAGAAGAGAGAAAAGGAACAAGGCTTTAAAAGAACGTggctcttcaggcggt
YGL029W	gcgcataatttctactgttgtagatTTTTTTTTTTTTTTTGAGAAttttttttTAGATCGAAATTCTTTCTCAAAAAAAAAAAAAAATAAATTCATATGccatcaacttggAAGAGAGAAAAGGAACAAGGCTTTAAAAGAACGTggctcttcaggcggt
YKR092C	gcgcataatttctactgttgtagatAAAGAATAGGAAACATAAAAttttttttTAAAAGAATAGGAAACATAAAACAAAACTCGTTGTCTGGAGTAAccatcaacttggATTACATTAGAAAGTGGTTCATACAAATTCCAAGATggctcttcaggcggt
YKR092C	gcgcataatttctactgttgtagatATACAAATTCCAAGATTAAAttttttttTAAAAGAATAGGAAACATAAAACAAAACTCGTTGTCTGGccatcaacttggGATCCATTACATTAGAAAGTGGTTCATACAAATTCCAAGATggctcttcaggcggt
YKR092C	gcgcataatttctactgttgtagatATCTTGGAATTTGTATGAACttttttttTAAAAGAATAGGAAACATAAAACAAAAccatcaacttggCTTACAGAGGTGGATCCATTACATTAGAAAGTGGTTCATACAAATTCCAAGATggctcttcaggcggt
YKR092C	gcgcataatttctactgttgtagatCAAGATTAAAAGAATAGGAAttttttttTAAAAGAATAGGAAACATAAAACAAAACTCGTTGTCTGGAccatcaacttggATCCATTACATTAGAAAGTGGTTCATACAAATTCCAAGATggctcttcaggcggt
YKR092C	gcgcataatttctactgttgtagatCATTAGAAAGTGGTTCATACttttttttTAAAAGAATAGGAAACATAAAACAAAAccatcaacttggCTTACAGAGGTGGATCCATTACATTAGAAAGTGGTTCATACAAATTCCAAGATggctcttcaggcggt
YKR092C	gcgcataatttctactgttgtagatCTATTCTTTTAATCTTGGAAttttttttTAAAAGAATAGGAAACATAAAACAAAACTCGTTGTCccatcaacttggGTGGATCCATTACATTAGAAAGTGGTTCATACAAATTCCAAGATggctcttcaggcggt
YKR092C	gcgcataatttctactgttgtagatCTCCAGACAACGAGTTTTGTttttttttTAAAAGAATAGGAAACATAAAACAAAACTCGTTGTCTGGAGTAATCTCCTccatcaacttggTTAGAAAGTGGTTCATACAAATTCCAAGATggctcttcaggcggt
YKR092C	gcgcataatttctactgttgtagatGAAAGTGGTTCATACAAATTttttttttTAAAAGAATAGGAAACATAAAACAAAACccatcaacttggTTACAGAGGTGGATCCATTACATTAGAAAGTGGTTCATACAAATTCCAAGATggctcttcaggcggt
YKR092C	gcgcataatttctactgttgtagatGAATTTGTATGAACCACTTTttttttttTAAAAGAATAGGAAACATAAAACAAAAccatcaacttggCTTACAGAGGTGGATCCATTACATTAGAAAGTGGTTCATACAAATTCCAAGATggctcttcaggcggt
YKR092C	gcgcataatttctactgttgtagatTATGAACCACTTTCTAATGTttttttttTAAAAGAATAGGAAACATAAAAccatcaacttggAGGTTCTTACAGAGGTGGATCCATTACATTAGAAAGTGGTTCATACAAATTCCAAGATggctcttcaggcggt
YKR092C	gcgcataatttctactgttgtagatTGTTTCCTATTCTTTTAATCttttttttTAAAAGAATAGGAAACATAAAACAAAACTCGTTGTCTGGAccatcaacttggATCCATTACATTAGAAAGTGGTTCATACAAATTCCAAGATggctcttcaggcggt
YKR092C	gcgcataatttctactgttgtagatTTTTAATCTTGGAATTTGTAttttttttTAAAAGAATAGGAAACATAAAACAAAACTCccatcaacttggACAGAGGTGGATCCATTACATTAGAAAGTGGTTCATACAAATTCCAAGATggctcttcaggcggt
YKR092C	gcgcataatttctactgttgtagatTTTTATGTTTCCTATTCTTTttttttttTAAAAGAATAGGAAACATAAAACAAAACTCGTTGTCTGGAccatcaacttggATCCATTACATTAGAAAGTGGTTCATACAAATTCCAAGATggctcttcaggcggt
YGR103W	gcgcataatttctactgttgtagatAAAGACAAAATTTTTGAGAGttttttttTAGTTTTCTCTTCTTTTCCAATAGCCTCTCAAAAATTTTGTCTTTTAATTccatcaacttggGCTAAACTGAATAAACTAGATTCCAAGAAAggctcttcaggcggt
YGR103W	gcgcataatttctactgttgtagatAGAGGCTATTGGAAAAGAAGttttttttTAGTTTTCTCTTCTTTTCCAATAGCCTCTCAAAAATTTTGTccatcaacttggAAACAAAAAGCTAAACTGAATAAACTAGATTCCAAGAAAggctcttcaggcggt
YGR103W	gcgcataatttctactgttgtagatCAAGAAATAGTTTTCTCTTCttttttttTAGTTTTCTCTTCTTTTCCAATAGCCTCTCAAAAATTTTGccatcaacttggCAAACAAAAAGCTAAACTGAATAAACTAGATTCCAAGAAAggctcttcaggcggt
YGR103W	gcgcataatttctactgttgtagatCCAAACAAAAAGCTAAACTGttttttttTAGTTTTCTCTTCTTTTCCAATAGccatcaacttggAAAAGAAGCAAATTGCCAAACAAAAAGCTAAACTGAATAAACTAGATTCCAAGAAAggctcttcaggcggt
YGR103W	gcgcataatttctactgttgtagatGAAAAGAAGAGAAAACTATTttttttttTAGTTTTCTCTTCTTTTCCAATAGCCTCTCAAAAATTTTGccatcaacttggCAAACAAAAAGCTAAACTGAATAAACTAGATTCCAAGAAAggctcttcaggcggt
YGR103W	gcgcataatttctactgttgtagatGAATCTAGTTTATTCAGTTTttttttttTAGTTTTCTCTTCTTTTCCAATAGCCTccatcaacttggAGAAGCAAATTGCCAAACAAAAAGCTAAACTGAATAAACTAGATTCCAAGAAAggctcttcaggcggt
YGR103W	gcgcataatttctactgttgtagatTCTTCTTTTCCAATAGCCTCttttttttTAGTTTTCTCTTCTTTTCCAATAGCCTCTCAAAAATTTTGTCTTTTAATTccatcaacttggGCTAAACTGAATAAACTAGATTCCAAGAAAggctcttcaggcggt
YGR103W	gcgcataatttctactgttgtagatTTTTCCAATAGCCTCTCAAAttttttttTAGTTTTCTCTTCTTTTCCAATAGCCTCTCAAAAATTTTGTCTTTTAATTccatcaacttggGCTAAACTGAATAAACTAGATTCCAAGAAAggctcttcaggcggt
YKR060W	gcgcataatttctactgttgtagatAAAGATGATGCTTTAATTTTttttttttTAAAATTAAAGCATCATCTTTTAAATACGGTATTTAAACAccatcaacttggAGAAAATCAGAAAAATGAAGATCTGAGTGATATTAAATTGggctcttcaggcggt
YKR060W	gcgcataatttctactgttgtagatAAGCATCATCTTTTAAATACttttttttTAAAATTAAAGCATCATCTTTTAAATACGGTATTTAAACACTCCCAATGAccatcaacttggAAAAATGAAGATCTGAGTGATATTAAATTGggctcttcaggcggt
YKR060W	gcgcataatttctactgttgtagatAATACCGTATTTAAAAGATGttttttttTAAAATTAAAGCATCATCTTTTAAATACGGTATTTAAACACTCCCAccatcaacttggTCAGAAAAATGAAGATCTGAGTGATATTAAATTGggctcttcaggcggt
YKR060W	gcgcataatttctactgttgtagatAATTGTAAAATTAAAGCATCttttttttTAAAATTAAAGCATCATCTTTTAAATACGGTATTTAAACAccatcaacttggAGAAAATCAGAAAAATGAAGATCTGAGTGATATTAAATTGggctcttcaggcggt
YKR060W	gcgcataatttctactgttgtagatATATCACTCAGATCTTCATTttttttttTAAAATTAAAGCATCATCTTTTAAATAccatcaacttggTTTCAGAGGCTAGAGAAAATCAGAAAAATGAAGATCTGAGTGATATTAAATTGggctcttcaggcggt
YKR060W	gcgcataatttctactgttgtagatATTTTACAATTTAATATCACttttttttTAAAATTAAAGCATCATCTTTTAAATACGGTccatcaacttggAGAGGCTAGAGAAAATCAGAAAAATGAAGATCTGAGTGATATTAAATTGggctcttcaggcggt
YKR060W	gcgcataatttctactgttgtagatCAATTTAATATCACTCAGATttttttttTAAAATTAAAGCATCATCTTTTAAATAccatcaacttggTTTCAGAGGCTAGAGAAAATCAGAAAAATGAAGATCTGAGTGATATTAAATTGggctcttcaggcggt
YKR060W	gcgcataatttctactgttgtagatGGAGTGTTTAAATACCGTATttttttttTAAAATTAAAGCATCATCTTTTAAATACGGTATTTAAACACTCCCAATGAccatcaacttggAAAAATGAAGATCTGAGTGATATTAAATTGggctcttcaggcggt
YKR060W	gcgcataatttctactgttgtagatTAAAATTAAAGCATCATCTTttttttttTAAAATTAAAGCATCATCTTTTAAATACGGTATTTAAACACTccatcaacttggAAAATCAGAAAAATGAAGATCTGAGTGATATTAAATTGggctcttcaggcggt
YGL246C	gcgcataatttctactgttgtagatAAAGATTTTCTCCACTCCTTttttttttTAACAATATTCCTTTATGTCTTTCCTGccatcaacttggATGGAGAACATATATTATCGAACGGGTTTAAGGAGTGGAGAAAATCTTTGAAAggctcttcaggcggt
YGL246C	gcgcataatttctactgttgtagatAAATAACAATATTCCTTTATttttttttTAACAATATTCCTTTATGTCTTTCCTGCGCATATCCTCATccatcaacttggATTATCGAACGGGTTTAAGGAGTGGAGAAAATCTTTGAAAggctcttcaggcggt
YGL246C	gcgcataatttctactgttgtagatAGGAGTGGAGAAAATCTTTGttttttttTAACAATATTCCTTTATGTCTTTCCTGCGCATccatcaacttggGAACATATATTATCGAACGGGTTTAAGGAGTGGAGAAAATCTTTGAAAggctcttcaggcggt
YGL246C	gcgcataatttctactgttgtagatCTTTATGTCTTTCCTGCGCAttttttttTAACAATATTCCTTTATGTCTTTCCTGCGCATATCCTCATCGACGTATGGccatcaacttggGGGTTTAAGGAGTGGAGAAAATCTTTGAAAggctcttcaggcggt
YGL246C	gcgcataatttctactgttgtagatTCCACTCCTTAAACCCGTTCttttttttTAACAATATTCCTTTATGTCTccatcaacttggTGATTGATGGAGAACATATATTATCGAACGGGTTTAAGGAGTGGAGAAAATCTTTGAAAggctcttcaggcggt
YGL246C	gcgcataatttctactgttgtagatTCGAACGGGTTTAAGGAGTGttttttttTAACAATATTCCTTTATGTCTTTCCTGccatcaacttggATGGAGAACATATATTATCGAACGGGTTTAAGGAGTGGAGAAAATCTTTGAAAggctcttcaggcggt
YGL246C	gcgcataatttctactgttgtagatTTTCAAAGATTTTCTCCACTttttttttTAACAATATTCCTTTATGTCTTTCCTGccatcaacttggATGGAGAACATATATTATCGAACGGGTTTAAGGAGTGGAGAAAATCTTTGAAAggctcttcaggcggt
YFR013W	gcgcataatttctactgttgtagatAAAGCTAGTTGTCTAAGTGCttttttttTAGACAACTAGCTTTCAACGAACGTGAAGATTGTGAAACTccatcaacttggTTCTTCTTTTGATGATGGTAGAGTTAAAAGGCAGCGCACTggctcttcaggcggt
YFR013W	gcgcataatttctactgttgtagatAAAGGCAGCGCACTTAGACAttttttttTAGACAACTAGCTTTCAACGAACGTGAAGATTGTGAAACTccatcaacttggTTCTTCTTTTGATGATGGTAGAGTTAAAAGGCAGCGCACTggctcttcaggcggt
YFR013W	gcgcataatttctactgttgtagatACAATCTTCACGTTCGTTGAttttttttTAGACAACTAGCTTTCAACGAACGTGAAGATTGTGAAACTCCTTACccatcaacttggTTTTGATGATGGTAGAGTTAAAAGGCAGCGCACTggctcttcaggcggt
YFR013W	gcgcataatttctactgttgtagatACGTTCGTTGAAAGCTAGTTttttttttTAGACAACTAGCTTTCAACGAACGTGAAGATTGTGAAACTccatcaacttggTTCTTCTTTTGATGATGGTAGAGTTAAAAGGCAGCGCACTggctcttcaggcggt
YFR013W	gcgcataatttctactgttgtagatATGATGGTAGAGTTAAAAGGttttttttTAGACAACTAGCTTTCAACGAACGTGAccatcaacttggACAACGACAATGATTCTTCTTTTGATGATGGTAGAGTTAAAAGGCAGCGCACTggctcttcaggcggt
YFR013W	gcgcataatttctactgttgtagatGACAACTAGCTTTCAACGAAttttttttTAGACAACTAGCTTTCAACGAACGTGAAGATTGTGAAACTCCTTccatcaacttggTCTTTTGATGATGGTAGAGTTAAAAGGCAGCGCACTggctcttcaggcggt
YFR013W	gcgcataatttctactgttgtagatGTTGAAAGCTAGTTGTCTAAttttttttTAGACAACTAGCTTTCAACGAACGTGAAGATTGTGAAACTccatcaacttggTTCTTCTTTTGATGATGGTAGAGTTAAAAGGCAGCGCACTggctcttcaggcggt
YFR013W	gcgcataatttctactgttgtagatTCTAAGTGCGCTGCCTTTTAttttttttTAGACAACTAGCTTTCAACGAACGTGAAGccatcaacttggAACGACAATGATTCTTCTTTTGATGATGGTAGAGTTAAAAGGCAGCGCACTggctcttcaggcggt
YFR013W	gcgcataatttctactgttgtagatTTTTGATGATGGTAGAGTTAttttttttTAGACAACTAGCTTTCAACGAACGTGAccatcaacttggACAACGACAATGATTCTTCTTTTGATGATGGTAGAGTTAAAAGGCAGCGCACTggctcttcaggcggt
YGR275W	gcgcataatttctactgttgtagatAAAGGAAAAGTATTATGCATttttttttTAAAAGGAAAAGTATTATGCATATATATATATATATATATATATccatcaacttggGATAATACAAAGGAGAGTAAAGATGTGAAAATGAATggctcttcaggcggt
YGR275W	gcgcataatttctactgttgtagatACATCTTTACTCTCCTTTGTttttttttTAAAAGGAAAAGTATTATGCATATAccatcaacttggATCTGCGGGAGTGAACAATGATAATACAAAGGAGAGTAAAGATGTGAAAATGAATggctcttcaggcggt
YGR275W	gcgcataatttctactgttgtagatATTCATTTTCACATCTTTACttttttttTAAAAGGAAAAGTATTATGCATATATAccatcaacttggCTGCGGGAGTGAACAATGATAATACAAAGGAGAGTAAAGATGTGAAAATGAATggctcttcaggcggt
YGR275W	gcgcataatttctactgttgtagatATTTTCACATCTTTACTCTCttttttttTAAAAGGAAAAGTATTATGCATATATAccatcaacttggCTGCGGGAGTGAACAATGATAATACAAAGGAGAGTAAAGATGTGAAAATGAATggctcttcaggcggt
YGR275W	gcgcataatttctactgttgtagatCTTTTAATTCATTTTCACATttttttttTAAAAGGAAAAGTATTATGCATATATATATAccatcaacttggGGGAGTGAACAATGATAATACAAAGGAGAGTAAAGATGTGAAAATGAATggctcttcaggcggt
YLR197W	gcgcataatttctactgttgtagatAAAGGAACAATGAATCGAAAttttttttTAAAAGGAACAATGAATCGAAATAAAGTATATCCCATCTTTTTGccatcaacttggAAGGAAAAGAAGGATAAAAAGAAGAAAAGTAAGGATggctcttcaggcggt
YLR197W	gcgcataatttctactgttgtagatATCCTTACTTTTCTTCTTTTttttttttTAAAAGGAACAATGAATCGAAATAAAGccatcaacttggAGGAAAAGAAAGATAAAAAGGAAAAGAAGGATAAAAAGAAGAAAAGTAAGGATggctcttcaggcggt
YLR197W	gcgcataatttctactgttgtagatATTGTTCCTTTTAATCCTTAttttttttTAAAAGGAACAATGAATCGAAATAAAGTATATCCCATCccatcaacttggGATAAAAAGGAAAAGAAGGATAAAAAGAAGAAAAGTAAGGATggctcttcaggcggt
YLR197W	gcgcataatttctactgttgtagatCTTTTAATCCTTACTTTTCTttttttttTAAAAGGAACAATGAATCGAAATAAAGTATAccatcaacttggAAAGAAAGATAAAAAGGAAAAGAAGGATAAAAAGAAGAAAAGTAAGGATggctcttcaggcggt
YLR197W	gcgcataatttctactgttgtagatCTTTTCTTCTTTTTATCCTTttttttttTAAAAGGAACAATGAATCGAAATAAAGccatcaacttggAGGAAAAGAAAGATAAAAAGGAAAAGAAGGATAAAAAGAAGAAAAGTAAGGATggctcttcaggcggt
YLR197W	gcgcataatttctactgttgtagatGATTCATTGTTCCTTTTAATttttttttTAAAAGGAACAATGAATCGAAATAAAGTATATCCCATCTTccatcaacttggTAAAAAGGAAAAGAAGGATAAAAAGAAGAAAAGTAAGGATggctcttcaggcggt
YLR197W	gcgcataatttctactgttgtagatTTTCGATTCATTGTTCCTTTttttttttTAAAAGGAACAATGAATCGAAATAAAGTATATCCCATCTTccatcaacttggTAAAAAGGAAAAGAAGGATAAAAAGAAGAAAAGTAAGGATggctcttcaggcggt
YOR001W	gcgcataatttctactgttgtagatAAAGGTGATTATGTAAAACAttttttttTGATTATGTAAAACAAGCGTATTTTTTTATTTATAAATTAccatcaacttggGAGGCCTGCCGCCAAAGGTAAGAATCTGTCATTTAAAAGGggctcttcaggcggt
YOR001W	gcgcataatttctactgttgtagatAATGACAGATTCTTACCTTTttttttttTGATTATGTAAAACAAGCGTATTTTTTccatcaacttggCAGCTAAAAAGAGGAGGCCTGCCGCCAAAGGTAAGAATCTGTCATTTAAAAGGggctcttcaggcggt
YOR001W	gcgcataatttctactgttgtagatCATAATCACCTTTTAAATGAttttttttTGATTATGTAAAACAAGCGTATTTTTTTATTTAccatcaacttggAAAAGAGGAGGCCTGCCGCCAAAGGTAAGAATCTGTCATTTAAAAGGggctcttcaggcggt
YOR001W	gcgcataatttctactgttgtagatCCATAATTTATAAATAAAAAttttttttTGATTATGTAAAACAAGCGTATTTTTTTATTTATAAATTATGGTAATTTTccatcaacttggGCCAAAGGTAAGAATCTGTCATTTAAAAGGggctcttcaggcggt
YOR001W	gcgcataatttctactgttgtagatTAAATAAAAAAATACGCTTGttttttttTGATTATGTAAAACAAGCGTATTTTTTTATTTATAAATTATGGTAccatcaacttggCTGCCGCCAAAGGTAAGAATCTGTCATTTAAAAGGggctcttcaggcggt
YOR001W	gcgcataatttctactgttgtagatTGTAAAACAAGCGTATTTTTttttttttTGATTATGTAAAACAAGCGTATTTTTTTATTTATAAATTATGGTAATTccatcaacttggCCGCCAAAGGTAAGAATCTGTCATTTAAAAGGggctcttcaggcggt
YOR001W	gcgcataatttctactgttgtagatTTTTACATAATCACCTTTTAttttttttTGATTATGTAAAACAAGCGTATTTTTTTATTTATAAATccatcaacttggAGGAGGCCTGCCGCCAAAGGTAAGAATCTGTCATTTAAAAGGggctcttcaggcggt
YOL145C	gcgcataatttctactgttgtagatAAAGTCTTGATTCTAACCCTttttttttTAAGAAGAGGCGAGGGTTAGAATCAAGACTTTTAAAGAAACTTAccatcaacttggGAAAACAATGATAATGATGATAACGACGGATTGTTCggctcttcaggcggt
YOL145C	gcgcataatttctactgttgtagatAGTTTCTTTAAAAGTCTTGAttttttttTAAGAAGAGGCGAGGGTTAGAATCAAGACTTTTAAAGAAACTTAATATTAccatcaacttggAATGATAATGATGATAACGACGGATTGTTCggctcttcaggcggt
YOL145C	gcgcataatttctactgttgtagatATTCTAACCCTCGCCTCTTCttttttttTAAGAAGAGGCGAGGGTTAGAATCAAGACTTTTAAAGAAAccatcaacttggCGACGAAAACAATGATAATGATGATAACGACGGATTGTTCggctcttcaggcggt
YOL145C	gcgcataatttctactgttgtagatGAACAATCCGTCGTTATCATttttttttTAAGAAGAGGCGAGGGTTAGAATCAAGccatcaacttggAAAACGATGACAACGACGAAAACAATGATAATGATGATAACGACGGATTGTTCggctcttcaggcggt
YOL145C	gcgcataatttctactgttgtagatTAACCCTCGCCTCTTCTTAGttttttttTAAGAAGAGGCGAGGGTTAGAATCAAGACTTTTAAAGAAAccatcaacttggCGACGAAAACAATGATAATGATGATAACGACGGATTGTTCggctcttcaggcggt
YOL145C	gcgcataatttctactgttgtagatTAAGAAGAGGCGAGGGTTAGttttttttTAAGAAGAGGCGAGGGTTAGAATCAAGACTTTTAAAGAAACTccatcaacttggACGAAAACAATGATAATGATGATAACGACGGATTGTTCggctcttcaggcggt
YOL145C	gcgcataatttctactgttgtagatTTTAAAAGTCTTGATTCTAAttttttttTAAGAAGAGGCGAGGGTTAGAATCAAGACTTTTAAAGAAACTTAATATccatcaacttggACAATGATAATGATGATAACGACGGATTGTTCggctcttcaggcggt
YOL012C	gcgcataatttctactgttgtagatAAAGTGGAAAAAAAGGGAAGttttttttTAAGAAGAATAGTTTTTCTTTCCCATTTccatcaacttggTCATATAAATAAAGCATTATTATTGAAAGTGGAAAAAAAGGGAAGTAAGAAAggctcttcaggcggt
YOL012C	gcgcataatttctactgttgtagatCCTTTTTTTCCACTTTCAATttttttttTAAGAAGAATAGTTTTTCTTTCCCccatcaacttggTGCCTCATATAAATAAAGCATTATTATTGAAAGTGGAAAAAAAGGGAAGTAAGAAAggctcttcaggcggt
YOL012C	gcgcataatttctactgttgtagatCGGGAAATGGGAAAGAAAAAttttttttTAAGAAGAATAGTTTTTCTTTCCCATTTCCCGTAATTCTCCCTGccatcaacttggTTATTATTGAAAGTGGAAAAAAAGGGAAGTAAGAAAggctcttcaggcggt
YOL012C	gcgcataatttctactgttgtagatCTTCCCTTTTTTTCCACTTTttttttttTAAGAAGAATAGTTTTTCTTTCCCATTccatcaacttggCTCATATAAATAAAGCATTATTATTGAAAGTGGAAAAAAAGGGAAGTAAGAAAggctcttcaggcggt
YOL012C	gcgcataatttctactgttgtagatTTTCTTACTTCCCTTTTTTTttttttttTAAGAAGAATAGTTTTTCTTTCCCATTccatcaacttggCTCATATAAATAAAGCATTATTATTGAAAGTGGAAAAAAAGGGAAGTAAGAAAggctcttcaggcggt
YGL070C	gcgcataatttctactgttgtagatAAAGTTCGTTGAGCACTCATttttttttTGAGTGCTCAACGAACTTTCAAAATTAATGACAGAGGGAGccatcaacttggATTTACTTCAGATCAAAAAAACAAAAGGACGCAGTTTTCAggctcttcaggcggt
YGL070C	gcgcataatttctactgttgtagatAGATCAAAAAAACAAAAGGAttttttttTGAGTGCTCAACGAACTTTCAAAATTAccatcaacttggCTTGCTCACACATATTTACTTCAGATCAAAAAAACAAAAGGACGCAGTTTTCAggctcttcaggcggt
YGL070C	gcgcataatttctactgttgtagatAGCACTCATGAAAACTGCGTttttttttTGAGTGCTCAACGAACTTTCAAAATTAATGACAccatcaacttggCACACATATTTACTTCAGATCAAAAAAACAAAAGGACGCAGTTTTCAggctcttcaggcggt
YGL070C	gcgcataatttctactgttgtagatATGAGTGCTCAACGAACTTTttttttttTGAGTGCTCAACGAACTTTCAAAATTAATGACAGAGGGAGAccatcaacttggTTTACTTCAGATCAAAAAAACAAAAGGACGCAGTTTTCAggctcttcaggcggt
YGL070C	gcgcataatttctactgttgtagatATTTTGAAAGTTCGTTGAGCttttttttTGAGTGCTCAACGAACTTTCAAAATTAATGACAGAGGGAGccatcaacttggATTTACTTCAGATCAAAAAAACAAAAGGACGCAGTTTTCAggctcttcaggcggt
YGL070C	gcgcataatttctactgttgtagatCTTCAGATCAAAAAAACAAAttttttttTGAGTGCTCAACGAACTTTCAAAATTAccatcaacttggCTTGCTCACACATATTTACTTCAGATCAAAAAAACAAAAGGACGCAGTTTTCAggctcttcaggcggt
YGL070C	gcgcataatttctactgttgtagatGTTGAGCACTCATGAAAACTttttttttTGAGTGCTCAACGAACTTTCAAAATTAATGACAGAGGccatcaacttggCATATTTACTTCAGATCAAAAAAACAAAAGGACGCAGTTTTCAggctcttcaggcggt
YGL070C	gcgcataatttctactgttgtagatTCTCCCTCTGTCATTAATTTttttttttTGAGTGCTCAACGAACTTTCAAAATTAATGACAGAGGGAGAGAAAATGGGccatcaacttggGATCAAAAAAACAAAAGGACGCAGTTTTCAggctcttcaggcggt
YMR093W	gcgcataatttctactgttgtagatAAAGTTGAAGCATACCTTCAttttttttTAAGGAAATATTAGCATATAGATTTTAccatcaacttggATAAGTCTAAAGAAGCTCAAAGAATTGAAGGTATGCTTCAACTTTTAACGAGTggctcttcaggcggt
YMR093W	gcgcataatttctactgttgtagatAAATCTATATGCTAATATTTttttttttTAAGGAAATATTAGCATATAGATTTTAATTTGTATCTATTccatcaacttggAGCTCAAAGAATTGAAGGTATGCTTCAACTTTTAACGAGTggctcttcaggcggt
YMR093W	gcgcataatttctactgttgtagatAACTTTTAACGAGTTAAGGAttttttttTAAGGAAATATTAGCATATAGATTTTAATTTGTATCTATTccatcaacttggAGCTCAAAGAATTGAAGGTATGCTTCAACTTTTAACGAGTggctcttcaggcggt
YMR093W	gcgcataatttctactgttgtagatAAGCATACCTTCAATTCTTTttttttttTAAGGAAATATTAGCATATAccatcaacttggGAAATTCATAAGTCTAAAGAAGCTCAAAGAATTGAAGGTATGCTTCAACTTTTAACGAGTggctcttcaggcggt
YMR093W	gcgcataatttctactgttgtagatAAGGTATGCTTCAACTTTTAttttttttTAAGGAAATATTAGCATATAGATTTTAATccatcaacttggAAGTCTAAAGAAGCTCAAAGAATTGAAGGTATGCTTCAACTTTTAACGAGTggctcttcaggcggt
YMR093W	gcgcataatttctactgttgtagatACGAGTTAAGGAAATATTAGttttttttTAAGGAAATATTAGCATATAGATTTTAATTTGTATCTATTccatcaacttggAGCTCAAAGAATTGAAGGTATGCTTCAACTTTTAACGAGTggctcttcaggcggt
YMR093W	gcgcataatttctactgttgtagatACTCGTTAAAAGTTGAAGCAttttttttTAAGGAAATATTAGCATATAGATTTTAccatcaacttggATAAGTCTAAAGAAGCTCAAAGAATTGAAGGTATGCTTCAACTTTTAACGAGTggctcttcaggcggt
YMR093W	gcgcataatttctactgttgtagatAGGAAATATTAGCATATAGAttttttttTAAGGAAATATTAGCATATAGATTTTAATTTGTATCTATTTTATccatcaacttggCAAAGAATTGAAGGTATGCTTCAACTTTTAACGAGTggctcttcaggcggt
YMR093W	gcgcataatttctactgttgtagatCTTAACTCGTTAAAAGTTGAttttttttTAAGGAAATATTAGCATATAGATTTTAATccatcaacttggAAGTCTAAAGAAGCTCAAAGAATTGAAGGTATGCTTCAACTTTTAACGAGTggctcttcaggcggt
YMR093W	gcgcataatttctactgttgtagatGCATATAGATTTTAATTTGTttttttttTAAGGAAATATTAGCATATAGATTTTAATTTGTATCTATTTTATAGATATccatcaacttggATTGAAGGTATGCTTCAACTTTTAACGAGTggctcttcaggcggt
YDR496C	gcgcataatttctactgttgtagatAAATAAATTTTCTACGATAAttttttttTAAATTTTCTACGATAAAGTCACAATATTTGGTATATAAGccatcaacttggAAGTAACAAAGGCTCTCAGCTTTTGGCTAAATTGTTAAAAggctcttcaggcggt
YDR496C	gcgcataatttctactgttgtagatACAATTTAGCCAAAAGCTGAttttttttTAAATTTTCTACGATAAAGTCACAATAccatcaacttggTCACCACTGATGAAAGTAACAAAGGCTCTCAGCTTTTGGCTAAATTGTTAAAAggctcttcaggcggt
YDR496C	gcgcataatttctactgttgtagatGCCAAAAGCTGAGAGCCTTTttttttttTAAATTTTCTACGATAAAGTCAccatcaacttggTAAAATCACCACTGATGAAAGTAACAAAGGCTCTCAGCTTTTGGCTAAATTGTTAAAAggctcttcaggcggt
YDR496C	gcgcataatttctactgttgtagatGCTAAATTGTTAAAATAAATttttttttTAAATTTTCTACGATAAAGTCACAATATTTGGTATATAAGccatcaacttggAAGTAACAAAGGCTCTCAGCTTTTGGCTAAATTGTTAAAAggctcttcaggcggt
YDR496C	gcgcataatttctactgttgtagatTACGATAAAGTCACAATATTttttttttTAAATTTTCTACGATAAAGTCACAATATTTGGTATATAAGCATCTGTACAccatcaacttggGGCTCTCAGCTTTTGGCTAAATTGTTAAAAggctcttcaggcggt
YDR496C	gcgcataatttctactgttgtagatTATACCAAATATTGTGACTTttttttttTAAATTTTCTACGATAAAGTCACAATATTTGGTATATAAGCATCTGTAccatcaacttggAAGGCTCTCAGCTTTTGGCTAAATTGTTAAAAggctcttcaggcggt
YDR496C	gcgcataatttctactgttgtagatTCGTAGAAAATTTATTTTAAttttttttTAAATTTTCTACGATAAAGTCACAATATTTGGTATATAAccatcaacttggAAAGTAACAAAGGCTCTCAGCTTTTGGCTAAATTGTTAAAAggctcttcaggcggt
YDR496C	gcgcataatttctactgttgtagatTGACTTTATCGTAGAAAATTttttttttTAAATTTTCTACGATAAAGTCACAATATTTGGTATATAAGccatcaacttggAAGTAACAAAGGCTCTCAGCTTTTGGCTAAATTGTTAAAAggctcttcaggcggt
YDR496C	gcgcataatttctactgttgtagatTTTTAACAATTTAGCCAAAAttttttttTAAATTTTCTACGATAAAGTCACAATAccatcaacttggTCACCACTGATGAAAGTAACAAAGGCTCTCAGCTTTTGGCTAAATTGTTAAAAggctcttcaggcggt
YLR418C	gcgcataatttctactgttgtagatAAATAAGTTCCTTTTCTAAAttttttttTGAATACGATAAACGGAAGAAccatcaacttggAAGTCGTGCGTTATTTCTGGCATAGTTTAGAAAAGGAACTTATTTCAAGAGGATACCGTggctcttcaggcggt
YLR418C	gcgcataatttctactgttgtagatAACGGTATCCTCTTGAAATAttttttttTGAATACGATAAACGGAAGAATGGTATccatcaacttggTGCGTTATTTCTGGCATAGTTTAGAAAAGGAACTTATTTCAAGAGGATACCGTggctcttcaggcggt
YLR418C	gcgcataatttctactgttgtagatAAGAGGATACCGTTGAATACttttttttTGAATACGATAAACGGAAGAATGGTATTTCGGCCATTGAAccatcaacttggGCATAGTTTAGAAAAGGAACTTATTTCAAGAGGATACCGTggctcttcaggcggt
YLR418C	gcgcataatttctactgttgtagatAATACGATAAACGGAAGAATttttttttTGAATACGATAAACGGAAGAATGGTATTTCGGCCATTGAAAGTGccatcaacttggAGTTTAGAAAAGGAACTTATTTCAAGAGGATACCGTggctcttcaggcggt
YLR418C	gcgcataatttctactgttgtagatAATGGCCGAAATACCATTCTttttttttTGAATACGATAAACGGAAGAATGGTATTTCGGCCATTGAAAGTGTTTCTccatcaacttggAGAAAAGGAACTTATTTCAAGAGGATACCGTggctcttcaggcggt
YLR418C	gcgcataatttctactgttgtagatCGTTTATCGTATTCAACGGTttttttttTGAATACGATAAACGGAAGAATGGTATTTCGGCCATTGAAccatcaacttggGCATAGTTTAGAAAAGGAACTTATTTCAAGAGGATACCGTggctcttcaggcggt
YLR418C	gcgcataatttctactgttgtagatGAAAAGGAACTTATTTCAAGttttttttTGAATACGATAAACGGAAGAATGGTATccatcaacttggTGCGTTATTTCTGGCATAGTTTAGAAAAGGAACTTATTTCAAGAGGATACCGTggctcttcaggcggt
YLR418C	gcgcataatttctactgttgtagatTCGTATTCAACGGTATCCTCttttttttTGAATACGATAAACGGAAGAATGGTATTTCGGCCccatcaacttggTTTCTGGCATAGTTTAGAAAAGGAACTTATTTCAAGAGGATACCGTggctcttcaggcggt
YLR418C	gcgcataatttctactgttgtagatTGGCATAGTTTAGAAAAGGAttttttttTGAATACGATAAACGGAAGAATGccatcaacttggGTCGTGCGTTATTTCTGGCATAGTTTAGAAAAGGAACTTATTTCAAGAGGATACCGTggctcttcaggcggt
YLR418C	gcgcataatttctactgttgtagatTTTCAAGAGGATACCGTTGAttttttttTGAATACGATAAACGGAAGAATGGTATTTCGGCCATTGccatcaacttggTGGCATAGTTTAGAAAAGGAACTTATTTCAAGAGGATACCGTggctcttcaggcggt
YPL146C	gcgcataatttctactgttgtagatAAATAGAGTTTTTTGTTTTAttttttttTAGAGTTTTTTGTTTTACAGTATATGTTTCCATGAAAAGGccatcaacttggGCAGAAAATCACTGAAAAGTGGACACATAAGGACTTCAAAggctcttcaggcggt
YPL146C	gcgcataatttctactgttgtagatAAGTCCTTATGTGTCCACTTttttttttTAGAGTTTTTTGTTTTACAGTATATGTccatcaacttggGTAGAAAGTATAAGCAGAAAATCACTGAAAAGTGGACACATAAGGACTTCAAAggctcttcaggcggt
YPL146C	gcgcataatttctactgttgtagatATGGAAACATATACTGTAAAttttttttTAGAGTTTTTTGTTTTACAGTATATGTTTCCATGAAAAGGTTGTCccatcaacttggAAATCACTGAAAAGTGGACACATAAGGACTTCAAAggctcttcaggcggt
YPL146C	gcgcataatttctactgttgtagatTGTGTCCACTTTTCAGTGATttttttttTAGAGTTTTTTGTTTTACAGTAccatcaacttggGAAAGGTAGAAAGTATAAGCAGAAAATCACTGAAAAGTGGACACATAAGGACTTCAAAggctcttcaggcggt
YPL146C	gcgcataatttctactgttgtagatTTTTACAGTATATGTTTCCAttttttttTAGAGTTTTTTGTTTTACAGTATATGTTTCCATGAAAAGGTTGTCCTTGAccatcaacttggACTGAAAAGTGGACACATAAGGACTTCAAAggctcttcaggcggt
YJR068W	gcgcataatttctactgttgtagatAAATATCCCAACTCTAATATttttttttTAATATACAGGCATCTTTATATAATTGAATATAGAGGCGAccatcaacttggCATCCAATTATTAAACTTATTGGTTAAAATATCCCAACTCggctcttcaggcggt
YJR068W	gcgcataatttctactgttgtagatAACTTATTGGTTAAAATATCttttttttTAATATACAGGCATCTTTATATAATTGAccatcaacttggAACGAACGAGCACATCCAATTATTAAACTTATTGGTTAAAATATCCCAACTCggctcttcaggcggt
YJR068W	gcgcataatttctactgttgtagatAATTATATAAAGATGCCTGTttttttttTAATATACAGGCATCTTTATATAATTGAATATAGAGGCGAccatcaacttggCATCCAATTATTAAACTTATTGGTTAAAATATCCCAACTCggctcttcaggcggt
YJR068W	gcgcataatttctactgttgtagatGAGTTGGGATATTTTAACCAttttttttTAATATACAGGCATCTTTATATAATTGccatcaacttggGAACGAACGAGCACATCCAATTATTAAACTTATTGGTTAAAATATCCCAACTCggctcttcaggcggt
YJR068W	gcgcataatttctactgttgtagatGGATATTTTAACCAATAAGTttttttttTAATATACAGGCATCTTTATATAATTGccatcaacttggGAACGAACGAGCACATCCAATTATTAAACTTATTGGTTAAAATATCCCAACTCggctcttcaggcggt
YJR068W	gcgcataatttctactgttgtagatGTTAAAATATCCCAACTCTAttttttttTAATATACAGGCATCTTTATATAATTGAATATAGAGGccatcaacttggGCACATCCAATTATTAAACTTATTGGTTAAAATATCCCAACTCggctcttcaggcggt
YJR068W	gcgcataatttctactgttgtagatTATAAAGATGCCTGTATATTttttttttTAATATACAGGCATCTTTATATAATTGAATATAGAGGCGAccatcaacttggCATCCAATTATTAAACTTATTGGTTAAAATATCCCAACTCggctcttcaggcggt
YJR068W	gcgcataatttctactgttgtagatTGTCGCCTCTATATTCAATTttttttttTAATATACAGGCATCTTTATATAATTGAATATAGAGGCGACATAAAGTAAccatcaacttggTTAAACTTATTGGTTAAAATATCCCAACTCggctcttcaggcggt
YKL014C	gcgcataatttctactgttgtagatAAATATCTATCACAAGACAGttttttttTGAGCTGTCTTGTGATAGATATTTTAAATAAGATTTGAAGccatcaacttggAGAAGGTGATAGCGACAATGTTGTCAAGAGGCTACGTAAAggctcttcaggcggt
YKL014C	gcgcataatttctactgttgtagatAAATCTTATTTAAAATATCTttttttttTGAGCTGTCTTGTGATAGATATTTTAAATAAGATTTGAAGAATTAAATccatcaacttggATAGCGACAATGTTGTCAAGAGGCTACGTAAAggctcttcaggcggt
YKL014C	gcgcataatttctactgttgtagatATTCTTCAAATCTTATTTAAttttttttTGAGCTGTCTTGTGATAGATATTTTAAATAAGATTTGAAGAATTAAATGTccatcaacttggAGCGACAATGTTGTCAAGAGGCTACGTAAAggctcttcaggcggt
YKL014C	gcgcataatttctactgttgtagatCGTAGCCTCTTGACAACATTttttttttTGAGCTGTCTTGTGATAGATATTTTAAccatcaacttggTAATATTATGGACAGAAGGTGATAGCGACAATGTTGTCAAGAGGCTACGTAAAggctcttcaggcggt
YKL014C	gcgcataatttctactgttgtagatTCAAGAGGCTACGTAAATGAttttttttTGAGCTGTCTTGTGATAGATATTTTAAATAAGATTTGAccatcaacttggACAGAAGGTGATAGCGACAATGTTGTCAAGAGGCTACGTAAAggctcttcaggcggt
YKL014C	gcgcataatttctactgttgtagatTGATAGATATTTTAAATAAGttttttttTGAGCTGTCTTGTGATAGATATTTTAAATAAGATTTGAAGAATTAAATGTccatcaacttggAGCGACAATGTTGTCAAGAGGCTACGTAAAggctcttcaggcggt
YKL014C	gcgcataatttctactgttgtagatTGGACAGAAGGTGATAGCGAttttttttTGAGCTGTCTTGTGATAGATccatcaacttggAAAAGGCTAATATTATGGACAGAAGGTGATAGCGACAATGTTGTCAAGAGGCTACGTAAAggctcttcaggcggt
YKL014C	gcgcataatttctactgttgtagatTTTAAAATATCTATCACAAGttttttttTGAGCTGTCTTGTGATAGATATTTTAAATAAGATTTGAAGccatcaacttggAGAAGGTGATAGCGACAATGTTGTCAAGAGGCTACGTAAAggctcttcaggcggt
YDR083W	gcgcataatttctactgttgtagatAAATATGAAAATGACGGATGttttttttTAACGACTTCATCCGTCATTTTCATATTTTAATATTGTTTTccatcaacttggGGAAAATGGCTCTTGAAGCCCTGTATTTATAAAAGAAGAggctcttcaggcggt
YDR083W	gcgcataatttctactgttgtagatAAGCCCTGTATTTATAAAAGttttttttTAACGACTTCATCCGTCATTTTCATATTTTAccatcaacttggAATTGCCGAAGGAAAATGGCTCTTGAAGCCCTGTATTTATAAAAGAAGAggctcttcaggcggt
YDR083W	gcgcataatttctactgttgtagatATCCGTCATTTTCATATTTTttttttttTAACGACTTCATCCGTCATTTTCATATTTTAATATTGTTTTTTCTTTTGTccatcaacttggCTCTTGAAGCCCTGTATTTATAAAAGAAGAggctcttcaggcggt
YDR083W	gcgcataatttctactgttgtagatCCGAAGGAAAATGGCTCTTGttttttttTAACGACTTCATCCGTCATTTccatcaacttggAAAGACGGAAAATTGCCGAAGGAAAATGGCTCTTGAAGCCCTGTATTTATAAAAGAAGAggctcttcaggcggt
YDR083W	gcgcataatttctactgttgtagatTAAAAGAAGATAACGACTTCttttttttTAACGACTTCATCCGTCATTTTCATATTTTAATATTGTTTccatcaacttggAGGAAAATGGCTCTTGAAGCCCTGTATTTATAAAAGAAGAggctcttcaggcggt
YDR083W	gcgcataatttctactgttgtagatTAAATACAGGGCTTCAAGAGttttttttTAACGACTTCATCCGTCATTTTCATccatcaacttggACGGAAAATTGCCGAAGGAAAATGGCTCTTGAAGCCCTGTATTTATAAAAGAAGAggctcttcaggcggt
YDR083W	gcgcataatttctactgttgtagatTCTTCTTTTATAAATACAGGttttttttTAACGACTTCATCCGTCATTTTCATATccatcaacttggGGAAAATTGCCGAAGGAAAATGGCTCTTGAAGCCCTGTATTTATAAAAGAAGAggctcttcaggcggt
YDR083W	gcgcataatttctactgttgtagatTTTTATAAATACAGGGCTTCttttttttTAACGACTTCATCCGTCATTTTCATATccatcaacttggGGAAAATTGCCGAAGGAAAATGGCTCTTGAAGCCCTGTATTTATAAAAGAAGAggctcttcaggcggt
YDL131W	gcgcataatttctactgttgtagatAAATATGTGTACTATATATAttttttttTAGTTTCATTATATATATAGTACACATATTTCAAACATACACAccatcaacttggCAATGGGCATGTTTCTAAAAAGGCAAAGGTCACCAAAggctcttcaggcggt
YDL131W	gcgcataatttctactgttgtagatATTATATATATAGTACACATttttttttTAGTTTCATTATATATATAGTACACATATTTCAAACATACACATACTGGccatcaacttggGCATGTTTCTAAAAAGGCAAAGGTCACCAAAggctcttcaggcggt
YDL131W	gcgcataatttctactgttgtagatCAATGGGCATGTTTCTAAAAttttttttTAGTTTCATTATATATATAGTACACATccatcaacttggACAATATCGATATTTCCAATGGGCATGTTTCTAAAAAGGCAAAGGTCACCAAAggctcttcaggcggt
YDL131W	gcgcataatttctactgttgtagatCCTTTTTAGAAACATGCCCAttttttttTAGTTTCATTATATATATAGTccatcaacttggATGACGACAATATCGATATTTCCAATGGGCATGTTTCTAAAAAGGCAAAGGTCACCAAAggctcttcaggcggt
YDL131W	gcgcataatttctactgttgtagatGTGACCTTTGCCTTTTTAGAttttttttTAGTTTCATTATATATATAGTACACATccatcaacttggACAATATCGATATTTCCAATGGGCATGTTTCTAAAAAGGCAAAGGTCACCAAAggctcttcaggcggt
YDL131W	gcgcataatttctactgttgtagatTAAAAAGGCAAAGGTCACCAttttttttTAGTTTCATTATATATATAGTACACATATTTCAccatcaacttggTCGATATTTCCAATGGGCATGTTTCTAAAAAGGCAAAGGTCACCAAAggctcttcaggcggt
YDL131W	gcgcataatttctactgttgtagatTATATATAGTACACATATTTttttttttTAGTTTCATTATATATATAGTACACATATTTCAAACATACACATACTGGGccatcaacttggCATGTTTCTAAAAAGGCAAAGGTCACCAAAggctcttcaggcggt
YBR279W	gcgcataatttctactgttgtagatAAATCAATCTCCCTTCACTTttttttttTAGAATATTGAGAAGTGAAGGGAGATTGATTTTAAACCTGTAGTccatcaacttggAAACCAGAGGAAGAAAAGGAAACTTTACAAGAAGAAggctcttcaggcggt
YBR279W	gcgcataatttctactgttgtagatACTTCTCAATATTCTATTCTttttttttTAGAATATTGAGAAGTGAAGGGAGATTGATTTTAAACCTGccatcaacttggACAAAAACCAGAGGAAGAAAAGGAAACTTTACAAGAAGAAggctcttcaggcggt
YBR279W	gcgcataatttctactgttgtagatAGAAGTGAAGGGAGATTGATttttttttTAGAATATTGAGAAGTGAAGGGAGATTGATTTTAAACCTGTAGTTCTTTTccatcaacttggGAGGAAGAAAAGGAAACTTTACAAGAAGAAggctcttcaggcggt
YBR279W	gcgcataatttctactgttgtagatCAAGAAGAATAGAATATTGAttttttttTAGAATATTGAGAAGTGAAGGGAGATTGATTTTAAACCTGccatcaacttggACAAAAACCAGAGGAAGAAAAGGAAACTTTACAAGAAGAAggctcttcaggcggt
YBR279W	gcgcataatttctactgttgtagatTAAAGTTTCCTTTTCTTCCTttttttttTAGAATATTGAGAAGTGAAGGGAGATccatcaacttggGCTGTTCATACTGAACAAAAACCAGAGGAAGAAAAGGAAACTTTACAAGAAGAAggctcttcaggcggt
YBR279W	gcgcataatttctactgttgtagatTATTCTTCTTGTAAAGTTTCttttttttTAGAATATTGAGAAGTGAAGGGAGATTccatcaacttggCTGTTCATACTGAACAAAAACCAGAGGAAGAAAAGGAAACTTTACAAGAAGAAggctcttcaggcggt
YBR279W	gcgcataatttctactgttgtagatTCAATATTCTATTCTTCTTGttttttttTAGAATATTGAGAAGTGAAGGGAGATTGATTTTAAAccatcaacttggCTGAACAAAAACCAGAGGAAGAAAAGGAAACTTTACAAGAAGAAggctcttcaggcggt
YGL122C	gcgcataatttctactgttgtagatAAATCACGGAACGAAATTCAttttttttTGATTACTATTAAAATCACGGAACGAAATTCATGTTCCTGTGACCCTTTTccatcaacttggACGCACCAAGAACAAGATACGGAAATGAACggctcttcaggcggt
YGL122C	gcgcataatttctactgttgtagatATAGTAATCAGTTCATTTCCttttttttTGATTACTATTAAAATCACGGAACGAAATTCATGTccatcaacttggCCGCAAACCAGTTTTACGCACCAAGAACAAGATACGGAAATGAACggctcttcaggcggt
YGL122C	gcgcataatttctactgttgtagatATTTCCGTATCTTGTTCTTGttttttttTGATTACTATTAAAATCACGGAACGAAccatcaacttggATGCTCCTCCGCAAACCAGTTTTACGCACCAAGAACAAGATACGGAAATGAACggctcttcaggcggt
YGL122C	gcgcataatttctactgttgtagatCGCACCAAGAACAAGATACGttttttttTGATTACTATTAAAATCACGGAACGAAccatcaacttggATGCTCCTCCGCAAACCAGTTTTACGCACCAAGAACAAGATACGGAAATGAACggctcttcaggcggt
YGL122C	gcgcataatttctactgttgtagatCGTATCTTGTTCTTGGTGCGttttttttTGATTACTATTAAAATCACGGAACGAccatcaacttggAATGCTCCTCCGCAAACCAGTTTTACGCACCAAGAACAAGATACGGAAATGAACggctcttcaggcggt
YGL122C	gcgcataatttctactgttgtagatCGTGATTTTAATAGTAATCAttttttttTGATTACTATTAAAATCACGGAACGAAATTCATGTTCCTGccatcaacttggAACCAGTTTTACGCACCAAGAACAAGATACGGAAATGAACggctcttcaggcggt
YGL122C	gcgcataatttctactgttgtagatCTATTAAAATCACGGAACGAttttttttTGATTACTATTAAAATCACGGAACGAAATTCATGTTCCTGTGACCCTTccatcaacttggTTACGCACCAAGAACAAGATACGGAAATGAACggctcttcaggcggt
YGL122C	gcgcataatttctactgttgtagatGTTCCGTGATTTTAATAGTAttttttttTGATTACTATTAAAATCACGGAACGAAATTCATGTTCCTGccatcaacttggAACCAGTTTTACGCACCAAGAACAAGATACGGAAATGAACggctcttcaggcggt
YER030W	gcgcataatttctactgttgtagatAAATCATCGTCTTCTTCGTCttttttttTAGTAAGCAAAATGTCGTACATACCGGccatcaacttggATGGTGAAAAAGAAGAAGACGATGAAGACGAAGAAGACGATGATTTTAAAGAGggctcttcaggcggt
YER030W	gcgcataatttctactgttgtagatAAGAGTAGTAAGCAAAATGTttttttttTAGTAAGCAAAATGTCGTACATACCGGCCTCTACTTGTGTccatcaacttggAGAAGACGATGAAGACGAAGAAGACGATGATTTTAAAGAGggctcttcaggcggt
YER030W	gcgcataatttctactgttgtagatCTACTCTTTAAAATCATCGTttttttttTAGTAAGCAAAATGTCGTACATACCGGCccatcaacttggTGGTGAAAAAGAAGAAGACGATGAAGACGAAGAAGACGATGATTTTAAAGAGggctcttcaggcggt
YER030W	gcgcataatttctactgttgtagatCTTACTACTCTTTAAAATCAttttttttTAGTAAGCAAAATGTCGTACATACCGGCCTCTccatcaacttggGAAAAAGAAGAAGACGATGAAGACGAAGAAGACGATGATTTTAAAGAGggctcttcaggcggt
YLR363W-A	gcgcataatttctactgttgtagatAAATCATTTAGAGTTCTTCTttttttttTGATTTCAAGTGAATAAGATTCGCCCATCATccatcaacttggGTTGAGAGGTACTAGAAAGGAGTTGGAAAAAGGTAAGAAGAACTCTAAAggctcttcaggcggt
YLR363W-A	gcgcataatttctactgttgtagatAAGTGAATAAGATTCGCCCAttttttttTGATTTCAAGTGAATAAGATTCGCCCATCATTGAAAGGTATTTATTTTCccatcaacttggGGAGTTGGAAAAAGGTAAGAAGAACTCTAAAggctcttcaggcggt
YLR363W-A	gcgcataatttctactgttgtagatAATGATGGGCGAATCTTATTttttttttTGATTTCAAGTGAATAAGATTCGCCCATCATTGAAAGGTATTTAccatcaacttggAGAAAGGAGTTGGAAAAAGGTAAGAAGAACTCTAAAggctcttcaggcggt
YLR363W-A	gcgcataatttctactgttgtagatACTTGAAATCATTTAGAGTTttttttttTGATTTCAAGTGAATAAGATTCGCCCATCATTGAAAccatcaacttggGAGGTACTAGAAAGGAGTTGGAAAAAGGTAAGAAGAACTCTAAAggctcttcaggcggt
YLR363W-A	gcgcataatttctactgttgtagatAGAGGTACTAGAAAGGAGTTttttttttTGATTTCAAGTGAATAAGATccatcaacttggCATTTGGAGTTGTTGAGAGGTACTAGAAAGGAGTTGGAAAAAGGTAAGAAGAACTCTAAAggctcttcaggcggt
YLR363W-A	gcgcataatttctactgttgtagatGAAAAAGGTAAGAAGAACTCttttttttTGATTTCAAGTGAATAAGATTCGCCCATCATccatcaacttggGTTGAGAGGTACTAGAAAGGAGTTGGAAAAAGGTAAGAAGAACTCTAAAggctcttcaggcggt
YLR363W-A	gcgcataatttctactgttgtagatGAGTTCTTCTTACCTTTTTCttttttttTGATTTCAAGTGAATAAGATTCGCCCAccatcaacttggAGTTGTTGAGAGGTACTAGAAAGGAGTTGGAAAAAGGTAAGAAGAACTCTAAAggctcttcaggcggt
YHR196W	gcgcataatttctactgttgtagatAAATGCTTGATCAATCTTTGttttttttTGATCAAGCATTTTAAATATATTTAAGTATATACAAAGccatcaacttggGGAGAAAGTGACGAATTTGTCGACGCATCGGAATACAAAGATggctcttcaggcggt
YHR196W	gcgcataatttctactgttgtagatAATATATTTAAAATGCTTGAttttttttTGATCAAGCATTTTAAATATATTTAAGTATATACAAAGAAccatcaacttggAGAAAGTGACGAATTTGTCGACGCATCGGAATACAAAGATggctcttcaggcggt
YHR196W	gcgcataatttctactgttgtagatAATATATTTAAGTATATACAttttttttTGATCAAGCATTTTAAATATATTTAAGTATATACAAAGAAAAGTTTCACAccatcaacttggGAATTTGTCGACGCATCGGAATACAAAGATggctcttcaggcggt
YHR196W	gcgcataatttctactgttgtagatATCAAGCATTTTAAATATATttttttttTGATCAAGCATTTTAAATATATTTAAGTATATACAAAGAAAAGTccatcaacttggAGTGACGAATTTGTCGACGCATCGGAATACAAAGATggctcttcaggcggt
YHR196W	gcgcataatttctactgttgtagatATCAATCTTTGTATTCCGATttttttttTGATCAAGCATTTTAAATATATTTAAGTAccatcaacttggTATGCAAATGGAGAAAGTGACGAATTTGTCGACGCATCGGAATACAAAGATggctcttcaggcggt
YHR196W	gcgcataatttctactgttgtagatCGATGCGTCGACAAATTCGTttttttttTGATCAAGCATTTTAAATATATTccatcaacttggATTGTTTATGCAAATGGAGAAAGTGACGAATTTGTCGACGCATCGGAATACAAAGATggctcttcaggcggt
YHR196W	gcgcataatttctactgttgtagatTATATACTTAAATATATTTAttttttttTGATCAAGCATTTTAAATATATTTAAGTATATACAAAGAAAAGTTccatcaacttggGTGACGAATTTGTCGACGCATCGGAATACAAAGATggctcttcaggcggt
YHR196W	gcgcataatttctactgttgtagatTATTCCGATGCGTCGACAAAttttttttTGATCAAGCATTTTAAATATATTTAAGccatcaacttggTTTATGCAAATGGAGAAAGTGACGAATTTGTCGACGCATCGGAATACAAAGATggctcttcaggcggt
YHR196W	gcgcataatttctactgttgtagatTCGACGCATCGGAATACAAAttttttttTGATCAAGCATTTTAAATATATTTAAGTATATccatcaacttggGCAAATGGAGAAAGTGACGAATTTGTCGACGCATCGGAATACAAAGATggctcttcaggcggt
YHR196W	gcgcataatttctactgttgtagatTTTGTATATACTTAAATATAttttttttTGATCAAGCATTTTAAATATATTTAAGTATATACAAAGAAAAGTTTCACccatcaacttggCGAATTTGTCGACGCATCGGAATACAAAGATggctcttcaggcggt
YNL110C	gcgcataatttctactgttgtagatAAATGGTGACTTGTCACTTCttttttttTGACTTGTCACTTCTCATCCACCCTGAGAAAAGGGTTTTGccatcaacttggGATAAAAAAATTAGCCAAGTCAGGTATCGAATTCAAATGGggctcttcaggcggt
YNL110C	gcgcataatttctactgttgtagatAATTCGATACCTGACTTGGCttttttttTGACTTGTCACTTCTCATCCACCCTGAccatcaacttggAACATGAAGAAAGGATAAAAAAATTAGCCAAGTCAGGTATCGAATTCAAATGGggctcttcaggcggt
YNL110C	gcgcataatttctactgttgtagatCAAAACCCTTTTCTCAGGGTttttttttTGACTTGTCACTTCTCATCCACCCTGAGAAAAGGGTTTTGTAAGATAGAAccatcaacttggTTAGCCAAGTCAGGTATCGAATTCAAATGGggctcttcaggcggt
YNL110C	gcgcataatttctactgttgtagatGATACCTGACTTGGCTAATTttttttttTGACTTGTCACTTCTCATCCACCccatcaacttggCAAAAACATGAAGAAAGGATAAAAAAATTAGCCAAGTCAGGTATCGAATTCAAATGGggctcttcaggcggt
YNL110C	gcgcataatttctactgttgtagatGCCAAGTCAGGTATCGAATTttttttttTGACTTGTCACTTCTCATCCACCCTGAGccatcaacttggACATGAAGAAAGGATAAAAAAATTAGCCAAGTCAGGTATCGAATTCAAATGGggctcttcaggcggt
YNL110C	gcgcataatttctactgttgtagatTCACTTCTCATCCACCCTGAttttttttTGACTTGTCACTTCTCATCCACCCTGAGAAAAGGGTTTTGTAAGATAGAccatcaacttggATTAGCCAAGTCAGGTATCGAATTCAAATGGggctcttcaggcggt
YNL110C	gcgcataatttctactgttgtagatTCAGGGTGGATGAGAAGTGAttttttttTGACTTGTCACTTCTCATCCACCCTGAGAAAAGGGTTTTGccatcaacttggGATAAAAAAATTAGCCAAGTCAGGTATCGAATTCAAATGGggctcttcaggcggt
YNL110C	gcgcataatttctactgttgtagatTCATCCACCCTGAGAAAAGGttttttttTGACTTGTCACTTCTCATCCACCCTGAGAAAAGGGTTTTGTAAGATAGAAccatcaacttggTTAGCCAAGTCAGGTATCGAATTCAAATGGggctcttcaggcggt
YOR310C	gcgcataatttctactgttgtagatAAATGTAAAATGCATCCTTAttttttttTAAGGATGCATTTTACATTTTAATAATTAGTGACCCCTCGccatcaacttggGAAGGAAAAGAAGTCCAAGAAAGAGAAGAAAGAGAAGAAAggctcttcaggcggt
YOR310C	gcgcataatttctactgttgtagatCATTTTAATAATTAGTGACCttttttttTAAGGATGCATTTTACATTTTAATAATTAGTGACCCCTCGCGTTCCCTTTccatcaacttggAAGTCCAAGAAAGAGAAGAAAGAGAAGAAAggctcttcaggcggt
YOR310C	gcgcataatttctactgttgtagatTCTTTCTTCTCTTTCTTGGAttttttttTAAGGATGCATTTTACATTTTAATAATccatcaacttggAGAAGAAAGAGAAGAAGGAAAAGAAGTCCAAGAAAGAGAAGAAAGAGAAGAAAggctcttcaggcggt
YOR310C	gcgcataatttctactgttgtagatTTTCTTCTCTTTCTTCTCTTttttttttTAAGGATGCATTTTACATTTTAATAATccatcaacttggAGAAGAAAGAGAAGAAGGAAAAGAAGTCCAAGAAAGAGAAGAAAGAGAAGAAAggctcttcaggcggt
YNL215W	gcgcataatttctactgttgtagatAAATGTACAAAATAAGTCTTttttttttTAAGTAGAGGACGCAATTTAAGTATTTccatcaacttggAGGGTATGACAAGAATTCTGCGGAGATATGAAGAAGACTTATTTTGTACATTTggctcttcaggcggt
YNL215W	gcgcataatttctactgttgtagatAATTGCGTCCTCTACTTAAAttttttttTAAGTAGAGGACGCAATTTAAGTATTTGATGTATATCGTTccatcaacttggAATTCTGCGGAGATATGAAGAAGACTTATTTTGTACATTTggctcttcaggcggt
YNL215W	gcgcataatttctactgttgtagatAGTAGAGGACGCAATTTAAGttttttttTAAGTAGAGGACGCAATTTAAGTATTTGATGTATATCGTTTGTTccatcaacttggCTGCGGAGATATGAAGAAGACTTATTTTGTACATTTggctcttcaggcggt
YNL215W	gcgcataatttctactgttgtagatCGTCCTCTACTTAAAATGTAttttttttTAAGTAGAGGACGCAATTTAAGTATTTGATGTATATCGccatcaacttggAGAATTCTGCGGAGATATGAAGAAGACTTATTTTGTACATTTggctcttcaggcggt
YNL215W	gcgcataatttctactgttgtagatTACATTTTAAGTAGAGGACGttttttttTAAGTAGAGGACGCAATTTAAGTATTTGATGTATATCGTTccatcaacttggAATTCTGCGGAGATATGAAGAAGACTTATTTTGTACATTTggctcttcaggcggt
YNL215W	gcgcataatttctactgttgtagatTGCGGAGATATGAAGAAGACttttttttTAAGTAGAGGACGCAATTTAAGTATTTccatcaacttggAGGGTATGACAAGAATTCTGCGGAGATATGAAGAAGACTTATTTTGTACATTTggctcttcaggcggt
YNL215W	gcgcataatttctactgttgtagatTTTTGTACATTTTAAGTAGAttttttttTAAGTAGAGGACGCAATTTAAGTATTTGATGTATATCGTTccatcaacttggAATTCTGCGGAGATATGAAGAAGACTTATTTTGTACATTTggctcttcaggcggt
YOR206W	gcgcataatttctactgttgtagatAAATGTCAGACGCTTAACAAttttttttTAACAACTCAGCAAGATTTGATTTTTTGTCTTGAATTCAAccatcaacttggAAGTGATGATGACAACGAAGATGTTGAAATGTCAGACGCTggctcttcaggcggt
YOR206W	gcgcataatttctactgttgtagatAACATCTTCGTTGTCATCATttttttttTAACAACTCAGCAAGATTTGccatcaacttggAAATTATTAAACAGTCTGGAAAGTGATGATGACAACGAAGATGTTGAAATGTCAGACGCTggctcttcaggcggt
YOR206W	gcgcataatttctactgttgtagatAAGACAAAAAATCAAATCTTttttttttTAACAACTCAGCAAGATTTGATTTTTTGTCTTGAATTCAATAGTccatcaacttggGATGATGACAACGAAGATGTTGAAATGTCAGACGCTggctcttcaggcggt
YOR206W	gcgcataatttctactgttgtagatAATTCAAGACAAAAAATCAAttttttttTAACAACTCAGCAAGATTTGATTTTTTGTCTTGAATTCAATAGTTAAGTccatcaacttggTGACAACGAAGATGTTGAAATGTCAGACGCTggctcttcaggcggt
YOR206W	gcgcataatttctactgttgtagatACAACTCAGCAAGATTTGATttttttttTAACAACTCAGCAAGATTTGATTTTTTGTCTTGAATTCAATAGTccatcaacttggGATGATGACAACGAAGATGTTGAAATGTCAGACGCTggctcttcaggcggt
YOR206W	gcgcataatttctactgttgtagatACTATTGAATTCAAGACAAAttttttttTAACAACTCAGCAAGATTTGATTTTTTGTCTTGAATTCAATAGTTAAGTCccatcaacttggGACAACGAAGATGTTGAAATGTCAGACGCTggctcttcaggcggt
YOR206W	gcgcataatttctactgttgtagatAGCGTCTGACATTTCAACATttttttttTAACAACTCAGCAAGATTTGATTTTTTccatcaacttggTAAACAGTCTGGAAAGTGATGATGACAACGAAGATGTTGAAATGTCAGACGCTggctcttcaggcggt
YOR206W	gcgcataatttctactgttgtagatCTGAGTTGTTAAGCGTCTGAttttttttTAACAACTCAGCAAGATTTGATTTTTTGTCTTGAATccatcaacttggTGGAAAGTGATGATGACAACGAAGATGTTGAAATGTCAGACGCTggctcttcaggcggt
YLR335W	gcgcataatttctactgttgtagatAAATTGTTAACTGTATTTACttttttttTAAGAGTAAATACAGTTAACAATTTTAAATAGAATAGAACccatcaacttggATTTACGAAAGCTATTGAAGATGCTAAAAAAGAAATGAAAggctcttcaggcggt
YLR335W	gcgcataatttctactgttgtagatAAGATGCTAAAAAAGAAATGttttttttTAAGAGTAAATACAGTTAACAATTTTAAATAGccatcaacttggGGCCGCTCATTTACGAAAGCTATTGAAGATGCTAAAAAAGAAATGAAAggctcttcaggcggt
YLR335W	gcgcataatttctactgttgtagatACTGTATTTACTCTTATTTCttttttttTAAGAGTAAATACAGTTAACAATTTTAAATAGAATAGAACccatcaacttggATTTACGAAAGCTATTGAAGATGCTAAAAAAGAAATGAAAggctcttcaggcggt
YLR335W	gcgcataatttctactgttgtagatATTTCTTTTTTAGCATCTTCttttttttTAAGAGTAAATACAGTTAACAATTTTAccatcaacttggAAGAAGGCCGCTCATTTACGAAAGCTATTGAAGATGCTAAAAAAGAAATGAAAggctcttcaggcggt
YLR335W	gcgcataatttctactgttgtagatCGAAAGCTATTGAAGATGCTttttttttTAAGAGTAAATACAGTTAACAATTTTAccatcaacttggAAGAAGGCCGCTCATTTACGAAAGCTATTGAAGATGCTAAAAAAGAAATGAAAggctcttcaggcggt
YLR335W	gcgcataatttctactgttgtagatCTCTTATTTCATTTCTTTTTttttttttTAAGAGTAAATACAGTTAACAATTTTAAATAccatcaacttggAGGCCGCTCATTTACGAAAGCTATTGAAGATGCTAAAAAAGAAATGAAAggctcttcaggcggt
YLR335W	gcgcataatttctactgttgtagatTATTCTATTTAAAATTGTTAttttttttTAAGAGTAAATACAGTTAACAATTTTAAATAGAATAGAACCCTCATATccatcaacttggAAGCTATTGAAGATGCTAAAAAAGAAATGAAAggctcttcaggcggt
YLR335W	gcgcataatttctactgttgtagatTATTTAAAATTGTTAACTGTttttttttTAAGAGTAAATACAGTTAACAATTTTAAATAGAATAGAACCCTccatcaacttggTACGAAAGCTATTGAAGATGCTAAAAAAGAAATGAAAggctcttcaggcggt
YLR335W	gcgcataatttctactgttgtagatTTTCATTTCTTTTTTAGCATttttttttTAAGAGTAAATACAGTTAACAATTTTAccatcaacttggAAGAAGGCCGCTCATTTACGAAAGCTATTGAAGATGCTAAAAAAGAAATGAAAggctcttcaggcggt
YLR335W	gcgcataatttctactgttgtagatTTTTTTAGCATCTTCAATAGttttttttTAAGAGTAAATACAGTTAACAATTTTccatcaacttggGAAGAAGGCCGCTCATTTACGAAAGCTATTGAAGATGCTAAAAAAGAAATGAAAggctcttcaggcggt
YOL115W	gcgcataatttctactgttgtagatAACAAAAAGGCACATATTAAttttttttTAATATGTGCCTTTTTGTTTAAATGATGCACTGAACTGTAccatcaacttggCGAAGATGATGATGAAGATGGATATAATCCTTATACCCTTggctcttcaggcggt
YOL115W	gcgcataatttctactgttgtagatAAGGGTATAAGGATTATATCttttttttTAATATGTGCCTTTTTGTTTAAATGATccatcaacttggTCACTGTCTCTAGCGAAGATGATGATGAAGATGGATATAATCCTTATACCCTTggctcttcaggcggt
YOL115W	gcgcataatttctactgttgtagatAGTGCATCATTTAAACAAAAttttttttTAATATGTGCCTTTTTGTTTAAATGATGCACTGAACTGTACATCccatcaacttggGATGATGATGAAGATGGATATAATCCTTATACCCTTggctcttcaggcggt
YOL115W	gcgcataatttctactgttgtagatATATGTGCCTTTTTGTTTAAttttttttTAATATGTGCCTTTTTGTTTAAATGATGCACTGAACTGTACATCccatcaacttggGATGATGATGAAGATGGATATAATCCTTATACCCTTggctcttcaggcggt
YOL115W	gcgcataatttctactgttgtagatTACCCTTTAATATGTGCCTTttttttttTAATATGTGCCTTTTTGTTTAAATGATGCACTGAACTGTAccatcaacttggCGAAGATGATGATGAAGATGGATATAATCCTTATACCCTTggctcttcaggcggt
YCR016W	gcgcataatttctactgttgtagatAACAACGTTGTTCAGTTGTAttttttttTAACATAGAGTTCAACAACGTTGTTCAGTTGTAGTATATATTTTACTGTGccatcaacttggATAGAACTTAAGAATTTCTTCGTTGATGTTggctcttcaggcggt
YCR016W	gcgcataatttctactgttgtagatAACATCAACGAAGAAATTCTttttttttTAACATAGAGTTCAACAACGTTGTTCAccatcaacttggGGAAGAATGATGACTCGGAGCAGATAGAACTTAAGAATTTCTTCGTTGATGTTggctcttcaggcggt
YCR016W	gcgcataatttctactgttgtagatAACTCTATGTTAAACATCAAttttttttTAACATAGAGTTCAACAACGTTGTTCAGTTGTAGTATccatcaacttggTGACTCGGAGCAGATAGAACTTAAGAATTTCTTCGTTGATGTTggctcttcaggcggt
YCR016W	gcgcataatttctactgttgtagatACATAGAGTTCAACAACGTTttttttttTAACATAGAGTTCAACAACGTTGTTCAGTTGTAGTATATATTTTccatcaacttggGAGCAGATAGAACTTAAGAATTTCTTCGTTGATGTTggctcttcaggcggt
YCR016W	gcgcataatttctactgttgtagatAGAATTTCTTCGTTGATGTTttttttttTAACATAGAGTTCAACAACGTTGTTCAGTTGTAGTccatcaacttggGATGACTCGGAGCAGATAGAACTTAAGAATTTCTTCGTTGATGTTggctcttcaggcggt
YCR016W	gcgcataatttctactgttgtagatATGTTTAACATAGAGTTCAAttttttttTAACATAGAGTTCAACAACGTTGTTCAGTTGTAGTATATAccatcaacttggCTCGGAGCAGATAGAACTTAAGAATTTCTTCGTTGATGTTggctcttcaggcggt
YCR016W	gcgcataatttctactgttgtagatGTTGATGTTTAACATAGAGTttttttttTAACATAGAGTTCAACAACGTTGTTCAGTTGTAGTATATAccatcaacttggCTCGGAGCAGATAGAACTTAAGAATTTCTTCGTTGATGTTggctcttcaggcggt
YOL077C	gcgcataatttctactgttgtagatAACAAGGCATCGTTTGATAAttttttttTAATAAGCATAATACTATCAGAGAGTTccatcaacttggGAAGAGAGAATGTTCTTGCCGCCGATCCTTTATCAAACGATGCCTTGTTTAAAggctcttcaggcggt
YOL077C	gcgcataatttctactgttgtagatAATAATAAGCATAATACTATttttttttTAATAAGCATAATACTATCAGAGAGTTTTACATAACATTGccatcaacttggTCTTGCCGCCGATCCTTTATCAAACGATGCCTTGTTTAAAggctcttcaggcggt
YOL077C	gcgcataatttctactgttgtagatATATACAATGTTATGTAAAAttttttttTAATAAGCATAATACTATCAGAGAGTTTTACATAACATTGTATATTAAAAccatcaacttggGATCCTTTATCAAACGATGCCTTGTTTAAAggctcttcaggcggt
YOL077C	gcgcataatttctactgttgtagatCCGCCGATCCTTTATCAAACttttttttTAATAAGCATAATACTATCAGAGAGTTccatcaacttggGAAGAGAGAATGTTCTTGCCGCCGATCCTTTATCAAACGATGCCTTGTTTAAAggctcttcaggcggt
YOL077C	gcgcataatttctactgttgtagatTCAAACGATGCCTTGTTTAAttttttttTAATAAGCATAATACTATCAGAGAGTTTTACATAccatcaacttggGAATGTTCTTGCCGCCGATCCTTTATCAAACGATGCCTTGTTTAAAggctcttcaggcggt
YOL077C	gcgcataatttctactgttgtagatTGCTTATTATTTAAACAAGGttttttttTAATAAGCATAATACTATCAGAGAGTTTTACATAccatcaacttggGAATGTTCTTGCCGCCGATCCTTTATCAAACGATGCCTTGTTTAAAggctcttcaggcggt
YOL077C	gcgcataatttctactgttgtagatTGTAAAACTCTCTGATAGTAttttttttTAATAAGCATAATACTATCAGAGAGTTTTACATAACATTGTATAccatcaacttggGCCGCCGATCCTTTATCAAACGATGCCTTGTTTAAAggctcttcaggcggt
YOL077C	gcgcataatttctactgttgtagatTTTAAACAAGGCATCGTTTGttttttttTAATAAGCATAATACTATCAGAGAGTTccatcaacttggGAAGAGAGAATGTTCTTGCCGCCGATCCTTTATCAAACGATGCCTTGTTTAAAggctcttcaggcggt
YOL077C	gcgcataatttctactgttgtagatTTTAAATAATAAGCATAATAttttttttTAATAAGCATAATACTATCAGAGAGTTTTACATAACATTGccatcaacttggTCTTGCCGCCGATCCTTTATCAAACGATGCCTTGTTTAAAggctcttcaggcggt
YDR390C	gcgcataatttctactgttgtagatAACAATATCAGAATTAGTCGttttttttTAATAAATAAGAAAAGGTATCTATATccatcaacttggAAAAGGACAAAGTTAGTTAATGAACCGACTAATTCTGATATTGTTGAATTAGACggctcttcaggcggt
YDR390C	gcgcataatttctactgttgtagatAATAAATATATAGATACCTTttttttttTAATAAATAAGAAAAGGTATCTATATATTTATTTAATCGTGGTTCccatcaacttggATGAACCGACTAATTCTGATATTGTTGAATTAGACggctcttcaggcggt
YDR390C	gcgcataatttctactgttgtagatAATTAGACTAATAAATAAGAttttttttTAATAAATAAGAAAAGGTATCTATATATTTATTTAATCGTccatcaacttggAGTTAATGAACCGACTAATTCTGATATTGTTGAATTAGACggctcttcaggcggt
YDR390C	gcgcataatttctactgttgtagatATGAACCGACTAATTCTGATttttttttTAATAAATAAGAAAAGGTATCTATATAccatcaacttggAAAGGACAAAGTTAGTTAATGAACCGACTAATTCTGATATTGTTGAATTAGACggctcttcaggcggt
YDR390C	gcgcataatttctactgttgtagatGACTAATAAATAAGAAAAGGttttttttTAATAAATAAGAAAAGGTATCTATATATTTATTTAATCGTccatcaacttggAGTTAATGAACCGACTAATTCTGATATTGTTGAATTAGACggctcttcaggcggt
YDR390C	gcgcataatttctactgttgtagatGTCTAATTCAACAATATCAGttttttttTAATAAATAAGAAAAGGTATCTATATAccatcaacttggAAAGGACAAAGTTAGTTAATGAACCGACTAATTCTGATATTGTTGAATTAGACggctcttcaggcggt
YDR390C	gcgcataatttctactgttgtagatGTTAATGAACCGACTAATTCttttttttTAATAAATAAGAAAAGGTATCTATATccatcaacttggAAAAGGACAAAGTTAGTTAATGAACCGACTAATTCTGATATTGTTGAATTAGACggctcttcaggcggt
YDR390C	gcgcataatttctactgttgtagatTGATATTGTTGAATTAGACTttttttttTAATAAATAAGAAAAGGTATCTATATATTTATTTAAccatcaacttggAGTTAGTTAATGAACCGACTAATTCTGATATTGTTGAATTAGACggctcttcaggcggt
YDR390C	gcgcataatttctactgttgtagatTTTATTAGTCTAATTCAACAttttttttTAATAAATAAGAAAAGGTATCTATATATTTATccatcaacttggACAAAGTTAGTTAATGAACCGACTAATTCTGATATTGTTGAATTAGACggctcttcaggcggt
YNL216W	gcgcataatttctactgttgtagatAACAATGATGTTACTTAATTttttttttTGAGTAATTGAATTAAGTAACATCATTGTTTAACTTATTTTAccatcaacttggTGGAAATGAGGAAAAGATTTTTTGAGAAGGACCTGTTAggctcttcaggcggt
YNL216W	gcgcataatttctactgttgtagatAATTAAGTAACATCATTGTTttttttttTGAGTAATTGAATTAAGTAACATCATTGTTTAACTTATTTTACTCCTTTAccatcaacttggAGGAAAAGATTTTTTGAGAAGGACCTGTTAggctcttcaggcggt
YNL216W	gcgcataatttctactgttgtagatAATTACTCATAACAGGTCCTttttttttTGAGTAATTGAATTAAGTAACATCATTGTTTAACccatcaacttggTGGTAGAATGGAAATGAGGAAAAGATTTTTTGAGAAGGACCTGTTAggctcttcaggcggt
YNL216W	gcgcataatttctactgttgtagatAGAAGGACCTGTTATGAGTAttttttttTGAGTAATTGAATTAAGTAACATCATTGTTTAACTTATTTccatcaacttggAATGGAAATGAGGAAAAGATTTTTTGAGAAGGACCTGTTAggctcttcaggcggt
YNL216W	gcgcataatttctactgttgtagatAGTAACATCATTGTTTAACTttttttttTGAGTAATTGAATTAAGTAACATCATTGTTTAACTTATTTTACTCCTTTAccatcaacttggAGGAAAAGATTTTTTGAGAAGGACCTGTTAggctcttcaggcggt
YNL216W	gcgcataatttctactgttgtagatATTCAATTACTCATAACAGGttttttttTGAGTAATTGAATTAAGTAACATCATTGTTTAACTTATccatcaacttggAGAATGGAAATGAGGAAAAGATTTTTTGAGAAGGACCTGTTAggctcttcaggcggt
YNL216W	gcgcataatttctactgttgtagatCTCATAACAGGTCCTTCTCAttttttttTGAGTAATTGAATTAAGTAACATCATTGTccatcaacttggGGAACTGGTAGAATGGAAATGAGGAAAAGATTTTTTGAGAAGGACCTGTTAggctcttcaggcggt
YNL216W	gcgcataatttctactgttgtagatCTTAATTCAATTACTCATAAttttttttTGAGTAATTGAATTAAGTAACATCATTGTTTAACTTATTTccatcaacttggAATGGAAATGAGGAAAAGATTTTTTGAGAAGGACCTGTTAggctcttcaggcggt
YNL216W	gcgcataatttctactgttgtagatTCAAAAAATCTTTTCCTCATttttttttTGAGTAATTGAATTAAGTAACAccatcaacttggAAAGCATGGAACTGGTAGAATGGAAATGAGGAAAAGATTTTTTGAGAAGGACCTGTTAggctcttcaggcggt
YNL216W	gcgcataatttctactgttgtagatTGAGTAATTGAATTAAGTAAttttttttTGAGTAATTGAATTAAGTAACATCATTGTTTAACTTATTTTAccatcaacttggTGGAAATGAGGAAAAGATTTTTTGAGAAGGACCTGTTAggctcttcaggcggt
YGL048C	gcgcataatttctactgttgtagatAACAGCTTGGCGACAGAAATttttttttTGATGTATTCGTTTCACTTGGCTCATTccatcaacttggAGGTTATGAACAAGAACCAAGAAACGGCCATTTCTGTCGCCAAGCTGTTCAAGggctcttcaggcggt
YGL048C	gcgcataatttctactgttgtagatAAGTGATGTATTCGTTTCACttttttttTGATGTATTCGTTTCACTTGGCTCATTGTATATGTTACTTccatcaacttggGAACCAAGAAACGGCCATTTCTGTCGCCAAGCTGTTCAAGggctcttcaggcggt
YGL048C	gcgcataatttctactgttgtagatACTTGGCTCATTGTATATGTttttttttTGATGTATTCGTTTCACTTGGCTCATTGTATATGTTACTTAGTGTATGTGccatcaacttggACGGCCATTTCTGTCGCCAAGCTGTTCAAGggctcttcaggcggt
YGL048C	gcgcataatttctactgttgtagatGCGACAGAAATGGCCGTTTCttttttttTGATGTATTCGTTTCACTTGGCccatcaacttggGGGTAAGGTTATGAACAAGAACCAAGAAACGGCCATTTCTGTCGCCAAGCTGTTCAAGggctcttcaggcggt
YGL048C	gcgcataatttctactgttgtagatGTTTCACTTGGCTCATTGTAttttttttTGATGTATTCGTTTCACTTGGCTCATTGTATATGTTACTTAGTGTATGTGccatcaacttggACGGCCATTTCTGTCGCCAAGCTGTTCAAGggctcttcaggcggt
YGL048C	gcgcataatttctactgttgtagatTGTCGCCAAGCTGTTCAAGTttttttttTGATGTATTCGTTTCACTTGGCTCATTGTATATGTTccatcaacttggACAAGAACCAAGAAACGGCCATTTCTGTCGCCAAGCTGTTCAAGggctcttcaggcggt
YMR014W	gcgcataatttctactgttgtagatAACATAACGTCTTCATCTCCttttttttTGAACATAACGTCTTCATCTCCTAACTTCATGTATAATAAAAACccatcaacttggAAAGCTAAATTTGAAGGTAAGAAGATCAAATTTGATggctcttcaggcggt
YMR014W	gcgcataatttctactgttgtagatAAGGTAAGAAGATCAAATTTttttttttTGAACATAACGTCTTCATCTCCTAACTTCATGccatcaacttggGAAAAATTACAAAAAGCTAAATTTGAAGGTAAGAAGATCAAATTTGATggctcttcaggcggt
YMR014W	gcgcataatttctactgttgtagatAATCAAATTTGATCTTCTTAttttttttTGAACATAACGTCTTCATCTCCTAACTccatcaacttggCTGAAGAAAAATTACAAAAAGCTAAATTTGAAGGTAAGAAGATCAAATTTGATggctcttcaggcggt
YMR014W	gcgcataatttctactgttgtagatATCTTCTTACCTTCAAATTTttttttttTGAACATAACGTCTTCATCTCCTAAccatcaacttggAGCTGAAGAAAAATTACAAAAAGCTAAATTTGAAGGTAAGAAGATCAAATTTGATggctcttcaggcggt
YMR014W	gcgcataatttctactgttgtagatATTGAACATAACGTCTTCATttttttttTGAACATAACGTCTTCATCTCCTAACTTCATGTATAATAAccatcaacttggACAAAAAGCTAAATTTGAAGGTAAGAAGATCAAATTTGATggctcttcaggcggt
YMR014W	gcgcataatttctactgttgtagatCAAAAAGCTAAATTTGAAGGttttttttTGAACATAACGTCTTCATCTCCTAACccatcaacttggGCTGAAGAAAAATTACAAAAAGCTAAATTTGAAGGTAAGAAGATCAAATTTGATggctcttcaggcggt
YMR014W	gcgcataatttctactgttgtagatGGAGATGAAGACGTTATGTTttttttttTGAACATAACGTCTTCATCTCCTAACTTCATGTATAATAAccatcaacttggACAAAAAGCTAAATTTGAAGGTAAGAAGATCAAATTTGATggctcttcaggcggt
YMR014W	gcgcataatttctactgttgtagatTACATGAAGTTAGGAGATGAttttttttTGAACATAACGTCTTCATCTCCTAACTTCATGTATAATAAAAACTAccatcaacttggAGCTAAATTTGAAGGTAAGAAGATCAAATTTGATggctcttcaggcggt
YMR014W	gcgcataatttctactgttgtagatTGTTCAATCAAATTTGATCTttttttttTGAACATAACGTCTTCATCTCCTAACTTCATccatcaacttggAGAAAAATTACAAAAAGCTAAATTTGAAGGTAAGAAGATCAAATTTGATggctcttcaggcggt
YAL059W	gcgcataatttctactgttgtagatAACATCGTCTGGCAGGACACttttttttTAGAAAATTTTCATATGAAAGGTCCTAccatcaacttggTGCAGAAGACTCCTACAAATAGATTCGGTGTCCTGCCAGACGATGTTGAAGAAggctcttcaggcggt
YAL059W	gcgcataatttctactgttgtagatAAGAATAGAAAATTTTCATAttttttttTAGAAAATTTTCATATGAAAGGTCCTAGGAATACACGATTccatcaacttggTACAAATAGATTCGGTGTCCTGCCAGACGATGTTGAAGAAggctcttcaggcggt
YAL059W	gcgcataatttctactgttgtagatATATGAAAATTTTCTATTCTttttttttTAGAAAATTTTCATATGAAAGGTCCTAGGAATACACGATTccatcaacttggTACAAATAGATTCGGTGTCCTGCCAGACGATGTTGAAGAAggctcttcaggcggt
YAL059W	gcgcataatttctactgttgtagatATATGAAAGGTCCTAGGAATttttttttTAGAAAATTTTCATATGAAAGGTCCTAGGAATACACGATTCTTGTACGCAccatcaacttggTTCGGTGTCCTGCCAGACGATGTTGAAGAAggctcttcaggcggt
YAL059W	gcgcataatttctactgttgtagatCTAGGACCTTTCATATGAAAttttttttTAGAAAATTTTCATATGAAAGGTCCTAGGAATACACGATTccatcaacttggTACAAATAGATTCGGTGTCCTGCCAGACGATGTTGAAGAAggctcttcaggcggt
YAL059W	gcgcataatttctactgttgtagatGGTGTCCTGCCAGACGATGTttttttttTAGAAAATTTTCATATGAAAGGTCCTAGccatcaacttggGCAGAAGACTCCTACAAATAGATTCGGTGTCCTGCCAGACGATGTTGAAGAAggctcttcaggcggt
YAL059W	gcgcataatttctactgttgtagatTATTCTTCAACATCGTCTGGttttttttTAGAAAATTTTCATATGAAAGGTCCTAccatcaacttggTGCAGAAGACTCCTACAAATAGATTCGGTGTCCTGCCAGACGATGTTGAAGAAggctcttcaggcggt
YFL013C	gcgcataatttctactgttgtagatAACATGGCGGTTGCTTCTTCttttttttTGAAATAGAACAATACGCACACACAccatcaacttggAATCGAACGCGCGGAAATTGATGACGAAGAAGCAACCGCCATGTTTAAGCTGGAGggctcttcaggcggt
YFL013C	gcgcataatttctactgttgtagatACTCCAGCTTAAACATGGCGttttttttTGAAATAGAACAATACGCACACACACAccatcaacttggTCGAACGCGCGGAAATTGATGACGAAGAAGCAACCGCCATGTTTAAGCTGGAGggctcttcaggcggt
YFL013C	gcgcataatttctactgttgtagatAGCTGGAGTGAAATAGAACAttttttttTGAAATAGAACAATACGCACACACACACACACACACATACccatcaacttggAATTGATGACGAAGAAGCAACCGCCATGTTTAAGCTGGAGggctcttcaggcggt
YFL013C	gcgcataatttctactgttgtagatATGACGAAGAAGCAACCGCCttttttttTGAAATAGAACAATACGCACACACACAccatcaacttggTCGAACGCGCGGAAATTGATGACGAAGAAGCAACCGCCATGTTTAAGCTGGAGggctcttcaggcggt
YFL013C	gcgcataatttctactgttgtagatTATTTCACTCCAGCTTAAACttttttttTGAAATAGAACAATACGCACACACACACACACccatcaacttggCGCGCGGAAATTGATGACGAAGAAGCAACCGCCATGTTTAAGCTGGAGggctcttcaggcggt
YDR324C	gcgcataatttctactgttgtagatAACCAAAGTTAGTGTTTTGAttttttttTGATTAATTTAAGTCAACATACCGAAGAATAGAGAGATccatcaacttggCACTCCAAACAAAAGGCGTTTATTCAACCAAAGTTAGTGTTTggctcttcaggcggt
YDR324C	gcgcataatttctactgttgtagatAATTAATCAAAACACTAACTttttttttTGATTAATTTAAGTCAACATACCGAAGAATAGAGccatcaacttggTTTTCACTCCAAACAAAAGGCGTTTATTCAACCAAAGTTAGTGTTTggctcttcaggcggt
YDR324C	gcgcataatttctactgttgtagatACTCCAAACAAAAGGCGTTTttttttttTGATTAATTTAAGTCAACATACCGccatcaacttggATCCATTAACTTTTCACTCCAAACAAAAGGCGTTTATTCAACCAAAGTTAGTGTTTggctcttcaggcggt
YDR324C	gcgcataatttctactgttgtagatACTTAAATTAATCAAAACACttttttttTGATTAATTTAAGTCAACATACCGAAGAATAGAGAGATGccatcaacttggACTCCAAACAAAAGGCGTTTATTCAACCAAAGTTAGTGTTTggctcttcaggcggt
YDR324C	gcgcataatttctactgttgtagatAGTCAACATACCGAAGAATAttttttttTGATTAATTTAAGTCAACATACCGAAGAATAGAGAGATGCTATTAAAAGGccatcaacttggAAGGCGTTTATTCAACCAAAGTTAGTGTTTggctcttcaggcggt
YDR324C	gcgcataatttctactgttgtagatATAGCATCTCTCTATTCTTCttttttttTGATTAATTTAAGTCAACATACCGAAGAATAGAGAGATGCTATTAAAAGGccatcaacttggAAGGCGTTTATTCAACCAAAGTTAGTGTTTggctcttcaggcggt
YDR324C	gcgcataatttctactgttgtagatATCAAAACACTAACTTTGGTttttttttTGATTAATTTAAGTCAACATACCGAAGAAccatcaacttggTTAACTTTTCACTCCAAACAAAAGGCGTTTATTCAACCAAAGTTAGTGTTTggctcttcaggcggt
YDR324C	gcgcataatttctactgttgtagatATTAATTTAAGTCAACATACttttttttTGATTAATTTAAGTCAACATACCGAAGAATAGAGAGATGCTATTccatcaacttggAAACAAAAGGCGTTTATTCAACCAAAGTTAGTGTTTggctcttcaggcggt
YDR324C	gcgcataatttctactgttgtagatATTTAAGTCAACATACCGAAttttttttTGATTAATTTAAGTCAACATACCGAAGAATAGAGAGATGCTATTAAAAccatcaacttggAAAAGGCGTTTATTCAACCAAAGTTAGTGTTTggctcttcaggcggt
YDR324C	gcgcataatttctactgttgtagatGGTATGTTGACTTAAATTAAttttttttTGATTAATTTAAGTCAACATACCGAAGAATAGAGAGATGCccatcaacttggCTCCAAACAAAAGGCGTTTATTCAACCAAAGTTAGTGTTTggctcttcaggcggt
YDR324C	gcgcataatttctactgttgtagatGTGTTTTGATTAATTTAAGTttttttttTGATTAATTTAAGTCAACATACCGAAGAATAGAGAGATGCccatcaacttggCTCCAAACAAAAGGCGTTTATTCAACCAAAGTTAGTGTTTggctcttcaggcggt
YDR324C	gcgcataatttctactgttgtagatGTTGAATAAACGCCTTTTGTttttttttTGATTAATTTAAGTCAACATAccatcaacttggGAAATCCATTAACTTTTCACTCCAAACAAAAGGCGTTTATTCAACCAAAGTTAGTGTTTggctcttcaggcggt
YJL069C	gcgcataatttctactgttgtagatAACCACTACTAAATTTCCATttttttttTAAATTTCCATTTATAGACAAACTTAGATATTAAAAGCAAccatcaacttggCGAACAAGGTAAAGTGAGGCTCTGGAAATTAAACCACTACggctcttcaggcggt
YJL069C	gcgcataatttctactgttgtagatATATCTAAGTTTGTCTATAAttttttttTAAATTTCCATTTATAGACAAACTTAGATATTAAAAGCAATGTccatcaacttggACAAGGTAAAGTGAGGCTCTGGAAATTAAACCACTACggctcttcaggcggt
YJL069C	gcgcataatttctactgttgtagatATTTCCAGAGCCTCACTTTAttttttttTAAATTTCCATTTATAGACAAACTccatcaacttggTACTGGCCGTGGGTAACGAACAAGGTAAAGTGAGGCTCTGGAAATTAAACCACTACggctcttcaggcggt
YJL069C	gcgcataatttctactgttgtagatCATTTATAGACAAACTTAGAttttttttTAAATTTCCATTTATAGACAAACTTAGATATTAAAAGCAATGTACAAATAccatcaacttggAAAGTGAGGCTCTGGAAATTAAACCACTACggctcttcaggcggt
YJL069C	gcgcataatttctactgttgtagatCTTTTAATATCTAAGTTTGTttttttttTAAATTTCCATTTATAGACAAACTTAGATATTAAAAGCAATGTACAAATccatcaacttggTAAAGTGAGGCTCTGGAAATTAAACCACTACggctcttcaggcggt
YJL069C	gcgcataatttctactgttgtagatGTAGTGGTTTAATTTCCAGAttttttttTAAATTTCCATTTATAGACAAACTTAGccatcaacttggTGGCCGTGGGTAACGAACAAGGTAAAGTGAGGCTCTGGAAATTAAACCACTACggctcttcaggcggt
YJL069C	gcgcataatttctactgttgtagatTACATTGCTTTTAATATCTAttttttttTAAATTTCCATTTATAGACAAACTTAGATATTAAAAGCAATGTACAAATAccatcaacttggAAAGTGAGGCTCTGGAAATTAAACCACTACggctcttcaggcggt
YJL069C	gcgcataatttctactgttgtagatTAGACAAACTTAGATATTAAttttttttTAAATTTCCATTTATAGACAAACTTAGATATTAAAAGCAATGTACAAATAccatcaacttggAAAGTGAGGCTCTGGAAATTAAACCACTACggctcttcaggcggt
YJL069C	gcgcataatttctactgttgtagatTCTATAAATGGAAATTTAGTttttttttTAAATTTCCATTTATAGACAAACTTAGATATTAAAAGCAAccatcaacttggCGAACAAGGTAAAGTGAGGCTCTGGAAATTAAACCACTACggctcttcaggcggt
YJL033W	gcgcataatttctactgttgtagatAACCCTCCTGCATAGTCTAAttttttttTAAACCCTCCTGCATAGTCTAACCTATAGTATTTAGAACTTGTAccatcaacttggGATTTGGAATCTTTGACAGCTAAATTAATCCAGGGTggctcttcaggcggt
YJL033W	gcgcataatttctactgttgtagatACAGCTAAATTAATCCAGGGttttttttTAAACCCTCCTGCATAGTCTAACCTATAGTATTTccatcaacttggAACTTTGGAGGATTTGGAATCTTTGACAGCTAAATTAATCCAGGGTggctcttcaggcggt
YJL033W	gcgcataatttctactgttgtagatACCCTGGATTAATTTAGCTGttttttttTAAACCCTCCTGCATAGTCTAACCTATccatcaacttggAACCACAAACTTTGGAGGATTTGGAATCTTTGACAGCTAAATTAATCCAGGGTggctcttcaggcggt
YJL033W	gcgcataatttctactgttgtagatATCCAGGGTTAAACCCTCCTttttttttTAAACCCTCCTGCATAGTCTAACCTATAGTATTTAGAACTccatcaacttggGGAGGATTTGGAATCTTTGACAGCTAAATTAATCCAGGGTggctcttcaggcggt
YJL033W	gcgcataatttctactgttgtagatATTTAGCTGTCAAAGATTCCttttttttTAAACCCTCCTGCATAGTCTAACCccatcaacttggAAGAACCACAAACTTTGGAGGATTTGGAATCTTTGACAGCTAAATTAATCCAGGGTggctcttcaggcggt
YJL033W	gcgcataatttctactgttgtagatGAATCTTTGACAGCTAAATTttttttttTAAACCCTCCTGCATAGTCTAACCTATccatcaacttggAACCACAAACTTTGGAGGATTTGGAATCTTTGACAGCTAAATTAATCCAGGGTggctcttcaggcggt
YJL033W	gcgcataatttctactgttgtagatGACTATGCAGGAGGGTTTAAttttttttTAAACCCTCCTGCATAGTCTAACCTATAGTATTTAGAACTccatcaacttggGGAGGATTTGGAATCTTTGACAGCTAAATTAATCCAGGGTggctcttcaggcggt
YJL033W	gcgcataatttctactgttgtagatGAGGATTTGGAATCTTTGACttttttttTAAACCCTCCTGCATAGTCTAACCTAccatcaacttggGAACCACAAACTTTGGAGGATTTGGAATCTTTGACAGCTAAATTAATCCAGGGTggctcttcaggcggt
YJL033W	gcgcataatttctactgttgtagatTAAATACTATAGGTTAGACTttttttttTAAACCCTCCTGCATAGTCTAACCTATAGTATTTAGAACTTGTATACccatcaacttggTTGGAATCTTTGACAGCTAAATTAATCCAGGGTggctcttcaggcggt
YDL208W	gcgcataatttctactgttgtagatAACGAAGTTGTCAAAGAAGTttttttttTGAAAAAAGTTCGCTTCTTAACCATATccatcaacttggAAGAAGAATACAAGGAATCTTTCAACGAAGTTGTCAAAGAAGTTCAAGCTTTAggctcttcaggcggt
YDL208W	gcgcataatttctactgttgtagatAACTTCTTTGACAACTTCGTttttttttTGAAAAAAGTTCGCTTCTTAACCATAccatcaacttggGAAGAAGAATACAAGGAATCTTTCAACGAAGTTGTCAAAGAAGTTCAAGCTTTAggctcttcaggcggt
YDL208W	gcgcataatttctactgttgtagatAAGCTTTATGAAAAAAGTTCttttttttTGAAAAAAGTTCGCTTCTTAACCATATTAGAAATCTAGAAccatcaacttggGGAATCTTTCAACGAAGTTGTCAAAGAAGTTCAAGCTTTAggctcttcaggcggt
YDL208W	gcgcataatttctactgttgtagatAGAAGCGAACTTTTTTCATAttttttttTGAAAAAAGTTCGCTTCTTAACCATATTAGAAATCTAGAAccatcaacttggGGAATCTTTCAACGAAGTTGTCAAAGAAGTTCAAGCTTTAggctcttcaggcggt
YDL208W	gcgcataatttctactgttgtagatATAAAGCTTGAACTTCTTTGttttttttTGAAAAAAGTTCGCTTCTTAACCATATccatcaacttggAAGAAGAATACAAGGAATCTTTCAACGAAGTTGTCAAAGAAGTTCAAGCTTTAggctcttcaggcggt
YDL208W	gcgcataatttctactgttgtagatGCTTCTTAACCATATTAGAAttttttttTGAAAAAAGTTCGCTTCTTAACCATATTAGAAATCTAGAAGAAATAAAAAccatcaacttggAACGAAGTTGTCAAAGAAGTTCAAGCTTTAggctcttcaggcggt
YDL208W	gcgcataatttctactgttgtagatTAATATGGTTAAGAAGCGAAttttttttTGAAAAAAGTTCGCTTCTTAACCATATTAGAAATCTAGAAGccatcaacttggGAATCTTTCAACGAAGTTGTCAAAGAAGTTCAAGCTTTAggctcttcaggcggt
YDL208W	gcgcataatttctactgttgtagatTAGATTTCTAATATGGTTAAttttttttTGAAAAAAGTTCGCTTCTTAACCATATTAGAAATCTAGAAGAAATAAAAccatcaacttggCAACGAAGTTGTCAAAGAAGTTCAAGCTTTAggctcttcaggcggt
YDL208W	gcgcataatttctactgttgtagatTCAAAGAAGTTCAAGCTTTAttttttttTGAAAAAAGTTCGCTTCTTAACCATATTAGAAATCccatcaacttggTACAAGGAATCTTTCAACGAAGTTGTCAAAGAAGTTCAAGCTTTAggctcttcaggcggt
YDL208W	gcgcataatttctactgttgtagatTGAAAAAAGTTCGCTTCTTAttttttttTGAAAAAAGTTCGCTTCTTAACCATATTAGAAATCTAGAAGAccatcaacttggAATCTTTCAACGAAGTTGTCAAAGAAGTTCAAGCTTTAggctcttcaggcggt
YDL208W	gcgcataatttctactgttgtagatTTTCTTCTAGATTTCTAATAttttttttTGAAAAAAGTTCGCTTCTTAACCATATTAGAAATCTAGAAGAAATAAAAAccatcaacttggAACGAAGTTGTCAAAGAAGTTCAAGCTTTAggctcttcaggcggt
YDL208W	gcgcataatttctactgttgtagatTTTGACAACTTCGTTGAAAGttttttttTGAAAAAAGTTCGCTTCTTAccatcaacttggAATAAAGAAGAAGAATACAAGGAATCTTTCAACGAAGTTGTCAAAGAAGTTCAAGCTTTAggctcttcaggcggt
YDR303C	gcgcataatttctactgttgtagatAACGAAGTTTTTGAGGCTATttttttttTAAAGCGACTCAAACAAATTAAAGAAGAccatcaacttggTTTCGGTTTAACAAAGGAGAATTTCAACGAAGTTTTTGAGGCTATTCGTAGCggctcttcaggcggt
YDR303C	gcgcataatttctactgttgtagatACAAAGGAGAATTTCAACGAttttttttTAAAGCGACTCAAACAAATTAAAccatcaacttggGATACTTTCGGTTTAACAAAGGAGAATTTCAACGAAGTTTTTGAGGCTATTCGTAGCggctcttcaggcggt
YDR303C	gcgcataatttctactgttgtagatAGGCTATTCGTAGCTAAAGCttttttttTAAAGCGACTCAAACAAATTAAAGAAGAAGTTGAGACTTTccatcaacttggAAAGGAGAATTTCAACGAAGTTTTTGAGGCTATTCGTAGCggctcttcaggcggt
YDR303C	gcgcataatttctactgttgtagatAGTCGCTTTAGCTACGAATAttttttttTAAAGCGACTCAAACAAATTAAAGAAGAAGTTGAGccatcaacttggTTAACAAAGGAGAATTTCAACGAAGTTTTTGAGGCTATTCGTAGCggctcttcaggcggt
YDR303C	gcgcataatttctactgttgtagatATTTGTTTGAGTCGCTTTAGttttttttTAAAGCGACTCAAACAAATTAAAGAAGAAGTTGAGACTTTccatcaacttggAAAGGAGAATTTCAACGAAGTTTTTGAGGCTATTCGTAGCggctcttcaggcggt
YDR303C	gcgcataatttctactgttgtagatGCTACGAATAGCCTCAAAAAttttttttTAAAGCGACTCAAACAAATTAAAGAAGccatcaacttggCTTTCGGTTTAACAAAGGAGAATTTCAACGAAGTTTTTGAGGCTATTCGTAGCggctcttcaggcggt
YDR303C	gcgcataatttctactgttgtagatGTAGCTAAAGCGACTCAAACttttttttTAAAGCGACTCAAACAAATTAAAGAAGAAGTTGAGACTTTccatcaacttggAAAGGAGAATTTCAACGAAGTTTTTGAGGCTATTCGTAGCggctcttcaggcggt
YDR303C	gcgcataatttctactgttgtagatTTTAATTTGTTTGAGTCGCTttttttttTAAAGCGACTCAAACAAATTAAAGAAGAAGTTGAGACTTTccatcaacttggAAAGGAGAATTTCAACGAAGTTTTTGAGGCTATTCGTAGCggctcttcaggcggt
YDR303C	gcgcataatttctactgttgtagatTTTGAGTCGCTTTAGCTACGttttttttTAAAGCGACTCAAACAAATTAAAGAAGAAGTTGAGACTTccatcaacttggCAAAGGAGAATTTCAACGAAGTTTTTGAGGCTATTCGTAGCggctcttcaggcggt
YIL127C	gcgcataatttctactgttgtagatAACGTAATAAAAATAAATGCttttttttTAAACGTAATAAAAATAAATGCTATTTTGCTGTACTATACATAAccatcaacttggGGACTAAGCGACGAGGAAGACTCTAGTGAAGAAGATggctcttcaggcggt
YIL127C	gcgcataatttctactgttgtagatACTAGAGTCTTCCTCGTCGCttttttttTAAACGTAATAAAAATAAATGCTATTccatcaacttggCCGGGTTTGGCACCTGTAGGACTAAGCGACGAGGAAGACTCTAGTGAAGAAGATggctcttcaggcggt
YIL127C	gcgcataatttctactgttgtagatATCTTCTTCACTAGAGTCTTttttttttTAAACGTAATAAAAATAAATGCTATTTccatcaacttggCGGGTTTGGCACCTGTAGGACTAAGCGACGAGGAAGACTCTAGTGAAGAAGATggctcttcaggcggt
YIL127C	gcgcataatttctactgttgtagatCGTTTAATCTTCTTCACTAGttttttttTAAACGTAATAAAAATAAATGCTATTTTGCTccatcaacttggTTTGGCACCTGTAGGACTAAGCGACGAGGAAGACTCTAGTGAAGAAGATggctcttcaggcggt
YIL127C	gcgcataatttctactgttgtagatGCACCTGTAGGACTAAGCGAttttttttTAAACGTAATAAAAATAAATccatcaacttggCTGACACCGGGTTTGGCACCTGTAGGACTAAGCGACGAGGAAGACTCTAGTGAAGAAGATggctcttcaggcggt
YIL127C	gcgcataatttctactgttgtagatTGTATAGTACAGCAAAATAGttttttttTAAACGTAATAAAAATAAATGCTATTTTGCTGTACTATACATAAAAGAATccatcaacttggAGCGACGAGGAAGACTCTAGTGAAGAAGATggctcttcaggcggt
YIL127C	gcgcataatttctactgttgtagatTTTTTATTACGTTTAATCTTttttttttTAAACGTAATAAAAATAAATGCTATTTTGCTGTACTATACccatcaacttggTGTAGGACTAAGCGACGAGGAAGACTCTAGTGAAGAAGATggctcttcaggcggt
YMR070W	gcgcataatttctactgttgtagatAACGTGTTTTGAATAACCTTttttttttTAGATAGACTTTATAGACACACAAAATccatcaacttggATAAGGACGACGTTAAACGTGTTTTGAATAACCTTATTGTTAGTCACAACAAAggctcttcaggcggt
YMR070W	gcgcataatttctactgttgtagatAATAACCTTATTGTTAGTCAttttttttTAGATAGACTTTATAGACACACAAAATAccatcaacttggTAAGGACGACGTTAAACGTGTTTTGAATAACCTTATTGTTAGTCACAACAAAggctcttcaggcggt
YMR070W	gcgcataatttctactgttgtagatAATGAGTGGGAAGGGATATTttttttttTAGATAGACTTTATAGACACACAAAATATCCCTTCCCACTCATTTAACAAccatcaacttggTTGAATAACCTTATTGTTAGTCACAACAAAggctcttcaggcggt
YMR070W	gcgcataatttctactgttgtagatGTCACAACAAATAGATAGACttttttttTAGATAGACTTTATAGACACACAAAATATCCCTTCCCACTccatcaacttggTAAACGTGTTTTGAATAACCTTATTGTTAGTCACAACAAAggctcttcaggcggt
YMR070W	gcgcataatttctactgttgtagatTAGACACACAAAATATCCCTttttttttTAGATAGACTTTATAGACACACAAAATATCCCTTCCCACTCATTTAACAAccatcaacttggTTGAATAACCTTATTGTTAGTCACAACAAAggctcttcaggcggt
YMR070W	gcgcataatttctactgttgtagatTGACTAACAATAAGGTTATTttttttttTAGATAGACTTTATAGACACACAAAATccatcaacttggATAAGGACGACGTTAAACGTGTTTTGAATAACCTTATTGTTAGTCACAACAAAggctcttcaggcggt
YMR070W	gcgcataatttctactgttgtagatTGTGTCTATAAAGTCTATCTttttttttTAGATAGACTTTATAGACACACAAAATATCCCTTCCCACTccatcaacttggTAAACGTGTTTTGAATAACCTTATTGTTAGTCACAACAAAggctcttcaggcggt
YGR186W	gcgcataatttctactgttgtagatAAGAAAGAGTAGGTTAGTTTttttttttTAGGTTAGTTTATAATGTTATGTACTTAATAGGTTATTTAccatcaacttggTCGAAAGGTTGGCAATGACCACATGGAATTAAAGAAAGAGggctcttcaggcggt
YGR186W	gcgcataatttctactgttgtagatAGTACATAACATTATAAACTttttttttTAGGTTAGTTTATAATGTTATGTACTTAATAGGTTATTTAccatcaacttggTCGAAAGGTTGGCAATGACCACATGGAATTAAAGAAAGAGggctcttcaggcggt
YGR186W	gcgcataatttctactgttgtagatATTCCATGTGGTCATTGCCAttttttttTAGGTTAGTTTATAATGTTATGTAccatcaacttggTTGTAAAAAAATTGTGTCGAAAGGTTGGCAATGACCACATGGAATTAAAGAAAGAGggctcttcaggcggt
YGR186W	gcgcataatttctactgttgtagatCATGTGGTCATTGCCAACCTttttttttTAGGTTAGTTTATAATGTTAccatcaacttggGCCATTGTAAAAAAATTGTGTCGAAAGGTTGGCAATGACCACATGGAATTAAAGAAAGAGggctcttcaggcggt
YGR186W	gcgcataatttctactgttgtagatGCAATGACCACATGGAATTAttttttttTAGGTTAGTTTATAATGTTATGTACTTccatcaacttggTAAAAAAATTGTGTCGAAAGGTTGGCAATGACCACATGGAATTAAAGAAAGAGggctcttcaggcggt
YGR186W	gcgcataatttctactgttgtagatGTTTATAATGTTATGTACTTttttttttTAGGTTAGTTTATAATGTTATGTACTTAATAGGTTATTTAGTTTTCGTTccatcaacttggTGGCAATGACCACATGGAATTAAAGAAAGAGggctcttcaggcggt
YGR186W	gcgcataatttctactgttgtagatTAAACTAACCTACTCTTTCTttttttttTAGGTTAGTTTATAATGTTATGTACTTAATAGGTTATccatcaacttggGTGTCGAAAGGTTGGCAATGACCACATGGAATTAAAGAAAGAGggctcttcaggcggt
YGR186W	gcgcataatttctactgttgtagatTAATGTTATGTACTTAATAGttttttttTAGGTTAGTTTATAATGTTATGTACTTAATAGGTTATTTAGTTTTCGTTCccatcaacttggGGCAATGACCACATGGAATTAAAGAAAGAGggctcttcaggcggt
YGR186W	gcgcataatttctactgttgtagatTGTCGAAAGGTTGGCAATGAttttttttTAGGTTAGTTTATAATGTTATGTccatcaacttggATTGTAAAAAAATTGTGTCGAAAGGTTGGCAATGACCACATGGAATTAAAGAAAGAGggctcttcaggcggt
YGR186W	gcgcataatttctactgttgtagatTTTAATTCCATGTGGTCATTttttttttTAGGTTAGTTTATAATGTTATGTACTTccatcaacttggTAAAAAAATTGTGTCGAAAGGTTGGCAATGACCACATGGAATTAAAGAAAGAGggctcttcaggcggt
YOL041C	gcgcataatttctactgttgtagatAAGAAAGCTCAAGCTGAAAAttttttttTAGTTTCATTAGTTTTCACACAATATCccatcaacttggTTACCAAAAGATCGATAGCATTCAAGAAAGCTCAAGCTGAAAAGAGCAAGAAAggctcttcaggcggt
YOL041C	gcgcataatttctactgttgtagatAGCTTGAGCTTTCTTGAATGttttttttTAGTTTCATTAGTTTTCACAccatcaacttggGGTAGGGTTACCAAAAGATCGATAGCATTCAAGAAAGCTCAAGCTGAAAAGAGCAAGAAAggctcttcaggcggt
YOL041C	gcgcataatttctactgttgtagatATATTGTGTGAAAACTAATGttttttttTAGTTTCATTAGTTTTCACACAATATCAATTTTGTTAGAGccatcaacttggGATAGCATTCAAGAAAGCTCAAGCTGAAAAGAGCAAGAAAggctcttcaggcggt
YOL041C	gcgcataatttctactgttgtagatATTAGTTTTCACACAATATCttttttttTAGTTTCATTAGTTTTCACACAATATCAATTTTGTTAGAGATACACTGTccatcaacttggCAAGAAAGCTCAAGCTGAAAAGAGCAAGAAAggctcttcaggcggt
YOL041C	gcgcataatttctactgttgtagatCTCTTTTCAGCTTGAGCTTTttttttttTAGTTTCATTAGTTTTCACACAATATCccatcaacttggTTACCAAAAGATCGATAGCATTCAAGAAAGCTCAAGCTGAAAAGAGCAAGAAAggctcttcaggcggt
YOL041C	gcgcataatttctactgttgtagatGTTTTCACACAATATCAATTttttttttTAGTTTCATTAGTTTTCACACAATATCAATTTTGTTAGAGATACACTGTAccatcaacttggAAGAAAGCTCAAGCTGAAAAGAGCAAGAAAggctcttcaggcggt
YOL041C	gcgcataatttctactgttgtagatTGTGAAAACTAATGAAACTAttttttttTAGTTTCATTAGTTTTCACACAATATCAATTTTGTTAGAGccatcaacttggGATAGCATTCAAGAAAGCTCAAGCTGAAAAGAGCAAGAAAggctcttcaggcggt
YOL142W	gcgcataatttctactgttgtagatAAGAAATACTTACGGTCAAGttttttttTAGACTACCATGTATAATTAAAATATATAccatcaacttggAAGGATATAGCAAAAAGACAGTTTAAAGAAATACTTACGGTCAAGGAGGAGggctcttcaggcggt
YOL142W	gcgcataatttctactgttgtagatACCGTAAGTATTTCTTTAAAttttttttTAGACTACCATGTATAATTAAAATAccatcaacttggGTTCAAGGATATAGCAAAAAGACAGTTTAAAGAAATACTTACGGTCAAGGAGGAGggctcttcaggcggt
YOL142W	gcgcataatttctactgttgtagatATGATATCTATGTGTTTATAttttttttTAGACTACCATGTATAATTAAAATATATAAACACATAGATATCATCAATAccatcaacttggTTTAAAGAAATACTTACGGTCAAGGAGGAGggctcttcaggcggt
YOL142W	gcgcataatttctactgttgtagatATTATACATGGTAGTCTACTttttttttTAGACTACCATGTATAATTAAAATATATAAACACATAGATccatcaacttggAAAAAGACAGTTTAAAGAAATACTTACGGTCAAGGAGGAGggctcttcaggcggt
YOL142W	gcgcataatttctactgttgtagatCGGTCAAGGAGGAGTAGACTttttttttTAGACTACCATGTATAATTAAAATATATAAACACATAGATccatcaacttggAAAAAGACAGTTTAAAGAAATACTTACGGTCAAGGAGGAGggctcttcaggcggt
YOL142W	gcgcataatttctactgttgtagatTACATGGTAGTCTACTCCTCttttttttTAGACTACCATGTATAATTAAAATATATAAACACATAGAccatcaacttggCAAAAAGACAGTTTAAAGAAATACTTACGGTCAAGGAGGAGggctcttcaggcggt
YOL142W	gcgcataatttctactgttgtagatTATATTTTAATTATACATGGttttttttTAGACTACCATGTATAATTAAAATATATAAACACATAGATccatcaacttggAAAAAGACAGTTTAAAGAAATACTTACGGTCAAGGAGGAGggctcttcaggcggt
YMR043W	gcgcataatttctactgttgtagatAAGAACCGCAACAAGGCCAAttttttttTAATCTTATCGATTTCCGTATATAATTCATAGccatcaacttggAATGCTGCCTACCAACAATACTTTCAAGAACCGCAACAAGGCCAATACggctcttcaggcggt
YMR043W	gcgcataatttctactgttgtagatATGCTCGTCTATGAATTATAttttttttTAATCTTATCGATTTCCGTATATAATTCATAGACGAGCATTAAGAGGAAAccatcaacttggTACTTTCAAGAACCGCAACAAGGCCAATACggctcttcaggcggt
YMR043W	gcgcataatttctactgttgtagatCGGTTCTTGAAAGTATTGTTttttttttTAATCTTATCGATTTCCGTAccatcaacttggAATGCTGAACAGAATGCTGCCTACCAACAATACTTTCAAGAACCGCAACAAGGCCAATACggctcttcaggcggt
YMR043W	gcgcataatttctactgttgtagatGCCTTGTTGCGGTTCTTGAAttttttttTAATCTTATCGATTTCCGTATATAATTccatcaacttggAACAGAATGCTGCCTACCAACAATACTTTCAAGAACCGCAACAAGGCCAATACggctcttcaggcggt
YMR043W	gcgcataatttctactgttgtagatGTATTGGCCTTGTTGCGGTTttttttttTAATCTTATCGATTTCCGTATATAATTccatcaacttggAACAGAATGCTGCCTACCAACAATACTTTCAAGAACCGCAACAAGGCCAATACggctcttcaggcggt
YMR043W	gcgcataatttctactgttgtagatTATACGGAAATCGATAAGATttttttttTAATCTTATCGATTTCCGTATATAATTCATAGACGAGCATccatcaacttggCTACCAACAATACTTTCAAGAACCGCAACAAGGCCAATACggctcttcaggcggt
YMR043W	gcgcataatttctactgttgtagatTCGATTTCCGTATATAATTCttttttttTAATCTTATCGATTTCCGTATATAATTCATAGACGAGCATTAAGAGGAAAccatcaacttggTACTTTCAAGAACCGCAACAAGGCCAATACggctcttcaggcggt
YDR397C	gcgcataatttctactgttgtagatAAGAAGAATCCTCCGACTTAttttttttTGAATAGAAGCTTCTAAACAAAGTAATccatcaacttggCCAGATTACACCACAATAGTGTATCTGATCCGGTTAAGTCGGAGGATTCTTCTggctcttcaggcggt
YDR397C	gcgcataatttctactgttgtagatAATAGAAGCTTCTAAACAAAttttttttTGAATAGAAGCTTCTAAACAAAGTAATGCTATATACGAAAATAAccatcaacttggAGTGTATCTGATCCGGTTAAGTCGGAGGATTCTTCTggctcttcaggcggt
YDR397C	gcgcataatttctactgttgtagatAGTCGGAGGATTCTTCTTGAttttttttTGAATAGAAGCTTCTAAACAAAGTAATGCTATATACGAccatcaacttggCACAATAGTGTATCTGATCCGGTTAAGTCGGAGGATTCTTCTggctcttcaggcggt
YDR397C	gcgcataatttctactgttgtagatCACCACAATAGTGTATCTGAttttttttTGAATAGAAGCTTCTAAACAccatcaacttggTCAAGGTCCAGATTACACCACAATAGTGTATCTGATCCGGTTAAGTCGGAGGATTCTTCTggctcttcaggcggt
YDR397C	gcgcataatttctactgttgtagatCTTTGTTTAGAAGCTTCTATttttttttTGAATAGAAGCTTCTAAACAAAGTAATGCTATATACGAAAccatcaacttggCAATAGTGTATCTGATCCGGTTAAGTCGGAGGATTCTTCTggctcttcaggcggt
YDR397C	gcgcataatttctactgttgtagatGAAGCTTCTATTCAAGAAGAttttttttTGAATAGAAGCTTCTAAACAAAGTAATGCTATATACGAAccatcaacttggACAATAGTGTATCTGATCCGGTTAAGTCGGAGGATTCTTCTggctcttcaggcggt
YDR397C	gcgcataatttctactgttgtagatGTATATAGCATTACTTTGTTttttttttTGAATAGAAGCTTCTAAACAAAGTAATGCTATATACGAAAATAAACCAccatcaacttggTATCTGATCCGGTTAAGTCGGAGGATTCTTCTggctcttcaggcggt
YDR397C	gcgcataatttctactgttgtagatTAAACAAAGTAATGCTATATttttttttTGAATAGAAGCTTCTAAACAAAGTAATGCTATATACGAAAATAAACCACAccatcaacttggTCTGATCCGGTTAAGTCGGAGGATTCTTCTggctcttcaggcggt
YDR397C	gcgcataatttctactgttgtagatTATTCAAGAAGAATCCTCCGttttttttTGAATAGAAGCTTCTAAACAAAGTAATGCTAccatcaacttggATTACACCACAATAGTGTATCTGATCCGGTTAAGTCGGAGGATTCTTCTggctcttcaggcggt
YDR397C	gcgcataatttctactgttgtagatTTTAGAAGCTTCTATTCAAGttttttttTGAATAGAAGCTTCTAAACAAAGTAATGCTATATACGAAAccatcaacttggCAATAGTGTATCTGATCCGGTTAAGTCGGAGGATTCTTCTggctcttcaggcggt
YDR397C	gcgcataatttctactgttgtagatTTTTCGTATATAGCATTACTttttttttTGAATAGAAGCTTCTAAACAAAGTAATGCTATATACGAAAATAAACCACAccatcaacttggTCTGATCCGGTTAAGTCGGAGGATTCTTCTggctcttcaggcggt
YKL021C	gcgcataatttctactgttgtagatAAGAAGAGTAAAGTATCAGTttttttttTAAACGCCTTATACATGCGTGCAGCTCccatcaacttggATAAAAAGAAGCGGAAGCAATTGAAGAAGAGTAAAGTATCAGTAGAACTTGAAggctcttcaggcggt
YKL021C	gcgcataatttctactgttgtagatAAGTTCTACTGATACTTTACttttttttTAAACGCCTTATACATGCGTGCAGCTCccatcaacttggATAAAAAGAAGCGGAAGCAATTGAAGAAGAGTAAAGTATCAGTAGAACTTGAAggctcttcaggcggt
YKL021C	gcgcataatttctactgttgtagatAATAAACGCCTTATACATGCttttttttTAAACGCCTTATACATGCGTGCAGCTCAGAATTGTTGCGTccatcaacttggGAAGCAATTGAAGAAGAGTAAAGTATCAGTAGAACTTGAAggctcttcaggcggt
YKL021C	gcgcataatttctactgttgtagatGTACGCAACAATTCTGAGCTttttttttTAAACGCCTTATACATGCGTGCAGCTCAGAATTGTTGCGTACTAAAGTTAccatcaacttggAAGAAGAGTAAAGTATCAGTAGAACTTGAAggctcttcaggcggt
YKL021C	gcgcataatttctactgttgtagatTACATGCGTGCAGCTCAGAAttttttttTAAACGCCTTATACATGCGTGCAGCTCAGAATTGTTGCGTACTAAAGTTAccatcaacttggAAGAAGAGTAAAGTATCAGTAGAACTTGAAggctcttcaggcggt
YKL021C	gcgcataatttctactgttgtagatTACTGATACTTTACTCTTCTttttttttTAAACGCCTTATACATGCGTGCAGCTccatcaacttggAATAAAAAGAAGCGGAAGCAATTGAAGAAGAGTAAAGTATCAGTAGAACTTGAAggctcttcaggcggt
YKL021C	gcgcataatttctactgttgtagatTGAGCTGCACGCATGTATAAttttttttTAAACGCCTTATACATGCGTGCAGCTCAGAATTGTTGCGTccatcaacttggGAAGCAATTGAAGAAGAGTAAAGTATCAGTAGAACTTGAAggctcttcaggcggt
YLR068W	gcgcataatttctactgttgtagatAAGAATATCATTATCTAGGAttttttttTAGATAATGATATTCTTCAAAATTTCTTTTCATTCGTGTAccatcaacttggTCTTTTGGATAAAATTAAGACGGATGATACTTATACCTCCggctcttcaggcggt
YLR068W	gcgcataatttctactgttgtagatAGACGGATGATACTTATACCttttttttTAGATAATGATATTCTTCAAAATTTCTTTTCAccatcaacttggATAGAGGATCTTTTGGATAAAATTAAGACGGATGATACTTATACCTCCggctcttcaggcggt
YLR068W	gcgcataatttctactgttgtagatGATAAAATTAAGACGGATGAttttttttTAGATAATGATATTCTTCAAAATTTCTccatcaacttggCTAAGATAGAGGATCTTTTGGATAAAATTAAGACGGATGATACTTATACCTCCggctcttcaggcggt
YLR068W	gcgcataatttctactgttgtagatTACCTCCTAGATAATGATATttttttttTAGATAATGATATTCTTCAAAATTTCTTTTCATTCGTGTAccatcaacttggTCTTTTGGATAAAATTAAGACGGATGATACTTATACCTCCggctcttcaggcggt
YLR068W	gcgcataatttctactgttgtagatTCTAGGAGGTATAAGTATCAttttttttTAGATAATGATATTCTTCAAAATTTCTTTccatcaacttggAAGATAGAGGATCTTTTGGATAAAATTAAGACGGATGATACTTATACCTCCggctcttcaggcggt
YLR052W	gcgcataatttctactgttgtagatAAGAATGTTTTCCAAAAGGCttttttttTAAGCCAAGATTAACATAAGACAAGTTccatcaacttggACAGAACCAAGAGAAGAAAAATTAATAAGAACGGCCTTTTGGAAAACATTCTTggctcttcaggcggt
YLR052W	gcgcataatttctactgttgtagatACATAAGACAAGTTTGCAAAttttttttTAAGCCAAGATTAACATAAGACAAGTTTGCAAAATCCCCAACTTCACTTCccatcaacttggAATAAGAACGGCCTTTTGGAAAACATTCTTggctcttcaggcggt
YLR052W	gcgcataatttctactgttgtagatAGCCAAGATTAACATAAGACttttttttTAAGCCAAGATTAACATAAGACAAGTTTGCAAAATCCCCAACTTccatcaacttggAAAATTAATAAGAACGGCCTTTTGGAAAACATTCTTggctcttcaggcggt
YLR052W	gcgcataatttctactgttgtagatATAAGAACGGCCTTTTGGAAttttttttTAAGCCAAGATTAACATAAGACAAGTTccatcaacttggACAGAACCAAGAGAAGAAAAATTAATAAGAACGGCCTTTTGGAAAACATTCTTggctcttcaggcggt
YLR052W	gcgcataatttctactgttgtagatATCTTGGCTTAAAGAATGTTttttttttTAAGCCAAGATTAACATAAGACAAGTTTGCAAAATCccatcaacttggAGAGAAGAAAAATTAATAAGAACGGCCTTTTGGAAAACATTCTTggctcttcaggcggt
YLR052W	gcgcataatttctactgttgtagatCAAAAGGCCGTTCTTATTAAttttttttTAAGCCAAGATTAACATAAGACAccatcaacttggTTTAACAGAACCAAGAGAAGAAAAATTAATAAGAACGGCCTTTTGGAAAACATTCTTggctcttcaggcggt
YLR052W	gcgcataatttctactgttgtagatCAAACTTGTCTTATGTTAATttttttttTAAGCCAAGATTAACATAAGACAAGTTTGCAAAATCCCCAAccatcaacttggAGAAAAATTAATAAGAACGGCCTTTTGGAAAACATTCTTggctcttcaggcggt
YLR052W	gcgcataatttctactgttgtagatGAAAACATTCTTTAAGCCAAttttttttTAAGCCAAGATTAACATAAGACAAGTTTGCAAAATCCCCAccatcaacttggAAGAAAAATTAATAAGAACGGCCTTTTGGAAAACATTCTTggctcttcaggcggt
YLR052W	gcgcataatttctactgttgtagatGCTTAAAGAATGTTTTCCAAttttttttTAAGCCAAGATTAACATAAGACAAGTTTGCccatcaacttggGAACCAAGAGAAGAAAAATTAATAAGAACGGCCTTTTGGAAAACATTCTTggctcttcaggcggt
YLR052W	gcgcataatttctactgttgtagatGGGATTTTGCAAACTTGTCTttttttttTAAGCCAAGATTAACATAAGACAAGTTTGCAAAATCCCCAACTTCACTTCccatcaacttggAATAAGAACGGCCTTTTGGAAAACATTCTTggctcttcaggcggt
YLR052W	gcgcataatttctactgttgtagatTCTTATGTTAATCTTGGCTTttttttttTAAGCCAAGATTAACATAAGACAAGTTTGCAAAATCCCCAccatcaacttggAAGAAAAATTAATAAGAACGGCCTTTTGGAAAACATTCTTggctcttcaggcggt
YLR052W	gcgcataatttctactgttgtagatTGTTAATCTTGGCTTAAAGAttttttttTAAGCCAAGATTAACATAAGACAAGTTTGCAAAATCCCCAccatcaacttggAAGAAAAATTAATAAGAACGGCCTTTTGGAAAACATTCTTggctcttcaggcggt
YLR052W	gcgcataatttctactgttgtagatTTTAAGCCAAGATTAACATAttttttttTAAGCCAAGATTAACATAAGACAAGTTTGCAAAATCCCCAccatcaacttggAAGAAAAATTAATAAGAACGGCCTTTTGGAAAACATTCTTggctcttcaggcggt
YOR048C	gcgcataatttctactgttgtagatAAGAGCAAATAGGCGTTAGAttttttttTAGAACTACTCGTGCGCATTTTATTTTATGGTAAATTTAccatcaacttggACAAGCAAAGTCGGTATGACAATTCAAGAGCAAATAGGCGTggctcttcaggcggt
YOR048C	gcgcataatttctactgttgtagatCCATAAAATAAAATGCGCACttttttttTAGAACTACTCGTGCGCATTTTATTTTATGGTAAATTTAGGTTccatcaacttggGCAAAGTCGGTATGACAATTCAAGAGCAAATAGGCGTggctcttcaggcggt
YOR048C	gcgcataatttctactgttgtagatCTCTTGAATTGTCATACCGAttttttttTAGAACTACTCGTGCGCATTTTATccatcaacttggGCTACTCTCGGAATAACAAGCAAAGTCGGTATGACAATTCAAGAGCAAATAGGCGTggctcttcaggcggt
YOR048C	gcgcataatttctactgttgtagatGAACTACTCGTGCGCATTTTttttttttTAGAACTACTCGTGCGCATTTTATTTTATGGTAAATTTAGGTTTccatcaacttggCAAAGTCGGTATGACAATTCAAGAGCAAATAGGCGTggctcttcaggcggt
YOR048C	gcgcataatttctactgttgtagatTAACGCCTATTTGCTCTTGAttttttttTAGAACTACTCGTGCGCATTTTATTTTccatcaacttggACTCTCGGAATAACAAGCAAAGTCGGTATGACAATTCAAGAGCAAATAGGCGTggctcttcaggcggt
YML108W	gcgcataatttctactgttgtagatAAGAGGTTGTCGAAAAAGTAttttttttTGAAATAATGATGTTGCTTCGccatcaacttggTAGATAAGGAAATTGAAGAGGTTGTCGAAAAAGTAAAGAAATTTGTCGAAGAGAATAACggctcttcaggcggt
YML108W	gcgcataatttctactgttgtagatAGTTATTCTCTTCGACAAATttttttttTGAAATAATGATGTTGCTTCGGTTTTTccatcaacttggAGGAAATTGAAGAGGTTGTCGAAAAAGTAAAGAAATTTGTCGAAGAGAATAACggctcttcaggcggt
YML108W	gcgcataatttctactgttgtagatATGCAAAAAACCGAAGCAACttttttttTGAAATAATGATGTTGCTTCGGTTTTTTGCATGAATATAACGTGccatcaacttggGTCGAAAAAGTAAAGAAATTTGTCGAAGAGAATAACggctcttcaggcggt
YML108W	gcgcataatttctactgttgtagatGACAAATTTCTTTACTTTTTttttttttTGAAATAATGATGTTGCTTCGGTccatcaacttggGATAAGGAAATTGAAGAGGTTGTCGAAAAAGTAAAGAAATTTGTCGAAGAGAATAACggctcttcaggcggt
YML108W	gcgcataatttctactgttgtagatTATTCATGCAAAAAACCGAAttttttttTGAAATAATGATGTTGCTTCGGTTTTTTGCATGAATATAACGTGACTGTccatcaacttggAAAAGTAAAGAAATTTGTCGAAGAGAATAACggctcttcaggcggt
YML108W	gcgcataatttctactgttgtagatTCGAAAAAGTAAAGAAATTTttttttttTGAAATAATGATGTTGCTTCGGTTTTTccatcaacttggAGGAAATTGAAGAGGTTGTCGAAAAAGTAAAGAAATTTGTCGAAGAGAATAACggctcttcaggcggt
YML108W	gcgcataatttctactgttgtagatTCGAAGAGAATAACTGAAATttttttttTGAAATAATGATGTTGCTTCGGTTTTTTGCATGAATATAAccatcaacttggGGTTGTCGAAAAAGTAAAGAAATTTGTCGAAGAGAATAACggctcttcaggcggt
YML108W	gcgcataatttctactgttgtagatTCTTCGACAAATTTCTTTACttttttttTGAAATAATGATGTTGCTTCGGTTTTTccatcaacttggAGGAAATTGAAGAGGTTGTCGAAAAAGTAAAGAAATTTGTCGAAGAGAATAACggctcttcaggcggt
YML108W	gcgcataatttctactgttgtagatTTTCAGTTATTCTCTTCGACttttttttTGAAATAATGATGTTGCTTCGGTTTTTTGCccatcaacttggAAATTGAAGAGGTTGTCGAAAAAGTAAAGAAATTTGTCGAAGAGAATAACggctcttcaggcggt
YMR091C	gcgcataatttctactgttgtagatAAGATAAAAATTTGTTATATttttttttTAGTATACTCAATGTAACAATATAACAAATTTTTATCTTCAAATCAAGGTccatcaacttggCAAAATTTCGAAAAATGCAACGAATATATTggctcttcaggcggt
YMR091C	gcgcataatttctactgttgtagatAGTATACTAAATATATTCGTttttttttTAGTATACTCAATGTAACAATATAACAAATTTTTccatcaacttggGGCTATCACCGAACAACAAAATTTCGAAAAATGCAACGAATATATTggctcttcaggcggt
YMR091C	gcgcataatttctactgttgtagatATTTGAAGATAAAAATTTGTttttttttTAGTATACTCAATGTAACAATATAACAAATTTTTATCTTCAAATCAAGGTccatcaacttggCAAAATTTCGAAAAATGCAACGAATATATTggctcttcaggcggt
YMR091C	gcgcataatttctactgttgtagatCATTGAGTATACTAAATATAttttttttTAGTATACTCAATGTAACAATATAACAAATTTTTATCTTccatcaacttggTCACCGAACAACAAAATTTCGAAAAATGCAACGAATATATTggctcttcaggcggt
YMR091C	gcgcataatttctactgttgtagatCATTTTTCGAAATTTTGTTGttttttttTAGTATACTCAATGTAACAATAccatcaacttggAGACGTTTTAAGGGCTATCACCGAACAACAAAATTTCGAAAAATGCAACGAATATATTggctcttcaggcggt
YMR091C	gcgcataatttctactgttgtagatGAAAAATGCAACGAATATATttttttttTAGTATACTCAATGTAACAATATAACAAATTTTTccatcaacttggGGCTATCACCGAACAACAAAATTTCGAAAAATGCAACGAATATATTggctcttcaggcggt
YMR091C	gcgcataatttctactgttgtagatGTATACTCAATGTAACAATAttttttttTAGTATACTCAATGTAACAATATAACAAATTTTTATCTTCAAATccatcaacttggGAACAACAAAATTTCGAAAAATGCAACGAATATATTggctcttcaggcggt
YMR091C	gcgcataatttctactgttgtagatGTTGCATTTTTCGAAATTTTttttttttTAGTATACTCAATGTAACAATATAACccatcaacttggGTTTTAAGGGCTATCACCGAACAACAAAATTTCGAAAAATGCAACGAATATATTggctcttcaggcggt
YMR091C	gcgcataatttctactgttgtagatTATTGTTACATTGAGTATACttttttttTAGTATACTCAATGTAACAATATAACAAATTTTTATCTTCccatcaacttggCACCGAACAACAAAATTTCGAAAAATGCAACGAATATATTggctcttcaggcggt
YOR051C	gcgcataatttctactgttgtagatAAGATGTCCTGGACAATTTCttttttttTGAGCGCATCCACGCTTCTTTTTTATTccatcaacttggACAAGGCTTCTCATGGTAAATTTCAAGATGTCCTGGACAATTTCTTACAAGGCggctcttcaggcggt
YOR051C	gcgcataatttctactgttgtagatCAAGGCTGAGCGCATCCACGttttttttTGAGCGCATCCACGCTTCTTTTTTATTTTTACTCACTCCTccatcaacttggTGGTAAATTTCAAGATGTCCTGGACAATTTCTTACAAGGCggctcttcaggcggt
YOR051C	gcgcataatttctactgttgtagatTAAGAAATTGTCCAGGACATttttttttTGAGCGCATCCACGCTTCTTTTTTATTccatcaacttggACAAGGCTTCTCATGGTAAATTTCAAGATGTCCTGGACAATTTCTTACAAGGCggctcttcaggcggt
YOR051C	gcgcataatttctactgttgtagatTCATGGTAAATTTCAAGATGttttttttTGAGCGCATCCACGCTTCTTTTccatcaacttggAGCAAACAAGGCTTCTCATGGTAAATTTCAAGATGTCCTGGACAATTTCTTACAAGGCggctcttcaggcggt
YOL144W	gcgcataatttctactgttgtagatAAGCACCGTAAGAGGAAACAttttttttTAGTGAGTATATATACATATATAccatcaacttggATGAAAGATGCATTGAAGCACCGTAAGAGGAAACAATCAAAGAGCGGGCTTCTTCTAggctcttcaggcggt
YOL144W	gcgcataatttctactgttgtagatTATAGTGAGTATATATACATttttttttTAGTGAGTATATATACATATATAGTATAGATTTCTCTGCGccatcaacttggGCACCGTAAGAGGAAACAATCAAAGAGCGGGCTTCTTCTAggctcttcaggcggt
YJL176C	gcgcataatttctactgttgtagatAAGCACCTCAATTTTACAGGttttttttTAACAATGACACATGGAGATCATTTTTccatcaacttggATGTCAAACCCATTTCTATTGAAGCACCTCAATTTTACAGGTATTGGTCGGCAggctcttcaggcggt
YJL176C	gcgcataatttctactgttgtagatCAACAAAAACAAAAATGATCttttttttTAACAATGACACATGGAGATCATTTTTGTTTTTGTTGTAATTATTCTTCccatcaacttggAGCACCTCAATTTTACAGGTATTGGTCGGCAggctcttcaggcggt
YJL176C	gcgcataatttctactgttgtagatCAGGTATTGGTCGGCATAACttttttttTAACAATGACACATGGAGATCATTTTTGTTTTTGTTGTAccatcaacttggTTTCTATTGAAGCACCTCAATTTTACAGGTATTGGTCGGCAggctcttcaggcggt
YJL176C	gcgcataatttctactgttgtagatGTCGGCATAACAATGACACAttttttttTAACAATGACACATGGAGATCATTTTTGTTTTTGTTGTAAccatcaacttggTTCTATTGAAGCACCTCAATTTTACAGGTATTGGTCGGCAggctcttcaggcggt
YJL176C	gcgcataatttctactgttgtagatTATTGAAGCACCTCAATTTTttttttttTAACAATGACACATGGAGATCATTTTTccatcaacttggATGTCAAACCCATTTCTATTGAAGCACCTCAATTTTACAGGTATTGGTCGGCAggctcttcaggcggt
YJL176C	gcgcataatttctactgttgtagatTGCCGACCAATACCTGTAAAttttttttTAACAATGACACATGGAGATCATTTTTccatcaacttggATGTCAAACCCATTTCTATTGAAGCACCTCAATTTTACAGGTATTGGTCGGCAggctcttcaggcggt
YPL043W	gcgcataatttctactgttgtagatAAGCGTAAGAGAAAGCACGCttttttttTAGAGGTAGAACCATATTTATAGGAATTccatcaacttggTGATATAAAGAGAATAATCGGGTTCAAGCGTAAGAGAAAGCACGCAAAAAAAggctcttcaggcggt
YPL043W	gcgcataatttctactgttgtagatCGTGCTTTCTCTTACGCTTGttttttttTAGAGGTAGAACCATATTTATAGGAATccatcaacttggATGATATAAAGAGAATAATCGGGTTCAAGCGTAAGAGAAAGCACGCAAAAAAAggctcttcaggcggt
YPL043W	gcgcataatttctactgttgtagatCTATAAATATGGTTCTACCTttttttttTAGAGGTAGAACCATATTTATAGGAATTTCGATTTGTATTccatcaacttggAATAATCGGGTTCAAGCGTAAGAGAAAGCACGCAAAAAAAggctcttcaggcggt
YPL043W	gcgcataatttctactgttgtagatTACCTCTATTTTTTTGCGTGttttttttTAGAGGTAGAACCATATTTATAGGAATTTCGATccatcaacttggTAAAGAGAATAATCGGGTTCAAGCGTAAGAGAAAGCACGCAAAAAAAggctcttcaggcggt
YER148W	gcgcataatttctactgttgtagatAAGCTATATACCCTGTGCTAttttttttTGATGGGGAAGGAGTAGACGAAAAGAAccatcaacttggTTTACCAAGCTTTTGAAGCTATATACCCTGTGCTAAGTGAATTTAGAAAAATGggctcttcaggcggt
YER148W	gcgcataatttctactgttgtagatACTTAGCACAGGGTATATAGttttttttTGATGGGGAAGGAGTAGACGccatcaacttggGAAGAAATTTACCAAGCTTTTGAAGCTATATACCCTGTGCTAAGTGAATTTAGAAAAATGggctcttcaggcggt
YER148W	gcgcataatttctactgttgtagatCCCATCACATTTTTCTAAATttttttttTGATGGGGAAGGAGTAGACGAAAAGAAAAAAAccatcaacttggCAAGCTTTTGAAGCTATATACCCTGTGCTAAGTGAATTTAGAAAAATGggctcttcaggcggt
YER148W	gcgcataatttctactgttgtagatGAAAAATGTGATGGGGAAGGttttttttTGATGGGGAAGGAGTAGACGAAAAGAAAAAAAGGTTTTCTccatcaacttggTGAAGCTATATACCCTGTGCTAAGTGAATTTAGAAAAATGggctcttcaggcggt
YER148W	gcgcataatttctactgttgtagatGTCTACTCCTTCCCCATCACttttttttTGATGGGGAAGGAGTAGACGAAAAGAAAAAAAGGTTTTCTccatcaacttggTGAAGCTATATACCCTGTGCTAAGTGAATTTAGAAAAATGggctcttcaggcggt
YER148W	gcgcataatttctactgttgtagatTAAATTCACTTAGCACAGGGttttttttTGATGGGGAAGGAGTAGACGAAAAGAAccatcaacttggTTTACCAAGCTTTTGAAGCTATATACCCTGTGCTAAGTGAATTTAGAAAAATGggctcttcaggcggt
YER148W	gcgcataatttctactgttgtagatTTTTCGTCTACTCCTTCCCCttttttttTGATGGGGAAGGAGTAGACGAAAAGAAAAAAAGGTTTTCTccatcaacttggTGAAGCTATATACCCTGTGCTAAGTGAATTTAGAAAAATGggctcttcaggcggt
YPR143W	gcgcataatttctactgttgtagatAAGCTGCCGCAGGAAGCGACttttttttTAATCAACATGTTCATGTCAAAAGAAGAAccatcaacttggAAAGAAAAATTTTTGGATTTAGTTAAAGCTGCCGCAGGAAGCGACAATGAAggctcttcaggcggt
YPR143W	gcgcataatttctactgttgtagatACATGAACATGTTGATTATTttttttttTAATCAACATGTTCATGTCAAAAGAAGAAAAAAAATAAAGccatcaacttggTTTGGATTTAGTTAAAGCTGCCGCAGGAAGCGACAATGAAggctcttcaggcggt
YPR143W	gcgcataatttctactgttgtagatATGTCAAAAGAAGAAAAAAAttttttttTAATCAACATGTTCATGTCAAAAGAAGAAAAAAAATAAAGAAATAAAAACccatcaacttggGTTAAAGCTGCCGCAGGAAGCGACAATGAAggctcttcaggcggt
YPR143W	gcgcataatttctactgttgtagatATTATTCATTGTCGCTTCCTttttttttTAATCAACATGTTCATGTCAAAAGAAGAAccatcaacttggAAAGAAAAATTTTTGGATTTAGTTAAAGCTGCCGCAGGAAGCGACAATGAAggctcttcaggcggt
YPR143W	gcgcataatttctactgttgtagatATTGTCGCTTCCTGCGGCAGttttttttTAATCAACATGTTCATGTCAAAAGAAGccatcaacttggCCAAAGAAAAATTTTTGGATTTAGTTAAAGCTGCCGCAGGAAGCGACAATGAAggctcttcaggcggt
YPR143W	gcgcataatttctactgttgtagatCTGCGGCAGCTTTAACTAAAttttttttTAATCAACATGTTCATGTCAAccatcaacttggAAGTTTCCAAAGAAAAATTTTTGGATTTAGTTAAAGCTGCCGCAGGAAGCGACAATGAAggctcttcaggcggt
YPR143W	gcgcataatttctactgttgtagatGATTTAGTTAAAGCTGCCGCttttttttTAATCAACATGTTCATGTCAAAAGAAGccatcaacttggCCAAAGAAAAATTTTTGGATTTAGTTAAAGCTGCCGCAGGAAGCGACAATGAAggctcttcaggcggt
YPR143W	gcgcataatttctactgttgtagatGTTAAAGCTGCCGCAGGAAGttttttttTAATCAACATGTTCATGTCAAAAGAAGccatcaacttggCCAAAGAAAAATTTTTGGATTTAGTTAAAGCTGCCGCAGGAAGCGACAATGAAggctcttcaggcggt
YPR143W	gcgcataatttctactgttgtagatTCGCTTCCTGCGGCAGCTTTttttttttTAATCAACATGTTCATGTCAAAAGAAGccatcaacttggCCAAAGAAAAATTTTTGGATTTAGTTAAAGCTGCCGCAGGAAGCGACAATGAAggctcttcaggcggt
YPR143W	gcgcataatttctactgttgtagatTTTATTTTTTTTCTTCTTTTttttttttTAATCAACATGTTCATGTCAAAAGAAGAAAAAAAATAAAGAAATAAAAACccatcaacttggGTTAAAGCTGCCGCAGGAAGCGACAATGAAggctcttcaggcggt
YPR143W	gcgcataatttctactgttgtagatTTTCTTTATTTTTTTTCTTCttttttttTAATCAACATGTTCATGTCAAAAGAAGAAAAAAAATAAAGAAATAAAAACccatcaacttggGTTAAAGCTGCCGCAGGAAGCGACAATGAAggctcttcaggcggt
YPR143W	gcgcataatttctactgttgtagatTTTTGACATGAACATGTTGAttttttttTAATCAACATGTTCATGTCAAAAGAAGAAAAAAAATAAAGccatcaacttggTTTGGATTTAGTTAAAGCTGCCGCAGGAAGCGACAATGAAggctcttcaggcggt
YPR143W	gcgcataatttctactgttgtagatTTTTTTTTCTTCTTTTGACAttttttttTAATCAACATGTTCATGTCAAAAGAAGAAAAAAAATAAAGAAATAAAccatcaacttggTTAGTTAAAGCTGCCGCAGGAAGCGACAATGAAggctcttcaggcggt
YDR145W	gcgcataatttctactgttgtagatAAGCTTGCAACATTGTTTCCttttttttTAATTATGTTACCCACATTCTCccatcaacttggTAAGGTAGCAGCTGCAAAAAACAATGGAAACAATGTTGCAAGCTTGAATACAAAAAAAggctcttcaggcggt
YDR145W	gcgcataatttctactgttgtagatAATACAAAAAAATAATTATGttttttttTAATTATGTTACCCACATTCTCCACTCTTCCACAGAAAAAccatcaacttggAAACAATGGAAACAATGTTGCAAGCTTGAATACAAAAAAAggctcttcaggcggt
YDR145W	gcgcataatttctactgttgtagatCAAGCTTGAATACAAAAAAAttttttttTAATTATGTTACCCACATTCTCCACTCTTCCACAGccatcaacttggGCAAAAAACAATGGAAACAATGTTGCAAGCTTGAATACAAAAAAAggctcttcaggcggt
YDR145W	gcgcataatttctactgttgtagatCCCACATTCTCCACTCTTCCttttttttTAATTATGTTACCCACATTCTCCACTCTTCCACAGAAAAAATTCCTAAAGccatcaacttggAACAATGTTGCAAGCTTGAATACAAAAAAAggctcttcaggcggt
YDR145W	gcgcataatttctactgttgtagatGGAATTTTTTCTGTGGAAGAttttttttTAATTATGTTACCCACATTCTCCACTCTTCCACAGAAAAAATTCCTAAAGccatcaacttggAACAATGTTGCAAGCTTGAATACAAAAAAAggctcttcaggcggt
YDR145W	gcgcataatttctactgttgtagatTATTCAAGCTTGCAACATTGttttttttTAATTATGTTACCCACATTCTCCACTCccatcaacttggTAGCAGCTGCAAAAAACAATGGAAACAATGTTGCAAGCTTGAATACAAAAAAAggctcttcaggcggt
YDR145W	gcgcataatttctactgttgtagatTGTGGAAGAGTGGAGAATGTttttttttTAATTATGTTACCCACATTCTCCACTCTTCCACAGAAAAAATTCCTccatcaacttggTGGAAACAATGTTGCAAGCTTGAATACAAAAAAAggctcttcaggcggt
YDR145W	gcgcataatttctactgttgtagatTGTTACCCACATTCTCCACTttttttttTAATTATGTTACCCACATTCTCCACTCTTCCACAGAAAAAATTCCTAAccatcaacttggGAAACAATGTTGCAAGCTTGAATACAAAAAAAggctcttcaggcggt
YDR145W	gcgcataatttctactgttgtagatTTTTTTTGTATTCAAGCTTGttttttttTAATTATGTTACCCACATTCTCCACTCccatcaacttggTAGCAGCTGCAAAAAACAATGGAAACAATGTTGCAAGCTTGAATACAAAAAAAggctcttcaggcggt
YIL126W	gcgcataatttctactgttgtagatAAGGAACACTCTTCGTAACGttttttttTAACGTTTTCATCACCACATGTTTTTTTTTTTTACGACTAccatcaacttggAAATGAGTTTACTGATGAATGGTTCAAGGAACACTCTTCGggctcttcaggcggt
YIL126W	gcgcataatttctactgttgtagatAATGAGTTTACTGATGAATGttttttttTAACGTTTTCATCACCACATGTTTTTccatcaacttggGATGCTGACAAGTTAAATGAGTTTACTGATGAATGGTTCAAGGAACACTCTTCGggctcttcaggcggt
YIL126W	gcgcataatttctactgttgtagatATCACCACATGTTTTTTTTTttttttttTAACGTTTTCATCACCACATGTTTTTTTTTTTTACGACTATATCCCTTTCccatcaacttggACTGATGAATGGTTCAAGGAACACTCTTCGggctcttcaggcggt
YIL126W	gcgcataatttctactgttgtagatCGAAGAGTGTTCCTTGAACCttttttttTAACGTTTTCATCACCACATGTTTTTTccatcaacttggATGCTGACAAGTTAAATGAGTTTACTGATGAATGGTTCAAGGAACACTCTTCGggctcttcaggcggt
YIL126W	gcgcataatttctactgttgtagatCTGATGAATGGTTCAAGGAAttttttttTAACGTTTTCATCACCACATGTTTTTTccatcaacttggATGCTGACAAGTTAAATGAGTTTACTGATGAATGGTTCAAGGAACACTCTTCGggctcttcaggcggt
YIL126W	gcgcataatttctactgttgtagatCTTGAACCATTCATCAGTAAttttttttTAACGTTTTCATCACCACATGTTccatcaacttggGTTGATGCTGACAAGTTAAATGAGTTTACTGATGAATGGTTCAAGGAACACTCTTCGggctcttcaggcggt
YIL126W	gcgcataatttctactgttgtagatGTAACGTTTTCATCACCACAttttttttTAACGTTTTCATCACCACATGTTTTTTTTTTTTACGACTATccatcaacttggAATGAGTTTACTGATGAATGGTTCAAGGAACACTCTTCGggctcttcaggcggt
YML093W	gcgcataatttctactgttgtagatAAGGCACCATTTAAGTAACTttttttttTAACTGATATTTATTGGTGGTAAAAAAATGCATATGTGGCccatcaacttggGCCAGGCCAAGTTATTGATCCTTTGAAGGCACCATTTAAGggctcttcaggcggt
YML093W	gcgcataatttctactgttgtagatAATGGTGCCTTCAAAGGATCttttttttTAACTGATATTTATTGGTGGTAAAAAAccatcaacttggGAATCATGACTAAGCCAGGCCAAGTTATTGATCCTTTGAAGGCACCATTTAAGggctcttcaggcggt
YML093W	gcgcataatttctactgttgtagatAGTAACTGATATTTATTGGTttttttttTAACTGATATTTATTGGTGGTAAAAAAATGCATATGTGGCccatcaacttggGCCAGGCCAAGTTATTGATCCTTTGAAGGCACCATTTAAGggctcttcaggcggt
YML093W	gcgcataatttctactgttgtagatATCCTTTGAAGGCACCATTTttttttttTAACTGATATTTATTGGTGGTAAAAAAATGCAccatcaacttggATGACTAAGCCAGGCCAAGTTATTGATCCTTTGAAGGCACCATTTAAGggctcttcaggcggt
YML093W	gcgcataatttctactgttgtagatCCACCAATAAATATCAGTTAttttttttTAACTGATATTTATTGGTGGTAAAAAAATGCATATGTGGCccatcaacttggGCCAGGCCAAGTTATTGATCCTTTGAAGGCACCATTTAAGggctcttcaggcggt
YML093W	gcgcataatttctactgttgtagatCTTAAATGGTGCCTTCAAAGttttttttTAACTGATATTTATTGGTGGTAAAAAAccatcaacttggGAATCATGACTAAGCCAGGCCAAGTTATTGATCCTTTGAAGGCACCATTTAAGggctcttcaggcggt
YLR222C	gcgcataatttctactgttgtagatAAGGCTCAATATCTTGGACTttttttttTAGGCAGTAAGTCCAAGATATTGAGCCTTTAAAAGCAAGGCccatcaacttggATATTAGACTACGCGCTAGTGGAAATGGATAAGCTATTCggctcttcaggcggt
YLR222C	gcgcataatttctactgttgtagatCATATTAGACTACGCGCTAGttttttttTAGGCAGTAAGTCCAAGATATTGAGccatcaacttggAGTTGAACAAAGTTACATATTAGACTACGCGCTAGTGGAAATGGATAAGCTATTCggctcttcaggcggt
YLR222C	gcgcataatttctactgttgtagatCCTTGCTTTTAAAGGCTCAAttttttttTAGGCAGTAAGTCCAAGATATTGAGCCTTTAAAAGCAAGGCAATAGCAACccatcaacttggTACGCGCTAGTGGAAATGGATAAGCTATTCggctcttcaggcggt
YLR222C	gcgcataatttctactgttgtagatCTGCCTAGAATAGCTTATCCttttttttTAGGCAGTAAGTCCAAGATATTGAGCCTTTAAccatcaacttggCAAAGTTACATATTAGACTACGCGCTAGTGGAAATGGATAAGCTATTCggctcttcaggcggt
YLR222C	gcgcataatttctactgttgtagatCTTTTAAAGGCTCAATATCTttttttttTAGGCAGTAAGTCCAAGATATTGAGCCTTTAAAAGCAAGGCAATAGCccatcaacttggGACTACGCGCTAGTGGAAATGGATAAGCTATTCggctcttcaggcggt
YLR222C	gcgcataatttctactgttgtagatGACTACGCGCTAGTGGAAATttttttttTAGGCAGTAAGTCCAAGATATTGAGCCccatcaacttggTTGAACAAAGTTACATATTAGACTACGCGCTAGTGGAAATGGATAAGCTATTCggctcttcaggcggt
YLR222C	gcgcataatttctactgttgtagatGACTTACTGCCTAGAATAGCttttttttTAGGCAGTAAGTCCAAGATATTGAGCCTTTAAAAGCAAccatcaacttggTACATATTAGACTACGCGCTAGTGGAAATGGATAAGCTATTCggctcttcaggcggt
YLR222C	gcgcataatttctactgttgtagatTAGGCAGTAAGTCCAAGATAttttttttTAGGCAGTAAGTCCAAGATATTGAGCCTTTAAAAGCAAGGCAccatcaacttggTATTAGACTACGCGCTAGTGGAAATGGATAAGCTATTCggctcttcaggcggt
YLR222C	gcgcataatttctactgttgtagatTCCATTTCCACTAGCGCGTAttttttttTAGGCAGTAAGTCCAAGATATTGAGccatcaacttggAGTTGAACAAAGTTACATATTAGACTACGCGCTAGTGGAAATGGATAAGCTATTCggctcttcaggcggt
YGL078C	gcgcataatttctactgttgtagatAAGTAAACGAAAAAACCCCTttttttttTAGGGGTTTTTTCGTTTACTTCAATCTTGGATTTTCTTCTccatcaacttggCGTCGATTTGACTAAGAAACCAAAAAAAATTACTTTCGATggctcttcaggcggt
YGL078C	gcgcataatttctactgttgtagatACTAAGAAACCAAAAAAAATttttttttTAGGGGTTTTTTCGTTTACTTCAATCTccatcaacttggCATTCTTTAAGGACGTCGATTTGACTAAGAAACCAAAAAAAATTACTTTCGATggctcttcaggcggt
YGL078C	gcgcataatttctactgttgtagatAGGACGTCGATTTGACTAAGttttttttTAGGGGTTTTTTCGTTTACTTccatcaacttggATGGTTCATTCTTTAAGGACGTCGATTTGACTAAGAAACCAAAAAAAATTACTTTCGATggctcttcaggcggt
YGL078C	gcgcataatttctactgttgtagatCTTTCGATTAGGGGTTTTTTttttttttTAGGGGTTTTTTCGTTTACTTCAATCTTGGATTTTCTTCTccatcaacttggCGTCGATTTGACTAAGAAACCAAAAAAAATTACTTTCGATggctcttcaggcggt
YGL078C	gcgcataatttctactgttgtagatGAGAAGAAAATCCAAGATTGttttttttTAGGGGTTTTTTCGTTTACTTCAATCTTGGATTTTCTTCTCTAATAATAGccatcaacttggACTAAGAAACCAAAAAAAATTACTTTCGATggctcttcaggcggt
YGL078C	gcgcataatttctactgttgtagatGATTAGGGGTTTTTTCGTTTttttttttTAGGGGTTTTTTCGTTTACTTCAATCTTGGATTTTCTTCTccatcaacttggCGTCGATTTGACTAAGAAACCAAAAAAAATTACTTTCGATggctcttcaggcggt
YGL078C	gcgcataatttctactgttgtagatGGGGTTTTTTCGTTTACTTCttttttttTAGGGGTTTTTTCGTTTACTTCAATCTTGGATTTTCTTCTCTAAccatcaacttggGATTTGACTAAGAAACCAAAAAAAATTACTTTCGATggctcttcaggcggt
YGL078C	gcgcataatttctactgttgtagatGTTTACTTCAATCTTGGATTttttttttTAGGGGTTTTTTCGTTTACTTCAATCTTGGATTTTCTTCTCTAATAATAGccatcaacttggACTAAGAAACCAAAAAAAATTACTTTCGATggctcttcaggcggt
YIL084C	gcgcataatttctactgttgtagatAAGTGGAAGGTTTGCAGCATttttttttTAATTTATTTTATGCTGCAAACCTTCCACTTTAACTTTGTATTccatcaacttggAGGTCAGCCTCCGGCTCCTTTCAGACTAAGGTCTGACggctcttcaggcggt
YIL084C	gcgcataatttctactgttgtagatACAGGTCAGCCTCCGGCTCCttttttttTAATTTATTTTATGCTGCAAACCTTCccatcaacttggTTGATCAGAGAATTAACAGGTCAGCCTCCGGCTCCTTTCAGACTAAGGTCTGACggctcttcaggcggt
YIL084C	gcgcataatttctactgttgtagatAGACTAAGGTCTGACTAATTttttttttTAATTTATTTTATGCTGCAAACCTTCCACTTTAACTTTGTccatcaacttggAACAGGTCAGCCTCCGGCTCCTTTCAGACTAAGGTCTGACggctcttcaggcggt
YIL084C	gcgcataatttctactgttgtagatCAGCATAAAATAAATTAGTCttttttttTAATTTATTTTATGCTGCAAACCTTCCACTTTAACTTTGTccatcaacttggAACAGGTCAGCCTCCGGCTCCTTTCAGACTAAGGTCTGACggctcttcaggcggt
YIL084C	gcgcataatttctactgttgtagatGTCAGACCTTAGTCTGAAAGttttttttTAATTTATTTTATGCTGCAAACCTTCCccatcaacttggTGATCAGAGAATTAACAGGTCAGCCTCCGGCTCCTTTCAGACTAAGGTCTGACggctcttcaggcggt
YIL084C	gcgcataatttctactgttgtagatGTCTGAAAGGAGCCGGAGGCttttttttTAATTTATTTTATGCTGCAAACCTccatcaacttggCCTTGATCAGAGAATTAACAGGTCAGCCTCCGGCTCCTTTCAGACTAAGGTCTGACggctcttcaggcggt
YIL084C	gcgcataatttctactgttgtagatTGCTGCAAACCTTCCACTTTttttttttTAATTTATTTTATGCTGCAAACCTTCCACTTTAACTTTGTATTATATTACccatcaacttggCCTCCGGCTCCTTTCAGACTAAGGTCTGACggctcttcaggcggt
YIL084C	gcgcataatttctactgttgtagatTTTTATGCTGCAAACCTTCCttttttttTAATTTATTTTATGCTGCAAACCTTCCACTTTAACTTTGTATTATATTAccatcaacttggGCCTCCGGCTCCTTTCAGACTAAGGTCTGACggctcttcaggcggt
YML127W	gcgcataatttctactgttgtagatAAGTTAAGCCCAACCGATTTttttttttTGAATGAGAAAAAAAATCGGTTGGGCTTAACTTTAAAGAAAAAAGccatcaacttggCATTGTCTGAATACATGGAAAACACGTCGGGGTTAggctcttcaggcggt
YML127W	gcgcataatttctactgttgtagatACATTAGCATTGTCTGAATAttttttttTGAATGAGAAAAAAAATCGGTTGccatcaacttggGATATTCCACCTTTAACATTAGCATTGTCTGAATACATGGAAAACACGTCGGGGTTAggctcttcaggcggt
YML127W	gcgcataatttctactgttgtagatAGCCCAACCGATTTTTTTTCttttttttTGAATGAGAAAAAAAATCGGTTGGGCTTAACTTTAAAGAAccatcaacttggATTAGCATTGTCTGAATACATGGAAAACACGTCGGGGTTAggctcttcaggcggt
YML127W	gcgcataatttctactgttgtagatATAACCCCGACGTGTTTTCCttttttttTGAATGAGAAAAAAAATCGGTTGGGCTccatcaacttggTTCCACCTTTAACATTAGCATTGTCTGAATACATGGAAAACACGTCGGGGTTAggctcttcaggcggt
YML127W	gcgcataatttctactgttgtagatGCATTGTCTGAATACATGGAttttttttTGAATGAGAAAAAAAATCGGTTGGGCTccatcaacttggTTCCACCTTTAACATTAGCATTGTCTGAATACATGGAAAACACGTCGGGGTTAggctcttcaggcggt
YML127W	gcgcataatttctactgttgtagatTCATTCATAACCCCGACGTGttttttttTGAATGAGAAAAAAAATCGGTTGGGCTTAACTccatcaacttggCCTTTAACATTAGCATTGTCTGAATACATGGAAAACACGTCGGGGTTAggctcttcaggcggt
YML127W	gcgcataatttctactgttgtagatTCTGAATACATGGAAAACACttttttttTGAATGAGAAAAAAAATCGGTTGGGCTccatcaacttggTTCCACCTTTAACATTAGCATTGTCTGAATACATGGAAAACACGTCGGGGTTAggctcttcaggcggt
YML127W	gcgcataatttctactgttgtagatTGAATGAGAAAAAAAATCGGttttttttTGAATGAGAAAAAAAATCGGTTGGGCTTAACTTTAAAGAAAAccatcaacttggTAGCATTGTCTGAATACATGGAAAACACGTCGGGGTTAggctcttcaggcggt
YML127W	gcgcataatttctactgttgtagatTTTAAAGTTAAGCCCAACCGttttttttTGAATGAGAAAAAAAATCGGTTGGGCTTAACTTTAAAGAAAAAAGTTGAccatcaacttggGTCTGAATACATGGAAAACACGTCGGGGTTAggctcttcaggcggt
YPL212C	gcgcataatttctactgttgtagatAAGTTGGTAAGAAAGAAGGAttttttttTAGGTTGCCCTTTCCTTCTTTCTTACCAACTTTAATTTCTAAGGccatcaacttggAACGAACCTGAAGTACAACCGGAAGCGGCAGCTAATggctcttcaggcggt
YPL212C	gcgcataatttctactgttgtagatCCCTTTCCTTCTTTCTTACCttttttttTAGGTTGCCCTTTCCTTCTTTCTTACCAACTTTAATTTCTAAGGCATTGccatcaacttggACCTGAAGTACAACCGGAAGCGGCAGCTAATggctcttcaggcggt
YPL212C	gcgcataatttctactgttgtagatCGGTTGTACTTCAGGTTCGTttttttttTAGGTTGCCCTTTCCTTCTTccatcaacttggGAAATATCCAGCACCACTCAGAGCAACGAACCTGAAGTACAACCGGAAGCGGCAGCTAATggctcttcaggcggt
YPL212C	gcgcataatttctactgttgtagatCTTCTTTCTTACCAACTTTAttttttttTAGGTTGCCCTTTCCTTCTTTCTTACCAACTTTAATTTCTAAGGCATTGAccatcaacttggCCTGAAGTACAACCGGAAGCGGCAGCTAATggctcttcaggcggt
YPL212C	gcgcataatttctactgttgtagatGAAATTAAAGTTGGTAAGAAttttttttTAGGTTGCCCTTTCCTTCTTTCTTACCAACTTTAATTTCTAAGGCATTGAccatcaacttggCCTGAAGTACAACCGGAAGCGGCAGCTAATggctcttcaggcggt
YPL212C	gcgcataatttctactgttgtagatGCTGCCGCTTCCGGTTGTACttttttttTAGGTTGCCCTTTCCTTCTTTCTTACCccatcaacttggCCAGCACCACTCAGAGCAACGAACCTGAAGTACAACCGGAAGCGGCAGCTAATggctcttcaggcggt
YPL212C	gcgcataatttctactgttgtagatGGTTGCCCTTTCCTTCTTTCttttttttTAGGTTGCCCTTTCCTTCTTTCTTACCAACTTTAATTTCTAAGGccatcaacttggAACGAACCTGAAGTACAACCGGAAGCGGCAGCTAATggctcttcaggcggt
YPL212C	gcgcataatttctactgttgtagatGTAAGAAAGAAGGAAAGGGCttttttttTAGGTTGCCCTTTCCTTCTTTCTTACCAACTTTAATTTCTccatcaacttggGAGCAACGAACCTGAAGTACAACCGGAAGCGGCAGCTAATggctcttcaggcggt
YDR449C	gcgcataatttctactgttgtagatAAGTTTGCTGATAATTAAATttttttttTAAATGCGGTACTGTACATTTTATAAAccatcaacttggATGCAGAAGATGATCCTAGGTATAAAATTCTAGATTTAATTATCAGCAAACTTggctcttcaggcggt
YDR449C	gcgcataatttctactgttgtagatAATGCGGTACTGTACATTTTttttttttTAAATGCGGTACTGTACATTTTATAAATGCAATTACATATCAGAccatcaacttggAGGTATAAAATTCTAGATTTAATTATCAGCAAACTTggctcttcaggcggt
YDR449C	gcgcataatttctactgttgtagatATTATCAGCAAACTTTAAATttttttttTAAATGCGGTACTGTACATTTTATAAATGCAATTACATATccatcaacttggTCCTAGGTATAAAATTCTAGATTTAATTATCAGCAAACTTggctcttcaggcggt
YDR449C	gcgcataatttctactgttgtagatCATTTATAAAATGTACAGTAttttttttTAAATGCGGTACTGTACATTTTATAAATGCAATTACATATCccatcaacttggCCTAGGTATAAAATTCTAGATTTAATTATCAGCAAACTTggctcttcaggcggt
YDR449C	gcgcataatttctactgttgtagatCTGATAATTAAATCTAGAATttttttttTAAATGCGGTACTGTACATTTTATAAAccatcaacttggATGCAGAAGATGATCCTAGGTATAAAATTCTAGATTTAATTATCAGCAAACTTggctcttcaggcggt
YDR449C	gcgcataatttctactgttgtagatTAAAATGTACAGTACCGCATttttttttTAAATGCGGTACTGTACATTTTATAAATGCAATTACATATccatcaacttggTCCTAGGTATAAAATTCTAGATTTAATTATCAGCAAACTTggctcttcaggcggt
YDR449C	gcgcataatttctactgttgtagatTAGATTTAATTATCAGCAAAttttttttTAAATGCGGTACTGTACATTTTATAAATGCAAccatcaacttggGAAGATGATCCTAGGTATAAAATTCTAGATTTAATTATCAGCAAACTTggctcttcaggcggt
YDR449C	gcgcataatttctactgttgtagatTCAGCAAACTTTAAATGCGGttttttttTAAATGCGGTACTGTACATTTTATAAATGCAATTACATATccatcaacttggTCCTAGGTATAAAATTCTAGATTTAATTATCAGCAAACTTggctcttcaggcggt
YDR449C	gcgcataatttctactgttgtagatTCTGATATGTAATTGCATTTttttttttTAAATGCGGTACTGTACATTTTATAAATGCAATTACATATCAGATAAATGccatcaacttggAAAATTCTAGATTTAATTATCAGCAAACTTggctcttcaggcggt
YIL091C	gcgcataatttctactgttgtagatAATAAATATTAGCACTGCCAttttttttTAAATATTAGCACTGCCACAATGTATAGAGTACACAATGAccatcaacttggTGTATTATCGCATGCACAAAAGGAAATTTATGAATTTAAAggctcttcaggcggt
YIL091C	gcgcataatttctactgttgtagatAATTCATAAATTTCCTTTTGttttttttTAAATATTAGCACTGCCACAATGTATAccatcaacttggCGAAAAGAGCAGCTGTATTATCGCATGCACAAAAGGAAATTTATGAATTTAAAggctcttcaggcggt
YIL091C	gcgcataatttctactgttgtagatATAAATTTCCTTTTGTGCATttttttttTAAATATTAGCACTGCCACAATGTATccatcaacttggACGAAAAGAGCAGCTGTATTATCGCATGCACAAAAGGAAATTTATGAATTTAAAggctcttcaggcggt
YIL091C	gcgcataatttctactgttgtagatATTGTGTACTCTATACATTGttttttttTAAATATTAGCACTGCCACAATGTATAGAGTACACAATGAAGAATATTATccatcaacttggCATGCACAAAAGGAAATTTATGAATTTAAAggctcttcaggcggt
YIL091C	gcgcataatttctactgttgtagatGCACTGCCACAATGTATAGAttttttttTAAATATTAGCACTGCCACAATGTATAGAGTACACAATGAAGAATATTATccatcaacttggCATGCACAAAAGGAAATTTATGAATTTAAAggctcttcaggcggt
YIL091C	gcgcataatttctactgttgtagatTCGCATGCACAAAAGGAAATttttttttTAAATATTAGCACTGCCACAATGTATAccatcaacttggCGAAAAGAGCAGCTGTATTATCGCATGCACAAAAGGAAATTTATGAATTTAAAggctcttcaggcggt
YIL091C	gcgcataatttctactgttgtagatTGAATTTAAATAAATATTAGttttttttTAAATATTAGCACTGCCACAATGTATAGAGTACACAATGAccatcaacttggTGTATTATCGCATGCACAAAAGGAAATTTATGAATTTAAAggctcttcaggcggt
YIL091C	gcgcataatttctactgttgtagatTGGCAGTGCTAATATTTATTttttttttTAAATATTAGCACTGCCACAATGTATAGAGTACACAATGAccatcaacttggTGTATTATCGCATGCACAAAAGGAAATTTATGAATTTAAAggctcttcaggcggt
YIL091C	gcgcataatttctactgttgtagatTGTACTCTATACATTGTGGCttttttttTAAATATTAGCACTGCCACAATGTATAGAGTACACAATGAAGAATAccatcaacttggATCGCATGCACAAAAGGAAATTTATGAATTTAAAggctcttcaggcggt
YIL091C	gcgcataatttctactgttgtagatTTTAAATTCATAAATTTCCTttttttttTAAATATTAGCACTGCCACAATGTATAccatcaacttggCGAAAAGAGCAGCTGTATTATCGCATGCACAAAAGGAAATTTATGAATTTAAAggctcttcaggcggt
YOL010W	gcgcataatttctactgttgtagatAATAATATTAGAACATGCTAttttttttTAGCATGTTCTAATATTATTCAATAGATATTAGACCACTGccatcaacttggCAAGGGTATTGGTTTCACAAACACAAGCAAAAAGATTGCAggctcttcaggcggt
YOL010W	gcgcataatttctactgttgtagatACAAACACAAGCAAAAAGATttttttttTAGCATGTTCTAATATTATTCAATAGATATTccatcaacttggAGCTACTATCAAGGGTATTGGTTTCACAAACACAAGCAAAAAGATTGCAggctcttcaggcggt
YOL010W	gcgcataatttctactgttgtagatCATAGCATGTTCTAATATTAttttttttTAGCATGTTCTAATATTATTCAATAGATATTAGACCACTGccatcaacttggCAAGGGTATTGGTTTCACAAACACAAGCAAAAAGATTGCAggctcttcaggcggt
YOL010W	gcgcataatttctactgttgtagatCTTGTGTTTGTGAAACCAATttttttttTAGCATGTTCTAATATTATTCAccatcaacttggAGACATGATAGCTACTATCAAGGGTATTGGTTTCACAAACACAAGCAAAAAGATTGCAggctcttcaggcggt
YOL010W	gcgcataatttctactgttgtagatGAACATGCTATGCAATCTTTttttttttTAGCATGTTCTAATATTATTCAATAGATATTAGACccatcaacttggACTATCAAGGGTATTGGTTTCACAAACACAAGCAAAAAGATTGCAggctcttcaggcggt
YOL010W	gcgcataatttctactgttgtagatGTTTCACAAACACAAGCAAAttttttttTAGCATGTTCTAATATTATTCAATAGAccatcaacttggTGATAGCTACTATCAAGGGTATTGGTTTCACAAACACAAGCAAAAAGATTGCAggctcttcaggcggt
YOL010W	gcgcataatttctactgttgtagatTAATATTATTCAATAGATATttttttttTAGCATGTTCTAATATTATTCAATAGATATTAGACCACTGTATATAAGTTccatcaacttggGGTTTCACAAACACAAGCAAAAAGATTGCAggctcttcaggcggt
YOL010W	gcgcataatttctactgttgtagatTATACAGTGGTCTAATATCTttttttttTAGCATGTTCTAATATTATTCAATAGATATTAGACCACTGTATATAAGTTccatcaacttggGGTTTCACAAACACAAGCAAAAAGATTGCAggctcttcaggcggt
YPL128C	gcgcataatttctactgttgtagatAATAGAAAATTAGAAGTCTGttttttttTAGCGCGCTTAAATGAACAGACTTCTAATTTTCTATTGAACCACTCACTccatcaacttggAGGTTTTGATCCTCATTTAGAAGATGGGATGggctcttcaggcggt
YPL128C	gcgcataatttctactgttgtagatAATGAACAGACTTCTAATTTttttttttTAGCGCGCTTAAATGAACAGACTTCTAATTTTCTATTGAACCACTCACTAccatcaacttggGGTTTTGATCCTCATTTAGAAGATGGGATGggctcttcaggcggt
YPL128C	gcgcataatttctactgttgtagatAGCGCGCTACATCCCATCTTttttttttTAGCGCGCTTAAATGAACAGACTTCTAATTTTCTccatcaacttggTACATCGGACAATACAGGTTTTGATCCTCATTTAGAAGATGGGATGggctcttcaggcggt
YPL128C	gcgcataatttctactgttgtagatATCCTCATTTAGAAGATGGGttttttttTAGCGCGCTTAAATGAACAGACTTCTAATTTTccatcaacttggAGTACATCGGACAATACAGGTTTTGATCCTCATTTAGAAGATGGGATGggctcttcaggcggt
YPL128C	gcgcataatttctactgttgtagatATTTAAGCGCGCTACATCCCttttttttTAGCGCGCTTAAATGAACAGACTTCTAATTTTCTATTGAccatcaacttggCGGACAATACAGGTTTTGATCCTCATTTAGAAGATGGGATGggctcttcaggcggt
YPL128C	gcgcataatttctactgttgtagatGAAGATGGGATGTAGCGCGCttttttttTAGCGCGCTTAAATGAACAGACTTCTAATTTTCTATTGAAccatcaacttggGGACAATACAGGTTTTGATCCTCATTTAGAAGATGGGATGggctcttcaggcggt
YPL128C	gcgcataatttctactgttgtagatGAAGTCTGTTCATTTAAGCGttttttttTAGCGCGCTTAAATGAACAGACTTCTAATTTTCTATTGAAccatcaacttggGGACAATACAGGTTTTGATCCTCATTTAGAAGATGGGATGggctcttcaggcggt
YPL128C	gcgcataatttctactgttgtagatTAAATGAGGATCAAAACCTGttttttttTAGCGCGCTTAAATGAACAGACTccatcaacttggTTTGGCAATAGTACATCGGACAATACAGGTTTTGATCCTCATTTAGAAGATGGGATGggctcttcaggcggt
YGR081C	gcgcataatttctactgttgtagatAATAGCATAGCATAACAATTttttttttTGAACATTAAATAGCATAGCATAACAATTTTTGCCAGTGTAATATATATTccatcaacttggTTAAGAGAGGTTATCAAGCTGCAAAAACAAggctcttcaggcggt
YGR081C	gcgcataatttctactgttgtagatAGAGAGGTTATCAAGCTGCAttttttttTGAACATTAAATAGCATAGCATAACAATccatcaacttggCCAAAAAAATCCATTTGGCGCCTTAAGAGAGGTTATCAAGCTGCAAAAACAAggctcttcaggcggt
YGR081C	gcgcataatttctactgttgtagatATGTTCATTGTTTTTGCAGCttttttttTGAACATTAAATAGCATAGCATAACAATTTTTccatcaacttggAAAAATCCATTTGGCGCCTTAAGAGAGGTTATCAAGCTGCAAAAACAAggctcttcaggcggt
YGR081C	gcgcataatttctactgttgtagatATTGTTTTTGCAGCTTGATAttttttttTGAACATTAAATAGCATAGCATAACAAccatcaacttggTCCAAAAAAATCCATTTGGCGCCTTAAGAGAGGTTATCAAGCTGCAAAAACAAggctcttcaggcggt
YGR081C	gcgcataatttctactgttgtagatCACTGGCAAAAATTGTTATGttttttttTGAACATTAAATAGCATAGCATAACAATTTTTGCCAGTGTAATATATATTccatcaacttggTTAAGAGAGGTTATCAAGCTGCAAAAACAAggctcttcaggcggt
YGR081C	gcgcataatttctactgttgtagatCAGCTTGATAACCTCTCTTAttttttttTGAACATTAAATAGCATAGCATAACAccatcaacttggTTCCAAAAAAATCCATTTGGCGCCTTAAGAGAGGTTATCAAGCTGCAAAAACAAggctcttcaggcggt
YGR081C	gcgcataatttctactgttgtagatGCGCCTTAAGAGAGGTTATCttttttttTGAACATTAAATAGCATAGCATAACAAccatcaacttggTCCAAAAAAATCCATTTGGCGCCTTAAGAGAGGTTATCAAGCTGCAAAAACAAggctcttcaggcggt
YGR081C	gcgcataatttctactgttgtagatTCAAGCTGCAAAAACAATGAttttttttTGAACATTAAATAGCATAGCATAACAATTTTTGCCAGTccatcaacttggCCATTTGGCGCCTTAAGAGAGGTTATCAAGCTGCAAAAACAAggctcttcaggcggt
YGR081C	gcgcataatttctactgttgtagatTGCTATGCTATTTAATGTTCttttttttTGAACATTAAATAGCATAGCATAACAATTTTTGCCAGTGTccatcaacttggATTTGGCGCCTTAAGAGAGGTTATCAAGCTGCAAAAACAAggctcttcaggcggt
YGR081C	gcgcataatttctactgttgtagatTTTTTGCAGCTTGATAACCTttttttttTGAACATTAAATAGCATAGCATAACAAccatcaacttggTCCAAAAAAATCCATTTGGCGCCTTAAGAGAGGTTATCAAGCTGCAAAAACAAggctcttcaggcggt
YDR257C	gcgcataatttctactgttgtagatAATAGTGGTTAGAACAACCGttttttttTGAGCGGTTGTTCTAACCACTATTTAAAGCCGCAATTAGTccatcaacttggGGAAGAAAAAAGCTCTGTCAAACGTCCTTGCGTGAAGAAGggctcttcaggcggt
YDR257C	gcgcataatttctactgttgtagatACAGAGGAAGAAAAAAGCTCttttttttTGAGCGGTTGTTCTAACCACccatcaacttggTTAAAGAGAAAGTTGACAGAGGAAGAAAAAAGCTCTGTCAAACGTCCTTGCGTGAAGAAGggctcttcaggcggt
YDR257C	gcgcataatttctactgttgtagatACGCAAGGACGTTTGACAGAttttttttTGAGCGGTTGTTCTAACCACTATTTAAccatcaacttggGAAAGTTGACAGAGGAAGAAAAAAGCTCTGTCAAACGTCCTTGCGTGAAGAAGggctcttcaggcggt
YDR257C	gcgcataatttctactgttgtagatCATTACTAATTGCGGCTTTAttttttttTGAGCGGTTGTTCTAACCACTATTTAAAGCCGCAATTAGTAATGCAAAAAccatcaacttggAGCTCTGTCAAACGTCCTTGCGTGAAGAAGggctcttcaggcggt
YDR257C	gcgcataatttctactgttgtagatCGGCTTTAAATAGTGGTTAGttttttttTGAGCGGTTGTTCTAACCACTATTTAAAGCCGCAATTAGTAATGccatcaacttggGAAAAAAGCTCTGTCAAACGTCCTTGCGTGAAGAAGggctcttcaggcggt
YDR257C	gcgcataatttctactgttgtagatCGTGAAGAAGTGAGCGGTTGttttttttTGAGCGGTTGTTCTAACCACTATTTAAAGCCGCAATTAGTccatcaacttggGGAAGAAAAAAGCTCTGTCAAACGTCCTTGCGTGAAGAAGggctcttcaggcggt
YDR257C	gcgcataatttctactgttgtagatCTAATTGCGGCTTTAAATAGttttttttTGAGCGGTTGTTCTAACCACTATTTAAAGCCGCAATTAGTAATGCAAAAAccatcaacttggAGCTCTGTCAAACGTCCTTGCGTGAAGAAGggctcttcaggcggt
YDR257C	gcgcataatttctactgttgtagatGAACAACCGCTCACTTCTTCttttttttTGAGCGGTTGTTCTAACCACTATTTAAAGCCGCAATTAccatcaacttggGAGGAAGAAAAAAGCTCTGTCAAACGTCCTTGCGTGAAGAAGggctcttcaggcggt
YDR257C	gcgcataatttctactgttgtagatTAACCACTATTTAAAGCCGCttttttttTGAGCGGTTGTTCTAACCACTATTTAAAGCCGCAATTAGTAATGCAAAAAccatcaacttggAGCTCTGTCAAACGTCCTTGCGTGAAGAAGggctcttcaggcggt
YOR230W	gcgcataatttctactgttgtagatAATATATAAATATGGCCTTGttttttttTAGTCGCCATGCTAAACGCGCGGAACAAGGCCATATTTATATATTTAATGccatcaacttggATCTACAAGCCCTATACCGAGGAAAGCGAAggctcttcaggcggt
YOR230W	gcgcataatttctactgttgtagatCGCGCGTTTAGCATGGCGACttttttttTAGTCGCCATGCTAAACGCGCGGAACAAGGCCATATTTATccatcaacttggTTTAGTCAGCATCTACAAGCCCTATACCGAGGAAAGCGAAggctcttcaggcggt
YOR230W	gcgcataatttctactgttgtagatCTCGGTATAGGGCTTGTAGAttttttttTAGTCGCCATGCTAAACGCGCGGAACccatcaacttggGTCGATGACGATAGTTTAGTCAGCATCTACAAGCCCTATACCGAGGAAAGCGAAggctcttcaggcggt
YOR230W	gcgcataatttctactgttgtagatGCATGGCGACTATTCGCTTTttttttttTAGTCGCCATGCTAAACGCGCGGAACAAGGCCATATTccatcaacttggTAGTTTAGTCAGCATCTACAAGCCCTATACCGAGGAAAGCGAAggctcttcaggcggt
YOR230W	gcgcataatttctactgttgtagatGCTTTCCTCGGTATAGGGCTttttttttTAGTCGCCATGCTAAACGCGCGGAACAccatcaacttggTCGATGACGATAGTTTAGTCAGCATCTACAAGCCCTATACCGAGGAAAGCGAAggctcttcaggcggt
YOR230W	gcgcataatttctactgttgtagatGTCAGCATCTACAAGCCCTAttttttttTAGTCGCCATGCTAAACGCGCGGAACAccatcaacttggTCGATGACGATAGTTTAGTCAGCATCTACAAGCCCTATACCGAGGAAAGCGAAggctcttcaggcggt
YLR175W	gcgcataatttctactgttgtagatAATATATAGGATGAGATGGAttttttttTGATTCTCATCACTCCATCTCATCCTATATATTTAACAGCTTTCTccatcaacttggATTCTGAGGAAAAGAAATCTAAGAAATCTAAGAAAggctcttcaggcggt
YLR175W	gcgcataatttctactgttgtagatGATTTCTTAGATTTCTTTTCttttttttTGATTCTCATCACTCCATCTCATCCTAccatcaacttggGAAAGTCTGAAGACGGTGATTCTGAGGAAAAGAAATCTAAGAAATCTAAGAAAggctcttcaggcggt
YLR175W	gcgcataatttctactgttgtagatTCATCACTCCATCTCATCCTttttttttTGATTCTCATCACTCCATCTCATCCTATATATTTAACAGCTTTCTTTTccatcaacttggCTGAGGAAAAGAAATCTAAGAAATCTAAGAAAggctcttcaggcggt
YLR175W	gcgcataatttctactgttgtagatTGAGGAAAAGAAATCTAAGAttttttttTGATTCTCATCACTCCATCTCATCCTAccatcaacttggGAAAGTCTGAAGACGGTGATTCTGAGGAAAAGAAATCTAAGAAATCTAAGAAAggctcttcaggcggt
YOL094C	gcgcataatttctactgttgtagatAATATCCGAAAACTATAAAAttttttttTGATTTAAATATCCGAAAACTATAAAAAAAACTCCCATATTAGTGCATTccatcaacttggAGCGAAAATTCATAAACTAAATAATAAAGCCggctcttcaggcggt
YOL094C	gcgcataatttctactgttgtagatAATCAGGCTTTATTATTTAGttttttttTGATTTAAATATCCGAAAACTATAAAAAAAccatcaacttggTGCAACTGGCTAGTATGTTAGCGAAAATTCATAAACTAAATAATAAAGCCggctcttcaggcggt
YOL094C	gcgcataatttctactgttgtagatATAAACTAAATAATAAAGCCttttttttTGATTTAAATATCCGAAAACTATAAAAAAAACTCCccatcaacttggCTGGCTAGTATGTTAGCGAAAATTCATAAACTAAATAATAAAGCCggctcttcaggcggt
YOL094C	gcgcataatttctactgttgtagatGCGAAAATTCATAAACTAAAttttttttTGATTTAAATATCCGAAAACTATAAAAccatcaacttggACTTGCAACTGGCTAGTATGTTAGCGAAAATTCATAAACTAAATAATAAAGCCggctcttcaggcggt
YOL094C	gcgcataatttctactgttgtagatGGATATTTAAATCAGGCTTTttttttttTGATTTAAATATCCGAAAACTATAAAAAAAACTCCCATAccatcaacttggCTAGTATGTTAGCGAAAATTCATAAACTAAATAATAAAGCCggctcttcaggcggt
YOL094C	gcgcataatttctactgttgtagatGTTTATGAATTTTCGCTAACttttttttTGATTTAAATATCCGAAAACTccatcaacttggGAACGTACTTGCAACTGGCTAGTATGTTAGCGAAAATTCATAAACTAAATAATAAAGCCggctcttcaggcggt
YOL094C	gcgcataatttctactgttgtagatTAGTTTTCGGATATTTAAATttttttttTGATTTAAATATCCGAAAACTATAAAAAAAACTCCCATATccatcaacttggTAGTATGTTAGCGAAAATTCATAAACTAAATAATAAAGCCggctcttcaggcggt
YOL094C	gcgcataatttctactgttgtagatTTTAGTTTATGAATTTTCGCttttttttTGATTTAAATATCCGAAAACTATAAccatcaacttggGTACTTGCAACTGGCTAGTATGTTAGCGAAAATTCATAAACTAAATAATAAAGCCggctcttcaggcggt
YOR341W	gcgcataatttctactgttgtagatAATCGTAATAATTATGGGACttttttttTAGAAGCAGGCAAAAGGTCCCATAATTATTACGATTTAATATTAGTTTccatcaacttggTTGATGTGTTAGCAAAGGTTCCAAATGCGGCTggctcttcaggcggt
YOR341W	gcgcataatttctactgttgtagatATGTGTTAGCAAAGGTTCCAttttttttTAGAAGCAGGCAAAAGGTCCCATAATTccatcaacttggACAATGTTGGTACGGGTTCATTTGATGTGTTAGCAAAGGTTCCAAATGCGGCTggctcttcaggcggt
YOR341W	gcgcataatttctactgttgtagatATTTGATGTGTTAGCAAAGGttttttttTAGAAGCAGGCAAAAGGTCCCATAATTccatcaacttggACAATGTTGGTACGGGTTCATTTGATGTGTTAGCAAAGGTTCCAAATGCGGCTggctcttcaggcggt
YOR341W	gcgcataatttctactgttgtagatCAAATGCGGCTTAGAAGCAGttttttttTAGAAGCAGGCAAAAGGTCCCATAATTATTACGATTTAATccatcaacttggGGGTTCATTTGATGTGTTAGCAAAGGTTCCAAATGCGGCTggctcttcaggcggt
YOR341W	gcgcataatttctactgttgtagatCCTGCTTCTAAGCCGCATTTttttttttTAGAAGCAGGCAAAAGGTCCCATAATTATTACGATccatcaacttggGGTACGGGTTCATTTGATGTGTTAGCAAAGGTTCCAAATGCGGCTggctcttcaggcggt
YOR341W	gcgcataatttctactgttgtagatGAACCTTTGCTAACACATCAttttttttTAGAAGCAGGCAAAAGGTCCCATAccatcaacttggTGAACAATGTTGGTACGGGTTCATTTGATGTGTTAGCAAAGGTTCCAAATGCGGCTggctcttcaggcggt
YOR341W	gcgcataatttctactgttgtagatGAAGCAGGCAAAAGGTCCCAttttttttTAGAAGCAGGCAAAAGGTCCCATAATTATTACGATTTAATATTAccatcaacttggTCATTTGATGTGTTAGCAAAGGTTCCAAATGCGGCTggctcttcaggcggt
YOR341W	gcgcataatttctactgttgtagatGCAAAGGTTCCAAATGCGGCttttttttTAGAAGCAGGCAAAAGGTCCCATAATTATTACGAccatcaacttggTGGTACGGGTTCATTTGATGTGTTAGCAAAGGTTCCAAATGCGGCTggctcttcaggcggt
YOR341W	gcgcataatttctactgttgtagatGTACGGGTTCATTTGATGTGttttttttTAGAAGCAGGCAAAAGGTCCCccatcaacttggAATTGAACAATGTTGGTACGGGTTCATTTGATGTGTTAGCAAAGGTTCCAAATGCGGCTggctcttcaggcggt
YOR341W	gcgcataatttctactgttgtagatTAAGCCGCATTTGGAACCTTttttttttTAGAAGCAGGCAAAAGGTCCCATAATTccatcaacttggACAATGTTGGTACGGGTTCATTTGATGTGTTAGCAAAGGTTCCAAATGCGGCTggctcttcaggcggt
YOR341W	gcgcataatttctactgttgtagatTGGGACCTTTTGCCTGCTTCttttttttTAGAAGCAGGCAAAAGGTCCCATAATTATTACGATTTAATccatcaacttggGGGTTCATTTGATGTGTTAGCAAAGGTTCCAAATGCGGCTggctcttcaggcggt
YCR035C	gcgcataatttctactgttgtagatAATCTTGTTGACAAATCGTCttttttttTAAAAGACTCGGATAAAATTATCTGATccatcaacttggCATTGTTGTTATCTAGGGTTAGAGCGGACGATTTGTCAACAAGATTTAACATAggctcttcaggcggt
YCR035C	gcgcataatttctactgttgtagatACATATAAAAGACTCGGATAttttttttTAAAAGACTCGGATAAAATTATCTGATGACTGTCGAAAGGccatcaacttggTAGGGTTAGAGCGGACGATTTGTCAACAAGATTTAACATAggctcttcaggcggt
YCR035C	gcgcataatttctactgttgtagatCGTTTCCTTTCGACAGTCATttttttttTAAAAGACTCGGATAAAATTATCTGATGACTGTCGAAAGGAAACGGAAAAccatcaacttggGCGGACGATTTGTCAACAAGATTTAACATAggctcttcaggcggt
YCR035C	gcgcataatttctactgttgtagatCTTTCGACAGTCATCAGATAttttttttTAAAAGACTCGGATAAAATTATCTGATGACTGTCGAAAGGAAACGGAAAAccatcaacttggGCGGACGATTTGTCAACAAGATTTAACATAggctcttcaggcggt
YCR035C	gcgcataatttctactgttgtagatGACAGTCATCAGATAATTTTttttttttTAAAAGACTCGGATAAAATTATCTGATGACTGTCGAAAGGAAACGGccatcaacttggTAGAGCGGACGATTTGTCAACAAGATTTAACATAggctcttcaggcggt
YCR035C	gcgcataatttctactgttgtagatGAGCGGACGATTTGTCAACAttttttttTAAAAGACTCGGATAAAATTATCTGATccatcaacttggCATTGTTGTTATCTAGGGTTAGAGCGGACGATTTGTCAACAAGATTTAACATAggctcttcaggcggt
YCR035C	gcgcataatttctactgttgtagatTATGTTAAATCTTGTTGACAttttttttTAAAAGACTCGGATAAAATTATCTGATccatcaacttggCATTGTTGTTATCTAGGGTTAGAGCGGACGATTTGTCAACAAGATTTAACATAggctcttcaggcggt
YCR035C	gcgcataatttctactgttgtagatTCAACAAGATTTAACATATAttttttttTAAAAGACTCGGATAAAATTATCTGATGACTGTCGAAccatcaacttggATCTAGGGTTAGAGCGGACGATTTGTCAACAAGATTTAACATAggctcttcaggcggt
YCR035C	gcgcataatttctactgttgtagatTCCGAGTCTTTTATATGTTAttttttttTAAAAGACTCGGATAAAATTATCTGATGACTGTCGAAAccatcaacttggTCTAGGGTTAGAGCGGACGATTTGTCAACAAGATTTAACATAggctcttcaggcggt
YCR035C	gcgcataatttctactgttgtagatTCTAGGGTTAGAGCGGACGAttttttttTAAAAGACTCGGATAAAATTATCccatcaacttggAGATCATTGTTGTTATCTAGGGTTAGAGCGGACGATTTGTCAACAAGATTTAACATAggctcttcaggcggt
YBR049C	gcgcataatttctactgttgtagatAATGAAAACAGAAAATTAATttttttttTAATTCCGGAAAATATAATTGGTGAAAGCGAAAAACTCAccatcaacttggTTGATTATTTTAGCTCCAATATTTCAATGAAAACAGAAAATggctcttcaggcggt
YBR049C	gcgcataatttctactgttgtagatACCAATTATATTTTCCGGAAttttttttTAATTCCGGAAAATATAATTGGTGAAAGCGAAAAACTCAAccatcaacttggTGATTATTTTAGCTCCAATATTTCAATGAAAACAGAAAATggctcttcaggcggt
YBR049C	gcgcataatttctactgttgtagatAGTTTTTCGCTTTCACCAATttttttttTAATTCCGGAAAATATAATTGGTGAAAGCGAAAAACTCAATAATGTTTGccatcaacttggTAGCTCCAATATTTCAATGAAAACAGAAAATggctcttcaggcggt
YBR049C	gcgcataatttctactgttgtagatATTCCGGAAAATATAATTGGttttttttTAATTCCGGAAAATATAATTGGTGAAAGCGAAAAACTCAATAATccatcaacttggTATTTTAGCTCCAATATTTCAATGAAAACAGAAAATggctcttcaggcggt
YBR049C	gcgcataatttctactgttgtagatATTGAAATATTGGAGCTAAAttttttttTAATTCCGGAAAATATAATTGGccatcaacttggAATCAGTAAAGAGCTAGTTGATTATTTTAGCTCCAATATTTCAATGAAAACAGAAAATggctcttcaggcggt
YBR049C	gcgcataatttctactgttgtagatATTTTCTGTTTTCATTGAAAttttttttTAATTCCGGAAAATATAATTGGTGAAAccatcaacttggGTAAAGAGCTAGTTGATTATTTTAGCTCCAATATTTCAATGAAAACAGAAAATggctcttcaggcggt
YBR049C	gcgcataatttctactgttgtagatCGGAAAATATAATTGGTGAAttttttttTAATTCCGGAAAATATAATTGGTGAAAGCGAAAAACTCAATAATGTTTccatcaacttggTTAGCTCCAATATTTCAATGAAAACAGAAAATggctcttcaggcggt
YBR049C	gcgcataatttctactgttgtagatCGGAATTAATTTTCTGTTTTttttttttTAATTCCGGAAAATATAATTGGTGAAAGCGAAAccatcaacttggAGCTAGTTGATTATTTTAGCTCCAATATTTCAATGAAAACAGAAAATggctcttcaggcggt
YBR049C	gcgcataatttctactgttgtagatGCTCCAATATTTCAATGAAAttttttttTAATTCCGGAAAATATAATTGGTGAAAccatcaacttggGTAAAGAGCTAGTTGATTATTTTAGCTCCAATATTTCAATGAAAACAGAAAATggctcttcaggcggt
YBR049C	gcgcataatttctactgttgtagatGCTTTCACCAATTATATTTTttttttttTAATTCCGGAAAATATAATTGGTGAAAGCGAAAAACTCAATccatcaacttggGATTATTTTAGCTCCAATATTTCAATGAAAACAGAAAATggctcttcaggcggt
YBR049C	gcgcataatttctactgttgtagatTATTTTCCGGAATTAATTTTttttttttTAATTCCGGAAAATATAATTGGTGAAAGCGAAAAACTCAAccatcaacttggTGATTATTTTAGCTCCAATATTTCAATGAAAACAGAAAATggctcttcaggcggt
YBR049C	gcgcataatttctactgttgtagatTGTTTTCATTGAAATATTGGttttttttTAATTCCGGAAAATATAATTGGTGAAAccatcaacttggGTAAAGAGCTAGTTGATTATTTTAGCTCCAATATTTCAATGAAAACAGAAAATggctcttcaggcggt
YBR049C	gcgcataatttctactgttgtagatTTTTAGCTCCAATATTTCAAttttttttTAATTCCGGAAAATATAATTGGTGAAAccatcaacttggGTAAAGAGCTAGTTGATTATTTTAGCTCCAATATTTCAATGAAAACAGAAAATggctcttcaggcggt
YDL213C	gcgcataatttctactgttgtagatAATGAGTACAAATTTAATTTttttttttTGAGTACAAATTTAATTTTATACGCCATGTATCTTAGACAccatcaacttggTCCTGCAGGAATTCATCCTGATAGAGCCAAACTACTTAAAggctcttcaggcggt
YDL213C	gcgcataatttctactgttgtagatAATTTGTACTCATTTAAGTAttttttttTGAGTACAAATTTAATTTTATACGCCATGTATCTTAGccatcaacttggTGTTCCTGCAGGAATTCATCCTGATAGAGCCAAACTACTTAAAggctcttcaggcggt
YDL213C	gcgcataatttctactgttgtagatAGTAGTTTGGCTCTATCAGGttttttttTGAGTACAAATTTAATTTTATACGCCAccatcaacttggACAACAAGCCTGTTCCTGCAGGAATTCATCCTGATAGAGCCAAACTACTTAAAggctcttcaggcggt
YDL213C	gcgcataatttctactgttgtagatATCCTGATAGAGCCAAACTAttttttttTGAGTACAAATTTAATTTTATACGCCATGccatcaacttggAACAAGCCTGTTCCTGCAGGAATTCATCCTGATAGAGCCAAACTACTTAAAggctcttcaggcggt
YDL213C	gcgcataatttctactgttgtagatATTTTATACGCCATGTATCTttttttttTGAGTACAAATTTAATTTTATACGCCATGTATCTTAGACAAAAAGAAAATccatcaacttggATTCATCCTGATAGAGCCAAACTACTTAAAggctcttcaggcggt
YDL213C	gcgcataatttctactgttgtagatCTGCAGGAATTCATCCTGATttttttttTGAGTACAAATTTAATTTTATACGCCAccatcaacttggACAACAAGCCTGTTCCTGCAGGAATTCATCCTGATAGAGCCAAACTACTTAAAggctcttcaggcggt
YDL213C	gcgcataatttctactgttgtagatGCTCTATCAGGATGAATTCCttttttttTGAGTACAAATTTAATTTTATAccatcaacttggAACAGACAACAAGCCTGTTCCTGCAGGAATTCATCCTGATAGAGCCAAACTACTTAAAggctcttcaggcggt
YDL213C	gcgcataatttctactgttgtagatTACTCATTTAAGTAGTTTGGttttttttTGAGTACAAATTTAATTTTATACGCCATGTAccatcaacttggCAAGCCTGTTCCTGCAGGAATTCATCCTGATAGAGCCAAACTACTTAAAggctcttcaggcggt
YDL213C	gcgcataatttctactgttgtagatTCTAAGATACATGGCGTATAttttttttTGAGTACAAATTTAATTTTATACGCCATGTATCTTAGACAAAAAGAAAATccatcaacttggATTCATCCTGATAGAGCCAAACTACTTAAAggctcttcaggcggt
YDL213C	gcgcataatttctactgttgtagatTTTTTGTCTAAGATACATGGttttttttTGAGTACAAATTTAATTTTATACGCCATGTATCTTAGACAAAAAGAAAATccatcaacttggATTCATCCTGATAGAGCCAAACTACTTAAAggctcttcaggcggt
YMR061W	gcgcataatttctactgttgtagatAATGATCAAGTAGAGATTCCttttttttTAACATTACGTTAATAAATAccatcaacttggTTGGTGAATTTTTTAAATGATCAAGTAGAGATTCCAACAGTTGAGAGCACCAAGTCAGGTggctcttcaggcggt
YMR061W	gcgcataatttctactgttgtagatACATTACGTTAATAAATAGGttttttttTAACATTACGTTAATAAATAGGTATATATGAATATTTATACCAAccatcaacttggGTAGAGATTCCAACAGTTGAGAGCACCAAGTCAGGTggctcttcaggcggt
YMR061W	gcgcataatttctactgttgtagatACCTGACTTGGTGCTCTCAAttttttttTAACATTACGTTAATAAATAGGTATATccatcaacttggATTTTTTAAATGATCAAGTAGAGATTCCAACAGTTGAGAGCACCAAGTCAGGTggctcttcaggcggt
YMR061W	gcgcataatttctactgttgtagatACGTAATGTTAACCTGACTTttttttttTAACATTACGTTAATAAATAGGTATATATGAATATTccatcaacttggATGATCAAGTAGAGATTCCAACAGTTGAGAGCACCAAGTCAGGTggctcttcaggcggt
YMR061W	gcgcataatttctactgttgtagatAGAGCACCAAGTCAGGTTAAttttttttTAACATTACGTTAATAAATAGGTATATATGAATATTTAccatcaacttggGATCAAGTAGAGATTCCAACAGTTGAGAGCACCAAGTCAGGTggctcttcaggcggt
YMR061W	gcgcataatttctactgttgtagatATAAATAGGTATATATGAATttttttttTAACATTACGTTAATAAATAGGTATATATGAATATTTATACCAACACATCccatcaacttggATTCCAACAGTTGAGAGCACCAAGTCAGGTggctcttcaggcggt
YMR061W	gcgcataatttctactgttgtagatATATATACCTATTTATTAACttttttttTAACATTACGTTAATAAATAGGTATATATGAATATTTATACccatcaacttggCAAGTAGAGATTCCAACAGTTGAGAGCACCAAGTCAGGTggctcttcaggcggt
YMR061W	gcgcataatttctactgttgtagatCAACAGTTGAGAGCACCAAGttttttttTAACATTACGTTAATAAATAGGTATATATccatcaacttggTTTTTAAATGATCAAGTAGAGATTCCAACAGTTGAGAGCACCAAGTCAGGTggctcttcaggcggt
YMR061W	gcgcataatttctactgttgtagatCGTTAATAAATAGGTATATAttttttttTAACATTACGTTAATAAATAGGTATATATGAATATTTATACCAACACATCccatcaacttggATTCCAACAGTTGAGAGCACCAAGTCAGGTggctcttcaggcggt
YMR061W	gcgcataatttctactgttgtagatGTATAAATATTCATATATACttttttttTAACATTACGTTAATAAATAGGTATATATGAATATTTATACCAACACATCccatcaacttggATTCCAACAGTTGAGAGCACCAAGTCAGGTggctcttcaggcggt
YMR061W	gcgcataatttctactgttgtagatGTGCTCTCAACTGTTGGAATttttttttTAACATTACGTTAATAAATAGGTATccatcaacttggGAATTTTTTAAATGATCAAGTAGAGATTCCAACAGTTGAGAGCACCAAGTCAGGTggctcttcaggcggt
YLL022C	gcgcataatttctactgttgtagatAATGATCTCTCTCAACTGGTttttttttTGATAGTTTTGTGTAAAATGTAGccatcaacttggCCCCTTGGTGACTTCAATGATCTCTCTCAACTGGTCAAGAAGAAGCCTAGAAGGCATggctcttcaggcggt
YLL022C	gcgcataatttctactgttgtagatATAGTTTTGTGTAAAATGTAttttttttTGATAGTTTTGTGTAAAATGTAGCAACCTACATACGTAATGTATccatcaacttggCTCTCTCAACTGGTCAAGAAGAAGCCTAGAAGGCATggctcttcaggcggt
YLL022C	gcgcataatttctactgttgtagatCACAAAACTATCAATGCCTTttttttttTGATAGTTTTGTGTAAAATGTAGCAACCTACATACGTAccatcaacttggAATGATCTCTCTCAACTGGTCAAGAAGAAGCCTAGAAGGCATggctcttcaggcggt
YLL022C	gcgcataatttctactgttgtagatCGTATGTAGGTTGCTACATTttttttttTGATAGTTTTGTGTAAAATGTAGCAACCTACATACGTAATGTATATTTccatcaacttggCTCAACTGGTCAAGAAGAAGCCTAGAAGGCATggctcttcaggcggt
YLL022C	gcgcataatttctactgttgtagatCTACATTTTACACAAAACTAttttttttTGATAGTTTTGTGTAAAATGTAGCAACCTACATACGTAATccatcaacttggTGATCTCTCTCAACTGGTCAAGAAGAAGCCTAGAAGGCATggctcttcaggcggt
YLL022C	gcgcataatttctactgttgtagatTAGGCTTCTTCTTGACCAGTttttttttTGATAGTTTTGTGTAAAATGTAGCAACccatcaacttggTTGGTGACTTCAATGATCTCTCTCAACTGGTCAAGAAGAAGCCTAGAAGGCATggctcttcaggcggt
YLL022C	gcgcataatttctactgttgtagatTGTAAAATGTAGCAACCTACttttttttTGATAGTTTTGTGTAAAATGTAGCAACCTACATACGTAATGTATATTTCTccatcaacttggCAACTGGTCAAGAAGAAGCCTAGAAGGCATggctcttcaggcggt
YNR053C	gcgcataatttctactgttgtagatAATTAATATTATACACCGGTttttttttTAGAGGTAAAAACGGACAACCGGTGTATAATATTAATTTAAGATTACAAGccatcaacttggCCAAAGAAGAAAGAAGTTGAGAAGACGGCAggctcttcaggcggt
YNR053C	gcgcataatttctactgttgtagatAGAAGACGGCATAGAGGTAAttttttttTAGAGGTAAAAACGGACAACCGGTGTATAATATTAATTTAccatcaacttggGGAAGAAAAACCAAAGAAGAAAGAAGTTGAGAAGACGGCAggctcttcaggcggt
YNR053C	gcgcataatttctactgttgtagatATATTATACACCGGTTGTCCttttttttTAGAGGTAAAAACGGACAACCGGTGTATAATATTAATTTAAGATTccatcaacttggAAAAACCAAAGAAGAAAGAAGTTGAGAAGACGGCAggctcttcaggcggt
YNR053C	gcgcataatttctactgttgtagatCCTCTATGCCGTCTTCTCAAttttttttTAGAGGTAAAAACGGACAACCGGTGTATAATccatcaacttggAAAGGAAGGGGAAGAAAAACCAAAGAAGAAAGAAGTTGAGAAGACGGCAggctcttcaggcggt
YNR053C	gcgcataatttctactgttgtagatTACACCGGTTGTCCGTTTTTttttttttTAGAGGTAAAAACGGACAACCGGTGTATAATATTAATTTAccatcaacttggGGAAGAAAAACCAAAGAAGAAAGAAGTTGAGAAGACGGCAggctcttcaggcggt
YNR053C	gcgcataatttctactgttgtagatTCAACTTCTTTCTTCTTTGGttttttttTAGAGGTAAAAACGGACAACCGGTGccatcaacttggACCTGAAAAGGAAGGGGAAGAAAAACCAAAGAAGAAAGAAGTTGAGAAGACGGCAggctcttcaggcggt
YNR053C	gcgcataatttctactgttgtagatTCCGTTTTTACCTCTATGCCttttttttTAGAGGTAAAAACGGACAACCGGTGTATAATATTAATTTAccatcaacttggGGAAGAAAAACCAAAGAAGAAAGAAGTTGAGAAGACGGCAggctcttcaggcggt
YGL111W	gcgcataatttctactgttgtagatAATTAGCGTCCTTTACTATTttttttttTAATAGTAAAGGACGCTAATTGAAGGCAAAGTTTTACTAGccatcaacttggAAAGGTAGCTGCTTCTAAAGCCAGTAAGAAAAGCAAAATTggctcttcaggcggt
YGL111W	gcgcataatttctactgttgtagatAATTTTGCTTTTCTTACTGGttttttttTAATAGTAAAGGACGCTAATTGAAGGCccatcaacttggATAAATTGGAGGGAAAGGTAGCTGCTTCTAAAGCCAGTAAGAAAAGCAAAATTggctcttcaggcggt
YGL111W	gcgcataatttctactgttgtagatATAGTAAAGGACGCTAATTGttttttttTAATAGTAAAGGACGCTAATTGAAGGCAAAGTTTTACTAGTCGGccatcaacttggGTAGCTGCTTCTAAAGCCAGTAAGAAAAGCAAAATTggctcttcaggcggt
YGL111W	gcgcataatttctactgttgtagatCCTTCAATTAGCGTCCTTTAttttttttTAATAGTAAAGGACGCTAATTGAAGGCAAAGTTTTACTAGccatcaacttggAAAGGTAGCTGCTTCTAAAGCCAGTAAGAAAAGCAAAATTggctcttcaggcggt
YGL111W	gcgcataatttctactgttgtagatCTATTAAATTTTGCTTTTCTttttttttTAATAGTAAAGGACGCTAATTGAAGGCAAAGccatcaacttggATTGGAGGGAAAGGTAGCTGCTTCTAAAGCCAGTAAGAAAAGCAAAATTggctcttcaggcggt
YGL111W	gcgcataatttctactgttgtagatCTTTTCTTACTGGCTTTAGAttttttttTAATAGTAAAGGACGCTAATTGAAGGCccatcaacttggATAAATTGGAGGGAAAGGTAGCTGCTTCTAAAGCCAGTAAGAAAAGCAAAATTggctcttcaggcggt
YGL111W	gcgcataatttctactgttgtagatGAGGGAAAGGTAGCTGCTTCttttttttTAATAGTAAAGGACGCTAATccatcaacttggCTTTGGAATAAATTGGAGGGAAAGGTAGCTGCTTCTAAAGCCAGTAAGAAAAGCAAAATTggctcttcaggcggt
YGL111W	gcgcataatttctactgttgtagatGCGTCCTTTACTATTAAATTttttttttTAATAGTAAAGGACGCTAATTGAAGGCAAAGTTTTACTAGccatcaacttggAAAGGTAGCTGCTTCTAAAGCCAGTAAGAAAAGCAAAATTggctcttcaggcggt
YGL111W	gcgcataatttctactgttgtagatTAAAGCCAGTAAGAAAAGCAttttttttTAATAGTAAAGGACGCTAATTGAAGGCAAAccatcaacttggAATTGGAGGGAAAGGTAGCTGCTTCTAAAGCCAGTAAGAAAAGCAAAATTggctcttcaggcggt
YLR449W	gcgcataatttctactgttgtagatAATTGGTCTCCATGAAATAGttttttttTAGGGTCCTTAATGCATACGTATTGATATATGTATCTAccatcaacttggAACTCTGAATTGACATTTGATGTTAAATTGGTCTCCATGAAAggctcttcaggcggt
YLR449W	gcgcataatttctactgttgtagatACATTTGATGTTAAATTGGTttttttttTAGGGTCCTTAATGCATACGTATTGATccatcaacttggGTATTCCTGCTAACTCTGAATTGACATTTGATGTTAAATTGGTCTCCATGAAAggctcttcaggcggt
YLR449W	gcgcataatttctactgttgtagatAGGACCCTATTTCATGGAGAttttttttTAGGGTCCTTAATGCATACGTATTGATATATGTAccatcaacttggTGCTAACTCTGAATTGACATTTGATGTTAAATTGGTCTCCATGAAAggctcttcaggcggt
YLR449W	gcgcataatttctactgttgtagatATGCATACGTATTGATATATttttttttTAGGGTCCTTAATGCATACGTATTGATATATGTATCTATAATACTATATAccatcaacttggACATTTGATGTTAAATTGGTCTCCATGAAAggctcttcaggcggt
YLR449W	gcgcataatttctactgttgtagatATGGAGACCAATTTAACATCttttttttTAGGGTCCTTAATGCATACGTATTGATccatcaacttggGTATTCCTGCTAACTCTGAATTGACATTTGATGTTAAATTGGTCTCCATGAAAggctcttcaggcggt
YLR449W	gcgcataatttctactgttgtagatATGTTAAATTGGTCTCCATGttttttttTAGGGTCCTTAATGCATACGTATTGATATATGccatcaacttggCCTGCTAACTCTGAATTGACATTTGATGTTAAATTGGTCTCCATGAAAggctcttcaggcggt
YLR449W	gcgcataatttctactgttgtagatGTCTCCATGAAATAGGGTCCttttttttTAGGGTCCTTAATGCATACGTATTGATATATGTATCTATAccatcaacttggCTCTGAATTGACATTTGATGTTAAATTGGTCTCCATGAAAggctcttcaggcggt
YLR449W	gcgcataatttctactgttgtagatTAGATACATATATCAATACGttttttttTAGGGTCCTTAATGCATACGTATTGATATATGTATCTATAATACTATATAccatcaacttggACATTTGATGTTAAATTGGTCTCCATGAAAggctcttcaggcggt
YML074C	gcgcataatttctactgttgtagatAATTGGTTTCTATGAAAAACttttttttTAGTACACGCGCTCGTACGGATAGATGTTTATATAccatcaacttggAATTCCGAACTGACATTCGACGTTAAATTGGTTTCTATGAAAAACggctcttcaggcggt
YML074C	gcgcataatttctactgttgtagatATAGAAACCAATTTAACGTCttttttttTAGTACACGCGCTCGTACGGATAGATGccatcaacttggTTCCTGCCAATTCCGAACTGACATTCGACGTTAAATTGGTTTCTATGAAAAACggctcttcaggcggt
YML074C	gcgcataatttctactgttgtagatCGAACTGACATTCGACGTTAttttttttTAGTACACGCGCTCGTACGGATAGAccatcaacttggTATTCCTGCCAATTCCGAACTGACATTCGACGTTAAATTGGTTTCTATGAAAAACggctcttcaggcggt
YML074C	gcgcataatttctactgttgtagatGACGTTAAATTGGTTTCTATttttttttTAGTACACGCGCTCGTACGGATAGATGTccatcaacttggTCCTGCCAATTCCGAACTGACATTCGACGTTAAATTGGTTTCTATGAAAAACggctcttcaggcggt
YML074C	gcgcataatttctactgttgtagatGTTTCTATGAAAAACTAGTAttttttttTAGTACACGCGCTCGTACGGATAGATGTTTATATATATTAccatcaacttggCGAACTGACATTCGACGTTAAATTGGTTTCTATGAAAAACggctcttcaggcggt
YML074C	gcgcataatttctactgttgtagatTATGAAAAACTAGTACACGCttttttttTAGTACACGCGCTCGTACGGATAGATGTTTATATATATTAccatcaacttggCGAACTGACATTCGACGTTAAATTGGTTTCTATGAAAAACggctcttcaggcggt
YNL132W	gcgcataatttctactgttgtagatACAAAGAGTAGAACGCTTAAttttttttTAAGCGTTCTACTCTTTGTCAAACCCTTTTATAGCTAAACccatcaacttggAGCTATGAAAAAACCAAGAAAGTCTAAAAAGGCTGCAAATggctcttcaggcggt
YNL132W	gcgcataatttctactgttgtagatAGCGTTCTACTCTTTGTCAAttttttttTAAGCGTTCTACTCTTTGTCAAACCCTTTTATAGCTAAACGTTTccatcaacttggATGAAAAAACCAAGAAAGTCTAAAAAGGCTGCAAATggctcttcaggcggt
YNL132W	gcgcataatttctactgttgtagatATTTGCAGCCTTTTTAGACTttttttttTAAGCGTTCTACTCTTTGTCAAACCCTccatcaacttggGACAAGAGATGAAAGCTATGAAAAAACCAAGAAAGTCTAAAAAGGCTGCAAATggctcttcaggcggt
YNL132W	gcgcataatttctactgttgtagatCAGCCTTTTTAGACTTTCTTttttttttTAAGCGTTCTACTCTTTGTCAAACCCTccatcaacttggGACAAGAGATGAAAGCTATGAAAAAACCAAGAAAGTCTAAAAAGGCTGCAAATggctcttcaggcggt
YNL132W	gcgcataatttctactgttgtagatGCTATAAAAGGGTTTGACAAttttttttTAAGCGTTCTACTCTTTGTCAAACCCTTTTATAGCTAAACGTTTACTccatcaacttggAAAAAACCAAGAAAGTCTAAAAAGGCTGCAAATggctcttcaggcggt
YNL132W	gcgcataatttctactgttgtagatTACTCTTTGTCAAACCCTTTttttttttTAAGCGTTCTACTCTTTGTCAAACCCTTTTATAGCTAAACGTTTACTTAAccatcaacttggAAACCAAGAAAGTCTAAAAAGGCTGCAAATggctcttcaggcggt
YER006W	gcgcataatttctactgttgtagatACAAGGCCATAGATGCTAGCttttttttTAAATAAGTCATATGTAAGGCccatcaacttggTATTTAGCTCTCTTGACAAGGCCATAGATGCTAGCAAAGATCAAGATACAATGATGGAAggctcttcaggcggt
YER006W	gcgcataatttctactgttgtagatCATAAAAATAGCCTTACATAttttttttTAAATAAGTCATATGTAAGGCTATTTTTATGTAAGGGGTGTTTccatcaacttggCATAGATGCTAGCAAAGATCAAGATACAATGATGGAAggctcttcaggcggt
YER006W	gcgcataatttctactgttgtagatCATATGACTTATTTATTCCAttttttttTAAATAAGTCATATGTAAGGCTATTTTTATGTAAGGGGTGccatcaacttggGGCCATAGATGCTAGCAAAGATCAAGATACAATGATGGAAggctcttcaggcggt
YER006W	gcgcataatttctactgttgtagatCATCATTGTATCTTGATCTTttttttttTAAATAAGTCATATGTAAGGCTATTTTccatcaacttggGCTCTCTTGACAAGGCCATAGATGCTAGCAAAGATCAAGATACAATGATGGAAggctcttcaggcggt
YER006W	gcgcataatttctactgttgtagatTATCTTGATCTTTGCTAGCAttttttttTAAATAAGTCATATGTAAGGCTATccatcaacttggTTAGCTCTCTTGACAAGGCCATAGATGCTAGCAAAGATCAAGATACAATGATGGAAggctcttcaggcggt
YER006W	gcgcataatttctactgttgtagatTTTATTCCATCATTGTATCTttttttttTAAATAAGTCATATGTAAGGCTATTTTTAccatcaacttggTCTCTTGACAAGGCCATAGATGCTAGCAAAGATCAAGATACAATGATGGAAggctcttcaggcggt
YAL043C	gcgcataatttctactgttgtagatACAGGCTAAAATGATCACAAttttttttTGATCACAACCATTACATACATCATATATACGCATGTGTAccatcaacttggCTTACACAAGCAGTGCGATTCACTGCTTGACAGGCTAAAAggctcttcaggcggt
YAL043C	gcgcataatttctactgttgtagatACTGCTTGACAGGCTAAAATttttttttTGATCACAACCATTACATACATCATATATACGCATGccatcaacttggAAGGCTTACACAAGCAGTGCGATTCACTGCTTGACAGGCTAAAAggctcttcaggcggt
YAL043C	gcgcataatttctactgttgtagatCACAAGCAGTGCGATTCACTttttttttTGATCACAACCATTACATACATCATATccatcaacttggAAGAAGATGAAGGCTTACACAAGCAGTGCGATTCACTGCTTGACAGGCTAAAAggctcttcaggcggt
YAL043C	gcgcataatttctactgttgtagatCATACATCATATATACGCATttttttttTGATCACAACCATTACATACATCATATATACGCATGTGTAGGGTCTTCCTccatcaacttggCAGTGCGATTCACTGCTTGACAGGCTAAAAggctcttcaggcggt
YAL043C	gcgcataatttctactgttgtagatGCCTGTCAAGCAGTGAATCGttttttttTGATCACAACCATTACATACATCATATccatcaacttggAAGAAGATGAAGGCTTACACAAGCAGTGCGATTCACTGCTTGACAGGCTAAAAggctcttcaggcggt
YAL043C	gcgcataatttctactgttgtagatTGATCATTTTAGCCTGTCAAttttttttTGATCACAACCATTACATACATCATATATACccatcaacttggAGATGAAGGCTTACACAAGCAGTGCGATTCACTGCTTGACAGGCTAAAAggctcttcaggcggt
YMR039C	gcgcataatttctactgttgtagatACATAAGCAAGCTCAACTTCttttttttTAATAGTCCTGGAAGTTGAGCTTGCTTATGTCAACGTCTTCCAccatcaacttggAATGAACAAGGCTGAAGACGACATAAGTGAAGAAGAAggctcttcaggcggt
YMR039C	gcgcataatttctactgttgtagatACTTATGTCGTCTTCAGCCTttttttttTAATAGTCCTGGAAGTTGAGCTTGCTccatcaacttggCAAAGCTTGGAAGCTGAAATGAACAAGGCTGAAGACGACATAAGTGAAGAAGAAggctcttcaggcggt
YMR039C	gcgcataatttctactgttgtagatCAGGACTATTATTCTTCTTCttttttttTAATAGTCCTGGAAGTTGAGCTTGCTTATGTCAACGccatcaacttggAAGCTGAAATGAACAAGGCTGAAGACGACATAAGTGAAGAAGAAggctcttcaggcggt
YMR039C	gcgcataatttctactgttgtagatGAAGCTGAAATGAACAAGGCttttttttTAATAGTCCTGGAAGTTGAGccatcaacttggTTTGCTCAAAGCTTGGAAGCTGAAATGAACAAGGCTGAAGACGACATAAGTGAAGAAGAAggctcttcaggcggt
YMR039C	gcgcataatttctactgttgtagatGATGGAAGACGTTGACATAAttttttttTAATAGTCCTGGAAGTTGAGCTTGCTTATGTCAACGTCTTCCATCCAACGccatcaacttggAAGGCTGAAGACGACATAAGTGAAGAAGAAggctcttcaggcggt
YMR039C	gcgcataatttctactgttgtagatTGTCGTCTTCAGCCTTGTTCttttttttTAATAGTCCTGGAAGTTGAGCccatcaacttggTTGCTCAAAGCTTGGAAGCTGAAATGAACAAGGCTGAAGACGACATAAGTGAAGAAGAAggctcttcaggcggt
YMR236W	gcgcataatttctactgttgtagatACATAGACTTTGGGTCCTCAttttttttTGAATGCACCGCTTATATATCATAAGTccatcaacttggAAAAATATTGTCTCACAGCGAAGGAGTGGGACCTTGAGGACCCAAAGTCTATGggctcttcaggcggt
YMR236W	gcgcataatttctactgttgtagatAGGACCCAAAGTCTATGTGAttttttttTGAATGCACCGCTTATATATCATAAGTACACTAAATCAccatcaacttggCTCACAGCGAAGGAGTGGGACCTTGAGGACCCAAAGTCTATGggctcttcaggcggt
YMR236W	gcgcataatttctactgttgtagatATTTAGTGTACTTATGATATttttttttTGAATGCACCGCTTATATATCATAAGTACACTAAATCAAGTTCTTCCGccatcaacttggAGGAGTGGGACCTTGAGGACCCAAAGTCTATGggctcttcaggcggt
YMR236W	gcgcataatttctactgttgtagatGGTCCTCAAGGTCCCACTCCttttttttTGAATGCACCGCTTATATATCATAccatcaacttggCAGAAAAATATTGTCTCACAGCGAAGGAGTGGGACCTTGAGGACCCAAAGTCTATGggctcttcaggcggt
YMR236W	gcgcataatttctactgttgtagatGTGTACTTATGATATATAAGttttttttTGAATGCACCGCTTATATATCATAAGTACACTAAATCAAGTTCccatcaacttggAGCGAAGGAGTGGGACCTTGAGGACCCAAAGTCTATGggctcttcaggcggt
YMR236W	gcgcataatttctactgttgtagatTATATCATAAGTACACTAAAttttttttTGAATGCACCGCTTATATATCATAAGTACACTAAATCAAGTTCTTCCGGAccatcaacttggGAGTGGGACCTTGAGGACCCAAAGTCTATGggctcttcaggcggt
YMR236W	gcgcataatttctactgttgtagatTCTCACAGCGAAGGAGTGGGttttttttTGAATGCACCGCTTATATATCAccatcaacttggCCCAGAAAAATATTGTCTCACAGCGAAGGAGTGGGACCTTGAGGACCCAAAGTCTATGggctcttcaggcggt
YMR236W	gcgcataatttctactgttgtagatTGATATATAAGCGGTGCATTttttttttTGAATGCACCGCTTATATATCATAAGTACACTAAATCAAGccatcaacttggCACAGCGAAGGAGTGGGACCTTGAGGACCCAAAGTCTATGggctcttcaggcggt
YPL126W	gcgcataatttctactgttgtagatACATAGCTTTAGGGTTCTTCttttttttTAGCTTTAGGGTTCTTCCATTGGATATCCAAAATAGATATccatcaacttggAATGGATACATTTTTTGATCGTGTGATGAAAGTATTAACAggctcttcaggcggt
YPL126W	gcgcataatttctactgttgtagatATACTTTCATCACACGATCAttttttttTAGCTTTAGGGTTCTTCCATTGGATATccatcaacttggTTCAAAACGTGCAAATGGATACATTTTTTGATCGTGTGATGAAAGTATTAACAggctcttcaggcggt
YPL126W	gcgcataatttctactgttgtagatATCACACGATCAAAAAATGTttttttttTAGCTTTAGGGTTCTTCCATTGccatcaacttggCAACATTCAAAACGTGCAAATGGATACATTTTTTGATCGTGTGATGAAAGTATTAACAggctcttcaggcggt
YPL126W	gcgcataatttctactgttgtagatATCGTGTGATGAAAGTATTAttttttttTAGCTTTAGGGTTCTTCCATTGGATATCCAAAccatcaacttggAACGTGCAAATGGATACATTTTTTGATCGTGTGATGAAAGTATTAACAggctcttcaggcggt
YPL126W	gcgcataatttctactgttgtagatGATATCCAATGGAAGAACCCttttttttTAGCTTTAGGGTTCTTCCATTGGATATCCAAAATAGATATccatcaacttggAATGGATACATTTTTTGATCGTGTGATGAAAGTATTAACAggctcttcaggcggt
YPL126W	gcgcataatttctactgttgtagatGGGTTCTTCCATTGGATATCttttttttTAGCTTTAGGGTTCTTCCATTGGATATCCAAAATAGATATAAAGGTATATccatcaacttggTTTTTTGATCGTGTGATGAAAGTATTAACAggctcttcaggcggt
YPL126W	gcgcataatttctactgttgtagatTATCTATTTTGGATATCCAAttttttttTAGCTTTAGGGTTCTTCCATTGGATATCCAAAATAGATATAAAGGTATATccatcaacttggTTTTTTGATCGTGTGATGAAAGTATTAACAggctcttcaggcggt
YOR243C	gcgcataatttctactgttgtagatACATCACACATGTCGCCACGttttttttTAAGGTTATACGAGGTGCAATAccatcaacttggACTCATGAAGCTTGAGACTTCTCGCCGTGGCGACATGTGTGATGTTAAGGAGAATATCggctcttcaggcggt
YOR243C	gcgcataatttctactgttgtagatAGACTTCTCGCCGTGGCGACttttttttTAAGGTTATACGAGGTGCAATccatcaacttggAACTCATGAAGCTTGAGACTTCTCGCCGTGGCGACATGTGTGATGTTAAGGAGAATATCggctcttcaggcggt
YOR243C	gcgcataatttctactgttgtagatAGGAGAATATCTAAGGTTATttttttttTAAGGTTATACGAGGTGCAATATTCATGTATATTAGTTTAccatcaacttggTTCTCGCCGTGGCGACATGTGTGATGTTAAGGAGAATATCggctcttcaggcggt
YOR243C	gcgcataatttctactgttgtagatCACCTCGTATAACCTTAGATttttttttTAAGGTTATACGAGGTGCAATATTCATGTATATTAGTTTAccatcaacttggTTCTCGCCGTGGCGACATGTGTGATGTTAAGGAGAATATCggctcttcaggcggt
YOR243C	gcgcataatttctactgttgtagatGATATTCTCCTTAACATCACttttttttTAAGGTTATACGAGGTGCAATATTCATccatcaacttggTGAAGCTTGAGACTTCTCGCCGTGGCGACATGTGTGATGTTAAGGAGAATATCggctcttcaggcggt
YOR243C	gcgcataatttctactgttgtagatTACGAGGTGCAATATTCATGttttttttTAAGGTTATACGAGGTGCAATATTCATGTATATTAGTTTACTTTTTTTGTccatcaacttggGGCGACATGTGTGATGTTAAGGAGAATATCggctcttcaggcggt
YOR243C	gcgcataatttctactgttgtagatTCCTTAACATCACACATGTCttttttttTAAGGTTATACGAGGTGCAATATTCATccatcaacttggTGAAGCTTGAGACTTCTCGCCGTGGCGACATGTGTGATGTTAAGGAGAATATCggctcttcaggcggt
YOR243C	gcgcataatttctactgttgtagatTCGCCGTGGCGACATGTGTGttttttttTAAGGTTATACGAGGTGCAATATTCATccatcaacttggTGAAGCTTGAGACTTCTCGCCGTGGCGACATGTGTGATGTTAAGGAGAATATCggctcttcaggcggt
YPR137W	gcgcataatttctactgttgtagatACCAAACAGGCTTTTAGATTttttttttTAGATTGCTGATATTGCCGTAATTTTCCATGCCCTTTTCAccatcaacttggAAATGGTATATATTCAGCTGTCATTGACCAAACAGGCTTTggctcttcaggcggt
YPR137W	gcgcataatttctactgttgtagatAGCTGTCATTGACCAAACAGttttttttTAGATTGCTGATATTGCCGTAATTTTCCATccatcaacttggCAGGTGCCAGAAATGGTATATATTCAGCTGTCATTGACCAAACAGGCTTTggctcttcaggcggt
YPR137W	gcgcataatttctactgttgtagatCGGCAATATCAGCAATCTAAttttttttTAGATTGCTGATATTGCCGTAATTTTCCATGCCCTTTTCAccatcaacttggAAATGGTATATATTCAGCTGTCATTGACCAAACAGGCTTTggctcttcaggcggt
YPR137W	gcgcataatttctactgttgtagatCTGATATTGCCGTAATTTTCttttttttTAGATTGCTGATATTGCCGTAATTTTCCATGCCCTTTTCACTCTCTCAGccatcaacttggATATTCAGCTGTCATTGACCAAACAGGCTTTggctcttcaggcggt
YPR137W	gcgcataatttctactgttgtagatGATTGCTGATATTGCCGTAAttttttttTAGATTGCTGATATTGCCGTAATTTTCCATGCCCTTTTCACTCTccatcaacttggGGTATATATTCAGCTGTCATTGACCAAACAGGCTTTggctcttcaggcggt
YPR137W	gcgcataatttctactgttgtagatGTCAATGACAGCTGAATATAttttttttTAGATTGCTGATATTGCCGTAATccatcaacttggAATGTTTCAGGTGCCAGAAATGGTATATATTCAGCTGTCATTGACCAAACAGGCTTTggctcttcaggcggt
YNL251C	gcgcataatttctactgttgtagatACCAACAGCAGCAGCAACAAttttttttTAAGATCTTTACTCCACCCTTTATTTGccatcaacttggTGAATTCTTTGATGAATATGCTTAACCAACAGCAGCAGCAACAACAACAAAGCggctcttcaggcggt
YNL251C	gcgcataatttctactgttgtagatATGAATATGCTTAACCAACAttttttttTAAGATCTTTACTCCACCCTTTAccatcaacttggCAATTGAATTCTTTGATGAATATGCTTAACCAACAGCAGCAGCAACAACAACAAAGCggctcttcaggcggt
YNL251C	gcgcataatttctactgttgtagatCTCCACCCTTTATTTGCTCAttttttttTAAGATCTTTACTCCACCCTTTATTTGCTCATAGTACATAAAACTAATCTccatcaacttggAACCAACAGCAGCAGCAACAACAACAAAGCggctcttcaggcggt
YNL251C	gcgcataatttctactgttgtagatCTGCTGCTGTTGGTTAAGCAttttttttTAAGATCTTTACTCCACCCTccatcaacttggGCTCAATTGAATTCTTTGATGAATATGCTTAACCAACAGCAGCAGCAACAACAACAAAGCggctcttcaggcggt
YNL251C	gcgcataatttctactgttgtagatGCTTTGTTGTTGTTGCTGCTttttttttTAAGATCTTTACTCCACCCTTTATTTGccatcaacttggTGAATTCTTTGATGAATATGCTTAACCAACAGCAGCAGCAACAACAACAAAGCggctcttcaggcggt
YNL251C	gcgcataatttctactgttgtagatGTTTTATGTACTATGAGCAAttttttttTAAGATCTTTACTCCACCCTTTATTTGCTCATAGTACATAAAACTAATCTccatcaacttggAACCAACAGCAGCAGCAACAACAACAAAGCggctcttcaggcggt
YNL251C	gcgcataatttctactgttgtagatTGTACTATGAGCAAATAAAGttttttttTAAGATCTTTACTCCACCCTTTATTTGCTCATAGTACATAAAACTAATCTccatcaacttggAACCAACAGCAGCAGCAACAACAACAAAGCggctcttcaggcggt
YBL028C	gcgcataatttctactgttgtagatACCAGATTCTGATAAAATGAttttttttTGATAAAATGAAGGTAATAAGAACTTGATAGGAGCTAGGTccatcaacttggGATGAAACAATCTAAGAAAAAAACTTCTTTCACCAGATTCggctcttcaggcggt
YBL028C	gcgcataatttctactgttgtagatATTTTATCAGAATCTGGTGAttttttttTGATAAAATGAAGGTAATAAGAACTTGATAGGAGccatcaacttggTAAGCTGATGAAACAATCTAAGAAAAAAACTTCTTTCACCAGATTCggctcttcaggcggt
YBL028C	gcgcataatttctactgttgtagatCAACCTAGCTCCTATCAAGTttttttttTGATAAAATGAAGGTAATAAGAACTTGATAGGAGCTAGGTTGTAAAATTTccatcaacttggTCTAAGAAAAAAACTTCTTTCACCAGATTCggctcttcaggcggt
YBL028C	gcgcataatttctactgttgtagatCCTTCATTTTATCAGAATCTttttttttTGATAAAATGAAGGTAATAAGAACTTGATAGGAGCTAGGccatcaacttggTGATGAAACAATCTAAGAAAAAAACTTCTTTCACCAGATTCggctcttcaggcggt
YBL028C	gcgcataatttctactgttgtagatTCAGAATCTGGTGAAAGAAGttttttttTGATAAAATGAAGGTAATAAGAACTTGAccatcaacttggAAAGGCTAAGCTGATGAAACAATCTAAGAAAAAAACTTCTTTCACCAGATTCggctcttcaggcggt
YBL028C	gcgcataatttctactgttgtagatTGATAAAATGAAGGTAATAAttttttttTGATAAAATGAAGGTAATAAGAACTTGATAGGAGCTAGGTTGccatcaacttggTGAAACAATCTAAGAAAAAAACTTCTTTCACCAGATTCggctcttcaggcggt
YBL028C	gcgcataatttctactgttgtagatTTTCACCAGATTCTGATAAAttttttttTGATAAAATGAAGGTAATAAGAACTTGATAGGAGCTAGGTccatcaacttggGATGAAACAATCTAAGAAAAAAACTTCTTTCACCAGATTCggctcttcaggcggt
YER049W	gcgcataatttctactgttgtagatACCCGTCTTATTAAGTAAATttttttttTAAACAATTAACCCGTCTTATTAAGTAAATGGCAGCTTAGATATTTATAAccatcaacttggTGTGATGAAGATGGTCAGGAAGATGAAGCGggctcttcaggcggt
YER049W	gcgcataatttctactgttgtagatATAAGACGGGTTAATTGTTTttttttttTAAACAATTAACCCGTCTTATTAAGTAAATGGCAGCTTAGccatcaacttggTGTCAAATCATGTGATGAAGATGGTCAGGAAGATGAAGCGggctcttcaggcggt
YER049W	gcgcataatttctactgttgtagatATCTTCCTGACCATCTTCATttttttttTAAACAATTAACCCGTCTTATTAAGTAccatcaacttggAAATGAAGTGGGATGTCAAATCATGTGATGAAGATGGTCAGGAAGATGAAGCGggctcttcaggcggt
YER049W	gcgcataatttctactgttgtagatATTGTTTACGCTTCATCTTCttttttttTAAACAATTAACCCGTCTTATTAAGTAAATGGCccatcaacttggAGTGGGATGTCAAATCATGTGATGAAGATGGTCAGGAAGATGAAGCGggctcttcaggcggt
YER049W	gcgcataatttctactgttgtagatCGCTTCATCTTCCTGACCATttttttttTAAACAATTAACCCGTCTTATTAAGTAccatcaacttggAAATGAAGTGGGATGTCAAATCATGTGATGAAGATGGTCAGGAAGATGAAGCGggctcttcaggcggt
YER049W	gcgcataatttctactgttgtagatCTGACCATCTTCATCACATGttttttttTAAACAATTAACCCGTCTTATTAccatcaacttggGTCAAAATGAAGTGGGATGTCAAATCATGTGATGAAGATGGTCAGGAAGATGAAGCGggctcttcaggcggt
YER049W	gcgcataatttctactgttgtagatCTTAATAAGACGGGTTAATTttttttttTAAACAATTAACCCGTCTTATTAAGTAAATGGCAGCTTAGccatcaacttggTGTCAAATCATGTGATGAAGATGGTCAGGAAGATGAAGCGggctcttcaggcggt
YER049W	gcgcataatttctactgttgtagatTTTACGCTTCATCTTCCTGAttttttttTAAACAATTAACCCGTCTTATTAAGTAAAccatcaacttggATGAAGTGGGATGTCAAATCATGTGATGAAGATGGTCAGGAAGATGAAGCGggctcttcaggcggt
YGL244W	gcgcataatttctactgttgtagatACCTTAAGTTTTAGTAGGCAttttttttTAGTAGGCAGGACAATTTCAGTGTTTGTAAAAATATATTTccatcaacttggCATGGTTGGTGAATTGGATATCAAATTTGACCTTAAGTTTggctcttcaggcggt
YGL244W	gcgcataatttctactgttgtagatAGGTCAAATTTGATATCCAAttttttttTAGTAGGCAGGACAATTTCAGTGTTTGccatcaacttggGTGGGTTGGAGCGCATGGTTGGTGAATTGGATATCAAATTTGACCTTAAGTTTggctcttcaggcggt
YGL244W	gcgcataatttctactgttgtagatAGTTTTAGTAGGCAGGACAAttttttttTAGTAGGCAGGACAATTTCAGTGTTTGTAAAAATATATTTccatcaacttggCATGGTTGGTGAATTGGATATCAAATTTGACCTTAAGTTTggctcttcaggcggt
YGL244W	gcgcataatttctactgttgtagatCAAACACTGAAATTGTCCTGttttttttTAGTAGGCAGGACAATTTCAGTGTTTGTAAAAATATATTTccatcaacttggCATGGTTGGTGAATTGGATATCAAATTTGACCTTAAGTTTggctcttcaggcggt
YGL244W	gcgcataatttctactgttgtagatGAGCGCATGGTTGGTGAATTttttttttTAGTAGGCAGGACAATTTCAccatcaacttggCGCCTTGGTGGGTTGGAGCGCATGGTTGGTGAATTGGATATCAAATTTGACCTTAAGTTTggctcttcaggcggt
YGL244W	gcgcataatttctactgttgtagatGATATCAAATTTGACCTTAAttttttttTAGTAGGCAGGACAATTTCAGTGTTTGTAAAccatcaacttggGTTGGAGCGCATGGTTGGTGAATTGGATATCAAATTTGACCTTAAGTTTggctcttcaggcggt
YGL244W	gcgcataatttctactgttgtagatGTAGGCAGGACAATTTCAGTttttttttTAGTAGGCAGGACAATTTCAGTGTTTGTAAAAATATATTTATATccatcaacttggGTTGGTGAATTGGATATCAAATTTGACCTTAAGTTTggctcttcaggcggt
YGL244W	gcgcataatttctactgttgtagatGTGAATTGGATATCAAATTTttttttttTAGTAGGCAGGACAATTTCAGTGTTTGccatcaacttggGTGGGTTGGAGCGCATGGTTGGTGAATTGGATATCAAATTTGACCTTAAGTTTggctcttcaggcggt
YGL244W	gcgcataatttctactgttgtagatTCCTGCCTACTAAAACTTAAttttttttTAGTAGGCAGGACAATTTCAGTGTTTGTAAAAATATAccatcaacttggGCGCATGGTTGGTGAATTGGATATCAAATTTGACCTTAAGTTTggctcttcaggcggt
YDR280W	gcgcataatttctactgttgtagatACGAAAAAACTGAAATAAAAttttttttTAATATTAACGAAAAAACTGAAATAAAAGCAACGCTTATACATATACATGccatcaacttggATGCTTACATCTGAAAATGCCCGCGAGATCggctcttcaggcggt
YDR280W	gcgcataatttctactgttgtagatAGTTTTTTCGTTAATATTAGttttttttTAATATTAACGAAAAAACTGAAATAAAAGCAACGCTTATAccatcaacttggGTATGCAGCCATGCTTACATCTGAAAATGCCCGCGAGATCggctcttcaggcggt
YDR280W	gcgcataatttctactgttgtagatATATTAGATCTCGCGGGCATttttttttTAATATTAACGAAAAAACTGAAATAAAAGCAccatcaacttggGAGAAACAAGTATGCAGCCATGCTTACATCTGAAAATGCCCGCGAGATCggctcttcaggcggt
YDR280W	gcgcataatttctactgttgtagatCATCTGAAAATGCCCGCGAGttttttttTAATATTAACGAAAAAACTGAAATAAAAGCAAccatcaacttggAGAAACAAGTATGCAGCCATGCTTACATCTGAAAATGCCCGCGAGATCggctcttcaggcggt
YDR280W	gcgcataatttctactgttgtagatCTTTTATTTCAGTTTTTTCGttttttttTAATATTAACGAAAAAACTGAAATAAAAGCAACGCTTATACccatcaacttggTATGCAGCCATGCTTACATCTGAAAATGCCCGCGAGATCggctcttcaggcggt
YDR280W	gcgcataatttctactgttgtagatGATCTCGCGGGCATTTTCAGttttttttTAATATTAACGAAAAAACTGAAATAAAccatcaacttggAAAAGAGAAACAAGTATGCAGCCATGCTTACATCTGAAAATGCCCGCGAGATCggctcttcaggcggt
YDR280W	gcgcataatttctactgttgtagatGTTAATATTAGATCTCGCGGttttttttTAATATTAACGAAAAAACTGAAATAAAAGCAACGCccatcaacttggAACAAGTATGCAGCCATGCTTACATCTGAAAATGCCCGCGAGATCggctcttcaggcggt
YDR280W	gcgcataatttctactgttgtagatTTTCAGTTTTTTCGTTAATAttttttttTAATATTAACGAAAAAACTGAAATAAAAGCAACGCTTATAccatcaacttggGTATGCAGCCATGCTTACATCTGAAAATGCCCGCGAGATCggctcttcaggcggt
YFL002C	gcgcataatttctactgttgtagatACGACTTATAATTATGGAAAttttttttTAATTATGGAAAAAAAGTTACCTTGTTCGTAGAATCACTCccatcaacttggAGTTTCCAGCAAAGCTATCCAAGGCAATTTTGACGACTTAggctcttcaggcggt
YFL002C	gcgcataatttctactgttgtagatAGTGATTCTACGAACAAGGTttttttttTAATTATGGAAAAAAAGTTACCTTGTTCGTAGAATCACTCAACATTCTTAccatcaacttggAAAGCTATCCAAGGCAATTTTGACGACTTAggctcttcaggcggt
YFL002C	gcgcataatttctactgttgtagatCAGCAAAGCTATCCAAGGCAttttttttTAATTATGGAAAAAAAGTTACCTTGTTccatcaacttggATAAACGGAAGAAAGTTTCCAGCAAAGCTATCCAAGGCAATTTTGACGACTTAggctcttcaggcggt
YFL002C	gcgcataatttctactgttgtagatCATAATTATAAGTCGTCAAAttttttttTAATTATGGAAAAAAAGTTACCTTGTTCGTAGAccatcaacttggGGAAGAAAGTTTCCAGCAAAGCTATCCAAGGCAATTTTGACGACTTAggctcttcaggcggt
YFL002C	gcgcataatttctactgttgtagatTAAGTCGTCAAAATTGCCTTttttttttTAATTATGGAAAAAAAGTTACCTTGTTccatcaacttggATAAACGGAAGAAAGTTTCCAGCAAAGCTATCCAAGGCAATTTTGACGACTTAggctcttcaggcggt
YFL002C	gcgcataatttctactgttgtagatTAATTATGGAAAAAAAGTTAttttttttTAATTATGGAAAAAAAGTTACCTTGTTCGTAGAATCACTCAAccatcaacttggTTTCCAGCAAAGCTATCCAAGGCAATTTTGACGACTTAggctcttcaggcggt
YFL002C	gcgcataatttctactgttgtagatTACGAACAAGGTAACTTTTTttttttttTAATTATGGAAAAAAAGTTACCTTGTTCGTAGAATCACTCAACccatcaacttggTTCCAGCAAAGCTATCCAAGGCAATTTTGACGACTTAggctcttcaggcggt
YFL002C	gcgcataatttctactgttgtagatTGGAAAAAAAGTTACCTTGTttttttttTAATTATGGAAAAAAAGTTACCTTGTTCGTAGAATCACTCAACATTCTccatcaacttggGCAAAGCTATCCAAGGCAATTTTGACGACTTAggctcttcaggcggt
YDR165W	gcgcataatttctactgttgtagatACGAGTAATGTTCTCCATGTttttttttTGAAATAAAAAGGTAGTAAGTACATCTccatcaacttggTTTACCCGTTATACAATGTTTCCTCGTTAAGAAAACATGGAGAACATTACTCGggctcttcaggcggt
YDR165W	gcgcataatttctactgttgtagatAGAAAACATGGAGAACATTAttttttttTGAAATAAAAAGGTAGTAAGTACATCTTTATccatcaacttggCCCGTTATACAATGTTTCCTCGTTAAGAAAACATGGAGAACATTACTCGggctcttcaggcggt
YDR165W	gcgcataatttctactgttgtagatCTACCTTTTTATTTCACGAGttttttttTGAAATAAAAAGGTAGTAAGTACATCTTTATAACTAATATccatcaacttggCAATGTTTCCTCGTTAAGAAAACATGGAGAACATTACTCGggctcttcaggcggt
YDR165W	gcgcataatttctactgttgtagatCTCGTGAAATAAAAAGGTAGttttttttTGAAATAAAAAGGTAGTAAGTACATCTTTATAACTAATATccatcaacttggCAATGTTTCCTCGTTAAGAAAACATGGAGAACATTACTCGggctcttcaggcggt
YDR165W	gcgcataatttctactgttgtagatCTCGTTAAGAAAACATGGAGttttttttTGAAATAAAAAGGTAGTAAGTACATCTccatcaacttggTTTACCCGTTATACAATGTTTCCTCGTTAAGAAAACATGGAGAACATTACTCGggctcttcaggcggt
YDR165W	gcgcataatttctactgttgtagatGTTATAAAGATGTACTTACTttttttttTGAAATAAAAAGGTAGTAAGTACATCTTTATAACTAATATAAAAAAccatcaacttggTTCCTCGTTAAGAAAACATGGAGAACATTACTCGggctcttcaggcggt
YDR165W	gcgcataatttctactgttgtagatTAAAGATGTACTTACTACCTttttttttTGAAATAAAAAGGTAGTAAGTACATCTTTATAACTAATATAAccatcaacttggATGTTTCCTCGTTAAGAAAACATGGAGAACATTACTCGggctcttcaggcggt
YDR165W	gcgcataatttctactgttgtagatTACAATGTTTCCTCGTTAAGttttttttTGAAATAAAAAGGTAGTAAGTACccatcaacttggGAAATTTACCCGTTATACAATGTTTCCTCGTTAAGAAAACATGGAGAACATTACTCGggctcttcaggcggt
YDR165W	gcgcataatttctactgttgtagatTATTAGTTATAAAGATGTACttttttttTGAAATAAAAAGGTAGTAAGTACATCTTTATAACTAATATAAAAAAAGATccatcaacttggTCGTTAAGAAAACATGGAGAACATTACTCGggctcttcaggcggt
YDR165W	gcgcataatttctactgttgtagatTCCATGTTTTCTTAACGAGGttttttttTGAAATAAAAAGGTAGTAAGTACccatcaacttggGAAATTTACCCGTTATACAATGTTTCCTCGTTAAGAAAACATGGAGAACATTACTCGggctcttcaggcggt
YDR165W	gcgcataatttctactgttgtagatTTTCACGAGTAATGTTCTCCttttttttTGAAATAAAAAGGTAGTAAGTACATCTTTAccatcaacttggACCCGTTATACAATGTTTCCTCGTTAAGAAAACATGGAGAACATTACTCGggctcttcaggcggt
YLL034C	gcgcataatttctactgttgtagatACGGAGGAGATGAAGGATGCttttttttTAAATTTATAAATAATATTTTGGTAAAccatcaacttggATAAGAAAATGGGTTTAACGGAGGAGATGAAGGATGCGGAAGAAATGAAACAAggctcttcaggcggt
YLL034C	gcgcataatttctactgttgtagatATTTCTTCCGCATCCTTCATttttttttTAAATTTATAAATAATATTTTGGTAAAccatcaacttggATAAGAAAATGGGTTTAACGGAGGAGATGAAGGATGCGGAAGAAATGAAACAAggctcttcaggcggt
YLL034C	gcgcataatttctactgttgtagatCCAAAATATTATTTATAAATttttttttTAAATTTATAAATAATATTTTGGTAAAGTCCCTAGAAGTTccatcaacttggTTTAACGGAGGAGATGAAGGATGCGGAAGAAATGAAACAAggctcttcaggcggt
YLL034C	gcgcataatttctactgttgtagatCGCATCCTTCATCTCCTCCGttttttttTAAATTTATAAATAATATTTccatcaacttggAGATTAAATAAGAAAATGGGTTTAACGGAGGAGATGAAGGATGCGGAAGAAATGAAACAAggctcttcaggcggt
YLL034C	gcgcataatttctactgttgtagatTAAATAATATTTTGGTAAAGttttttttTAAATTTATAAATAATATTTTGGTAAAGTCCCTAGAAGTTAGTATGACTTccatcaacttggGAGATGAAGGATGCGGAAGAAATGAAACAAggctcttcaggcggt
YLL034C	gcgcataatttctactgttgtagatTAAATTTATTGTTTCATTTCttttttttTAAATTTATAAATAATATTTTGGTAAAGTCCCTccatcaacttggAAATGGGTTTAACGGAGGAGATGAAGGATGCGGAAGAAATGAAACAAggctcttcaggcggt
YLL034C	gcgcataatttctactgttgtagatTAGGGACTTTACCAAAATATttttttttTAAATTTATAAATAATATTTTGGTAAAGTCCCTAGAAGTTAGTATGccatcaacttggGGAGGAGATGAAGGATGCGGAAGAAATGAAACAAggctcttcaggcggt
YLL034C	gcgcataatttctactgttgtagatTTTATAAATTTATTGTTTCAttttttttTAAATTTATAAATAATATTTTGGTAAAGTCCCTAGAAccatcaacttggGGGTTTAACGGAGGAGATGAAGGATGCGGAAGAAATGAAACAAggctcttcaggcggt
YLL034C	gcgcataatttctactgttgtagatTTTCATTTCTTCCGCATCCTttttttttTAAATTTATAAATAATATTTTGGTAAAccatcaacttggATAAGAAAATGGGTTTAACGGAGGAGATGAAGGATGCGGAAGAAATGAAACAAggctcttcaggcggt
YLR357W	gcgcataatttctactgttgtagatACGGCGCACAGACTCTCTATttttttttTGATCACCTTTATTGTAAAAccatcaacttggCCCTCGGCTAAGTTCACGGCGCACAGACTCTCTATGCTGCGGCCTCCTTCGTCGTCTTCAggctcttcaggcggt
YLR357W	gcgcataatttctactgttgtagatATGATCACCTTTATTGTAAAttttttttTGATCACCTTTATTGTAAAAGCAATGGCAGCATAATATCTTccatcaacttggCACAGACTCTCTATGCTGCGGCCTCCTTCGTCGTCTTCAggctcttcaggcggt
YLR357W	gcgcataatttctactgttgtagatCAATAAAGGTGATCATGAAGttttttttTGATCACCTTTATTGTAAAAGCAATGGCAGCATAATATCTccatcaacttggGCACAGACTCTCTATGCTGCGGCCTCCTTCGTCGTCTTCAggctcttcaggcggt
YLR357W	gcgcataatttctactgttgtagatCTTTTACAATAAAGGTGATCttttttttTGATCACCTTTATTGTAAAAGCAATGGCAGCATAATATCTccatcaacttggGCACAGACTCTCTATGCTGCGGCCTCCTTCGTCGTCTTCAggctcttcaggcggt
YLR357W	gcgcataatttctactgttgtagatGTCGTCTTCATGATCACCTTttttttttTGATCACCTTTATTGTAAAAGCAATGGCAGCATAATATCTccatcaacttggGCACAGACTCTCTATGCTGCGGCCTCCTTCGTCGTCTTCAggctcttcaggcggt
YLR357W	gcgcataatttctactgttgtagatTAAAAGCAATGGCAGCATAAttttttttTGATCACCTTTATTGTAAAAGCAATGGCAGCATAATATCTTCCCATTGCGccatcaacttggTCTATGCTGCGGCCTCCTTCGTCGTCTTCAggctcttcaggcggt
YLR357W	gcgcataatttctactgttgtagatTGCTGCCATTGCTTTTACAAttttttttTGATCACCTTTATTGTAAAAGCAATGGCAGCATAATATCTTCCCccatcaacttggAGACTCTCTATGCTGCGGCCTCCTTCGTCGTCTTCAggctcttcaggcggt
YHR066W	gcgcataatttctactgttgtagatACTAAAATTTTCTTGGTACCttttttttTAAATTGTTCTCCGGTACCAAGAAAATTTTAGTTAAGCCTGGCTAccatcaacttggAGGATCTAGATAGTGACTTATTTAGTGAGGTCGAAggctcttcaggcggt
YHR066W	gcgcataatttctactgttgtagatGACCTCACTAAATAAGTCACttttttttTAAATTGTTCTCCGGTACCAAGAAAATccatcaacttggATTATGGTAGCGTACCAGAGGATCTAGATAGTGACTTATTTAGTGAGGTCGAAggctcttcaggcggt
YHR066W	gcgcataatttctactgttgtagatGTACCGGAGAACAATTTATTttttttttTAAATTGTTCTCCGGTACCAAGAAAATTTTAGTTAAGCCTccatcaacttggACCAGAGGATCTAGATAGTGACTTATTTAGTGAGGTCGAAggctcttcaggcggt
YHR066W	gcgcataatttctactgttgtagatGTGAGGTCGAATAAATTGTTttttttttTAAATTGTTCTCCGGTACCAAGAAAATTTTAGTTAAGCCTccatcaacttggACCAGAGGATCTAGATAGTGACTTATTTAGTGAGGTCGAAggctcttcaggcggt
YHR066W	gcgcataatttctactgttgtagatTCCGGTACCAAGAAAATTTTttttttttTAAATTGTTCTCCGGTACCAAGAAAATTTTAGTTAAGCCTGGCTATCCACccatcaacttggCTAGATAGTGACTTATTTAGTGAGGTCGAAggctcttcaggcggt
YHR066W	gcgcataatttctactgttgtagatTTTAGTGAGGTCGAATAAATttttttttTAAATTGTTCTCCGGTACCAAGAAAATTTTAGTTAAGCCTccatcaacttggACCAGAGGATCTAGATAGTGACTTATTTAGTGAGGTCGAAggctcttcaggcggt
YFR001W	gcgcataatttctactgttgtagatACTAAACTAAATACGGATAAttttttttTAGTTTGATTGACTAAACTAAATACGGATAAGTCTGTTGTATAATATATAccatcaacttggAGGAAGGTAAAAAAAGTCTCATTTGCTCAAggctcttcaggcggt
YFR001W	gcgcataatttctactgttgtagatAGCAAATGAGACTTTTTTTAttttttttTAGTTTGATTGACTAAACTAAATACGGccatcaacttggCTAGTGAAAGTAAAACTGAAGGAAGGAAGGTAAAAAAAGTCTCATTTGCTCAAggctcttcaggcggt
YFR001W	gcgcataatttctactgttgtagatATTGACTAAACTAAATACGGttttttttTAGTTTGATTGACTAAACTAAATACGGATAAGTCTGTTGTATAATATATccatcaacttggAAGGAAGGTAAAAAAAGTCTCATTTGCTCAAggctcttcaggcggt
YFR001W	gcgcataatttctactgttgtagatCTCAATAGTTTGATTGACTAttttttttTAGTTTGATTGACTAAACTAAATACGGATAAGTCTGTTGTccatcaacttggAACTGAAGGAAGGAAGGTAAAAAAAGTCTCATTTGCTCAAggctcttcaggcggt
YFR001W	gcgcataatttctactgttgtagatGTCAATCAAACTATTGAGCAttttttttTAGTTTGATTGACTAAACTAAATACGGATAAGTCTGTTccatcaacttggAAAACTGAAGGAAGGAAGGTAAAAAAAGTCTCATTTGCTCAAggctcttcaggcggt
YFR001W	gcgcataatttctactgttgtagatGTTTAGTCAATCAAACTATTttttttttTAGTTTGATTGACTAAACTAAATACGGATAAGTCTGTTGTccatcaacttggAACTGAAGGAAGGAAGGTAAAAAAAGTCTCATTTGCTCAAggctcttcaggcggt
YFR001W	gcgcataatttctactgttgtagatTACAACAGACTTATCCGTATttttttttTAGTTTGATTGACTAAACTAAATACGGATAAGTCTGTTGTATAATATATAccatcaacttggAGGAAGGTAAAAAAAGTCTCATTTGCTCAAggctcttcaggcggt
YFR001W	gcgcataatttctactgttgtagatTCCGTATTTAGTTTAGTCAAttttttttTAGTTTGATTGACTAAACTAAATACGGATAAGTCTGTTGTccatcaacttggAACTGAAGGAAGGAAGGTAAAAAAAGTCTCATTTGCTCAAggctcttcaggcggt
YDR312W	gcgcataatttctactgttgtagatACTGAATAAGTCACTATCCAttttttttTAATGCACGATATGTATATATATCCTccatcaacttggCATTATAGTGATGTACCAGAGGATTTGGATAGTGACTTATTCAGTGAAGTAGAAggctcttcaggcggt
YDR312W	gcgcataatttctactgttgtagatAGTGAAGTAGAATAATGCACttttttttTAATGCACGATATGTATATATATCCTCCGTACGTAACATCccatcaacttggACCAGAGGATTTGGATAGTGACTTATTCAGTGAAGTAGAAggctcttcaggcggt
YDR312W	gcgcataatttctactgttgtagatCGTACGGAGGATATATATACttttttttTAATGCACGATATGTATATATATCCTCCGTACGTAACATCACTATccatcaacttggAGGATTTGGATAGTGACTTATTCAGTGAAGTAGAAggctcttcaggcggt
YDR312W	gcgcataatttctactgttgtagatGATAGTGACTTATTCAGTGAttttttttTAATGCACGATATGTATATATATCCTCCccatcaacttggTTATAGTGATGTACCAGAGGATTTGGATAGTGACTTATTCAGTGAAGTAGAAggctcttcaggcggt
YDR312W	gcgcataatttctactgttgtagatTACTTCACTGAATAAGTCACttttttttTAATGCACGATATGTATATATATCCTCccatcaacttggATTATAGTGATGTACCAGAGGATTTGGATAGTGACTTATTCAGTGAAGTAGAAggctcttcaggcggt
YGR063C	gcgcataatttctactgttgtagatACTGCCATCCCTCGGTTTGTttttttttTAAAACCTTCCGTTCTGATATCACATccatcaacttggGAGGTTGTGGAGCTGTTGCCTCACTACAAACCGAGGGATGGCAGTCAAGTTGAGggctcttcaggcggt
YGR063C	gcgcataatttctactgttgtagatAGTAAAACCTTCCGTTCTGAttttttttTAAAACCTTCCGTTCTGATATCACATGTATAATAGTAATGccatcaacttggGTTGCCTCACTACAAACCGAGGGATGGCAGTCAAGTTGAGggctcttcaggcggt
YGR063C	gcgcataatttctactgttgtagatATTACTATTATACATGTGATttttttttTAAAACCTTCCGTTCTGATATCACATGTATAATAGTAATGAATTTTTTTTccatcaacttggTACAAACCGAGGGATGGCAGTCAAGTTGAGggctcttcaggcggt
YGR063C	gcgcataatttctactgttgtagatCCTCACTACAAACCGAGGGAttttttttTAAAACCTTCCGTTCTGATATCACATGccatcaacttggAGGTTGTGGAGCTGTTGCCTCACTACAAACCGAGGGATGGCAGTCAAGTTGAGggctcttcaggcggt
YGR063C	gcgcataatttctactgttgtagatCGTTCTGATATCACATGTATttttttttTAAAACCTTCCGTTCTGATATCACATGTATAATAGTAATGAATTTTTTTTccatcaacttggTACAAACCGAGGGATGGCAGTCAAGTTGAGggctcttcaggcggt
YGR063C	gcgcataatttctactgttgtagatCTATTATACATGTGATATCAttttttttTAAAACCTTCCGTTCTGATATCACATGTATAATAGTAATGAATTTTTccatcaacttggCACTACAAACCGAGGGATGGCAGTCAAGTTGAGggctcttcaggcggt
YGR063C	gcgcataatttctactgttgtagatCTCAACTTGACTGCCATCCCttttttttTAAAACCTTCCGTTCTGATATCACATGccatcaacttggAGGTTGTGGAGCTGTTGCCTCACTACAAACCGAGGGATGGCAGTCAAGTTGAGggctcttcaggcggt
YGR063C	gcgcataatttctactgttgtagatTACATGTGATATCAGAACGGttttttttTAAAACCTTCCGTTCTGATATCACATGTATAATAGTAATGAccatcaacttggTTGCCTCACTACAAACCGAGGGATGGCAGTCAAGTTGAGggctcttcaggcggt
YGR063C	gcgcataatttctactgttgtagatTGATATCACATGTATAATAGttttttttTAAAACCTTCCGTTCTGATATCACATGTATAATAGTAATGAATTTTTTTTccatcaacttggTACAAACCGAGGGATGGCAGTCAAGTTGAGggctcttcaggcggt
YDR190C	gcgcataatttctactgttgtagatACTGTTACAAATAATTTGCGttttttttTAACAGTGAAGAAAGCCTAAAGCACATTTCATccatcaacttggGATGCCAAAAGGTCAACAAAGATTTTAGAAACTTCCGCAAATTATTTGggctcttcaggcggt
YDR190C	gcgcataatttctactgttgtagatCAAATAATTTGCGGAAGTTTttttttttTAACAGTGAAGAAAGCCTAAAGCACATccatcaacttggTTTTGGATGCCAAAAGGTCAACAAAGATTTTAGAAACTTCCGCAAATTATTTGggctcttcaggcggt
YDR190C	gcgcataatttctactgttgtagatCGCAAATTATTTGTAACAGTttttttttTAACAGTGAAGAAAGCCTAAAGCACATTTCATAAATAAAAccatcaacttggAAGGTCAACAAAGATTTTAGAAACTTCCGCAAATTATTTGggctcttcaggcggt
YDR190C	gcgcataatttctactgttgtagatCGGAAGTTTCTAAAATCTTTttttttttTAACAGTGAAGAAAGCCTAAAGCAccatcaacttggTGTTTTTGGATGCCAAAAGGTCAACAAAGATTTTAGAAACTTCCGCAAATTATTTGggctcttcaggcggt
YDR190C	gcgcataatttctactgttgtagatGAAACTTCCGCAAATTATTTttttttttTAACAGTGAAGAAAGCCTAAAGCACATTTCATAAccatcaacttggTGCCAAAAGGTCAACAAAGATTTTAGAAACTTCCGCAAATTATTTGggctcttcaggcggt
YDR190C	gcgcataatttctactgttgtagatGGCTTTCTTCACTGTTACAAttttttttTAACAGTGAAGAAAGCCTAAAGCACATTTCATAAATAAAAccatcaacttggAAGGTCAACAAAGATTTTAGAAACTTCCGCAAATTATTTGggctcttcaggcggt
YDR190C	gcgcataatttctactgttgtagatTAACAGTGAAGAAAGCCTAAttttttttTAACAGTGAAGAAAGCCTAAAGCACATTTCATAAATAAAAATccatcaacttggGGTCAACAAAGATTTTAGAAACTTCCGCAAATTATTTGggctcttcaggcggt
YDR190C	gcgcataatttctactgttgtagatTGAAATGTGCTTTAGGCTTTttttttttTAACAGTGAAGAAAGCCTAAAGCACATTTCATAAATAAAAATAccatcaacttggGTCAACAAAGATTTTAGAAACTTCCGCAAATTATTTGggctcttcaggcggt
YDR190C	gcgcataatttctactgttgtagatTTTATGAAATGTGCTTTAGGttttttttTAACAGTGAAGAAAGCCTAAAGCACATTTCATAAATAAAAATAAATAccatcaacttggACAAAGATTTTAGAAACTTCCGCAAATTATTTGggctcttcaggcggt
YDR190C	gcgcataatttctactgttgtagatTTTGTAACAGTGAAGAAAGCttttttttTAACAGTGAAGAAAGCCTAAAGCACATTTCATAAATAAAAccatcaacttggAAGGTCAACAAAGATTTTAGAAACTTCCGCAAATTATTTGggctcttcaggcggt
YDR190C	gcgcataatttctactgttgtagatTTTTTATTTATGAAATGTGCttttttttTAACAGTGAAGAAAGCCTAAAGCACATTTCATAAATAAAAATAAATATTAccatcaacttggAAGATTTTAGAAACTTCCGCAAATTATTTGggctcttcaggcggt
YNL206C	gcgcataatttctactgttgtagatACTTAGATTCGATATTATAAttttttttTGACTTAGATTCGATATTATAATATAGCATGAATACGCATATGTccatcaacttggGAAGATGATGAGGATGGATCCGGAGTAGAATACGATggctcttcaggcggt
YNL206C	gcgcataatttctactgttgtagatATGCTATATTATAATATCGAttttttttTGACTTAGATTCGATATTATAATATAGCATGAATACGCATATccatcaacttggATGAAGATGATGAGGATGGATCCGGAGTAGAATACGATggctcttcaggcggt
YNL206C	gcgcataatttctactgttgtagatCATATGCGTATTCATGCTATttttttttTGACTTAGATTCGATATTATAATATAGCATGAATACGCATATGTAAGAGTccatcaacttggGATGAGGATGGATCCGGAGTAGAATACGATggctcttcaggcggt
YNL206C	gcgcataatttctactgttgtagatGATATTATAATATAGCATGAttttttttTGACTTAGATTCGATATTATAATATAGCATGAATACGCATATGTAAGAGTccatcaacttggGATGAGGATGGATCCGGAGTAGAATACGATggctcttcaggcggt
YNL206C	gcgcataatttctactgttgtagatGATTCGATATTATAATATAGttttttttTGACTTAGATTCGATATTATAATATAGCATGAATACGCATATGTAAGAGccatcaacttggTGATGAGGATGGATCCGGAGTAGAATACGATggctcttcaggcggt
YNL206C	gcgcataatttctactgttgtagatTAATATCGAATCTAAGTCAAttttttttTGACTTAGATTCGATATTATAATATAGCATGAATACGCATccatcaacttggCGATGAAGATGATGAGGATGGATCCGGAGTAGAATACGATggctcttcaggcggt
YNL206C	gcgcataatttctactgttgtagatTACTCCGGATCCATCCTCATttttttttTGACTTAGATTCGATATTATAATATAccatcaacttggATTGATAATGATGACGATGAAGATGATGAGGATGGATCCGGAGTAGAATACGATggctcttcaggcggt
YML069W	gcgcataatttctactgttgtagatACTTATACAGTCTAAAATTAttttttttTAGTAATAATTTTAGACTGTATAAGTTAAATTTATTGATAccatcaacttggTAGCGACGAAGAAAGGCCTTCGAAGAAGCCTAAGGTAGAAggctcttcaggcggt
YML069W	gcgcataatttctactgttgtagatCACAATATCAATAAATTTAAttttttttTAGTAATAATTTTAGACTGTATAAGTTAAATTTATTGATATTGTGTAAAAccatcaacttggGAAAGGCCTTCGAAGAAGCCTAAGGTAGAAggctcttcaggcggt
YML069W	gcgcataatttctactgttgtagatCTATTCTACCTTAGGCTTCTttttttttTAGTAATAATTTTAGACTGTATAAGTTAccatcaacttggTGCTGAGGGGGGTAGCGACGAAGAAAGGCCTTCGAAGAAGCCTAAGGTAGAAggctcttcaggcggt
YML069W	gcgcataatttctactgttgtagatGAAGAAGCCTAAGGTAGAATttttttttTAGTAATAATTTTAGACTGTATAAGTTAAATTTATTccatcaacttggGGGGTAGCGACGAAGAAAGGCCTTCGAAGAAGCCTAAGGTAGAAggctcttcaggcggt
YML069W	gcgcataatttctactgttgtagatGACTGTATAAGTTAAATTTAttttttttTAGTAATAATTTTAGACTGTATAAGTTAAATTTATTGATATTGTGTAAAAccatcaacttggGAAAGGCCTTCGAAGAAGCCTAAGGTAGAAggctcttcaggcggt
YML069W	gcgcataatttctactgttgtagatGGCTTCTTCGAAGGCCTTTCttttttttTAGTAATAATTTTAGACTGTATAAGccatcaacttggTGATGCTGAGGGGGGTAGCGACGAAGAAAGGCCTTCGAAGAAGCCTAAGGTAGAAggctcttcaggcggt
YML069W	gcgcataatttctactgttgtagatTACAGTCTAAAATTATTACTttttttttTAGTAATAATTTTAGACTGTATAAGTTAAATTTATTGATAccatcaacttggTAGCGACGAAGAAAGGCCTTCGAAGAAGCCTAAGGTAGAAggctcttcaggcggt
YML069W	gcgcataatttctactgttgtagatTACCTTAGGCTTCTTCGAAGttttttttTAGTAATAATTTTAGACTGTATAAGTTccatcaacttggATGCTGAGGGGGGTAGCGACGAAGAAAGGCCTTCGAAGAAGCCTAAGGTAGAAggctcttcaggcggt
YLR095C	gcgcataatttctactgttgtagatACTTCCAGTTCCCACCAACCttttttttTAGCCTCATATAGAAATACACAGCAAAAGTATccatcaacttggCTGCACCCTAAAGAACAGAACTTTCACTTCCAGTTCCCACCAACCAACggctcttcaggcggt
YLR095C	gcgcataatttctactgttgtagatCAGTTCCCACCAACCAACTAttttttttTAGCCTCATATAGAAATACACAGCAAAAGTATATAGTccatcaacttggCCCTAAAGAACAGAACTTTCACTTCCAGTTCCCACCAACCAACggctcttcaggcggt
YLR095C	gcgcataatttctactgttgtagatCCACCAACCAACTAGCCTCAttttttttTAGCCTCATATAGAAATACACAGCAAAAGTATATAGTAAAccatcaacttggTAAAGAACAGAACTTTCACTTCCAGTTCCCACCAACCAACggctcttcaggcggt
YLR095C	gcgcataatttctactgttgtagatCTATATACTTTTGCTGTGTAttttttttTAGCCTCATATAGAAATACACAGCAAAAGTATATAGTAAAATATATATccatcaacttggAGAACTTTCACTTCCAGTTCCCACCAACCAACggctcttcaggcggt
YLR095C	gcgcataatttctactgttgtagatCTGTGTATTTCTATATGAGGttttttttTAGCCTCATATAGAAATACACAGCAAAAGTATATAGTAAAccatcaacttggTAAAGAACAGAACTTTCACTTCCAGTTCCCACCAACCAACggctcttcaggcggt
YLR095C	gcgcataatttctactgttgtagatGTGGGAACTGGAAGTGAAAGttttttttTAGCCTCATATAGAAATACACAGCAAAccatcaacttggAACCGCTGCACCCTAAAGAACAGAACTTTCACTTCCAGTTCCCACCAACCAACggctcttcaggcggt
YLR095C	gcgcataatttctactgttgtagatGTTGGTGGGAACTGGAAGTGttttttttTAGCCTCATATAGAAATACACAGCAAAccatcaacttggAACCGCTGCACCCTAAAGAACAGAACTTTCACTTCCAGTTCCCACCAACCAACggctcttcaggcggt
YLR095C	gcgcataatttctactgttgtagatTATATGAGGCTAGTTGGTTGttttttttTAGCCTCATATAGAAATACACAGCAAAAGTATATAGTccatcaacttggCCCTAAAGAACAGAACTTTCACTTCCAGTTCCCACCAACCAACggctcttcaggcggt
YER164W	gcgcataatttctactgttgtagatACTTCTTTTGAGACTCTGTTttttttttTGAAACAATTTTTCTTCACCACATTTTccatcaacttggAGAGTACAAAGCTGATGGCAATGTACGACAAGATAACAGAGTCTCAAAAGAAGggctcttcaggcggt
YER164W	gcgcataatttctactgttgtagatAGACTCTGTTATCTTGTCGTttttttttTGAAACAATTTTTCTTCACCACATTTccatcaacttggAAGAGTACAAAGCTGATGGCAATGTACGACAAGATAACAGAGTCTCAAAAGAAGggctcttcaggcggt
YER164W	gcgcataatttctactgttgtagatTTTCACTTCTTTTGAGACTCttttttttTGAAACAATTTTTCTTCACCACATTTTCCAccatcaacttggGTACAAAGCTGATGGCAATGTACGACAAGATAACAGAGTCTCAAAAGAAGggctcttcaggcggt
YER164W	gcgcataatttctactgttgtagatTTTTGAGACTCTGTTATCTTttttttttTGAAACAATTTTTCTTCACCACATTTTccatcaacttggAGAGTACAAAGCTGATGGCAATGTACGACAAGATAACAGAGTCTCAAAAGAAGggctcttcaggcggt
YIL021W	gcgcataatttctactgttgtagatACTTGTTTTTTTTCCTCTATttttttttTAGTTCTCAAGTGGGCGTAATAGAGGAAAAAAAACAAGTGAACGAACCGAccatcaacttggACTGGATCAGGAGGGTATGATAATGCTTGGggctcttcaggcggt
YIL021W	gcgcataatttctactgttgtagatAGAACTACCAAGCATTATCAttttttttTAGTTCTCAAGTGGGCGTAATAGAGGAAAAAAccatcaacttggGCATCTCAAATGGGTAATACTGGATCAGGAGGGTATGATAATGCTTGGggctcttcaggcggt
YIL021W	gcgcataatttctactgttgtagatCGCCCACTTGAGAACTACCAttttttttTAGTTCTCAAGTGGGCGTAATAGAGGAAAAAAAACAAGTGccatcaacttggAATGGGTAATACTGGATCAGGAGGGTATGATAATGCTTGGggctcttcaggcggt
YIL021W	gcgcataatttctactgttgtagatCTCTATTACGCCCACTTGAGttttttttTAGTTCTCAAGTGGGCGTAATAGAGGAAAAAAAACAAGTGccatcaacttggAATGGGTAATACTGGATCAGGAGGGTATGATAATGCTTGGggctcttcaggcggt
YIL021W	gcgcataatttctactgttgtagatGTAGTTCTCAAGTGGGCGTAttttttttTAGTTCTCAAGTGGGCGTAATAGAGGAAAAAAAACAAGTGAccatcaacttggATGGGTAATACTGGATCAGGAGGGTATGATAATGCTTGGggctcttcaggcggt
YIL021W	gcgcataatttctactgttgtagatGTTCACTTGTTTTTTTTCCTttttttttTAGTTCTCAAGTGGGCGTAATAGAGGAAAAAAAACAAGTGAACGAACCGAccatcaacttggACTGGATCAGGAGGGTATGATAATGCTTGGggctcttcaggcggt
YIL021W	gcgcataatttctactgttgtagatTCAAGTGGGCGTAATAGAGGttttttttTAGTTCTCAAGTGGGCGTAATAGAGGAAAAAAAACAAGTGAACGAACCccatcaacttggATACTGGATCAGGAGGGTATGATAATGCTTGGggctcttcaggcggt
YIL021W	gcgcataatttctactgttgtagatTCATACCCTCCTGATCCAGTttttttttTAGTTCTCAAGTGGGCGTAATAGAGccatcaacttggCTCCAATGCATCTCAAATGGGTAATACTGGATCAGGAGGGTATGATAATGCTTGGggctcttcaggcggt
YIL021W	gcgcataatttctactgttgtagatTTTTTTTTCCTCTATTACGCttttttttTAGTTCTCAAGTGGGCGTAATAGAGGAAAAAAAACAAGTGAACGAAccatcaacttggTAATACTGGATCAGGAGGGTATGATAATGCTTGGggctcttcaggcggt
YCR084C	gcgcataatttctactgttgtagatAGAACAGAACACAAAAGGAAttttttttTAAGAACAGAACACAAAAGGAACACTTTACAAATGTAACTAACTccatcaacttggGCAAGGATTTGGAAGTATAAAAAAATAGCGCCAAATggctcttcaggcggt
YCR084C	gcgcataatttctactgttgtagatATTTGGCGCTATTTTTTTATttttttttTAAGAACAGAACACAAAAGGAACACTTccatcaacttggGTAGCGGTGATTGTAAAGCAAGGATTTGGAAGTATAAAAAAATAGCGCCAAATggctcttcaggcggt
YCR084C	gcgcataatttctactgttgtagatCATTTGTAAAGTGTTCCTTTttttttttTAAGAACAGAACACAAAAGGAACACTTTACAAATGTAACTAACTAAAccatcaacttggAGGATTTGGAAGTATAAAAAAATAGCGCCAAATggctcttcaggcggt
YCR084C	gcgcataatttctactgttgtagatCTTTTGTGTTCTGTTCTTAAttttttttTAAGAACAGAACACAAAAGGAACACTTTACAAATGTAACTccatcaacttggTAAAGCAAGGATTTGGAAGTATAAAAAAATAGCGCCAAATggctcttcaggcggt
YCR084C	gcgcataatttctactgttgtagatGAAGTATAAAAAAATAGCGCttttttttTAAGAACAGAACACAAAAGGAACACTTTACccatcaacttggGCGGTGATTGTAAAGCAAGGATTTGGAAGTATAAAAAAATAGCGCCAAATggctcttcaggcggt
YCR084C	gcgcataatttctactgttgtagatGCGCTATTTTTTTATACTTCttttttttTAAGAACAGAACACAAAAGGAACACTTccatcaacttggGTAGCGGTGATTGTAAAGCAAGGATTTGGAAGTATAAAAAAATAGCGCCAAATggctcttcaggcggt
YCR084C	gcgcataatttctactgttgtagatGTTACATTTGTAAAGTGTTCttttttttTAAGAACAGAACACAAAAGGAACACTTTACAAATGTAACTAACTAAACTAccatcaacttggATTTGGAAGTATAAAAAAATAGCGCCAAATggctcttcaggcggt
YCR084C	gcgcataatttctactgttgtagatGTTAGTTACATTTGTAAAGTttttttttTAAGAACAGAACACAAAAGGAACACTTTACAAATGTAACTAACTAAACTAccatcaacttggATTTGGAAGTATAAAAAAATAGCGCCAAATggctcttcaggcggt
YCR084C	gcgcataatttctactgttgtagatTAAAGCAAGGATTTGGAAGTttttttttTAAGAACAGAACACAAAAGGAACACccatcaacttggTGGTAGCGGTGATTGTAAAGCAAGGATTTGGAAGTATAAAAAAATAGCGCCAAATggctcttcaggcggt
YCR084C	gcgcataatttctactgttgtagatTAAAGTGTTCCTTTTGTGTTttttttttTAAGAACAGAACACAAAAGGAACACTTTACAAATGTAACTAccatcaacttggAAAGCAAGGATTTGGAAGTATAAAAAAATAGCGCCAAATggctcttcaggcggt
YCR084C	gcgcataatttctactgttgtagatTGTTCTGTTCTTAATTTGGCttttttttTAAGAACAGAACACAAAAGGAACACTTTACAAATGTAAccatcaacttggTGTAAAGCAAGGATTTGGAAGTATAAAAAAATAGCGCCAAATggctcttcaggcggt
YCR084C	gcgcataatttctactgttgtagatTGTTCTTAATTTGGCGCTATttttttttTAAGAACAGAACACAAAAGGAACACTTTACAAAccatcaacttggGTGATTGTAAAGCAAGGATTTGGAAGTATAAAAAAATAGCGCCAAATggctcttcaggcggt
YGR090W	gcgcataatttctactgttgtagatAGACAGATTAGAATAAACAAttttttttTAGAATAAACAACAAAATCATAACTTTTAGAAGTATCTGTccatcaacttggTGCATTCGGGAATGACATGGTTATAAATTTTGAGACAGATggctcttcaggcggt
YGR090W	gcgcataatttctactgttgtagatCTGCATTCGGGAATGACATGttttttttTAGAATAAACAACAAAATCATAACccatcaacttggTATTTCATGAGATTGCTGCATTCGGGAATGACATGGTTATAAATTTTGAGACAGATggctcttcaggcggt
YGR090W	gcgcataatttctactgttgtagatGAATAAACAACAAAATCATAttttttttTAGAATAAACAACAAAATCATAACTTTTAGAAGTATCTGTATAAccatcaacttggTTCGGGAATGACATGGTTATAAATTTTGAGACAGATggctcttcaggcggt
YGR090W	gcgcataatttctactgttgtagatGGGAATGACATGGTTATAAAttttttttTAGAATAAACAACAAAATCATAACTTTccatcaacttggTTCATGAGATTGCTGCATTCGGGAATGACATGGTTATAAATTTTGAGACAGATggctcttcaggcggt
YGR090W	gcgcataatttctactgttgtagatTAAAAGTTATGATTTTGTTGttttttttTAGAATAAACAACAAAATCATAACTTTTAGAAGTATCTGTAccatcaacttggGCATTCGGGAATGACATGGTTATAAATTTTGAGACAGATggctcttcaggcggt
YGR090W	gcgcataatttctactgttgtagatTAAATTTTGAGACAGATTAGttttttttTAGAATAAACAACAAAATCATAACTTTTAGAAGTATCTccatcaacttggGCTGCATTCGGGAATGACATGGTTATAAATTTTGAGACAGATggctcttcaggcggt
YGR090W	gcgcataatttctactgttgtagatTAATCTGTCTCAAAATTTATttttttttTAGAATAAACAACAAAATCATAACTTTccatcaacttggTTCATGAGATTGCTGCATTCGGGAATGACATGGTTATAAATTTTGAGACAGATggctcttcaggcggt
YGR090W	gcgcataatttctactgttgtagatTACAGATACTTCTAAAAGTTttttttttTAGAATAAACAACAAAATCATAACTTTTAGAAGTATCTGTATAATATTAAccatcaacttggAATGACATGGTTATAAATTTTGAGACAGATggctcttcaggcggt
YGR090W	gcgcataatttctactgttgtagatTGATTTTGTTGTTTATTCTAttttttttTAGAATAAACAACAAAATCATAACTTTTAGAAGTATCTGTccatcaacttggTGCATTCGGGAATGACATGGTTATAAATTTTGAGACAGATggctcttcaggcggt
YGR090W	gcgcataatttctactgttgtagatTTTATTCTAATCTGTCTCAAttttttttTAGAATAAACAACAAAATCATAACTTTTAGAAGTccatcaacttggGATTGCTGCATTCGGGAATGACATGGTTATAAATTTTGAGACAGATggctcttcaggcggt
YDR060W	gcgcataatttctactgttgtagatAGACTAGAAAATAATAATACttttttttTAGAAAATAATAATACATTAACTAAACACTTCGGTGTTGTccatcaacttggTGCCGACGATTATGCTCAATATTTAGATCAAGATTCAGACggctcttcaggcggt
YDR060W	gcgcataatttctactgttgtagatATCTAAATATTGAGCATAATttttttttTAGAAAATAATAATACATTAACTccatcaacttggCTACCGGTATTTGCATCTGCCGACGATTATGCTCAATATTTAGATCAAGATTCAGACggctcttcaggcggt
YDR060W	gcgcataatttctactgttgtagatATGTATTATTATTTTCTAGTttttttttTAGAAAATAATAATACATTAACTAAACACTTCGGTGTTGTccatcaacttggTGCCGACGATTATGCTCAATATTTAGATCAAGATTCAGACggctcttcaggcggt
YDR060W	gcgcataatttctactgttgtagatATTTACAACACCGAAGTGTTttttttttTAGAAAATAATAATACATTAACTAAACACTTCGGTGTTGTAAATTAAATAccatcaacttggTATGCTCAATATTTAGATCAAGATTCAGACggctcttcaggcggt
YDR060W	gcgcataatttctactgttgtagatCAACACCGAAGTGTTTAGTTttttttttTAGAAAATAATAATACATTAACTAAACACTTCGGTGTTGTAAATTAAATAccatcaacttggTATGCTCAATATTTAGATCAAGATTCAGACggctcttcaggcggt
YDR060W	gcgcataatttctactgttgtagatCATCTGCCGACGATTATGCTttttttttTAGAAAATAATAATACATTAAccatcaacttggGTCTACCGGTATTTGCATCTGCCGACGATTATGCTCAATATTTAGATCAAGATTCAGACggctcttcaggcggt
YDR060W	gcgcataatttctactgttgtagatGATCAAGATTCAGACTAGAAttttttttTAGAAAATAATAATACATTAACTAAACACTTCGGTGTTGTccatcaacttggTGCCGACGATTATGCTCAATATTTAGATCAAGATTCAGACggctcttcaggcggt
YDR060W	gcgcataatttctactgttgtagatGTTAATGTATTATTATTTTCttttttttTAGAAAATAATAATACATTAACTAAACACTTCGGTGTTGTccatcaacttggTGCCGACGATTATGCTCAATATTTAGATCAAGATTCAGACggctcttcaggcggt
YDR060W	gcgcataatttctactgttgtagatTAGTCTGAATCTTGATCTAAttttttttTAGAAAATAATAATACATTAACTAAACccatcaacttggCGGTATTTGCATCTGCCGACGATTATGCTCAATATTTAGATCAAGATTCAGACggctcttcaggcggt
YDR060W	gcgcataatttctactgttgtagatTGCTCAATATTTAGATCAAGttttttttTAGAAAATAATAATACATTAACTAAACccatcaacttggCGGTATTTGCATCTGCCGACGATTATGCTCAATATTTAGATCAAGATTCAGACggctcttcaggcggt
YDR060W	gcgcataatttctactgttgtagatTTTTCTAGTCTGAATCTTGAttttttttTAGAAAATAATAATACATTAACTAAACACTTCccatcaacttggTTTGCATCTGCCGACGATTATGCTCAATATTTAGATCAAGATTCAGACggctcttcaggcggt
YPL211W	gcgcataatttctactgttgtagatAGAGATGAAGACACCTTGTTttttttttTAGTGGGAAGGACTGATGATGAATTCCCGTGccatcaacttggACAAGCAGATATTGGTGAGTATTTGAGAGATGAAGACACCTTGTTTACTggctcttcaggcggt
YPL211W	gcgcataatttctactgttgtagatATCATCAGTCCTTCCCACTAttttttttTAGTGGGAAGGACTGATGATGAATTCCCGTGTACATTTCAccatcaacttggTATTGGTGAGTATTTGAGAGATGAAGACACCTTGTTTACTggctcttcaggcggt
YPL211W	gcgcataatttctactgttgtagatCCACTAAGTAAACAAGGTGTttttttttTAGTGGGAAGGACTGATGATGAATTCCCGTGccatcaacttggACAAGCAGATATTGGTGAGTATTTGAGAGATGAAGACACCTTGTTTACTggctcttcaggcggt
YPL211W	gcgcataatttctactgttgtagatCTTAGTGGGAAGGACTGATGttttttttTAGTGGGAAGGACTGATGATGAATTCCCGTGTACATTTCAccatcaacttggTATTGGTGAGTATTTGAGAGATGAAGACACCTTGTTTACTggctcttcaggcggt
YPL211W	gcgcataatttctactgttgtagatGTGAGTATTTGAGAGATGAAttttttttTAGTGGGAAGGACTGATGATGAATTCCccatcaacttggTCAGACAAGCAGATATTGGTGAGTATTTGAGAGATGAAGACACCTTGTTTACTggctcttcaggcggt
YPL211W	gcgcataatttctactgttgtagatGTGGGAAGGACTGATGATGAttttttttTAGTGGGAAGGACTGATGATGAATTCCCGTGTACATTTCACTTAccatcaacttggGGTGAGTATTTGAGAGATGAAGACACCTTGTTTACTggctcttcaggcggt
YPL211W	gcgcataatttctactgttgtagatTTTACTTAGTGGGAAGGACTttttttttTAGTGGGAAGGACTGATGATGAATTCCCGTGTACATTTCAccatcaacttggTATTGGTGAGTATTTGAGAGATGAAGACACCTTGTTTACTggctcttcaggcggt
YDR398W	gcgcataatttctactgttgtagatAGATGGAATAGAGGATATCAttttttttTAGAGGATATCATGCATAAAATGCTTTCACGCATCAGAATccatcaacttggCGGCGAGGAGGAAGCCGGATATAGTGACGTTGAGATGGAAggctcttcaggcggt
YDR398W	gcgcataatttctactgttgtagatCATCTCAACGTCACTATATCttttttttTAGAGGATATCATGCATAAAATGCTTTccatcaacttggCGGAGCAGAGCGACGGCGAGGAGGAAGCCGGATATAGTGACGTTGAGATGGAAggctcttcaggcggt
YDR398W	gcgcataatttctactgttgtagatTATTCTGATGCGTGAAAGCAttttttttTAGAGGATATCATGCATAAAATGCTTTCACGCATCAGAATACAAAAATAAccatcaacttggGAAGCCGGATATAGTGACGTTGAGATGGAAggctcttcaggcggt
YDR398W	gcgcataatttctactgttgtagatTGATGCGTGAAAGCATTTTAttttttttTAGAGGATATCATGCATAAAATGCTTTCACGCATCAGAATACAAAAATccatcaacttggAGGAAGCCGGATATAGTGACGTTGAGATGGAAggctcttcaggcggt
YDR398W	gcgcataatttctactgttgtagatTGCATGATATCCTCTATTCCttttttttTAGAGGATATCATGCATAAAATGCTTTCACGCATCAGAATccatcaacttggCGGCGAGGAGGAAGCCGGATATAGTGACGTTGAGATGGAAggctcttcaggcggt
YOL090W	gcgcataatttctactgttgtagatAGATGTCGTTGTAATATTAAttttttttTAATTAATATTACAACGACATCTTAAGTGAGAATCGATAGccatcaacttggAAACGATAATTACCTGAAATATATAAAAGCCTTGTTGTTAggctcttcaggcggt
YOL090W	gcgcataatttctactgttgtagatATATTACAACGACATCTTAAttttttttTAATTAATATTACAACGACATCTTAAGTGAGAATCGATAGATAATATAccatcaacttggATTACCTGAAATATATAAAAGCCTTGTTGTTAggctcttcaggcggt
YOL090W	gcgcataatttctactgttgtagatATTATAACAACAAGGCTTTTttttttttTAATTAATATTACAACGACATCTTAAGTGccatcaacttggCCAGAAAAGGAAAACGATAATTACCTGAAATATATAAAAGCCTTGTTGTTAggctcttcaggcggt
YOL090W	gcgcataatttctactgttgtagatCAACGACATCTTAAGTGAGAttttttttTAATTAATATTACAACGACATCTTAAGTGAGAATCGATAGATAATATATAccatcaacttggTACCTGAAATATATAAAAGCCTTGTTGTTAggctcttcaggcggt
YOL090W	gcgcataatttctactgttgtagatCCTGAAATATATAAAAGCCTttttttttTAATTAATATTACAACGACATCTTAAGccatcaacttggAACCAGAAAAGGAAAACGATAATTACCTGAAATATATAAAAGCCTTGTTGTTAggctcttcaggcggt
YOL090W	gcgcataatttctactgttgtagatTAACAACAAGGCTTTTATATttttttttTAATTAATATTACAACGACATCTTAAGccatcaacttggAACCAGAAAAGGAAAACGATAATTACCTGAAATATATAAAAGCCTTGTTGTTAggctcttcaggcggt
YOL090W	gcgcataatttctactgttgtagatTAATATTAATTATAACAACAttttttttTAATTAATATTACAACGACATCTTAAGTGAGAATCGAccatcaacttggGGAAAACGATAATTACCTGAAATATATAAAAGCCTTGTTGTTAggctcttcaggcggt
YOL090W	gcgcataatttctactgttgtagatTAATTAATATTACAACGACAttttttttTAATTAATATTACAACGACATCTTAAGTGAGAATCGATAGATccatcaacttggACGATAATTACCTGAAATATATAAAAGCCTTGTTGTTAggctcttcaggcggt
YOL090W	gcgcataatttctactgttgtagatTCACTTAAGATGTCGTTGTAttttttttTAATTAATATTACAACGACATCTTAAGTGAGAATCGATAGATccatcaacttggACGATAATTACCTGAAATATATAAAAGCCTTGTTGTTAggctcttcaggcggt
YOL090W	gcgcataatttctactgttgtagatTCTATCGATTCTCACTTAAGttttttttTAATTAATATTACAACGACATCTTAAGTGAGAATCGATAGATAATATATAccatcaacttggTACCTGAAATATATAAAAGCCTTGTTGTTAggctcttcaggcggt
YOR207C	gcgcataatttctactgttgtagatAGATTGGAAGATATCTTCCAttttttttTAAGAAATCATATATCTTGTACTAAATTTTGccatcaacttggATCCATGAACATAGCCCCAAGATTAAGATTGGAAGATATCTTCCAGCAGggctcttcaggcggt
YOR207C	gcgcataatttctactgttgtagatCAGCAGTAAGAAATCATATAttttttttTAAGAAATCATATATCTTGTACTAAATTTTGCGTTATGTTccatcaacttggCATAGCCCCAAGATTAAGATTGGAAGATATCTTCCAGCAGggctcttcaggcggt
YOR207C	gcgcataatttctactgttgtagatCTAACATAACGCAAAATTTAttttttttTAAGAAATCATATATCTTGTACTAAATTTTGCGTTATGTTAGCAATCATAccatcaacttggAGATTAAGATTGGAAGATATCTTCCAGCAGggctcttcaggcggt
YOR207C	gcgcataatttctactgttgtagatCTGCTGGAAGATATCTTCCAttttttttTAAGAAATCATATATCTTGTACTAAATccatcaacttggTATTATCCATGAACATAGCCCCAAGATTAAGATTGGAAGATATCTTCCAGCAGggctcttcaggcggt
YOR207C	gcgcataatttctactgttgtagatGAAGATATCTTCCAGCAGTAttttttttTAAGAAATCATATATCTTGTACTAAATTTTGCGTTATccatcaacttggGAACATAGCCCCAAGATTAAGATTGGAAGATATCTTCCAGCAGggctcttcaggcggt
YOR207C	gcgcataatttctactgttgtagatGTACAAGATATATGATTTCTttttttttTAAGAAATCATATATCTTGTACTAAATTTTGCGTTATGTTccatcaacttggCATAGCCCCAAGATTAAGATTGGAAGATATCTTCCAGCAGggctcttcaggcggt
YMR269W	gcgcataatttctactgttgtagatAGCAAGAAGAGATAGAAAGGttttttttTGATTATCATAGTCTAATATGTAAATAccatcaacttggAAAAACATAAAAAGGAAGAAAGTTCAGCAAGAAGAGATAGAAAGGAGCATATAggctcttcaggcggt
YMR269W	gcgcataatttctactgttgtagatCATATTAGACTATGATAATCttttttttTGATTATCATAGTCTAATATGTAAATATGTATCCGTAAAAccatcaacttggGGAAGAAAGTTCAGCAAGAAGAGATAGAAAGGAGCATATAggctcttcaggcggt
YMR269W	gcgcataatttctactgttgtagatCGGATACATATTTACATATTttttttttTGATTATCATAGTCTAATATGTAAATATGTATCCGTAAAAGACATTCccatcaacttggAGTTCAGCAAGAAGAGATAGAAAGGAGCATATAggctcttcaggcggt
YMR269W	gcgcataatttctactgttgtagatGACTATGATAATCATATATGttttttttTGATTATCATAGTCTAATATGTAAATATGTATCCGTAAAccatcaacttggAGGAAGAAAGTTCAGCAAGAAGAGATAGAAAGGAGCATATAggctcttcaggcggt
YMR269W	gcgcataatttctactgttgtagatTATCTCTTCTTGCTGAACTTttttttttTGATTATCATAGTCTAATATGccatcaacttggAGTCAAAAAAACATAAAAAGGAAGAAAGTTCAGCAAGAAGAGATAGAAAGGAGCATATAggctcttcaggcggt
YMR269W	gcgcataatttctactgttgtagatTCATAGTCTAATATGTAAATttttttttTGATTATCATAGTCTAATATGTAAATATGTATCCGTAAAAGACATTCTccatcaacttggGTTCAGCAAGAAGAGATAGAAAGGAGCATATAggctcttcaggcggt
YNL248C	gcgcataatttctactgttgtagatAGCTACCTGAAATGACAAGAttttttttTAGAGTTACCTAGAGGTATATACTccatcaacttggTGAAAGTTCCATTTAAGCTACCTGAAATGACAAGAAGAGGAAGAGGTCCAAGACGTggctcttcaggcggt
YNL248C	gcgcataatttctactgttgtagatCCTAGAGGTATATACTGAGCttttttttTAGAGTTACCTAGAGGTATATACTGAGCATTTGGTTTGCTCTGGTTTTTTccatcaacttggATGACAAGAAGAGGAAGAGGTCCAAGACGTggctcttcaggcggt
YNL248C	gcgcataatttctactgttgtagatGACCTCTTCCTCTTCTTGTCttttttttTAGAGTTACCTAGAGGTATATACTGAGccatcaacttggAAGTTCCATTTAAGCTACCTGAAATGACAAGAAGAGGAAGAGGTCCAAGACGTggctcttcaggcggt
YNL248C	gcgcataatttctactgttgtagatGAGTTACCTAGAGGTATATAttttttttTAGAGTTACCTAGAGGTATATACTGAGCATTTGGTTTGCTCTGGccatcaacttggCCTGAAATGACAAGAAGAGGAAGAGGTCCAAGACGTggctcttcaggcggt
YMR239C	gcgcataatttctactgttgtagatAGCTTGTATCTGAGAATTTTttttttttTGAAACGTTCCTTTTACACAACCATGAccatcaacttggTGTTAAAAGATCCCTCACAAAAGAATAAGAAAAGAAAATTCTCAGATACAAGCggctcttcaggcggt
YMR239C	gcgcataatttctactgttgtagatCATCATGGTTGTGTAAAAGGttttttttTGAAACGTTCCTTTTACACAACCATGATGGAACTTGCATTGccatcaacttggTCACAAAAGAATAAGAAAAGAAAATTCTCAGATACAAGCggctcttcaggcggt
YMR239C	gcgcataatttctactgttgtagatCTTTTACACAACCATGATGGttttttttTGAAACGTTCCTTTTACACAACCATGATGGAACTTGCATTGATTTTCTTTccatcaacttggAATAAGAAAAGAAAATTCTCAGATACAAGCggctcttcaggcggt
YMR239C	gcgcataatttctactgttgtagatTATCTGAGAATTTTCTTTTCttttttttTGAAACGTTCCTTTTACACAACCATGAccatcaacttggTGTTAAAAGATCCCTCACAAAAGAATAAGAAAAGAAAATTCTCAGATACAAGCggctcttcaggcggt
YMR239C	gcgcataatttctactgttgtagatTCAGATACAAGCTGAAACGTttttttttTGAAACGTTCCTTTTACACAACCATGATGGAACTTGCATTccatcaacttggCTCACAAAAGAATAAGAAAAGAAAATTCTCAGATACAAGCggctcttcaggcggt
YMR239C	gcgcataatttctactgttgtagatTGTAAAAGGAACGTTTCAGCttttttttTGAAACGTTCCTTTTACACAACCATGATGGAACTTGCATTccatcaacttggCTCACAAAAGAATAAGAAAAGAAAATTCTCAGATACAAGCggctcttcaggcggt
YKL058W	gcgcataatttctactgttgtagatAGGATTGTGGCATGTAACTCttttttttTAATATCTATGCTATATGCCCGGATGCccatcaacttggTAATTTCGGTGGATAAGTTGAGGATTGTGGCATGTAACTCAAAAAAGAGCGAGggctcttcaggcggt
YKL058W	gcgcataatttctactgttgtagatAGTTACATGCCACAATCCTCttttttttTAATATCTATGCTATATGCCCccatcaacttggAAAGTGTAATTTCGGTGGATAAGTTGAGGATTGTGGCATGTAACTCAAAAAAGAGCGAGggctcttcaggcggt
YKL058W	gcgcataatttctactgttgtagatCTCGCTCTTTTTTGAGTTACttttttttTAATATCTATGCTATATGCCCGGATGCccatcaacttggTAATTTCGGTGGATAAGTTGAGGATTGTGGCATGTAACTCAAAAAAGAGCGAGggctcttcaggcggt
YKL058W	gcgcataatttctactgttgtagatGTCAACAAAGCATCCGGGCAttttttttTAATATCTATGCTATATGCCCGGATGCTTTGTTGACCAATAGTTACATccatcaacttggGGATTGTGGCATGTAACTCAAAAAAGAGCGAGggctcttcaggcggt
YKL058W	gcgcataatttctactgttgtagatTGGCATGTAACTCAAAAAAGttttttttTAATATCTATGCTATATGCCCGGATGCTTccatcaacttggATTTCGGTGGATAAGTTGAGGATTGTGGCATGTAACTCAAAAAAGAGCGAGggctcttcaggcggt
YGL097W	gcgcataatttctactgttgtagatAGGTAGTAGTACAAAGATAAttttttttTAAGGTAGTAGTACAAAGATAAATAAAAGAAAATCGACATAATGccatcaacttggGAGGACGCAGAAAAGAGAGCGGATGAAATGGATGATggctcttcaggcggt
YGL097W	gcgcataatttctactgttgtagatATCATCCATTTCATCCGCTCttttttttTAAGGTAGTAGTACAAAGATAAATAAAccatcaacttggGTGTTAAGCTGTCTGATGAGGACGCAGAAAAGAGAGCGGATGAAATGGATGATggctcttcaggcggt
YGL097W	gcgcataatttctactgttgtagatATCCGCTCTCTTTTCTGCGTttttttttTAAGGTAGTAGTACAAAGATAAAccatcaacttggGGTGGTGTTAAGCTGTCTGATGAGGACGCAGAAAAGAGAGCGGATGAAATGGATGATggctcttcaggcggt
YGL097W	gcgcataatttctactgttgtagatTACTACTACCTTAATCATCCttttttttTAAGGTAGTAGTACAAAGATAAATAAAAGAAAATCGACccatcaacttggTCTGATGAGGACGCAGAAAAGAGAGCGGATGAAATGGATGATggctcttcaggcggt
YGL097W	gcgcataatttctactgttgtagatTCTTTGTACTACTACCTTAAttttttttTAAGGTAGTAGTACAAAGATAAATAAAAGAAAATCGACATccatcaacttggTGATGAGGACGCAGAAAAGAGAGCGGATGAAATGGATGATggctcttcaggcggt
YGL097W	gcgcataatttctactgttgtagatTGTCGATTTTCTTTTATTTAttttttttTAAGGTAGTAGTACAAAGATAAATAAAAGAAAATCGACATAATGCACCTCccatcaacttggGCAGAAAAGAGAGCGGATGAAATGGATGATggctcttcaggcggt
YGL097W	gcgcataatttctactgttgtagatTTTATCTTTGTACTACTACCttttttttTAAGGTAGTAGTACAAAGATAAATAAAAGAAAATCGACATccatcaacttggTGATGAGGACGCAGAAAAGAGAGCGGATGAAATGGATGATggctcttcaggcggt
YGL097W	gcgcataatttctactgttgtagatTTTTATTTATCTTTGTACTAttttttttTAAGGTAGTAGTACAAAGATAAATAAAAGAAAATCGACATccatcaacttggTGATGAGGACGCAGAAAAGAGAGCGGATGAAATGGATGATggctcttcaggcggt
YER002W	gcgcataatttctactgttgtagatAGGTGGAAAAAAAGAAACGGttttttttTAAACCAATGGCAACTACCAATTGATTccatcaacttggACTTGAAAAGAAGGTTATTAAGGTGGAAAAAAAGAAACGGTATTGCATCAAAAggctcttcaggcggt
YER002W	gcgcataatttctactgttgtagatATGCAATACCGTTTCTTTTTttttttttTAAACCAATGGCAACTACCAATTGATTccatcaacttggACTTGAAAAGAAGGTTATTAAGGTGGAAAAAAAGAAACGGTATTGCATCAAAAggctcttcaggcggt
YER002W	gcgcataatttctactgttgtagatCATCAAAATAAACCAATGGCttttttttTAAACCAATGGCAACTACCAATTGATTACCACGTAATATTccatcaacttggGTTATTAAGGTGGAAAAAAAGAAACGGTATTGCATCAAAAggctcttcaggcggt
YER002W	gcgcataatttctactgttgtagatCCATTGGTTTATTTTGATGCttttttttTAAACCAATGGCAACTACCAATTGATTACCACGTAAccatcaacttggGAAGGTTATTAAGGTGGAAAAAAAGAAACGGTATTGCATCAAAAggctcttcaggcggt
YER002W	gcgcataatttctactgttgtagatCGTGGTAATCAATTGGTAGTttttttttTAAACCAATGGCAACTACCAATTGATTACCACGTAATATTTATATccatcaacttggTAAGGTGGAAAAAAAGAAACGGTATTGCATCAAAAggctcttcaggcggt
YER002W	gcgcataatttctactgttgtagatGTAGTTGCCATTGGTTTATTttttttttTAAACCAATGGCAACTACCAATTGATTACCACGTAATATTccatcaacttggGTTATTAAGGTGGAAAAAAAGAAACGGTATTGCATCAAAAggctcttcaggcggt
YER002W	gcgcataatttctactgttgtagatGTTTATTTTGATGCAATACCttttttttTAAACCAATGGCAACTACCAATTGATTACCccatcaacttggTGAAAAGAAGGTTATTAAGGTGGAAAAAAAGAAACGGTATTGCATCAAAAggctcttcaggcggt
YER002W	gcgcataatttctactgttgtagatTTTTGATGCAATACCGTTTCttttttttTAAACCAATGGCAACTACCAATTGATTccatcaacttggACTTGAAAAGAAGGTTATTAAGGTGGAAAAAAAGAAACGGTATTGCATCAAAAggctcttcaggcggt
YDL150W	gcgcataatttctactgttgtagatAGGTGTGACTACTATTTTACttttttttTAATCGCACTCGCATCTGTCGAGTATAccatcaacttggCAGCGGAACTTCTAGGCCGTGTGGACGGTAAAATAGTAGTCACACCTCAAATCggctcttcaggcggt
YDL150W	gcgcataatttctactgttgtagatATTTATATACTCGACAGATGttttttttTAATCGCACTCGCATCTGTCGAGTATATAAATGAATATACACAGccatcaacttggCGTGTGGACGGTAAAATAGTAGTCACACCTCAAATCggctcttcaggcggt
YDL150W	gcgcataatttctactgttgtagatGATTTGAGGTGTGACTACTAttttttttTAATCGCACTCGCATCTGTCGAGTATAccatcaacttggCAGCGGAACTTCTAGGCCGTGTGGACGGTAAAATAGTAGTCACACCTCAAATCggctcttcaggcggt
YDL150W	gcgcataatttctactgttgtagatTAGGCCGTGTGGACGGTAAAttttttttTAATCGCACTCGCATCTGTCGAGTccatcaacttggCCTCAGCGGAACTTCTAGGCCGTGTGGACGGTAAAATAGTAGTCACACCTCAAATCggctcttcaggcggt
YDL150W	gcgcataatttctactgttgtagatTATACTCGACAGATGCGAGTttttttttTAATCGCACTCGCATCTGTCGAGTATATAAATGAATATACccatcaacttggAGGCCGTGTGGACGGTAAAATAGTAGTCACACCTCAAATCggctcttcaggcggt
YGR271C-A	gcgcataatttctactgttgtagatAGTAAAAAAATTCTAAATGCttttttttTAAAAAAATTCTAAATGCGTTATGTAAGAAAATATATACGccatcaacttggTCAAGTTGTGGGAGAAGATGAAAAGGATGACTTTTTTGAGggctcttcaggcggt
YGR271C-A	gcgcataatttctactgttgtagatCATAACGCATTTAGAATTTTttttttttTAAAAAAATTCTAAATGCGTTATGTAAGAAAATATATACGccatcaacttggTCAAGTTGTGGGAGAAGATGAAAAGGATGACTTTTTTGAGggctcttcaggcggt
YGR271C-A	gcgcataatttctactgttgtagatCTCAAAAAAGTCATCCTTTTttttttttTAAAAAAATTCTAAATGCGTTATGTAAccatcaacttggGAAAAGAATTGGATCAAGTTGTGGGAGAAGATGAAAAGGATGACTTTTTTGAGggctcttcaggcggt
YGR271C-A	gcgcataatttctactgttgtagatGAATTTTTTTACTCAAAAAAttttttttTAAAAAAATTCTAAATGCGTTATGTAAGAAAATATAccatcaacttggTGGATCAAGTTGTGGGAGAAGATGAAAAGGATGACTTTTTTGAGggctcttcaggcggt
YGR271C-A	gcgcataatttctactgttgtagatGATCAAGTTGTGGGAGAAGAttttttttTAAAAAAATTCTAAATGCGTTATccatcaacttggGATAGAAAAGAATTGGATCAAGTTGTGGGAGAAGATGAAAAGGATGACTTTTTTGAGggctcttcaggcggt
YGR271C-A	gcgcataatttctactgttgtagatGTATATATTTTCTTACATAAttttttttTAAAAAAATTCTAAATGCGTTATGTAAGAAAATATATACGAAGATGTATAccatcaacttggGGAGAAGATGAAAAGGATGACTTTTTTGAGggctcttcaggcggt
YGR271C-A	gcgcataatttctactgttgtagatTAAATGCGTTATGTAAGAAAttttttttTAAAAAAATTCTAAATGCGTTATGTAAGAAAATATATACGAAGATGTATAccatcaacttggGGAGAAGATGAAAAGGATGACTTTTTTGAGggctcttcaggcggt
YGR271C-A	gcgcataatttctactgttgtagatTGGGAGAAGATGAAAAGGATttttttttTAAAAAAATTCTAAATGCGTTATGTAAccatcaacttggGAAAAGAATTGGATCAAGTTGTGGGAGAAGATGAAAAGGATGACTTTTTTGAGggctcttcaggcggt
YLL011W	gcgcataatttctactgttgtagatAGTATCACGTTTGTCATCTTttttttttTAGTTATTCTGTTTTATGTTGTCTGTccatcaacttggGGAAGAGATAGGAAAAGAAGAAAGGAAGATGACAAACGTGATACTCAAGAAAAGggctcttcaggcggt
YLL011W	gcgcataatttctactgttgtagatTACATATGTGTATATACAGAttttttttTAGTTATTCTGTTTTATGTTGTCTGTATATACACATATGTACAATATTTGccatcaacttggGAAGATGACAAACGTGATACTCAAGAAAAGggctcttcaggcggt
YLL011W	gcgcataatttctactgttgtagatTGTTTTATGTTGTCTGTATAttttttttTAGTTATTCTGTTTTATGTTGTCTGTATATACACATATGTACAATATTTGccatcaacttggGAAGATGACAAACGTGATACTCAAGAAAAGggctcttcaggcggt
YGR128C	gcgcataatttctactgttgtagatAGTATGCAATGAATTTGATTttttttttTGAGTATGCAATGAATTTGATTGTATTGTATAATACCTATATAGccatcaacttggGCCTTACCCACTTACACCATGGAATACTTGGACATTggctcttcaggcggt
YGR128C	gcgcataatttctactgttgtagatATTGCATACTCAAATGTCCAttttttttTGAGTATGCAATGAATTTGATTGTATTGTATAATACCccatcaacttggGAAGCGAGCCTTACCCACTTACACCATGGAATACTTGGACATTggctcttcaggcggt
YGR128C	gcgcataatttctactgttgtagatCACCATGGAATACTTGGACAttttttttTGAGTATGCAATGAATTTGATTGTATTGTATAAccatcaacttggCTCAGAAGCGAGCCTTACCCACTTACACCATGGAATACTTGGACATTggctcttcaggcggt
YGR128C	gcgcataatttctactgttgtagatCATACTCAAATGTCCAAGTAttttttttTGAGTATGCAATGAATTTGATTGTATTGTATAAccatcaacttggCTCAGAAGCGAGCCTTACCCACTTACACCATGGAATACTTGGACATTggctcttcaggcggt
YGR128C	gcgcataatttctactgttgtagatCATGGTGTAAGTGGGTAAGGttttttttTGAGTATGCAATGAATTTGAccatcaacttggGATAACGGAACTTCTCAGAAGCGAGCCTTACCCACTTACACCATGGAATACTTGGACATTggctcttcaggcggt
YGR128C	gcgcataatttctactgttgtagatCCCACTTACACCATGGAATAttttttttTGAGTATGCAATGAATTTGATTGTATTccatcaacttggGAACTTCTCAGAAGCGAGCCTTACCCACTTACACCATGGAATACTTGGACATTggctcttcaggcggt
YGR128C	gcgcataatttctactgttgtagatGACATTTGAGTATGCAATGAttttttttTGAGTATGCAATGAATTTGATTGTATTGTATAATACCTATccatcaacttggGCGAGCCTTACCCACTTACACCATGGAATACTTGGACATTggctcttcaggcggt
YGR128C	gcgcataatttctactgttgtagatTACAATACAATCAAATTCATttttttttTGAGTATGCAATGAATTTGATTGTATTGTATAATACCTATATccatcaacttggGAGCCTTACCCACTTACACCATGGAATACTTGGACATTggctcttcaggcggt
YGR128C	gcgcataatttctactgttgtagatTATATAGGTATTATACAATAttttttttTGAGTATGCAATGAATTTGATTGTATTGTATAATACCTATATAGAAAAGGccatcaacttggCCCACTTACACCATGGAATACTTGGACATTggctcttcaggcggt
YGL127C	gcgcataatttctactgttgtagatAGTTGGCCCATCTTTCTACCttttttttTGAACACACCTAATTATAACTACATTCccatcaacttggTTCAATTACAAGGCCCGCAATGGATGAATGAAATGGTAGAAAGATGGGCCAACggctcttcaggcggt
YGL127C	gcgcataatttctactgttgtagatCAAGGCCCGCAATGGATGAAttttttttTGAACACACCTAATTATAACccatcaacttggAAGATCATTCAATTACAAGGCCCGCAATGGATGAATGAAATGGTAGAAAGATGGGCCAACggctcttcaggcggt
YGL127C	gcgcataatttctactgttgtagatGCCCATCTTTCTACCATTTCttttttttTGAACACACCTAATTATAACTACATTCccatcaacttggTTCAATTACAAGGCCCGCAATGGATGAATGAAATGGTAGAAAGATGGGCCAACggctcttcaggcggt
YGL127C	gcgcataatttctactgttgtagatGGTGTGTTCAGTTGGCCCATttttttttTGAACACACCTAATTATAACTACATTCGCACGCATccatcaacttggCAAGGCCCGCAATGGATGAATGAAATGGTAGAAAGATGGGCCAACggctcttcaggcggt
YGL127C	gcgcataatttctactgttgtagatTAATTAGGTGTGTTCAGTTGttttttttTGAACACACCTAATTATAACTACATTCGCACGCATTCATAccatcaacttggCCCGCAATGGATGAATGAAATGGTAGAAAGATGGGCCAACggctcttcaggcggt
YGL127C	gcgcataatttctactgttgtagatTACCATTTCATTCATCCATTttttttttTGAACACACCTAATTATAACccatcaacttggAAGATCATTCAATTACAAGGCCCGCAATGGATGAATGAAATGGTAGAAAGATGGGCCAACggctcttcaggcggt
YBR089C-A	gcgcataatttctactgttgtagatAGTTGTTAGATCAAGCACGTttttttttTGATCTAACAACTCAATGTTCTCTACCTCCCATACAACccatcaacttggAGATACGAATCTGAAAAGGAATTGTACAATGCTACACGTGCTggctcttcaggcggt
YBR089C-A	gcgcataatttctactgttgtagatATCTAACAACTCAATGTTCTttttttttTGATCTAACAACTCAATGTTCTCTACCTCCCATACAACGTACTTccatcaacttggGAATCTGAAAAGGAATTGTACAATGCTACACGTGCTggctcttcaggcggt
YBR089C-A	gcgcataatttctactgttgtagatGATCAAGCACGTGTAGCATTttttttttTGATCTAACAACTCAATGTTCTCTACCTCCccatcaacttggACAAGAAGAGATACGAATCTGAAAAGGAATTGTACAATGCTACACGTGCTggctcttcaggcggt
YBR089C-A	gcgcataatttctactgttgtagatTACAATGCTACACGTGCTTGttttttttTGATCTAACAACTCAATGTTCTCTACCTCCCATACAAccatcaacttggGAGATACGAATCTGAAAAGGAATTGTACAATGCTACACGTGCTggctcttcaggcggt
YBR089C-A	gcgcataatttctactgttgtagatTATGGGAGGTAGAGAACATTttttttttTGATCTAACAACTCAATGTTCTCTACCTCCCATACAACGTACTTTTccatcaacttggATCTGAAAAGGAATTGTACAATGCTACACGTGCTggctcttcaggcggt
YJL140W	gcgcataatttctactgttgtagatATAACTGTATGTATACGTGTttttttttTAATAACTGTATGTATACGTGTGTGTAACTAGTAATGAATTTTCccatcaacttggATACTAAAGGAATTGTCAAACCTAGAAACACTCTATggctcttcaggcggt
YJL140W	gcgcataatttctactgttgtagatATAGAGTGTTTCTAGGTTTGttttttttTAATAACTGTATGTATACGTGTGTGTAccatcaacttggACGATGAGTTGGAAAGGATACTAAAGGAATTGTCAAACCTAGAAACACTCTATggctcttcaggcggt
YJL140W	gcgcataatttctactgttgtagatATTACTAGTTACACACACGTttttttttTAATAACTGTATGTATACGTGTGTGTAACTAGTAATGAATTTTCACCCccatcaacttggTAAAGGAATTGTCAAACCTAGAAACACTCTATggctcttcaggcggt
YJL140W	gcgcataatttctactgttgtagatCACACACGTATACATACAGTttttttttTAATAACTGTATGTATACGTGTGTGTAACTAGTAATGAATccatcaacttggAAGGATACTAAAGGAATTGTCAAACCTAGAAACACTCTATggctcttcaggcggt
YJL140W	gcgcataatttctactgttgtagatCTAGTTACACACACGTATACttttttttTAATAACTGTATGTATACGTGTGTGTAACTAGTAATGAATTTTCccatcaacttggATACTAAAGGAATTGTCAAACCTAGAAACACTCTATggctcttcaggcggt
YJL140W	gcgcataatttctactgttgtagatGAAAGGATACTAAAGGAATTttttttttTAATAACTGTATGTATACGTGTGccatcaacttggTCAGACGATGAGTTGGAAAGGATACTAAAGGAATTGTCAAACCTAGAAACACTCTATggctcttcaggcggt
YJL140W	gcgcataatttctactgttgtagatTAGGTTTGACAATTCCTTTAttttttttTAATAACTGTATGTATACGTGTGccatcaacttggTCAGACGATGAGTTGGAAAGGATACTAAAGGAATTGTCAAACCTAGAAACACTCTATggctcttcaggcggt
YJL140W	gcgcataatttctactgttgtagatTCAAACCTAGAAACACTCTAttttttttTAATAACTGTATGTATACGTGTGTGTAACTAGTAccatcaacttggGTTGGAAAGGATACTAAAGGAATTGTCAAACCTAGAAACACTCTATggctcttcaggcggt
YGR116W	gcgcataatttctactgttgtagatATAATAACAATGGACACTACttttttttTAGATGCGTATGTAGTGTCCATTGTTATTATTAATTTTATTATccatcaacttggATCTAACAGTAGTAAGAATAGAATGAACAACTACCGTggctcttcaggcggt
YGR116W	gcgcataatttctactgttgtagatATTCTATTCTTACTACTGTTttttttttTAGATGCGTATGTAGTGTCCATccatcaacttggTGGTTTTAAGACGCTTCTAAAATCTAACAGTAGTAAGAATAGAATGAACAACTACCGTggctcttcaggcggt
YGR116W	gcgcataatttctactgttgtagatGATGCGTATGTAGTGTCCATttttttttTAGATGCGTATGTAGTGTCCATTGTTATTATTAATTTTATTATTccatcaacttggTCTAACAGTAGTAAGAATAGAATGAACAACTACCGTggctcttcaggcggt
YGR116W	gcgcataatttctactgttgtagatTAAAATCTAACAGTAGTAAGttttttttTAGATGCGTATGTAGTGTCCATTGccatcaacttggGTTTTAAGACGCTTCTAAAATCTAACAGTAGTAAGAATAGAATGAACAACTACCGTggctcttcaggcggt
YBR087W	gcgcataatttctactgttgtagatATAGCAAAAGTTATGTGCTGttttttttTAATGTAAGATATGTCATAAATACTGTAccatcaacttggAGCAATATTCCATTTGGAAGGGTTCATAGCAAAAGTTATGTGCTGTCTAGATggctcttcaggcggt
YBR087W	gcgcataatttctactgttgtagatATCTAGACAGCACATAACTTttttttttTAATGTAAGATATGTCATAAATACTGTccatcaacttggAAGCAATATTCCATTTGGAAGGGTTCATAGCAAAAGTTATGTGCTGTCTAGATggctcttcaggcggt
YBR087W	gcgcataatttctactgttgtagatATGTAAGATATGTCATAAATttttttttTAATGTAAGATATGTCATAAATACTGTATAAGTCACACAAAAAGccatcaacttggGAAGGGTTCATAGCAAAAGTTATGTGCTGTCTAGATggctcttcaggcggt
YBR087W	gcgcataatttctactgttgtagatCATTAATCTAGACAGCACATttttttttTAATGTAAGATATGTCATAAATACTGTATAccatcaacttggCAATATTCCATTTGGAAGGGTTCATAGCAAAAGTTATGTGCTGTCTAGATggctcttcaggcggt
YBR087W	gcgcataatttctactgttgtagatCATTTGGAAGGGTTCATAGCttttttttTAATGTAAGATATGTCATAAATAccatcaacttggAACAAAGCAATATTCCATTTGGAAGGGTTCATAGCAAAAGTTATGTGCTGTCTAGATggctcttcaggcggt
YBR087W	gcgcataatttctactgttgtagatGAAGGGTTCATAGCAAAAGTttttttttTAATGTAAGATATGTCATAAATACTGTccatcaacttggAAGCAATATTCCATTTGGAAGGGTTCATAGCAAAAGTTATGTGCTGTCTAGATggctcttcaggcggt
YBR087W	gcgcataatttctactgttgtagatTACAGTATTTATGACATATCttttttttTAATGTAAGATATGTCATAAATACTGTATAAGTCACACAAccatcaacttggTTTGGAAGGGTTCATAGCAAAAGTTATGTGCTGTCTAGATggctcttcaggcggt
YBR087W	gcgcataatttctactgttgtagatTGACATATCTTACATTAATCttttttttTAATGTAAGATATGTCATAAATACTGTATAAGTCACACAAccatcaacttggTTTGGAAGGGTTCATAGCAAAAGTTATGTGCTGTCTAGATggctcttcaggcggt
YBR087W	gcgcataatttctactgttgtagatTGTGACTTATACAGTATTTAttttttttTAATGTAAGATATGTCATAAATACTGTATAAGTCACACAAAAAGCTGATccatcaacttggGTTCATAGCAAAAGTTATGTGCTGTCTAGATggctcttcaggcggt
YBR087W	gcgcataatttctactgttgtagatTGTGCTGTCTAGATTAATGTttttttttTAATGTAAGATATGTCATAAATACTGTATAAGTCACACAAccatcaacttggTTTGGAAGGGTTCATAGCAAAAGTTATGTGCTGTCTAGATggctcttcaggcggt
YNL312W	gcgcataatttctactgttgtagatATAGGGCAAAGAAGTTATTGttttttttTGAAAATATATAGATTATTTTTTTAGCccatcaacttggCTGACCAGGGTTTTATCTACCCAACTTTTGATGACAATAACTTCTTTGCCCTAggctcttcaggcggt
YNL312W	gcgcataatttctactgttgtagatATGACAATAACTTCTTTGCCttttttttTGAAAATATATAGATTATTTTTTTAGCATTTCccatcaacttggCAGGGTTTTATCTACCCAACTTTTGATGACAATAACTTCTTTGCCCTAggctcttcaggcggt
YNL312W	gcgcataatttctactgttgtagatCCCTATGAAAATATATAGATttttttttTGAAAATATATAGATTATTTTTTTAGCATTTCTTAGTATTccatcaacttggTATCTACCCAACTTTTGATGACAATAACTTCTTTGCCCTAggctcttcaggcggt
YNL312W	gcgcataatttctactgttgtagatTCTACCCAACTTTTGATGACttttttttTGAAAATATATAGATTATTTTTTTAGCccatcaacttggCTGACCAGGGTTTTATCTACCCAACTTTTGATGACAATAACTTCTTTGCCCTAggctcttcaggcggt
YNL312W	gcgcataatttctactgttgtagatTTTGCCCTATGAAAATATATttttttttTGAAAATATATAGATTATTTTTTTAGCATTTCTTAGTATTccatcaacttggTATCTACCCAACTTTTGATGACAATAACTTCTTTGCCCTAggctcttcaggcggt
YLR002C	gcgcataatttctactgttgtagatATATATAGGATCTAGCTATTttttttttTAGCTAGATCCTATATATTAAGTATATAAAGAGCCACGATccatcaacttggGCTACGCTCTCTATCATCTAGATCTAAAGAGTGTTCTAAAggctcttcaggcggt
YLR002C	gcgcataatttctactgttgtagatGAACACTCTTTAGATCTAGAttttttttTAGCTAGATCCTATATATTAAGTATATccatcaacttggTAGTTACAAAGGGGCTACGCTCTCTATCATCTAGATCTAAAGAGTGTTCTAAAggctcttcaggcggt
YLR002C	gcgcataatttctactgttgtagatTAAATAGCTAGATCCTATATttttttttTAGCTAGATCCTATATATTAAGTATATAAAGAGCCACGATccatcaacttggGCTACGCTCTCTATCATCTAGATCTAAAGAGTGTTCTAAAggctcttcaggcggt
YLR002C	gcgcataatttctactgttgtagatTATACTTAATATATAGGATCttttttttTAGCTAGATCCTATATATTAAGTATATAAAGAGCCACGATccatcaacttggGCTACGCTCTCTATCATCTAGATCTAAAGAGTGTTCTAAAggctcttcaggcggt
YNL102W	gcgcataatttctactgttgtagatATATGACTAGCATATTTGATttttttttTAGGTAAGTATTTTGTATGTGTTGTGTccatcaacttggATTGTGGACGTCGCTACGTTGATATGACTAGCATATTTGATTTCATGCTAAATggctcttcaggcggt
YNL102W	gcgcataatttctactgttgtagatATGAGATCACACAACACATAttttttttTAGGTAAGTATTTTGTATGTGTTGTGTGATCTCATGAATATTCTATAccatcaacttggGATATGACTAGCATATTTGATTTCATGCTAAATggctcttcaggcggt
YNL102W	gcgcataatttctactgttgtagatATGCTAAATTAGGTAAGTATttttttttTAGGTAAGTATTTTGTATGTGTTGTGTGATCTCATGAATAccatcaacttggCTACGTTGATATGACTAGCATATTTGATTTCATGCTAAATggctcttcaggcggt
YNL102W	gcgcataatttctactgttgtagatATTTCATGCTAAATTAGGTAttttttttTAGGTAAGTATTTTGTATGTGTTGTGTGATCTCATGAATAccatcaacttggCTACGTTGATATGACTAGCATATTTGATTTCATGCTAAATggctcttcaggcggt
YNL102W	gcgcataatttctactgttgtagatCCTAATTTAGCATGAAATCAttttttttTAGGTAAGTATTTTGTATGTGTTGTGTGAccatcaacttggTGTGGACGTCGCTACGTTGATATGACTAGCATATTTGATTTCATGCTAAATggctcttcaggcggt
YNL102W	gcgcataatttctactgttgtagatGCATGAAATCAAATATGCTAttttttttTAGGTAAGTATTTTGTATGTGTTGTGTccatcaacttggATTGTGGACGTCGCTACGTTGATATGACTAGCATATTTGATTTCATGCTAAATggctcttcaggcggt
YNL102W	gcgcataatttctactgttgtagatGGTAAGTATTTTGTATGTGTttttttttTAGGTAAGTATTTTGTATGTGTTGTGTGATCTCATGAATATTCTccatcaacttggGTTGATATGACTAGCATATTTGATTTCATGCTAAATggctcttcaggcggt
YNL102W	gcgcataatttctactgttgtagatTATGTGTTGTGTGATCTCATttttttttTAGGTAAGTATTTTGTATGTGTTGTGTGATCTCATGAATATTCTATATAGccatcaacttggATGACTAGCATATTTGATTTCATGCTAAATggctcttcaggcggt
YML010W	gcgcataatttctactgttgtagatATCACCAAAAGGAGAACCAAttttttttTAATCACCAAAAGGAGAACCAATATCACCCAAGAAGAAATCAATccatcaacttggTCAAACTATGGTGGTAACAGTACATGGGGAGGTCATggctcttcaggcggt
YML010W	gcgcataatttctactgttgtagatATGACCTCCCCATGTACTGTttttttttTAATCACCAAAAGGAGAACCAATATCAccatcaacttggACAACCAAGGAAATAAGTCAAACTATGGTGGTAACAGTACATGGGGAGGTCATggctcttcaggcggt
YML010W	gcgcataatttctactgttgtagatATTTCTTCTTGGGTGATATTttttttttTAATCACCAAAAGGAGAACCAATATCACCCAAGAAGAAATCAATAAAAAAccatcaacttggTATGGTGGTAACAGTACATGGGGAGGTCATggctcttcaggcggt
YML010W	gcgcataatttctactgttgtagatGGTGATATTGGTTCTCCTTTttttttttTAATCACCAAAAGGAGAACCAATATCACCCAAGAAGAAATCccatcaacttggAAGTCAAACTATGGTGGTAACAGTACATGGGGAGGTCATggctcttcaggcggt
YML010W	gcgcataatttctactgttgtagatGTGATTAATGACCTCCCCATttttttttTAATCACCAAAAGGAGAACCAATATCACCCAAccatcaacttggCAAGGAAATAAGTCAAACTATGGTGGTAACAGTACATGGGGAGGTCATggctcttcaggcggt
YML010W	gcgcataatttctactgttgtagatGTTCTCCTTTTGGTGATTAAttttttttTAATCACCAAAAGGAGAACCAATATCACCCAAGAAGAAATccatcaacttggTAAGTCAAACTATGGTGGTAACAGTACATGGGGAGGTCATggctcttcaggcggt
YML010W	gcgcataatttctactgttgtagatTCCTTTTGGTGATTAATGACttttttttTAATCACCAAAAGGAGAACCAATATCACCCAAGAAGAAATccatcaacttggTAAGTCAAACTATGGTGGTAACAGTACATGGGGAGGTCATggctcttcaggcggt
YOR252W	gcgcataatttctactgttgtagatATCAGAATTAATGATAAAGGttttttttTAAGAAGTGTCGCAGAGGAAccatcaacttggAATACTCTAAGATTGATCAGAATTAATGATAAAGGTGAACAAGTCGTTGGAGGAAATGAAggctcttcaggcggt
YOR252W	gcgcataatttctactgttgtagatATGATAAAGGTGAACAAGTCttttttttTAAGAAGTGTCGCAGAGGAATCTTTATccatcaacttggTAAGATTGATCAGAATTAATGATAAAGGTGAACAAGTCGTTGGAGGAAATGAAggctcttcaggcggt
YOR252W	gcgcataatttctactgttgtagatATTTCCTCCAACGACTTGTTttttttttTAAGAAGTGTCGCAGAGGAATCTTTATccatcaacttggTAAGATTGATCAGAATTAATGATAAAGGTGAACAAGTCGTTGGAGGAAATGAAggctcttcaggcggt
YOR252W	gcgcataatttctactgttgtagatCTCCAACGACTTGTTCACCTttttttttTAAGAAGTGTCGCAGAGGAATCTTTATccatcaacttggTAAGATTGATCAGAATTAATGATAAAGGTGAACAAGTCGTTGGAGGAAATGAAggctcttcaggcggt
YOR252W	gcgcataatttctactgttgtagatCTCTGCGACACTTCTTATTCttttttttTAAGAAGTGTCGCAGAGGAATCTTTATGGTTTATATGCTCccatcaacttggAATTAATGATAAAGGTGAACAAGTCGTTGGAGGAAATGAAggctcttcaggcggt
YOR252W	gcgcataatttctactgttgtagatGAGGAAATGAATAAGAAGTGttttttttTAAGAAGTGTCGCAGAGGAATCTTTATGGTTTATATGCTCccatcaacttggAATTAATGATAAAGGTGAACAAGTCGTTGGAGGAAATGAAggctcttcaggcggt
YDR174W	gcgcataatttctactgttgtagatATGGACGGACAAACTCGTTAttttttttTGATGGACGGACAAACTCGTTACTATTACTCTACTGTCTTTCTAccatcaacttggAAGGATAAGAAGAAGGACAAATCCAACTCTTCTATTggctcttcaggcggt
YDR174W	gcgcataatttctactgttgtagatGAAAGACAGTAGAGTAATAGttttttttTGATGGACGGACAAACTCGTTACTATTACTCTACTGTCTTTCTAAAATAAccatcaacttggAAGAAGAAGGACAAATCCAACTCTTCTATTggctcttcaggcggt
YDR174W	gcgcataatttctactgttgtagatGATTTGTCCTTCTTCTTATCttttttttTGATGGACGGACAAACTCGTTAccatcaacttggAAAGAAGAAGAAGAAGAAGAAGAAGGATAAGAAGAAGGACAAATCCAACTCTTCTATTggctcttcaggcggt
YDR174W	gcgcataatttctactgttgtagatTATTTGATGGACGGACAAACttttttttTGATGGACGGACAAACTCGTTACTATTACTCTACTGTCTTccatcaacttggGAAGAAGGATAAGAAGAAGGACAAATCCAACTCTTCTATTggctcttcaggcggt
YDR174W	gcgcataatttctactgttgtagatTCCGTCCATCAAATAGAAGAttttttttTGATGGACGGACAAACTCGTTACTATTACTCTACTGccatcaacttggAGAAGAAGAAGGATAAGAAGAAGGACAAATCCAACTCTTCTATTggctcttcaggcggt
YGR280C	gcgcataatttctactgttgtagatATGGACTCCAAGGCACTGAAttttttttTAAACATTCCATTGCGTTTCccatcaacttggAAGAGGGCCGCGTTGATGGACTCCAAGGCACTGAATGAGATCTTTATGATAACAAACGACggctcttcaggcggt
YGR280C	gcgcataatttctactgttgtagatCATTGCGTTTCATTGTGTGAttttttttTAAACATTCCATTGCGTTTCATTGTGTGAGCAGCTGGCCAGTCTGCACACccatcaacttggCTGAATGAGATCTTTATGATAACAAACGACggctcttcaggcggt
YGR280C	gcgcataatttctactgttgtagatCGTTTCATTGTGTGAGCAGCttttttttTAAACATTCCATTGCGTTTCATTGTGTGAGCAGCTGGCCAGTCTGCACACccatcaacttggCTGAATGAGATCTTTATGATAACAAACGACggctcttcaggcggt
YGR280C	gcgcataatttctactgttgtagatGTCGTTTGTTATCATAAAGAttttttttTAAACATTCCATTGCGTTTCATTGTGTccatcaacttggCCGCGTTGATGGACTCCAAGGCACTGAATGAGATCTTTATGATAACAAACGACggctcttcaggcggt
YGR280C	gcgcataatttctactgttgtagatTCATAAAGATCTCATTCAGTttttttttTAAACATTCCATTGCGTTTCATTGccatcaacttggGGGCCGCGTTGATGGACTCCAAGGCACTGAATGAGATCTTTATGATAACAAACGACggctcttcaggcggt
YGR280C	gcgcataatttctactgttgtagatTGATAACAAACGACTAAACAttttttttTAAACATTCCATTGCGTTTCATTGTGTGAGCAGCTGGCCAccatcaacttggCTCCAAGGCACTGAATGAGATCTTTATGATAACAAACGACggctcttcaggcggt
YFR028C	gcgcataatttctactgttgtagatATGGAGCCACTTATTTTTCTttttttttTAATTTATTTCATTTTTATATATATATccatcaacttggGGACTACAAGCGCCGCCGGTGGTATAAGAAAAATAAGTGGCTCCATCAAGAAAggctcttcaggcggt
YFR028C	gcgcataatttctactgttgtagatATTTTTATATATATATATATttttttttTAATTTATTTCATTTTTATATATATATATATCATATAATAAAAAAACTTAccatcaacttggATAAGAAAAATAAGTGGCTCCATCAAGAAAggctcttcaggcggt
YFR028C	gcgcataatttctactgttgtagatTATGATATATATATATATAAttttttttTAATTTATTTCATTTTTATATATATATATATCATATAATAAAAAAACccatcaacttggGGTATAAGAAAAATAAGTGGCTCCATCAAGAAAggctcttcaggcggt
YFR028C	gcgcataatttctactgttgtagatTTTCATTTTTATATATATATttttttttTAATTTATTTCATTTTTATATATATATATATCATATAATAAAAAAACTTccatcaacttggTATAAGAAAAATAAGTGGCTCCATCAAGAAAggctcttcaggcggt
YFR028C	gcgcataatttctactgttgtagatTTTCTTGATGGAGCCACTTAttttttttTAATTTATTTCATTTTTATATATATATccatcaacttggGGACTACAAGCGCCGCCGGTGGTATAAGAAAAATAAGTGGCTCCATCAAGAAAggctcttcaggcggt
YGR195W	gcgcataatttctactgttgtagatATGGCGTTTTTTATTCTACCttttttttTAGAATAAAAAACGCCATTAATTGCCACTGTTTATATAAAccatcaacttggGAAACATGCTCAGAAAAGAGTCAGTAACGCCTCTGCTAGGggctcttcaggcggt
YGR195W	gcgcataatttctactgttgtagatTACCTAGCAGAGGCGTTACTttttttttTAGAATAAAAAACGCCATTAATTGCCAccatcaacttggATGAAGAACTGAGGAAACATGCTCAGAAAAGAGTCAGTAACGCCTCTGCTAGGggctcttcaggcggt
YGR195W	gcgcataatttctactgttgtagatTATAAACAGTGGCAATTAATttttttttTAGAATAAAAAACGCCATTAATTGCCACTGTTTATATAAAAGTACATAccatcaacttggCTCAGAAAAGAGTCAGTAACGCCTCTGCTAGGggctcttcaggcggt
YDL147W	gcgcataatttctactgttgtagatATTACAAAAGAGGAAATCATttttttttTGAAGAGATTTTCGAGTAAGTGTCGGccatcaacttggACAATAGGCCATTTAATTACAAAAGAGGAAATCATGCACGGTTTGCAAGCTAAAggctcttcaggcggt
YDL147W	gcgcataatttctactgttgtagatATTTAGCTTGCAAACCGTGCttttttttTGAAGAGATTTTCGAGTAAGTGTCGGAccatcaacttggCAATAGGCCATTTAATTACAAAAGAGGAAATCATGCACGGTTTGCAAGCTAAAggctcttcaggcggt
YDL147W	gcgcataatttctactgttgtagatCAAAAGAGGAAATCATGCACttttttttTGAAGAGATTTTCGAGTAAGTGTCGGAccatcaacttggCAATAGGCCATTTAATTACAAAAGAGGAAATCATGCACGGTTTGCAAGCTAAAggctcttcaggcggt
YDL147W	gcgcataatttctactgttgtagatCAAACCGTGCATGATTTCCTttttttttTGAAGAGATTTTCGAGTAAGTGTCGGccatcaacttggACAATAGGCCATTTAATTACAAAAGAGGAAATCATGCACGGTTTGCAAGCTAAAggctcttcaggcggt
YDL147W	gcgcataatttctactgttgtagatCAAGCTAAATGAAGAGATTTttttttttTGAAGAGATTTTCGAGTAAGTGTCGGATTATCTCAGATCCccatcaacttggAATTACAAAAGAGGAAATCATGCACGGTTTGCAAGCTAAAggctcttcaggcggt
YDL147W	gcgcataatttctactgttgtagatCTCGAAAATCTCTTCATTTAttttttttTGAAGAGATTTTCGAGTAAGTGTCGGATTATCTCAGATCCccatcaacttggAATTACAAAAGAGGAAATCATGCACGGTTTGCAAGCTAAAggctcttcaggcggt
YDL147W	gcgcataatttctactgttgtagatGAGTAAGTGTCGGATTATCTttttttttTGAAGAGATTTTCGAGTAAGTGTCGGATTATCTCAGATCCGGTTTTGATTccatcaacttggGAGGAAATCATGCACGGTTTGCAAGCTAAAggctcttcaggcggt
YDL147W	gcgcataatttctactgttgtagatGCTTGCAAACCGTGCATGATttttttttTGAAGAGATTTTCGAGTAAGTGTCGGAccatcaacttggCAATAGGCCATTTAATTACAAAAGAGGAAATCATGCACGGTTTGCAAGCTAAAggctcttcaggcggt
YGL112C	gcgcataatttctactgttgtagatATTAGTGCGATATTTTTTGGttttttttTAGTGAGAATCGGTTTATACTAATAGTACAAccatcaacttggGAAAAGAGACGACGCAAAAGAATTAATTAGTGCGATATTTTTTGGCGAAggctcttcaggcggt
YGL112C	gcgcataatttctactgttgtagatCCGTTGTACTATTAGTATAAttttttttTAGTGAGAATCGGTTTATACTAATAGTACAACGGTAATGTTATATAccatcaacttggAAAAGAATTAATTAGTGCGATATTTTTTGGCGAAggctcttcaggcggt
YGL112C	gcgcataatttctactgttgtagatGCCAAAAAATATCGCACTAAttttttttTAGTGAGAATCGGTTTATACTAATAGTccatcaacttggTTTTGAAAAGAGACGACGCAAAAGAATTAATTAGTGCGATATTTTTTGGCGAAggctcttcaggcggt
YGL112C	gcgcataatttctactgttgtagatGCGAATAGTGAGAATCGGTTttttttttTAGTGAGAATCGGTTTATACTAATAGTACAACGGTAATGTccatcaacttggCGACGCAAAAGAATTAATTAGTGCGATATTTTTTGGCGAAggctcttcaggcggt
YGL112C	gcgcataatttctactgttgtagatGTATAAACCGATTCTCACTAttttttttTAGTGAGAATCGGTTTATACTAATAGTACAACGGTAATGTccatcaacttggCGACGCAAAAGAATTAATTAGTGCGATATTTTTTGGCGAAggctcttcaggcggt
YGL112C	gcgcataatttctactgttgtagatGTGCGATATTTTTTGGCGAAttttttttTAGTGAGAATCGGTTTATACTAATAGTACAACGGTccatcaacttggAGAGACGACGCAAAAGAATTAATTAGTGCGATATTTTTTGGCGAAggctcttcaggcggt
YGL112C	gcgcataatttctactgttgtagatTACTATTAGTATAAACCGATttttttttTAGTGAGAATCGGTTTATACTAATAGTACAACGGTAATGTccatcaacttggCGACGCAAAAGAATTAATTAGTGCGATATTTTTTGGCGAAggctcttcaggcggt
YGL112C	gcgcataatttctactgttgtagatTATAACATTACCGTTGTACTttttttttTAGTGAGAATCGGTTTATACTAATAGTACAACGGTAATGTTATATAACAGccatcaacttggGAATTAATTAGTGCGATATTTTTTGGCGAAggctcttcaggcggt
YGL112C	gcgcataatttctactgttgtagatTCACTATTCGCCAAAAAATAttttttttTAGTGAGAATCGGTTTATACTAATAGTACAAccatcaacttggGAAAAGAGACGACGCAAAAGAATTAATTAGTGCGATATTTTTTGGCGAAggctcttcaggcggt
YPL178W	gcgcataatttctactgttgtagatATTCTACTGAGGTACGTAGTttttttttTAGAATCAATCAATTTATATCTGAGAAAGATccatcaacttggCAGACCAGGTTTCGATGAAGAAAGAGAAGATGATAACTACGTACCTCAGggctcttcaggcggt
YPL178W	gcgcataatttctactgttgtagatATTGATTCTACTGAGGTACGttttttttTAGAATCAATCAATTTATATCTGAGAAAGATTCTAccatcaacttggCCAGGTTTCGATGAAGAAAGAGAAGATGATAACTACGTACCTCAGggctcttcaggcggt
YPL178W	gcgcataatttctactgttgtagatGATGAAGAAAGAGAAGATGAttttttttTAGAATCAATCAATTTATATCTGAGAAccatcaacttggCTTTCAGACCAGGTTTCGATGAAGAAAGAGAAGATGATAACTACGTACCTCAGggctcttcaggcggt
YPL178W	gcgcataatttctactgttgtagatTACTGAGGTACGTAGTTATCttttttttTAGAATCAATCAATTTATATCTGAGAAccatcaacttggCTTTCAGACCAGGTTTCGATGAAGAAAGAGAAGATGATAACTACGTACCTCAGggctcttcaggcggt
YPL178W	gcgcataatttctactgttgtagatTCAGATATAAATTGATTGATttttttttTAGAATCAATCAATTTATATCTGAGAAAGATTCTACACACccatcaacttggTTTCGATGAAGAAAGAGAAGATGATAACTACGTACCTCAGggctcttcaggcggt
YDR087C	gcgcataatttctactgttgtagatATTCTTCCTGGCGGTAGTATttttttttTGATTCTTCCTGGCGGTAGTATGTAAGTAATCGTAAGTCGCTCAccatcaacttggTCTGAAGAAGAGGAAGAGGAAGAGTGGAAGGGATTTggctcttcaggcggt
YDR087C	gcgcataatttctactgttgtagatCACTCTTCCTCTTCCTCTTCttttttttTGATTCTTCCTGGCGGTAGTATGTAccatcaacttggTAATGATTCCAGTAACGAATCTGAAGAAGAGGAAGAGGAAGAGTGGAAGGGATTTggctcttcaggcggt
YDR087C	gcgcataatttctactgttgtagatCATACTACCGCCAGGAAGAAttttttttTGATTCTTCCTGGCGGTAGTATGTAAGTAATCGTAAGTCGccatcaacttggCGAATCTGAAGAAGAGGAAGAGGAAGAGTGGAAGGGATTTggctcttcaggcggt
YDR087C	gcgcataatttctactgttgtagatCGATTACTTACATACTACCGttttttttTGATTCTTCCTGGCGGTAGTATGTAAGTAATCGTAAGTCGCTCATccatcaacttggCTGAAGAAGAGGAAGAGGAAGAGTGGAAGGGATTTggctcttcaggcggt
YDR087C	gcgcataatttctactgttgtagatCTGGCGGTAGTATGTAAGTAttttttttTGATTCTTCCTGGCGGTAGTATGTAAGTAATCGTAAGTCGCTCATATAAAccatcaacttggGAAGAGGAAGAGGAAGAGTGGAAGGGATTTggctcttcaggcggt
YDR087C	gcgcataatttctactgttgtagatCTTACATACTACCGCCAGGAttttttttTGATTCTTCCTGGCGGTAGTATGTAAGTAATCGTAAGTCGccatcaacttggCGAATCTGAAGAAGAGGAAGAGGAAGAGTGGAAGGGATTTggctcttcaggcggt
YPR010C	gcgcataatttctactgttgtagatATTTACCATTCTATATCAATttttttttTAGAGAAATACCCTTCTTTCCAAATTGATATAGAATGGTAAATGAAGGCTccatcaacttggATAAGATTGCGTTATAATGTAGAGCCCAAAggctcttcaggcggt
YPR010C	gcgcataatttctactgttgtagatCCATTCTATATCAATTTGGAttttttttTAGAGAAATACCCTTCTTTCCAAATTGATATAGAATGGTAAATGAAGGCTccatcaacttggATAAGATTGCGTTATAATGTAGAGCCCAAAggctcttcaggcggt
YPR010C	gcgcataatttctactgttgtagatCGTTATAATGTAGAGCCCAAttttttttTAGAGAAATACCCTTCTTTCCAAATTGATATAGAccatcaacttggGCTATCCGCAATGGGTATAAGATTGCGTTATAATGTAGAGCCCAAAggctcttcaggcggt
YPR010C	gcgcataatttctactgttgtagatGAAAGAAGGGTATTTCTCTAttttttttTAGAGAAATACCCTTCTTTCCAAATTGATATAGAATGGTAccatcaacttggCGCAATGGGTATAAGATTGCGTTATAATGTAGAGCCCAAAggctcttcaggcggt
YPR010C	gcgcataatttctactgttgtagatGGCTCTACATTATAACGCAAttttttttTAGAGAAATACCCTTCTTTCCAAATTGccatcaacttggACTCTGAGCTATCCGCAATGGGTATAAGATTGCGTTATAATGTAGAGCCCAAAggctcttcaggcggt
YPR010C	gcgcataatttctactgttgtagatTAATGTAGAGCCCAAATAGAttttttttTAGAGAAATACCCTTCTTTCCAAATTGATATAGAATGGTccatcaacttggCCGCAATGGGTATAAGATTGCGTTATAATGTAGAGCCCAAAggctcttcaggcggt
YPR010C	gcgcataatttctactgttgtagatTATATCAATTTGGAAAGAAGttttttttTAGAGAAATACCCTTCTTTCCAAATTGATATAGAATGGTAAATGccatcaacttggATGGGTATAAGATTGCGTTATAATGTAGAGCCCAAAggctcttcaggcggt
YPR010C	gcgcataatttctactgttgtagatTCTATTTGGGCTCTACATTAttttttttTAGAGAAATACCCTTCTTTCCAAATTGATccatcaacttggTCTGAGCTATCCGCAATGGGTATAAGATTGCGTTATAATGTAGAGCCCAAAggctcttcaggcggt
YKL059C	gcgcataatttctactgttgtagatATTTCTTAGGGCTTGCGTCAttttttttTGAATAACAATACTGACAGTACTAAATccatcaacttggCTCCAACGGCTACTATCACAAATCCTCATCAAGCTGACGCAAGCCCTAAGAAAggctcttcaggcggt
YKL059C	gcgcataatttctactgttgtagatCGTCAGCTTGATGAGGATTTttttttttTGAATAACAATACTGACAGTAccatcaacttggTCATGCCTCCAACGGCTACTATCACAAATCCTCATCAAGCTGACGCAAGCCCTAAGAAAggctcttcaggcggt
YKL059C	gcgcataatttctactgttgtagatGGGCTTGCGTCAGCTTGATGttttttttTGAATAACAATACTGACAGTACTAAATccatcaacttggCTCCAACGGCTACTATCACAAATCCTCATCAAGCTGACGCAAGCCCTAAGAAAggctcttcaggcggt
YKL059C	gcgcataatttctactgttgtagatGTACTGTCAGTATTGTTATTttttttttTGAATAACAATACTGACAGTACTAAATAATTGCCTACTTGccatcaacttggTATCACAAATCCTCATCAAGCTGACGCAAGCCCTAAGAAAggctcttcaggcggt
YKL059C	gcgcataatttctactgttgtagatTTTAGTACTGTCAGTATTGTttttttttTGAATAACAATACTGACAGTACTAAATAATTGCCTACTTGccatcaacttggTATCACAAATCCTCATCAAGCTGACGCAAGCCCTAAGAAAggctcttcaggcggt
YER159C	gcgcataatttctactgttgtagatATTTTACACTAAGTTACATCttttttttTGAGCAGAACGGGGCGATGTAACTTAGTGTAAAATGAATACCACATCccatcaacttggGAAGGCCAAACACAACCGGAGGAAGAGAGTGCCggctcttcaggcggt
YER159C	gcgcataatttctactgttgtagatCACTAAGTTACATCGCCCCGttttttttTGAGCAGAACGGGGCGATGTAACTTAGTGTAAAATGAATACccatcaacttggGTAGAAGAAGGCCAAACACAACCGGAGGAAGAGAGTGCCggctcttcaggcggt
YER159C	gcgcataatttctactgttgtagatCATCGCCCCGTTCTGCTCAGttttttttTGAGCAGAACGGGGCGATGTAACTTAGTGTAAAATGAATAccatcaacttggCGTAGAAGAAGGCCAAACACAACCGGAGGAAGAGAGTGCCggctcttcaggcggt
YER159C	gcgcataatttctactgttgtagatCTCCGGTTGTGTTTGGCCTTttttttttTGAGCAGAACGGGGCGATGTAACccatcaacttggTTAAGGGAAGGTCTATGCGTAGAAGAAGGCCAAACACAACCGGAGGAAGAGAGTGCCggctcttcaggcggt
YER159C	gcgcataatttctactgttgtagatTGCTCAGGCACTCTCTTCCTttttttttTGAGCAGAACGGGGCGATGTAACTTAGTGTAccatcaacttggAGGTCTATGCGTAGAAGAAGGCCAAACACAACCGGAGGAAGAGAGTGCCggctcttcaggcggt
YOR340C	gcgcataatttctactgttgtagatATTTTTTCTCATTTTTCCCGttttttttTAGGACGGGAAAAATGAGAAAAAATCAAAACAAATAAAGAccatcaacttggCACCAGTGAAAGCAATGATGGTGAATCGAGTGATAGTGATggctcttcaggcggt
YOR340C	gcgcataatttctactgttgtagatCCGTCCTAATCACTATCACTttttttttTAGGACGGGAAAAATGAGAAAAAATCAAAACAAccatcaacttggAGGAAAACACCAGTGAAAGCAATGATGGTGAATCGAGTGATAGTGATggctcttcaggcggt
YOR340C	gcgcataatttctactgttgtagatGGACGGGAAAAATGAGAAAAttttttttTAGGACGGGAAAAATGAGAAAAAATCAAAACAAATAAAGATATAccatcaacttggAGTGAAAGCAATGATGGTGAATCGAGTGATAGTGATggctcttcaggcggt
YOR340C	gcgcataatttctactgttgtagatTCATTTTTCCCGTCCTAATCttttttttTAGGACGGGAAAAATGAGAAAAAATCAAAACAAATAAAGAccatcaacttggCACCAGTGAAAGCAATGATGGTGAATCGAGTGATAGTGATggctcttcaggcggt
YOR340C	gcgcataatttctactgttgtagatTTTGTTTTGATTTTTTCTCAttttttttTAGGACGGGAAAAATGAGAAAAAATCAAAACAAATAAAGATATACGccatcaacttggTGAAAGCAATGATGGTGAATCGAGTGATAGTGATggctcttcaggcggt
YOR340C	gcgcataatttctactgttgtagatTTTTGATTTTTTCTCATTTTttttttttTAGGACGGGAAAAATGAGAAAAAATCAAAACAAATAAAGATAccatcaacttggCCAGTGAAAGCAATGATGGTGAATCGAGTGATAGTGATggctcttcaggcggt
YFR037C	gcgcataatttctactgttgtagatCAAAATTGCAGCCCCAGGTGttttttttTAAAAAAATATATAAGAAAAAAAAAAAccatcaacttggAAGGCGACTCCATTGCAAAATTGCAGCCCCAGGTGTACAAACCGTGGTCATTGggctcttcaggcggt
YFR037C	gcgcataatttctactgttgtagatCAATGACCACGGTTTGTACAttttttttTAAAAAAATATATAAGAAAAAAAAAAAccatcaacttggAAGGCGACTCCATTGCAAAATTGCAGCCCCAGGTGTACAAACCGTGGTCATTGggctcttcaggcggt
YFR037C	gcgcataatttctactgttgtagatCAGCCCCAGGTGTACAAACCttttttttTAAAAAAATATATAAGAAAAAAAAAAAccatcaacttggAAGGCGACTCCATTGCAAAATTGCAGCCCCAGGTGTACAAACCGTGGTCATTGggctcttcaggcggt
YFR037C	gcgcataatttctactgttgtagatTAAAAAAATATATAAGAAAAttttttttTAAAAAAATATATAAGAAAAAAAAAAAAAAAAAAAAAGAGAGccatcaacttggCAAAATTGCAGCCCCAGGTGTACAAACCGTGGTCATTGggctcttcaggcggt
YFR037C	gcgcataatttctactgttgtagatTATATTTTTTTACAATGACCttttttttTAAAAAAATATATAAGAAAAAAAAAAAAAAAAAAAAAccatcaacttggCATTGCAAAATTGCAGCCCCAGGTGTACAAACCGTGGTCATTGggctcttcaggcggt
YDL060W	gcgcataatttctactgttgtagatCAAGGTAACGAAGGCATGGGttttttttTAAAGTGATAAAAATATACACGTATccatcaacttggTATGTCCTTGTACAAACGTATGTGGCCCATGCCTTCGTTACCTTGGAATGGTATGggctcttcaggcggt
YDL060W	gcgcataatttctactgttgtagatCATACCATTCCAAGGTAACGttttttttTAAAGTGATAAAAATATACACGTATATccatcaacttggTGTCCTTGTACAAACGTATGTGGCCCATGCCTTCGTTACCTTGGAATGGTATGggctcttcaggcggt
YDL060W	gcgcataatttctactgttgtagatCCTTGGAATGGTATGTAAAGttttttttTAAAGTGATAAAAATATACACGTATATATATATATATATAccatcaacttggACGTATGTGGCCCATGCCTTCGTTACCTTGGAATGGTATGggctcttcaggcggt
YDL060W	gcgcataatttctactgttgtagatGAATGGTATGTAAAGTGATAttttttttTAAAGTGATAAAAATATACACGTATATATATATATATATAccatcaacttggACGTATGTGGCCCATGCCTTCGTTACCTTGGAATGGTATGggctcttcaggcggt
YDL060W	gcgcataatttctactgttgtagatGTTACCTTGGAATGGTATGTttttttttTAAAGTGATAAAAATATACACGTATATATATATATAccatcaacttggACAAACGTATGTGGCCCATGCCTTCGTTACCTTGGAATGGTATGggctcttcaggcggt
YDL060W	gcgcataatttctactgttgtagatTACAAACGTATGTGGCCCATttttttttTAAAGTGATAAAAATATACAccatcaacttggGTTGCTATGTCCTTGTACAAACGTATGTGGCCCATGCCTTCGTTACCTTGGAATGGTATGggctcttcaggcggt
YDL060W	gcgcataatttctactgttgtagatTCACTTTACATACCATTCCAttttttttTAAAGTGATAAAAATATACACGTATATATATATccatcaacttggTGTACAAACGTATGTGGCCCATGCCTTCGTTACCTTGGAATGGTATGggctcttcaggcggt
YCR063W	gcgcataatttctactgttgtagatCACATCCACGGCAGCCGCAGttttttttTAACGACTATATGCACGTTGCAGTccatcaacttggAGGTGTCCTTCCATCAGTGCGTCCACTGCGGCTGCCGTGGATGTGCAAGCACAGACggctcttcaggcggt
YCR063W	gcgcataatttctactgttgtagatCATCAGTGCGTCCACTGCGGttttttttTAACGACTATATGCACGTTGccatcaacttggACACAGGTGTCCTTCCATCAGTGCGTCCACTGCGGCTGCCGTGGATGTGCAAGCACAGACggctcttcaggcggt
YCR063W	gcgcataatttctactgttgtagatCATGGCCAGAACAATACTGCttttttttTAACGACTATATGCACGTTGCAGTATTGTTCTGGCCATGTAATTATCTCTccatcaacttggTGCGGCTGCCGTGGATGTGCAAGCACAGACggctcttcaggcggt
YCR063W	gcgcataatttctactgttgtagatGTCTGTGCTTGCACATCCACttttttttTAACGACTATATGCACGTTGCAGTATTccatcaacttggTGTCCTTCCATCAGTGCGTCCACTGCGGCTGCCGTGGATGTGCAAGCACAGACggctcttcaggcggt
YGL207W	gcgcataatttctactgttgtagatCACCCCTATCAGCCCTAGCAttttttttTAGACTTTATAACACTTACTGccatcaacttggACTGGGATGAATTAGAGAAAAAGGCTGCTAGGGCTGATAGGGGTGCAAACTTTAGAGATggctcttcaggcggt
YGL207W	gcgcataatttctactgttgtagatCTGGTGAAACCCAGTAAGTGttttttttTAGACTTTATAACACTTACTGGGTTTCACCAGCAAGACCTTGATccatcaacttggGCTGCTAGGGCTGATAGGGGTGCAAACTTTAGAGATggctcttcaggcggt
YGL207W	gcgcataatttctactgttgtagatGACTTTATAACACTTACTGGttttttttTAGACTTTATAACACTTACTGGGTTTCACCAGCAAGACCTTGATccatcaacttggGCTGCTAGGGCTGATAGGGGTGCAAACTTTAGAGATggctcttcaggcggt
YGL207W	gcgcataatttctactgttgtagatGAGAAAAAGGCTGCTAGGGCttttttttTAGACTTTATAACACTTACTccatcaacttggGACTGGGATGAATTAGAGAAAAAGGCTGCTAGGGCTGATAGGGGTGCAAACTTTAGAGATggctcttcaggcggt
YGL207W	gcgcataatttctactgttgtagatGAGATTAGACTTTATAACACttttttttTAGACTTTATAACACTTACTGGGTTTCACCAGCAAGACCTccatcaacttggAAAGGCTGCTAGGGCTGATAGGGGTGCAAACTTTAGAGATggctcttcaggcggt
YGL207W	gcgcataatttctactgttgtagatTAAAGTCTAATCTCTAAAGTttttttttTAGACTTTATAACACTTACTGGGTTTCACCAGCAccatcaacttggAGAGAAAAAGGCTGCTAGGGCTGATAGGGGTGCAAACTTTAGAGATggctcttcaggcggt
YGL207W	gcgcataatttctactgttgtagatTAACACTTACTGGGTTTCACttttttttTAGACTTTATAACACTTACTGGGTTTCACCAGCAAGACCTTGATCTGACAccatcaacttggAGGGCTGATAGGGGTGCAAACTTTAGAGATggctcttcaggcggt
YCR087C-A	gcgcataatttctactgttgtagatCATACCTGATTTGCCCCTCAttttttttTAATCGGAATTTTATGTGTAGATATATccatcaacttggTCTTGAAAAGTCTGGTTGTGGATTCTGAGGGGCAAATCAGGTATGCAAAGGAAggctcttcaggcggt
YCR087C-A	gcgcataatttctactgttgtagatCGATTATTCCTTTGCATACCttttttttTAATCGGAATTTTATGTGTAGATATATAGACccatcaacttggGAAAAGTCTGGTTGTGGATTCTGAGGGGCAAATCAGGTATGCAAAGGAAggctcttcaggcggt
YCR087C-A	gcgcataatttctactgttgtagatCTTTGCATACCTGATTTGCCttttttttTAATCGGAATTTTATGTGTAGATATATccatcaacttggTCTTGAAAAGTCTGGTTGTGGATTCTGAGGGGCAAATCAGGTATGCAAAGGAAggctcttcaggcggt
YCR087C-A	gcgcataatttctactgttgtagatTGAGGGGCAAATCAGGTATGttttttttTAATCGGAATTTTATGTGTAGATATATccatcaacttggTCTTGAAAAGTCTGGTTGTGGATTCTGAGGGGCAAATCAGGTATGCAAAGGAAggctcttcaggcggt
YCR087C-A	gcgcataatttctactgttgtagatTGGATTCTGAGGGGCAAATCttttttttTAATCGGAATTTTATGTGTAGATATATccatcaacttggTCTTGAAAAGTCTGGTTGTGGATTCTGAGGGGCAAATCAGGTATGCAAAGGAAggctcttcaggcggt
YCR087C-A	gcgcataatttctactgttgtagatTGTGTAGATATATAGACATTttttttttTAATCGGAATTTTATGTGTAGATATATAGACATTATGTAGCAGCTTACTCccatcaacttggTCTGAGGGGCAAATCAGGTATGCAAAGGAAggctcttcaggcggt
YER092W	gcgcataatttctactgttgtagatCATAGACCCAGGCACTTCCCttttttttTAACGGTTTTGTATGCTGTGGTGTAGGGAAGTGCCTGGGTCTATGGAATAccatcaacttggCCATTATTATATAATGATACGCACACACCAggctcttcaggcggt
YER092W	gcgcataatttctactgttgtagatCCTACACCACAGCATACAAAttttttttTAACGGTTTTGTATGCTGTGGTGTAGGGAAGTGCCTGGGTccatcaacttggCAAGGAAACCCCATTATTATATAATGATACGCACACACCAggctcttcaggcggt
YER092W	gcgcataatttctactgttgtagatTATAATGATACGCACACACCttttttttTAACGGTTTTGTATGCTGTGGTGTAGGGAAGTGCccatcaacttggTCTGTACAAGGAAACCCCATTATTATATAATGATACGCACACACCAggctcttcaggcggt
YER092W	gcgcataatttctactgttgtagatTATGCTGTGGTGTAGGGAAGttttttttTAACGGTTTTGTATGCTGTGGTGTAGGGAAGTGCCTGGGTCTATGGAATAccatcaacttggCCATTATTATATAATGATACGCACACACCAggctcttcaggcggt
YER092W	gcgcataatttctactgttgtagatTGGTGTGTGCGTATCATTATttttttttTAACGGTTTTGTATGCTGTGGTGTAGGccatcaacttggCTTATACTCTGTACAAGGAAACCCCATTATTATATAATGATACGCACACACCAggctcttcaggcggt
YLR409C	gcgcataatttctactgttgtagatCATGGGAGTGGCAGCTTTTGttttttttTGAGCATTATATAGAACAAGTATATTAccatcaacttggTAGATGATCTTGTGAAGTTTTGCATGGGAGTGGCAGCTTTTGTGACCACCGCGggctcttcaggcggt
YLR409C	gcgcataatttctactgttgtagatCTAATATACTTGTTCTATATttttttttTGAGCATTATATAGAACAAGTATATTAGTAACAAAGGCAGccatcaacttggGAAGTTTTGCATGGGAGTGGCAGCTTTTGTGACCACCGCGggctcttcaggcggt
YLR409C	gcgcataatttctactgttgtagatTATAGAACAAGTATATTAGTttttttttTGAGCATTATATAGAACAAGTATATTAGTAACAAAGGCAGATTGTATATTccatcaacttggATGGGAGTGGCAGCTTTTGTGACCACCGCGggctcttcaggcggt
YLR409C	gcgcataatttctactgttgtagatTATATAATGCTCACGCGGTGttttttttTGAGCATTATATAGAACAAGTATATTAGTAACAAAGGCccatcaacttggGTGAAGTTTTGCATGGGAGTGGCAGCTTTTGTGACCACCGCGggctcttcaggcggt
YLR409C	gcgcataatttctactgttgtagatTGAAGTTTTGCATGGGAGTGttttttttTGAGCATTATATAGAACAAGTATAccatcaacttggGATTAGATGATCTTGTGAAGTTTTGCATGGGAGTGGCAGCTTTTGTGACCACCGCGggctcttcaggcggt
YLR409C	gcgcataatttctactgttgtagatTGACCACCGCGTGAGCATTAttttttttTGAGCATTATATAGAACAAGTATATTAGTAACAAAGGCAGccatcaacttggGAAGTTTTGCATGGGAGTGGCAGCTTTTGTGACCACCGCGggctcttcaggcggt
YPR065W	gcgcataatttctactgttgtagatCATTTCTTCTTTCCGTTATAttttttttTGATTTTTTTTTTCCATTTCTTCTTTCCGTTATATTATATTATACTATATccatcaacttggACCGCTAAAACTAGCCTAGTTTCTCCGAAAggctcttcaggcggt
YPR065W	gcgcataatttctactgttgtagatGGAGAAACTAGGCTAGTTTTttttttttTGATTTTTTTTTTCCATTTCTTCTTTCccatcaacttggTAAACTCAAGCAACACTGAGGTCACCGCTAAAACTAGCCTAGTTTCTCCGAAAggctcttcaggcggt
YPR065W	gcgcataatttctactgttgtagatTCCGAAATGATTTTTTTTTTttttttttTGATTTTTTTTTTCCATTTCTTCTTTCCGTTATATTATATccatcaacttggCACTGAGGTCACCGCTAAAACTAGCCTAGTTTCTCCGAAAggctcttcaggcggt
YDL182W	gcgcataatttctactgttgtagatCCAAACCATTACATTATGTTttttttttTAACGTTCCCAAACCATTACATTATGTTCTTTCACTTATTACATACGATAccatcaacttggCCCGCCGCCAAGCGGACTAAGCCATCCGCCggctcttcaggcggt
YDL182W	gcgcataatttctactgttgtagatGGAACGTTAGGCGGATGGCTttttttttTAACGTTCCCAAACCATTACATTATGTTCTTTCAccatcaacttggGGAACTGGCCACCATCCCCGCCGCCAAGCGGACTAAGCCATCCGCCggctcttcaggcggt
YDL182W	gcgcataatttctactgttgtagatGGCGGATGGCTTAGTCCGCTttttttttTAACGTTCCCAAACCATTACATTATGTccatcaacttggATGTACCGGAACTGGCCACCATCCCCGCCGCCAAGCGGACTAAGCCATCCGCCggctcttcaggcggt
YDL182W	gcgcataatttctactgttgtagatGTCCGCTTGGCGGCGGGGATttttttttTAACGTTCCCAAACCATTACATccatcaacttggCAGCGATGTACCGGAACTGGCCACCATCCCCGCCGCCAAGCGGACTAAGCCATCCGCCggctcttcaggcggt
YPR034W	gcgcataatttctactgttgtagatCCACTAGTTTGTTGCGTTCGttttttttTAGTGGTAAGGCGCAAATATCCAAAAGGGATccatcaacttggAACGCTGAAAAGAGACAGAAAGCAGTCGCAGGCTACGAACGCAACAAACggctcttcaggcggt
YPR034W	gcgcataatttctactgttgtagatCGCCTTACCACTAGTTTGTTttttttttTAGTGGTAAGGCGCAAATATCCAAAAGGGATTGTAGGCccatcaacttggAAAAGAGACAGAAAGCAGTCGCAGGCTACGAACGCAACAAACggctcttcaggcggt
YPR034W	gcgcataatttctactgttgtagatCGTTCGTAGCCTGCGACTGCttttttttTAGTGGTAAGGCGCAAATATCCAAAAGccatcaacttggACGAAACGCTGAAAAGAGACAGAAAGCAGTCGCAGGCTACGAACGCAACAAACggctcttcaggcggt
YPR034W	gcgcataatttctactgttgtagatGATATTTGCGCCTTACCACTttttttttTAGTGGTAAGGCGCAAATATCCAAAAGGGATTGTAGGCGGccatcaacttggAAGAGACAGAAAGCAGTCGCAGGCTACGAACGCAACAAACggctcttcaggcggt
YPR034W	gcgcataatttctactgttgtagatGTAGCCTGCGACTGCTTTCTttttttttTAGTGGTAAGGCGCAAATATCCccatcaacttggAGATTACGAAACGCTGAAAAGAGACAGAAAGCAGTCGCAGGCTACGAACGCAACAAACggctcttcaggcggt
YPR034W	gcgcataatttctactgttgtagatTAGCCGCCTACAATCCCTTTttttttttTAGTGGTAAGGCGCAAATATCCAAAAGGGATTGTAGGCGGCTAGAAGGAGccatcaacttggAAGCAGTCGCAGGCTACGAACGCAACAAACggctcttcaggcggt
YNL246W	gcgcataatttctactgttgtagatCCACTATCCGACGAGGAACCttttttttTAGTAGTCTAGGTCCGGAGCGGGccatcaacttggGGTGAGGTGGACTTGCCACTATCCGACGAGGAACCAAGCTCTAAGAAAAGGAAAGTTggctcttcaggcggt
YNL246W	gcgcataatttctactgttgtagatCTTTTCTTAGAGCTTGGTTCttttttttTAGTAGTCTAGGTCCGGAGCGGGCTTGccatcaacttggAGGTGGACTTGCCACTATCCGACGAGGAACCAAGCTCTAAGAAAAGGAAAGTTggctcttcaggcggt
YNL246W	gcgcataatttctactgttgtagatGTAGTCTAGGTCCGGAGCGGttttttttTAGTAGTCTAGGTCCGGAGCGGGCTTGGACAACGGTTTCCCTCGccatcaacttggTCCGACGAGGAACCAAGCTCTAAGAAAAGGAAAGTTggctcttcaggcggt
YNL246W	gcgcataatttctactgttgtagatTCCAAGCCCGCTCCGGACCTttttttttTAGTAGTCTAGGTCCGGAGCGGGCTTGGACAACGGTTTCCCccatcaacttggCTATCCGACGAGGAACCAAGCTCTAAGAAAAGGAAAGTTggctcttcaggcggt
YJL122W	gcgcataatttctactgttgtagatCCATGAGTTAGGCACTTACGttttttttTGAGTTAGGCACTTACGTATCTTGTATAGTAGGAATGGCTccatcaacttggAAACGGACAAGGCACCACCCTGGGCGGCCCATTTTTCCCAggctcttcaggcggt
YJL122W	gcgcataatttctactgttgtagatCGTATCTTGTATAGTAGGAAttttttttTGAGTTAGGCACTTACGTATCTTGTATAGTAGGAATGGCTCGGTTTATGTccatcaacttggGGCACCACCCTGGGCGGCCCATTTTTCCCAggctcttcaggcggt
YJL122W	gcgcataatttctactgttgtagatCTACTATACAAGATACGTAAttttttttTGAGTTAGGCACTTACGTATCTTGTATAGTAGGAATGGCTCGGTccatcaacttggGGACAAGGCACCACCCTGGGCGGCCCATTTTTCCCAggctcttcaggcggt
YJL122W	gcgcataatttctactgttgtagatGGCACTTACGTATCTTGTATttttttttTGAGTTAGGCACTTACGTATCTTGTATAGTAGGAATGGCTCGGTTTATGccatcaacttggAGGCACCACCCTGGGCGGCCCATTTTTCCCAggctcttcaggcggt
YDL051W	gcgcataatttctactgttgtagatCCGATGACGATGAGGAGCACttttttttTGATTCTTGTGTTTCTTCTGGTTCTCGTAccatcaacttggTCAAAAGAGGACTCTTCTGCCATTGCCGATGACGATGAGGAGCACAAGGAGggctcttcaggcggt
YDL051W	gcgcataatttctactgttgtagatTGCCATTGCCGATGACGATGttttttttTGATTCTTGTGTTTCTTCTGGTTCTCGccatcaacttggAGTCAAAAGAGGACTCTTCTGCCATTGCCGATGACGATGAGGAGCACAAGGAGggctcttcaggcggt
YDL051W	gcgcataatttctactgttgtagatTGCTCCTCATCGTCATCGGCttttttttTGATTCTTGTGTTTCTTCTGGTTCTCGccatcaacttggAGTCAAAAGAGGACTCTTCTGCCATTGCCGATGACGATGAGGAGCACAAGGAGggctcttcaggcggt
YDL051W	gcgcataatttctactgttgtagatTGTTTCTTCTGGTTCTCGTAttttttttTGATTCTTGTGTTTCTTCTGGTTCTCGTATCTCATTATCATAGCATATTAccatcaacttggATTGCCGATGACGATGAGGAGCACAAGGAGggctcttcaggcggt
YBL046W	gcgcataatttctactgttgtagatCCTAATGGACTGCTAATATTttttttttTGATCGAGAGATGACTTCTCTAccatcaacttggGATTGCTGGTATTACCTACCGTGAGAATATTAGCAGTCCATTAGGCAAGAAGTCCAGAggctcttcaggcggt
YBL046W	gcgcataatttctactgttgtagatCCTACCGTGAGAATATTAGCttttttttTGATCGAGAGATGACTTCTCTccatcaacttggCGATTGCTGGTATTACCTACCGTGAGAATATTAGCAGTCCATTAGGCAAGAAGTCCAGAggctcttcaggcggt
YBL046W	gcgcataatttctactgttgtagatGCAGTCCATTAGGCAAGAAGttttttttTGATCGAGAGATGACTTCTCTACCAACAAccatcaacttggGGTATTACCTACCGTGAGAATATTAGCAGTCCATTAGGCAAGAAGTCCAGAggctcttcaggcggt
YBL046W	gcgcataatttctactgttgtagatGGCAAGAAGTCCAGATGATCttttttttTGATCGAGAGATGACTTCTCTACCAACAACTTCCCATTTGccatcaacttggCCGTGAGAATATTAGCAGTCCATTAGGCAAGAAGTCCAGAggctcttcaggcggt
YBL046W	gcgcataatttctactgttgtagatGTAGAGAAGTCATCTCTCGAttttttttTGATCGAGAGATGACTTCTCTACCAACAACTTCCCATTTGccatcaacttggCCGTGAGAATATTAGCAGTCCATTAGGCAAGAAGTCCAGAggctcttcaggcggt
YBL046W	gcgcataatttctactgttgtagatTGCAAATGGGAAGTTGTTGGttttttttTGATCGAGAGATGACTTCTCTACCAACAACTTCCCATTTGCATAATATCAccatcaacttggATTAGCAGTCCATTAGGCAAGAAGTCCAGAggctcttcaggcggt
YAL019W	gcgcataatttctactgttgtagatCCTTCGGTTTCGAGTTTTCAttttttttTAAATAAATAAAAATATAGTAAAAccatcaacttggATATGTTGGAGGATATAATTTATGATGAAAACTCGAAACCGAAGGGAACCAAAGAAggctcttcaggcggt
YAL019W	gcgcataatttctactgttgtagatCTATATTTTTATTTATTTATttttttttTAAATAAATAAAAATATAGTAAAAAAGTAAATAGATAAGCccatcaacttggAATTTATGATGAAAACTCGAAACCGAAGGGAACCAAAGAAggctcttcaggcggt
YAL019W	gcgcataatttctactgttgtagatCTTTTTTACTATATTTTTATttttttttTAAATAAATAAAAATATAGTAAAAAAGTAAATAGATAAGCccatcaacttggAATTTATGATGAAAACTCGAAACCGAAGGGAACCAAAGAAggctcttcaggcggt
YAL019W	gcgcataatttctactgttgtagatGTTCCCTTCGGTTTCGAGTTttttttttTAAATAAATAAAAATATAGTAAAAAAGccatcaacttggTGTTGGAGGATATAATTTATGATGAAAACTCGAAACCGAAGGGAACCAAAGAAggctcttcaggcggt
YAL019W	gcgcataatttctactgttgtagatTCTATTTACTTTTTTACTATttttttttTAAATAAATAAAAATATAGTAAAAAAGTAAATAGATAAGCAGAAAATccatcaacttggGATGAAAACTCGAAACCGAAGGGAACCAAAGAAggctcttcaggcggt
YAL019W	gcgcataatttctactgttgtagatTGATGAAAACTCGAAACCGAttttttttTAAATAAATAAAAATATAGTAAAAAAGccatcaacttggTGTTGGAGGATATAATTTATGATGAAAACTCGAAACCGAAGGGAACCAAAGAAggctcttcaggcggt
YAL019W	gcgcataatttctactgttgtagatTGCTTATCTATTTACTTTTTttttttttTAAATAAATAAAAATATAGTAAAAAAGTAAATAGATAAGCAGAAAATAAAccatcaacttggGAAAACTCGAAACCGAAGGGAACCAAAGAAggctcttcaggcggt
YAL019W	gcgcataatttctactgttgtagatTTTATTCTTTGGTTCCCTTCttttttttTAAATAAATAAAAATATAGTAAAAAAGTAccatcaacttggTTGGAGGATATAATTTATGATGAAAACTCGAAACCGAAGGGAACCAAAGAAggctcttcaggcggt
YAL019W	gcgcataatttctactgttgtagatTTTATTTATTCTTTGGTTCCttttttttTAAATAAATAAAAATATAGTAAAAAAGTAAATAccatcaacttggAGGATATAATTTATGATGAAAACTCGAAACCGAAGGGAACCAAAGAAggctcttcaggcggt
YAL019W	gcgcataatttctactgttgtagatTTTGGTTCCCTTCGGTTTCGttttttttTAAATAAATAAAAATATAGTAAAAAAGccatcaacttggTGTTGGAGGATATAATTTATGATGAAAACTCGAAACCGAAGGGAACCAAAGAAggctcttcaggcggt
YOR123C	gcgcataatttctactgttgtagatCGATTGTACATACTAATATAttttttttTAGAGGAGACGTTACTTTGTTTATATATATTAGTATGTACAATCGCAAAGccatcaacttggGCGGTCATCGAGGACGACGAAGACGAGGATggctcttcaggcggt
YOR123C	gcgcataatttctactgttgtagatCGGTCATCGAGGACGACGAAttttttttTAGAGGAGACGTTACTTTGTTTATATAccatcaacttggGCGAGACAAAAAGAAGAAGGGTTGCGGTCATCGAGGACGACGAAGACGAGGATggctcttcaggcggt
YOR123C	gcgcataatttctactgttgtagatCTTTGTTTATATATATTAGTttttttttTAGAGGAGACGTTACTTTGTTTATATATATTAGTATGTACAATCGCAAAGccatcaacttggGCGGTCATCGAGGACGACGAAGACGAGGATggctcttcaggcggt
YOR123C	gcgcataatttctactgttgtagatGAGGAGACGTTACTTTGTTTttttttttTAGAGGAGACGTTACTTTGTTTATATATATTAGTATGTACAATCccatcaacttggAGGGTTGCGGTCATCGAGGACGACGAAGACGAGGATggctcttcaggcggt
YOR123C	gcgcataatttctactgttgtagatGTCGTCCTCGATGACCGCAAttttttttTAGAGGAGACGTTACTTTGTTTAccatcaacttggAGGAGCGAGACAAAAAGAAGAAGGGTTGCGGTCATCGAGGACGACGAAGACGAGGATggctcttcaggcggt
YOR123C	gcgcataatttctactgttgtagatTACATACTAATATATATAAAttttttttTAGAGGAGACGTTACTTTGTTTATATATATTAGTATGTACAATCGCAAAGccatcaacttggGCGGTCATCGAGGACGACGAAGACGAGGATggctcttcaggcggt
YPL049C	gcgcataatttctactgttgtagatCGGTTCTGTGATGTGATGATttttttttTAGTAGCCACACAGGCACTTATAAACTccatcaacttggATGAATCAAAGGAGCTGACAAAAAAATCATCATCACATCACAGAACCGGAAAAggctcttcaggcggt
YPL049C	gcgcataatttctactgttgtagatTAAGTGCCTGTGTGGCTACTttttttttTAGTAGCCACACAGGCACTTATAAACTTACATACACTCGCccatcaacttggGCTGACAAAAAAATCATCATCACATCACAGAACCGGAAAAggctcttcaggcggt
YPL049C	gcgcataatttctactgttgtagatTGTGATGTGATGATGATTTTttttttttTAGTAGCCACACAGGCACTTATAAccatcaacttggGGAATGAATCAAAGGAGCTGACAAAAAAATCATCATCACATCACAGAACCGGAAAAggctcttcaggcggt
YNL004W	gcgcataatttctactgttgtagatGATATATCGTACGCTAAACGttttttttTAGAACTACTCTCGATCTATATACTTTCTCAccatcaacttggTTATAACTATGGGGGTTGTGATTTGGATATATCGTACGCTAAACGCCTCggctcttcaggcggt
YNL004W	gcgcataatttctactgttgtagatGCGTACGATATATCCAAATCttttttttTAGAACTACTCTCGATCTATATACTccatcaacttggGAATAATTATAACTATGGGGGTTGTGATTTGGATATATCGTACGCTAAACGCCTCggctcttcaggcggt
YNL004W	gcgcataatttctactgttgtagatTAGAGGCGTTTAGCGTACGAttttttttTAGAACTACTCTCGATCTATATACTTTccatcaacttggATAATTATAACTATGGGGGTTGTGATTTGGATATATCGTACGCTAAACGCCTCggctcttcaggcggt
YNL004W	gcgcataatttctactgttgtagatTGATTTGGATATATCGTACGttttttttTAGAACTACTCTCGATCTATATACTTTccatcaacttggATAATTATAACTATGGGGGTTGTGATTTGGATATATCGTACGCTAAACGCCTCggctcttcaggcggt
YDR156W	gcgcataatttctactgttgtagatGCCGATGAGTGAGACCTGTAttttttttTGAGACCTGTAGCAGCAGCCTTGCCCTTTTACACAAAATCccatcaacttggTAGTGCCACCGGCGGCAAGAAAACTACATTCGCCGATGAGggctcttcaggcggt
YDR156W	gcgcataatttctactgttgtagatGTGCCACCGGCGGCAAGAAAttttttttTGAGACCTGTAGCAGCAGCCTTGCCCTccatcaacttggCAAGCATAGGTGTTAGTGCCACCGGCGGCAAGAAAACTACATTCGCCGATGAGggctcttcaggcggt
YDR156W	gcgcataatttctactgttgtagatTGTAAAAGGGCAAGGCTGCTttttttttTGAGACCTGTAGCAGCAGCCTTGCCCTTTTACACAAAATCCTACAccatcaacttggCCACCGGCGGCAAGAAAACTACATTCGCCGATGAGggctcttcaggcggt
YDR412W	gcgcataatttctactgttgtagatTCTCCTACGCTTGTTGTCGTttttttttTAATGCAGTCGCATTATCGTCGGGCACccatcaacttggAAAATGAACGAAGAATAAACCAAAGAAAGGCAAACGACAACAAGCGTAGGAGAggctcttcaggcggt
