# Supplementary material for: Pooled clone collections by multiplexed CRISPR-Cas12a-assisted gene tagging in yeast
Source: Nat Commun. 2019 Jul 4;10:2960. doi: 10.1038/s41467-019-10816-7 (PMC6609715; doi:10.1038/s41467-019-10816-7)
Supplement: Supplementary file 3 — Supplementary Data 2 [file 41467_2019_10816_MOESM3_ESM.csv]

locus_tag	oligo_sequence
YAL001C	gataaatgatcTAATTTCTACTGTTGTAGATACATAATGAAATGAGGTGTAttttttttTAATGAAATGAGGTGTATAAATTTTACTTTTATGTAACCAAAccatcaacttggGGGTCAATCATAATTGGTATTCTATATATGAATCTACAgccggcaatacttctact
YAL001C	gataaatgatcTAATTTCTACTGTTGTAGATTACACCTCATTTCATTATGTttttttttTAATGAAATGAGGTGTATAAATTTTACTTTTATGTAACCccatcaacttggATTGGGTCAATCATAATTGGTATTCTATATATGAATCTACAgccggcaatacttctact
YAL002W	gataaatgatcTAATTTCTACTGTTGTAGATAATATTTAGAAATGTTATACttttttttTAACATTTCTAAATATTTAATACAACTTTGGTTACATAAccatcaacttggCTTGTTTAATTTGCCAGACGGAATCTAACCCAAAAATAGTAgccggcaatacttctact
YAL003W	gataaatgatcTAATTTCTACTGTTGTAGATTAAAAAAGCCTTTTATAATTttttttttTAAAAGGCTTTTTTATAAACTTTTTATAATTAACATTccatcaacttggAGACCACGTCCAATCTACCGATATTGCTGCTATGCAAAAATTAgccggcaatacttctact
YAL005C	gataaatgatcTAATTTCTACTGTTGTAGATATTAAGCCAATTGGTGCGGCttttttttTAAGCCAATTGGTGCGGCAATTGATAATAACGAAAATGTCTTTccatcaacttggTCCAGAGGCTGAAGGTCCAACCGTTGAAGAAGTTGATgccggcaatacttctact
YAL005C	gataaatgatcTAATTTCTACTGTTGTAGATGCTTAATCAACTTCTTCAACttttttttTAAGCCAATTGGTGCGGCAATTGATAAccatcaacttggGTGGTGCTCCTCCAGCTCCAGAGGCTGAAGGTCCAACCGTTGAAGAAGTTGATgccggcaatacttctact
YAL005C	gataaatgatcTAATTTCTACTGTTGTAGATAGCCAATTGGTGCGGCAATTttttttttTAAGCCAATTGGTGCGGCAATTGATAATAACGAAAATGTCTTTTAATccatcaacttggGAGGCTGAAGGTCCAACCGTTGAAGAAGTTGATgccggcaatacttctact
YAL005C	gataaatgatcTAATTTCTACTGTTGTAGATCCGCACCAATTGGCTTAATCttttttttTAAGCCAATTGGTGCGGCAATTGATAATAACGAAAATGTccatcaacttggCAGCTCCAGAGGCTGAAGGTCCAACCGTTGAAGAAGTTGATgccggcaatacttctact
YAL007C	gataaatgatcTAATTTCTACTGTTGTAGATAGAACTTTTCAATCTACGAAttttttttTAAGAACTTTTCAATCTACGAAAAATATATGTCCGCAATATAGAACAccatcaacttggTTCCTCTTCACTGGTCGTCAAAAAAATTACGTTgccggcaatacttctact
YAL007C	gataaatgatcTAATTTCTACTGTTGTAGATAAAAGTTCTTAAACGTAATTttttttttTAAGAACTTTTCAATCTACGAAAAATATATGTCccatcaacttggTTCTACTTATTCAATTCCTCTTCACTGGTCGTCAAAAAAATTACGTTgccggcaatacttctact
YAL007C	gataaatgatcTAATTTCTACTGTTGTAGATGTAGATTGAAAAGTTCTTAAttttttttTAAGAACTTTTCAATCTACGAAAAATATATGTCCGCAATAccatcaacttggTATTCAATTCCTCTTCACTGGTCGTCAAAAAAATTACGTTgccggcaatacttctact
YAL008W	gataaatgatcTAATTTCTACTGTTGTAGATTCTTGCTCATTTGTTAGCATttttttttTGAGCAAGACAAATGACCAGATATAAACGAGccatcaacttggAGTATTCTTTACATTGAGTTTCGTATTAGCAAGTTTAAATGCTAACAAAgccggcaatacttctact
YAL008W	gataaatgatcTAATTTCTACTGTTGTAGATCTCATTTGTTAGCATTTAAAttttttttTGAGCAAGACAAATGACCAGATATAAAccatcaacttggTTAAAGTATTCTTTACATTGAGTTTCGTATTAGCAAGTTTAAATGCTAACAAAgccggcaatacttctact
YAL009W	gataaatgatcTAATTTCTACTGTTGTAGATGAAGGAAGAAGCCCTCCAACttttttttTGAAAGAGTTGGAGGGCTTCTTCCTTCGAATAAGAGGTCAccatcaacttggAAGACGCAAACAAGCGCACGAACTCCGACCTAAATCAGAAgccggcaatacttctact
YAL009W	gataaatgatcTAATTTCTACTGTTGTAGATATTCTGATTTAGGTCGGAGTttttttttTGAAAGAGTTGGAGGGCTTCTTCCTTCccatcaacttggGGGAAGGTGCTAGAAGACGCAAACAAGCGCACGAACTCCGACCTAAATCAGAAgccggcaatacttctact
YAL009W	gataaatgatcTAATTTCTACTGTTGTAGATGAGGGCTTCTTCCTTCGAATttttttttTGAAAGAGTTGGAGGGCTTCTTCCTTCGAATAAGAGGTCATATTTACCTAccatcaacttggCAAGCGCACGAACTCCGACCTAAATCAGAAgccggcaatacttctact
YAL010C	gataaatgatcTAATTTCTACTGTTGTAGATCTCATCATGTGGAGTACTGGttttttttTGATGAGTAATGTGAAATAAAATAAAGGTccatcaacttggAATATACCAGTTTTCCCGGCAAAGTTTGGCATACAATTCCAGTACTCCACAgccggcaatacttctact
YAL010C	gataaatgatcTAATTTCTACTGTTGTAGATTTTCACATTACTCATCATGTttttttttTGATGAGTAATGTGAAATAAAATAAAGGTTTTAATATACccatcaacttggTTTTCCCGGCAAAGTTTGGCATACAATTCCAGTACTCCACAgccggcaatacttctact
YAL010C	gataaatgatcTAATTTCTACTGTTGTAGATACATTACTCATCATGTGGAGttttttttTGATGAGTAATGTGAAATAAAATAAAGGTTTTAATccatcaacttggCCAGTTTTCCCGGCAAAGTTTGGCATACAATTCCAGTACTCCACAgccggcaatacttctact
YAL011W	gataaatgatcTAATTTCTACTGTTGTAGATGGTTACTTTATTCTGCTTTAttttttttTAAGGTGTTCGGTTACTTTATTCTGCTTTAACGCCATTATGATTATACACccatcaacttggCACGCCATGAGAAGCAGAAGACACAAAAGAgccggcaatacttctact
YAL011W	gataaatgatcTAATTTCTACTGTTGTAGATAAGCAGAATAAAGTAACCGAttttttttTAAGGTGTTCGGTTACTTTATTCTGCTTTAACGCCATTATccatcaacttggTGAGTGGGAGCACGCCATGAGAAGCAGAAGACACAAAAGAgccggcaatacttctact
YAL011W	gataaatgatcTAATTTCTACTGTTGTAGATTCTTTTGTGTCTTCTGCTTCttttttttTAAGGTGTTCGGTTACTTTATTCTGCTccatcaacttggGGTTCGAACTAAATGAGTGGGAGCACGCCATGAGAAGCAGAAGACACAAAAGAgccggcaatacttctact
YAL012W	gataaatgatcTAATTTCTACTGTTGTAGATAAAAGGTCCGGTCGAAGGCAttttttttTAATCGCCAGTGCCACGTCTCTGCCTTCGACCGGACCTTTTTAAGTACGAccatcaacttggATCAAGCAAGCCTTGAAACAAGCCACCAACgccggcaatacttctact
YAL012W	gataaatgatcTAATTTCTACTGTTGTAGATGTGGCTTGTTTCAAGGCTTGttttttttTAATCGCCAGTGCCACGTCTCTGCCTTccatcaacttggACACTGACGATCTTTTGGAAGACATCAAGCAAGCCTTGAAACAAGCCACCAACgccggcaatacttctact
YAL012W	gataaatgatcTAATTTCTACTGTTGTAGATGTTGGTGGCTTGTTTCAAGGttttttttTAATCGCCAGTGCCACGTCTCTGCCTTccatcaacttggACACTGACGATCTTTTGGAAGACATCAAGCAAGCCTTGAAACAAGCCACCAACgccggcaatacttctact
YAL012W	gataaatgatcTAATTTCTACTGTTGTAGATAAACAAGCCACCAACTAATCttttttttTAATCGCCAGTGCCACGTCTCTGCCTTCGACCGGACCTTTccatcaacttggTTTGGAAGACATCAAGCAAGCCTTGAAACAAGCCACCAACgccggcaatacttctact
YAL013W	gataaatgatcTAATTTCTACTGTTGTAGATAGAATAACAAAAAGAAGTGGttttttttTGACCGCCACACTGGACCCCATACCACTTCTTTTTGTTATTCTTAAATATccatcaacttggATCAACGACGACTTCCACCAGTGGGCCCAGgccggcaatacttctact
YAL013W	gataaatgatcTAATTTCTACTGTTGTAGATCACCAGTGGGCCCAGTGACCttttttttTGACCGCCACACTGGACCCCATACCACTTCTTTTTGTTATccatcaacttggAGACTCCGAAATCAACGACGACTTCCACCAGTGGGCCCAGgccggcaatacttctact
YAL014C	gataaatgatcTAATTTCTACTGTTGTAGATATTAGTATTATAACATTATAttttttttTAACATTATATTCTGTTTTTTAGGCTCGAATACGAAGTTTccatcaacttggTGTGCTGATAGTGGTGCTCCTGTTGCTTCTATTAGTATTAgccggcaatacttctact
YAL014C	gataaatgatcTAATTTCTACTGTTGTAGATTATTAGTATTATAACATTATttttttttTAACATTATATTCTGTTTTTTAGGCTCGAATACGAAGTTTccatcaacttggTGTGCTGATAGTGGTGCTCCTGTTGCTTCTATTAGTATTAgccggcaatacttctact
YAL015C	gataaatgatcTAATTTCTACTGTTGTAGATAAGTAGAGGACTAAGTGTGGttttttttTAAGTGTGGTAAAAAAAAAAAAAAAGAAAAGAAAAGAAAGccatcaacttggGGTCAAACTGGAAAATGATATTTCTGTTAAAGTAGAGGACgccggcaatacttctact
YAL015C	gataaatgatcTAATTTCTACTGTTGTAGATCCACACTTAGTCCTCTACTTttttttttTAAGTGTGGTAAAAAAAAAAAAAAAGAAAAGccatcaacttggAGAAACTATGGTCAAACTGGAAAATGATATTTCTGTTAAAGTAGAGGACgccggcaatacttctact
YAL016W	gataaatgatcTAATTTCTACTGTTGTAGATAAAAATTGATACTAGTTCAAttttttttTGATACTAGTTCAAATATATACATACATACACATATGTACccatcaacttggTAAGAAAAGTTTGGCAGAATGTCAAGAACTTTTAAAAAATgccggcaatacttctact
YAL016W	gataaatgatcTAATTTCTACTGTTGTAGATATACTAGTTCAAATATATACttttttttTGATACTAGTTCAAATATATACATACATACACATATGTACACTTGAAccatcaacttggAGTTTGGCAGAATGTCAAGAACTTTTAAAAAATgccggcaatacttctact
YAL017W	gataaatgatcTAATTTCTACTGTTGTAGATTTTGAAGGATTAATGATCATttttttttTGAAGGATTAATGATCATTCTAGGACATTAGTAATTGGAAAAGccatcaacttggCATTGACGACATAAATAACGACAAATGGTTGGTTATTgccggcaatacttctact
YAL017W	gataaatgatcTAATTTCTACTGTTGTAGATAAGGATTAATGATCATTCTAttttttttTGAAGGATTAATGATCATTCTAGGACATTAGTAATTGGAAAAGAAAAccatcaacttggGACGACATAAATAACGACAAATGGTTGGTTATTgccggcaatacttctact
YAL017W	gataaatgatcTAATTTCTACTGTTGTAGATATCCTTCAAATAACCAACCAttttttttTGAAGGATTAATGATCATTCTAGGACATTAccatcaacttggCGAAGAGACCCACCATTGACGACATAAATAACGACAAATGGTTGGTTATTgccggcaatacttctact
YAL018C	gataaatgatcTAATTTCTACTGTTGTAGATATAAATTGAAAAAAGTTCACttttttttTAAATTGAAAAAAGTTCACCATTTCTCTCCCCAGATTAAAATTAccatcaacttggGCAGCACCACAAGATATCAATCAACAACCGAATCAAgccggcaatacttctact
YAL018C	gataaatgatcTAATTTCTACTGTTGTAGATAATTTATTGATTCGGTTGTTttttttttTAAATTGAAAAAAGTTCACCATTTCTCTccatcaacttggTCAAGCTGAAATTGAAGCAGCACCACAAGATATCAATCAACAACCGAATCAAgccggcaatacttctact
YAL018C	gataaatgatcTAATTTCTACTGTTGTAGATATTTATTGATTCGGTTGTTGttttttttTAAATTGAAAAAAGTTCACCATTTCTCccatcaacttggCTCAAGCTGAAATTGAAGCAGCACCACAAGATATCAATCAACAACCGAATCAAgccggcaatacttctact
YAL019W	gataaatgatcTAATTTCTACTGTTGTAGATTTTATTCTTTGGTTCCCTTCttttttttTAAATAAATAAAAATATAGTAAAAAAGccatcaacttggTGTTGGAGGATATAATTTATGATGAAAACTCGAAACCGAAGGGAACCAAAGAAgccggcaatacttctact
YAL019W	gataaatgatcTAATTTCTACTGTTGTAGATTTTATTTATTCTTTGGTTCCttttttttTAAATAAATAAAAATATAGTAAAAAAGTAAccatcaacttggTGGAGGATATAATTTATGATGAAAACTCGAAACCGAAGGGAACCAAAGAAgccggcaatacttctact
YAL020C	gataaatgatcTAATTTCTACTGTTGTAGATTCAGTGCTAGAGCACGATCCttttttttTAGCACTGATAAGTAACTATATACCCACTATccatcaacttggTGGAAAACCTCGCGTGTTTGGCGGATGTGCCACCACGTGGATCGTGCTCgccggcaatacttctact
YAL020C	gataaatgatcTAATTTCTACTGTTGTAGATCTTATCAGTGCTAGAGCACGttttttttTAGCACTGATAAGTAACTATATACCCACTATCATAccatcaacttggAAACCTCGCGTGTTTGGCGGATGTGCCACCACGTGGATCGTGCTCgccggcaatacttctact
YAL021C	gataaatgatcTAATTTCTACTGTTGTAGATTGAAGACAAACACAGGCAGTttttttttTAAACCGCACACTTTCATCCCACTCCCTCccatcaacttggTTGTTAGCAAGATTTGAATTTATGAAGACAAACACAGGCAGTAAGAAAGTAgccggcaatacttctact
YAL021C	gataaatgatcTAATTTCTACTGTTGTAGATTACTTTCTTACTGCCTGTGTttttttttTAAACCGCACACTTTCATCCCACTCCCccatcaacttggCATTGTTAGCAAGATTTGAATTTATGAAGACAAACACAGGCAGTAAGAAAGTAgccggcaatacttctact
YAL022C	gataaatgatcTAATTTCTACTGTTGTAGATACTTTATTATCAGGTAGATAttttttttTAGATAGATACTGTACATACCGAAACGCCATCATTTACAGccatcaacttggAAGCTACGTATTCGTCTTCATAATTGACTTTATTATCAGGgccggcaatacttctact
YAL022C	gataaatgatcTAATTTCTACTGTTGTAGATTCAGGTAGATAGATACTGTAttttttttTAGATAGATACTGTACATACCGAAACGCCATCATTTACAGccatcaacttggAAGCTACGTATTCGTCTTCATAATTGACTTTATTATCAGGgccggcaatacttctact
YAL023C	gataaatgatcTAATTTCTACTGTTGTAGATATTCATGCTTCTTGCTTGTCttttttttTGAATTAAGATCATCGTAGTAAGTACAccatcaacttggTCCGCTACTTAAACTGGTTTTCCACTTGGGACATTGCCGACAAGCAAGAAGCAgccggcaatacttctact
YAL023C	gataaatgatcTAATTTCTACTGTTGTAGATCTACGATGATCTTAATTCATttttttttTGAATTAAGATCATCGTAGTAAGTACATAAGTAAAAAACAccatcaacttggCTGGTTTTCCACTTGGGACATTGCCGACAAGCAAGAAGCAgccggcaatacttctact
YAL024C	gataaatgatcTAATTTCTACTGTTGTAGATACATGAGGTATTGTGCCACTttttttttTGAGGTATTGTGCCACTTTCCTCCAGTTCCCAAATTCCTCTTccatcaacttggGCACATTAACACAAGAAGAGATTAATGAACTATCCACAgccggcaatacttctact
YAL024C	gataaatgatcTAATTTCTACTGTTGTAGATATGAACTATCCACATGAGGTttttttttTGAGGTATTGTGCCACTTTCCTCCAGTTCCCAAATTCCTCccatcaacttggTAGCACATTAACACAAGAAGAGATTAATGAACTATCCACAgccggcaatacttctact
YAL025C	gataaatgatcTAATTTCTACTGTTGTAGATTGCCACTTCTTGCTCAGCATttttttttTAAGCTCACGCACTATACTACGCAACAccatcaacttggTCGAATACGAGGAGGAACACGAAGTTCAAAATGCTGAGCAAGAAGTGGCACAAgccggcaatacttctact
YAL025C	gataaatgatcTAATTTCTACTGTTGTAGATCGTAGTATAGTGCGTGAGCTttttttttTAAGCTCACGCACTATACTACGCAACATTACATGATTTCAccatcaacttggGGAACACGAAGTTCAAAATGCTGAGCAAGAAGTGGCACAAgccggcaatacttctact
YAL026C	gataaatgatcTAATTTCTACTGTTGTAGATTGTGCCTCATATATCAAATGttttttttTGAGGCACAGAAACAAAGAGCAGAAGACAAAccatcaacttggAAATTCAAATAGATTCAGTTCTTCGAGAGATGATATTTCATTTGATATAgccggcaatacttctact
YAL026C	gataaatgatcTAATTTCTACTGTTGTAGATTTTCTGTGCCTCATATATCAttttttttTGAGGCACAGAAACAAAGAGCAGAAGACAAAAAATccatcaacttggTCAAATAGATTCAGTTCTTCGAGAGATGATATTTCATTTGATATAgccggcaatacttctact
YAL027W	gataaatgatcTAATTTCTACTGTTGTAGATTAATATTAAGCCATCACTTTttttttttTGAAAAACCGATAACAAAGTGATGGCTTAATATTATAACTTCTAccatcaacttggAAGGTACGTACCCAGTCGAAGCAACCCCAGGAGGAAgccggcaatacttctact
YAL027W	gataaatgatcTAATTTCTACTGTTGTAGATAGCCATCACTTTGTTATCGGttttttttTGAAAAACCGATAACAAAGTGATGGCTTAATATTATAACTccatcaacttggACATAAGGTACGTACCCAGTCGAAGCAACCCCAGGAGGAAgccggcaatacttctact
YAL027W	gataaatgatcTAATTTCTACTGTTGTAGATTATAGAAGTTATAATATTAAttttttttTGAAAAACCGATAACAAAGTGATGGCTTAATATTATAACTTCTATATAACccatcaacttggCGTACCCAGTCGAAGCAACCCCAGGAGGAAgccggcaatacttctact
YAL027W	gataaatgatcTAATTTCTACTGTTGTAGATATTCCTCCTGGGGTTGCTTCttttttttTGAAAAACCGATAACAAAGTGATGGCTccatcaacttggATAGGCCTAGAAGACATAAGGTACGTACCCAGTCGAAGCAACCCCAGGAGGAAgccggcaatacttctact
YAL028W	gataaatgatcTAATTTCTACTGTTGTAGATTGCGATACTAGATGCTTGAAttttttttTAAAAAATAGTATTTGTATATCAAAAAccatcaacttggTAATTATCATCATCGTCATATGCTATACCTTCAAGCATCTAGTATCGCATAAAgccggcaatacttctact
YAL028W	gataaatgatcTAATTTCTACTGTTGTAGATTTTATGCGATACTAGATGCTttttttttTAAAAAATAGTATTTGTATATCAAAAAccatcaacttggTAATTATCATCATCGTCATATGCTATACCTTCAAGCATCTAGTATCGCATAAAgccggcaatacttctact
YAL029C	gataaatgatcTAATTTCTACTGTTGTAGATGACAGAAAATAAGAACAAAGttttttttTAAGAACAAAGTAAATATACGCCCATATATGTATATATGTccatcaacttggCTTAGCTACTGTCAGTAAAATTATAAAATTAGACAGAAAAgccggcaatacttctact
YAL029C	gataaatgatcTAATTTCTACTGTTGTAGATCTTTGTTCTTATTTTCTGTCttttttttTAAGAACAAAGTAAATATACGCCCATATATGTAccatcaacttggCAGAGGGCTTAGCTACTGTCAGTAAAATTATAAAATTAGACAGAAAAgccggcaatacttctact
YAL030W	gataaatgatcTAATTTCTACTGTTGTAGATGTCGATAGAAGTTCACTCGCttttttttTAGAAGTTCACTCGCAATGCTATATATATAGGGAGCTTCCccatcaacttggTGTTGTAATCATCGTCCCCATTGCTGTTCACTTTAGTCGAgccggcaatacttctact
YAL030W	gataaatgatcTAATTTCTACTGTTGTAGATCGAGTGAACTTCTATCGACTttttttttTAGAAGTTCACTCGCAATGCTATATATATAGGGAGCccatcaacttggTGCTTGTTGTAATCATCGTCCCCATTGCTGTTCACTTTAGTCGAgccggcaatacttctact
YAL031C	gataaatgatcTAATTTCTACTGTTGTAGATAGATAACTCCGCACCTTATAttttttttTAACTCCGCACCTTATAAAAACAACTCTTTATGTCCCTGGAAccatcaacttggGGCATAGAATAGCTTCTAAAATCAGAAGCAAATTGAGAgccggcaatacttctact
YAL031C	gataaatgatcTAATTTCTACTGTTGTAGATTAAGGTGCGGAGTTATCTCAttttttttTAACTCCGCACCTTATAAAAACAACTCTTTATGTCCCccatcaacttggGACCGGGCATAGAATAGCTTCTAAAATCAGAAGCAAATTGAGAgccggcaatacttctact
YAL032C	gataaatgatcTAATTTCTACTGTTGTAGATCTAGTGCTCATCCTGGGCCTttttttttTAGGCCCAGGATGAGCACTAGGAAAACAAAGCATTCTTGTccatcaacttggTAAAGCTGAATCCGATGATAAATCGGATAACTATGGCGCCgccggcaatacttctact
YAL032C	gataaatgatcTAATTTCTACTGTTGTAGATTTTTCCTAGTGCTCATCCTGttttttttTAGGCCCAGGATGAGCACTAGGAAAACAAAGCATTCTTGTccatcaacttggTAAAGCTGAATCCGATGATAAATCGGATAACTATGGCGCCgccggcaatacttctact
YAL033W	gataaatgatcTAATTTCTACTGTTGTAGATATATATTAATATATTCTAATttttttttTAGAATATATTAATATATAGATGTACACGTATATGCAGTAccatcaacttggGAAAATTGGAAGGGAAAACGAAAACGAAAACGAGGACGATgccggcaatacttctact
YAL033W	gataaatgatcTAATTTCTACTGTTGTAGATATATATTCTAATCGTCCTCGttttttttTAGAATATATTAATATATAGATGTACACGTATccatcaacttggGATTTCAAGAAAATTGGAAGGGAAAACGAAAACGAAAACGAGGACGATgccggcaatacttctact
YAL034C	gataaatgatcTAATTTCTACTGTTGTAGATCGAAGTACTTATAATACACAttttttttTAATACACATGGTGGTATGCATTTTAAACATGGTTTTCTTccatcaacttggGGTTGGCTGGCTACAGGATTCGAATTTTACGAAGTACTTAgccggcaatacttctact
YAL034C	gataaatgatcTAATTTCTACTGTTGTAGATTAATACACATGGTGGTATGCttttttttTAATACACATGGTGGTATGCATTTTAAACATGGTTTTCTTTTATCccatcaacttggGCTGGCTACAGGATTCGAATTTTACGAAGTACTTAgccggcaatacttctact
YAL034W-A	gataaatgatcTAATTTCTACTGTTGTAGATCCACTTTATATTATAACACAttttttttTAATATAAAGTGGGAAAAAGTATGTGCTATGATATccatcaacttggATAGATATTGAAGAGCCTCAATTGGATTTACTTGATGATGTGTTAgccggcaatacttctact
YAL034W-A	gataaatgatcTAATTTCTACTGTTGTAGATTATTATAACACATCATCAAGttttttttTAATATAAAGTGGGAAAAAGTATGTGCccatcaacttggTAGTTAGTATAGATATTGAAGAGCCTCAATTGGATTTACTTGATGATGTGTTAgccggcaatacttctact
YAL034W-A	gataaatgatcTAATTTCTACTGTTGTAGATTAATATAAAGTGGGAAAAAGttttttttTAATATAAAGTGGGAAAAAGTATGTGCTATGATATGATGTATGTAccatcaacttggAAGAGCCTCAATTGGATTTACTTGATGATGTGTTAgccggcaatacttctact
YAL035W	gataaatgatcTAATTTCTACTGTTGTAGATGCGTATGCCATGCTCATTCGttttttttTGAGCATGGCATACGCTGACTTGTCAACCCAATCACATccatcaacttggTGGCTGCTATTGAAGAAGCTGAAGGTCGTTTTCGGCATCGAAgccggcaatacttctact
YAL035W	gataaatgatcTAATTTCTACTGTTGTAGATGGCATCGAATGAGCATGGCAttttttttTGAGCATGGCATACGCTGACTTGTCAACCCAATCACATTCccatcaacttggGCTGCTATTGAAGAAGCTGAAGGTCGTTTTCGGCATCGAAgccggcaatacttctact
YAL035W	gataaatgatcTAATTTCTACTGTTGTAGATAATGAGCATGGCATACGCTGttttttttTGAGCATGGCATACGCTGACTTGTCAACCCAATCACATTCTACccatcaacttggGCTATTGAAGAAGCTGAAGGTCGTTTTCGGCATCGAAgccggcaatacttctact
YAL036C	gataaatgatcTAATTTCTACTGTTGTAGATCCATCTTGAAAAAGTGATTCttttttttTGATTCTCGAACAAAAAATAATATAAGAAATGAAAAAAAAccatcaacttggCATTTTGGAAGACGAAGATGTTGTTACCATCTTGAAAAAGgccggcaatacttctact
YAL036C	gataaatgatcTAATTTCTACTGTTGTAGATAAAAAGTGATTCTCGAACAAttttttttTGATTCTCGAACAAAAAATAATATAAGAAATGAAAAAAAAccatcaacttggCATTTTGGAAGACGAAGATGTTGTTACCATCTTGAAAAAGgccggcaatacttctact
YAL037C-A	gataaatgatcTAATTTCTACTGTTGTAGATTAGAATACCTTATAAAATGTttttttttTAGAATACCTTATAAAATGTATGTTATTTAAGTAACTTATAAATCccatcaacttggACAAAAAGGTTAACAATAACATAATACTCTTTTTAgccggcaatacttctact
YAL037C-A	gataaatgatcTAATTTCTACTGTTGTAGATTAAGGTATTCTATAAAAAGAttttttttTAGAATACCTTATAAAATGTATGTTATTTAAGTAccatcaacttggGACAATTGGAGACAAAAAGGTTAACAATAACATAATACTCTTTTTAgccggcaatacttctact
YAL037W	gataaatgatcTAATTTCTACTGTTGTAGATAAGAGCCCTCGGTAGCATAAttttttttTGAAGAGCCCTCGGTAGCATAACATTTTTAATTATTACGACTGTTTTccatcaacttggATGCTTATGGGTACCACAAAGCGAGGTCGCTTTgccggcaatacttctact
YAL037W	gataaatgatcTAATTTCTACTGTTGTAGATTGCTACCGAGGGCTCTTCAAttttttttTGAAGAGCCCTCGGTAGCATAACATTTTTAATTATTACGAccatcaacttggTAACAGAATGCTTATGGGTACCACAAAGCGAGGTCGCTTTgccggcaatacttctact
YAL038W	gataaatgatcTAATTTCTACTGTTGTAGATACCGTTTAAAAAAAGAATCAttttttttTAAAAAAAGAATCATGATTGAATGAAGATATTATTTTTTTccatcaacttggCGGTGCTGGTCACTCCAACACTTTGCAAGTCTCTACCGTTgccggcaatacttctact
YAL038W	gataaatgatcTAATTTCTACTGTTGTAGATAAAAAAGAATCATGATTGAAttttttttTAAAAAAAGAATCATGATTGAATGAAGATATTATTTTTTTGAATTATccatcaacttggGGTCACTCCAACACTTTGCAAGTCTCTACCGTTgccggcaatacttctact
YAL039C	gataaatgatcTAATTTCTACTGTTGTAGATGTCCTCCGCCCCTTAAATGAttttttttTAAATGATATACAGCCAGCGTAAGTACGTGTAAATAGCCAccatcaacttggCCGGATGATCTCGGGTCCGTCCTCTTCGTCCTCCGCCCCTgccggcaatacttctact
YAL039C	gataaatgatcTAATTTCTACTGTTGTAGATAATGATATACAGCCAGCGTAttttttttTAAATGATATACAGCCAGCGTAAGTACGTGTAAATAGCCAAGTAAGAccatcaacttggATCTCGGGTCCGTCCTCTTCGTCCTCCGCCCCTgccggcaatacttctact
YAL040C	gataaatgatcTAATTTCTACTGTTGTAGATTCGTTTCAGCGAGTTTTCTTttttttttTGAAACGACAAAAAAAAAATGCATTTAACAccatcaacttggCCTCTGTGGATTGTGATTTTAATGATAGTAGCAACCTCAAGAAAACTCGCgccggcaatacttctact
YAL040C	gataaatgatcTAATTTCTACTGTTGTAGATCTGAAACGACAAAAAAAAAAttttttttTGAAACGACAAAAAAAAAATGCATTTAACAACAAATAAATTAAAccatcaacttggGATTTTAATGATAGTAGCAACCTCAAGAAAACTCGCgccggcaatacttctact
YAL041W	gataaatgatcTAATTTCTACTGTTGTAGATTTTATCAATACAGACGAATGttttttttTGATAAATAAAACTAGTATACAGCAAATAccatcaacttggAAAGAAATGTTGGCGGAAAACAATGAGAAATTCTTGAACATTCGTCTGTATgccggcaatacttctact
YAL041W	gataaatgatcTAATTTCTACTGTTGTAGATTCAATACAGACGAATGTTCAttttttttTGATAAATAAAACTAGTATACAGCAAAccatcaacttggCTAAAGAAATGTTGGCGGAAAACAATGAGAAATTCTTGAACATTCGTCTGTATgccggcaatacttctact
YAL042W	gataaatgatcTAATTTCTACTGTTGTAGATTGTAGTAGTATGTAGAAAGGttttttttTAGAGGAAGAGACTGTCATAGGGAAGAGCCCTTTCTACATACTACTACATccatcaacttggCAGAGATCGATCTGGGGCAAGAAGAGCCAGgccggcaatacttctact
YAL042W	gataaatgatcTAATTTCTACTGTTGTAGATCTATGACAGTCTCTTCCTCTttttttttTAGAGGAAGAGACTGTCATAGGGAAGAGCCCTTTCTACATccatcaacttggCTACAAAGCACAGAGATCGATCTGGGGCAAGAAGAGCCAGgccggcaatacttctact
YAL042W	gataaatgatcTAATTTCTACTGTTGTAGATGGGGCAAGAAGAGCCAGTAGttttttttTAGAGGAAGAGACTGTCATAGGGAAGAGCCCTTTCTACATccatcaacttggCTACAAAGCACAGAGATCGATCTGGGGCAAGAAGAGCCAGgccggcaatacttctact
YAL042W	gataaatgatcTAATTTCTACTGTTGTAGATATCTGGGGCAAGAAGAGCCAttttttttTAGAGGAAGAGACTGTCATAGGGAAGAGCCCTTTCTAccatcaacttggATTCTACAAAGCACAGAGATCGATCTGGGGCAAGAAGAGCCAGgccggcaatacttctact
YAL042W	gataaatgatcTAATTTCTACTGTTGTAGATACTGGCTCTTCTTGCCCCAGttttttttTAGAGGAAGAGACTGTCATAGGGAAGAccatcaacttggTGGACAAGCTATTCTACAAAGCACAGAGATCGATCTGGGGCAAGAAGAGCCAGgccggcaatacttctact
YAL042W	gataaatgatcTAATTTCTACTGTTGTAGATCTCTACTGGCTCTTCTTGCCttttttttTAGAGGAAGAGACTGTCATAGGGAAGAccatcaacttggTGGACAAGCTATTCTACAAAGCACAGAGATCGATCTGGGGCAAGAAGAGCCAGgccggcaatacttctact
YAL043C	gataaatgatcTAATTTCTACTGTTGTAGATACAGGCTAAAATGATCACAAttttttttTGATCACAACCATTACATACATCATATATACGCATGTGTAccatcaacttggCTTACACAAGCAGTGCGATTCACTGCTTGACAGGCTAAAAgccggcaatacttctact
YAL043C	gataaatgatcTAATTTCTACTGTTGTAGATTGATCATTTTAGCCTGTCAAttttttttTGATCACAACCATTACATACATCATATAccatcaacttggAGAAGATGAAGGCTTACACAAGCAGTGCGATTCACTGCTTGACAGGCTAAAAgccggcaatacttctact
YAL044C	gataaatgatcTAATTTCTACTGTTGTAGATTGATGACTGAACAAAGCTTAttttttttTGAACAAAGCTTATACGTACGTAAAGTAATTTCATATATAccatcaacttggGTCCTTAGAACAGTACGAAAAGACACTGGTTCATGATGACgccggcaatacttctact
YAL044C	gataaatgatcTAATTTCTACTGTTGTAGATATGATGACTGAACAAAGCTTttttttttTGAACAAAGCTTATACGTACGTAAAGTAATTTCATATATAccatcaacttggGTCCTTAGAACAGTACGAAAAGACACTGGTTCATGATGACgccggcaatacttctact
YAL044W-A	gataaatgatcTAATTTCTACTGTTGTAGATTGCATTCTATTTCGCTTTGGttttttttTAGAATGCATAAGCATAAGTGTACACGTTGAccatcaacttggTTTACAATTGTCACTAAAGACCCCACAGGAGTATGAATCCAAAGCGAAAgccggcaatacttctact
YAL044W-A	gataaatgatcTAATTTCTACTGTTGTAGATTGCTTATGCATTCTATTTCGttttttttTAGAATGCATAAGCATAAGTGTACACGTTGAGTTTATccatcaacttggATTGTCACTAAAGACCCCACAGGAGTATGAATCCAAAGCGAAAgccggcaatacttctact
YAL046C	gataaatgatcTAATTTCTACTGTTGTAGATCAAACTGTTCATGATGATGCttttttttTGAACAGTTTGGAACCAAAAAAGCTCGTGTAAGccatcaacttggTACAATTGACCACTAAGAAGTCAACTGGGAAGGGTCCGGCATCATCAgccggcaatacttctact
YAL046C	gataaatgatcTAATTTCTACTGTTGTAGATGTTCCAAACTGTTCATGATGttttttttTGAACAGTTTGGAACCAAAAAAGCTCGTGTAAGTATCccatcaacttggATTGACCACTAAGAAGTCAACTGGGAAGGGTCCGGCATCATCAgccggcaatacttctact
YAL047C	gataaatgatcTAATTTCTACTGTTGTAGATGGGATTGTTGATTGATAGGTttttttttTAAATATCATACGTTTATATATAAATAccatcaacttggAGGAAAATGAGTCATTGAGATCGAAACTTTTCAACCTATCAATCAACAATCCCgccggcaatacttctact
YAL047C	gataaatgatcTAATTTCTACTGTTGTAGATAACCTATCAATCAACAATCCttttttttTAAATATCATACGTTTATATATAAATATATTTAATGTccatcaacttggGTCATTGAGATCGAAACTTTTCAACCTATCAATCAACAATCCCgccggcaatacttctact
YAL047C	gataaatgatcTAATTTCTACTGTTGTAGATCATTAAATATATTTATATATttttttttTAAATATCATACGTTTATATATAAATATATTTAATGTAACACTCAccatcaacttggGATCGAAACTTTTCAACCTATCAATCAACAATCCCgccggcaatacttctact
YAL048C	gataaatgatcTAATTTCTACTGTTGTAGATATTATTTTGAGAATTTTGATttttttttTAATTAATGCCCAAATTTCTATATTAGccatcaacttggCACTATGTTCCTTTACGTTAATGAAATTATTCAAATCATCAAAATTCTCAAAAgccggcaatacttctact
YAL048C	gataaatgatcTAATTTCTACTGTTGTAGATGGCATTAATTATTTTGAGAAttttttttTAATTAATGCCCAAATTTCTATATTAGGGAAGTccatcaacttggGTTCCTTTACGTTAATGAAATTATTCAAATCATCAAAATTCTCAAAAgccggcaatacttctact
YAL049C	gataaatgatcTAATTTCTACTGTTGTAGATCCTCTTAAACATTCGAAAAAttttttttTAAGAGGGAAGAGCTCTTCTTACGTTAACccatcaacttggGAGAAAGTCTTGCTCGACCAAATATACTGGTTCAATCATTTTTCGAATGTTgccggcaatacttctact
YAL049C	gataaatgatcTAATTTCTACTGTTGTAGATAGAGGGAAGAGCTCTTCTTAttttttttTAAGAGGGAAGAGCTCTTCTTACGTTAACCGTTATATACATATATATccatcaacttggCAAATATACTGGTTCAATCATTTTTCGAATGTTgccggcaatacttctact
YAL051W	gataaatgatcTAATTTCTACTGTTGTAGATCTTAAAAATTTTCTTTCCAAttttttttTAAAAATTTTCTTTCCAAACTCCTACCTATTCATTTCATCAATccatcaacttggATTTGATTATGACTTTTTGTTTGGCAATGACTTTGCTgccggcaatacttctact
YAL051W	gataaatgatcTAATTTCTACTGTTGTAGATAAAATTTTCTTTCCAAACTCttttttttTAAAAATTTTCTTTCCAAACTCCTACCTATTCATTTCATCAATTAATccatcaacttggGATTATGACTTTTTGTTTGGCAATGACTTTGCTgccggcaatacttctact
YAL053W	gataaatgatcTAATTTCTACTGTTGTAGATTAATCCAATATATACTCACAttttttttTAATCCAATATATACTCACATGTAACAACTTATTATATAAATATTccatcaacttggGCAACGAAAACGCCCGCAACAACAACCCATATTTGgccggcaatacttctact
YAL053W	gataaatgatcTAATTTCTACTGTTGTAGATGATTACAAATATGGGTTGTTttttttttTAATCCAATATATACTCACATGTAACAccatcaacttggATTTTAACAACAACGGCAGCAACGAAAACGCCCGCAACAACAACCCATATTTGgccggcaatacttctact
YAL054C	gataaatgatcTAATTTCTACTGTTGTAGATTAATGATGATTTCTTTCCTTttttttttTAATGATGATTTCTTTCCTTTTTATATTGACGACTTTTTTTTTTTccatcaacttggGCATTGTTAGACATCTAATTGATTCGGTCAAGTTGgccggcaatacttctact
YAL054C	gataaatgatcTAATTTCTACTGTTGTAGATGGTCAAGTTGTAATGATGATttttttttTAATGATGATTTCTTTCCTTTTTATATTGACGACTTTTTTccatcaacttggCCCTGGCATTGTTAGACATCTAATTGATTCGGTCAAGTTGgccggcaatacttctact
YAL055W	gataaatgatcTAATTTCTACTGTTGTAGATATGTAGAAAAGAGTTTCTTGttttttttTAATGTAGAAAAGAGTTTCTTGTAACAGTATGTAAAGAATAAATAATccatcaacttggGTAGAGGATGTGCTGATTGACACTTTATGCAATgccggcaatacttctact
YAL055W	gataaatgatcTAATTTCTACTGTTGTAGATTGCAATTAATGTAGAAAAGAttttttttTAATGTAGAAAAGAGTTTCTTGTAACAGTATGTAAAGAATccatcaacttggTAGCGATGTAGAGGATGTGCTGATTGACACTTTATGCAATgccggcaatacttctact
YAL055W	gataaatgatcTAATTTCTACTGTTGTAGATTACATTAATTGCATAAAGTGttttttttTAATGTAGAAAAGAGTTTCTTGTAACAGTccatcaacttggTTTGTTGTTGATAGCGATGTAGAGGATGTGCTGATTGACACTTTATGCAATgccggcaatacttctact
YAL056W	gataaatgatcTAATTTCTACTGTTGTAGATTGCACTAGGATTTACGCTAGttttttttTAAAAAGGCAGTTTTCAATGCTTTCACccatcaacttggATTTACATGGTACCATAACGAAAAGTATTTTTCCTAGCGTAAATCCTAGTGCAgccggcaatacttctact
YAL056W	gataaatgatcTAATTTCTACTGTTGTAGATCAAAGTGAAAGCATTGAAAAttttttttTAAAAAGGCAGTTTTCAATGCTTTCACTTTGTAAACTTTGccatcaacttggCATAACGAAAAGTATTTTTCCTAGCGTAAATCCTAGTGCAgccggcaatacttctact
YAL058W	gataaatgatcTAATTTCTACTGTTGTAGATCATAGTGGACAAGTGTTAGTttttttttTAGTGGACAAGTGTTAGTTTATAACATGGTCTCAATAATTGCAccatcaacttggCTTGACGACGTCGGTTCTTTGTTGTGTAGTATTTACAgccggcaatacttctact
YAL058W	gataaatgatcTAATTTCTACTGTTGTAGATTCCACTATGTAAATACTACAttttttttTAGTGGACAAGTGTTAGTTTATAACATGGccatcaacttggGCGGCCGTCGTGCTCTTGACGACGTCGGTTCTTTGTTGTGTAGTATTTACAgccggcaatacttctact
YAL059W	gataaatgatcTAATTTCTACTGTTGTAGATTATGAAAATTTTCTATTCTTttttttttTAGAAAATTTTCATATGAAAGGTCCTAGGAATACACGccatcaacttggTCCTACAAATAGATTCGGTGTCCTGCCAGACGATGTTGAAGAAgccggcaatacttctact
YAL059W	gataaatgatcTAATTTCTACTGTTGTAGATATATGAAAATTTTCTATTCTttttttttTAGAAAATTTTCATATGAAAGGTCCTAGGAATACACGAccatcaacttggCCTACAAATAGATTCGGTGTCCTGCCAGACGATGTTGAAGAAgccggcaatacttctact
YAL060W	gataaatgatcTAATTTCTACTGTTGTAGATTCATTACTTCATTTCACCGTttttttttTAATGACAAAATAATATTTGGGGCCCCTccatcaacttggGGAATCCAACGTTAAGATTCTATTGACGCCTAACAATCACGGTGAAATGAAGgccggcaatacttctact
YAL060W	gataaatgatcTAATTTCTACTGTTGTAGATTTTTGTCATTACTTCATTTCttttttttTAATGACAAAATAATATTTGGGGCCCCTCGCGGccatcaacttggCCAACGTTAAGATTCTATTGACGCCTAACAATCACGGTGAAATGAAGgccggcaatacttctact
YAL061W	gataaatgatcTAATTTCTACTGTTGTAGATAGTACTCACGTTCTCGTGTTttttttttTGATTGTGATTGAGTACTCACGTTCTCGTGTTAATCCCGCGGTCTTCTTGccatcaacttggTCAATAAACGAGGCTAAACTGCGTCACACAgccggcaatacttctact
YAL061W	gataaatgatcTAATTTCTACTGTTGTAGATACACGAGAACGTGAGTACTCttttttttTGATTGTGATTGAGTACTCACGTTCTCGTGTTAATCCCGCccatcaacttggACTACGAGAATCAATAAACGAGGCTAAACTGCGTCACACAgccggcaatacttctact
YAL062W	gataaatgatcTAATTTCTACTGTTGTAGATGCCGTAAGCGCTATTTTCTTttttttttTAGCCGTAAGCGCTATTTTCTTTTTGTTCGTAACTATCTGTGTATGTccatcaacttggGCTGACGCAATGCTTGACCAGGGAGACGTTTTTgccggcaatacttctact
YAL062W	gataaatgatcTAATTTCTACTGTTGTAGATCGGCTAAAAAACGTCTCCCTttttttttTAGCCGTAAGCGCTATTTTCTTTTTGTTccatcaacttggTGCCAGCTTCGTCATGGTGGCTGACGCAATGCTTGACCAGGGAGACGTTTTTgccggcaatacttctact
YAL063C	gataaatgatcTAATTTCTACTGTTGTAGATCTGGCAATTATTTAATAAAAttttttttTAATAAAATTCGCGTTCTTTTTACGTATCTGTGTATCTTTccatcaacttggTTTAAGTGTCTTCATTGCGTCCTTATTGCTGGCAATTATTgccggcaatacttctact
YAL063C	gataaatgatcTAATTTCTACTGTTGTAGATTTTAATAAAATTCGCGTTCTttttttttTAATAAAATTCGCGTTCTTTTTACGTATCTGTGTATCTTTTCTccatcaacttggAAGTGTCTTCATTGCGTCCTTATTGCTGGCAATTATTgccggcaatacttctact
YAL063C-A	gataaatgatcTAATTTCTACTGTTGTAGATTGTTTAATATGCTGTCCTTAttttttttTAATATGCTGTCCTTAATTTTCATGTTACATTATCAACTTTccatcaacttggATATCTCTATGTAAAAATACCATTATTTCCTCTTCTGTTgccggcaatacttctact
YAL063C-A	gataaatgatcTAATTTCTACTGTTGTAGATAGGACAGCATATTAAACAGAttttttttTAATATGCTGTCCTTAATTTTCATGTTACATTATCAccatcaacttggAATTCATATCTCTATGTAAAAATACCATTATTTCCTCTTCTGTTgccggcaatacttctact
YAL063C-A	gataaatgatcTAATTTCTACTGTTGTAGATCTCTTCTGTTTAATATGCTGttttttttTAATATGCTGTCCTTAATTTTCATGTTACATTATCAACTTccatcaacttggCATATCTCTATGTAAAAATACCATTATTTCCTCTTCTGTTgccggcaatacttctact
YAL063C-A	gataaatgatcTAATTTCTACTGTTGTAGATATATGCTGTCCTTAATTTTCttttttttTAATATGCTGTCCTTAATTTTCATGTTACATTATCAACTTTTGCATTccatcaacttggCTATGTAAAAATACCATTATTTCCTCTTCTGTTgccggcaatacttctact
YAL064W	gataaatgatcTAATTTCTACTGTTGTAGATGACCTATGGTTCGCTATTCAttttttttTAGGTCGAAAATTTAAGGCCACATAAATccatcaacttggGCAATCAGTACTTGTACCTAATTTTGGTTTTCTAATATTGAATAGCGAACCAgccggcaatacttctact
YAL064W	gataaatgatcTAATTTCTACTGTTGTAGATAATTTTCGACCTATGGTTCGttttttttTAGGTCGAAAATTTAAGGCCACATAAATCCAGAGCccatcaacttggGTACTTGTACCTAATTTTGGTTTTCTAATATTGAATAGCGAACCAgccggcaatacttctact
YAL064W-B	gataaatgatcTAATTTCTACTGTTGTAGATTGCGAATCTCATGTGTGCACttttttttTGAGATTCGCAGGATGTCACGGTAACCAAAGTGccatcaacttggCGGTGGCCGTGGAAACAATTGCAGAGGAGATGGATTCAGTGCACACAgccggcaatacttctact
YAL064W-B	gataaatgatcTAATTTCTACTGTTGTAGATAGTGCACACATGAGATTCGCttttttttTGAGATTCGCAGGATGTCACGGTAACCAAAGTGGTTTGTTccatcaacttggCGTGGAAACAATTGCAGAGGAGATGGATTCAGTGCACACAgccggcaatacttctact
YAL065C	gataaatgatcTAATTTCTACTGTTGTAGATCTGGCAATCGTATGGTAAACttttttttTAAACGCACGGCATCATCTTATATTAATAATTCTATCATCccatcaacttggAAGTGTTTTTATTTCCACCGTATTGCTGGCAATCGTATGGgccggcaatacttctact
YAL065C	gataaatgatcTAATTTCTACTGTTGTAGATATATAAGATGATGCCGTGCGttttttttTAAACGCACGGCATCATCTTATATTAATAATTCTATCATCccatcaacttggAAGTGTTTTTATTTCCACCGTATTGCTGGCAATCGTATGGgccggcaatacttctact
YAL065C	gataaatgatcTAATTTCTACTGTTGTAGATCCATACGATTGCCAGCAATAttttttttTAAACGCACGGCATCATCTTATATTAAccatcaacttggCCAATAATGGCATAAGTGTTTTTATTTCCACCGTATTGCTGGCAATCGTATGGgccggcaatacttctact
YAL065C	gataaatgatcTAATTTCTACTGTTGTAGATCACCGTATTGCTGGCAATCGttttttttTAAACGCACGGCATCATCTTATATTAATAATTCccatcaacttggATGGCATAAGTGTTTTTATTTCCACCGTATTGCTGGCAATCGTATGGgccggcaatacttctact
YAL067C	gataaatgatcTAATTTCTACTGTTGTAGATATCAGATACTGATAAGGTTTttttttttTAATACGAGAATAATTTCTCATCATCccatcaacttggGTGGAAAAGCCAACGTCAAAAGACGTTGAAACCTTATCAGTATCTGATGAAAAAgccggcaatacttctact
YAL067C	gataaatgatcTAATTTCTACTGTTGTAGATTCAGTATCTGATGAAAAATAttttttttTAATACGAGAATAATTTCTCATCATCCAGCTTTAACACAAccatcaacttggGTCAAAAGACGTTGAAACCTTATCAGTATCTGATGAAAAAgccggcaatacttctact
YAL067C	gataaatgatcTAATTTCTACTGTTGTAGATAAGCTGGATGATGAGAAATTttttttttTAATACGAGAATAATTTCTCATCATCCAGCTTTAACACAAAccatcaacttggTCAAAAGACGTTGAAACCTTATCAGTATCTGATGAAAAAgccggcaatacttctact
YAL067C	gataaatgatcTAATTTCTACTGTTGTAGATTGTTAAAGCTGGATGATGAGttttttttTAATACGAGAATAATTTCTCATCATCCAGCTTTAACACAAAATTCGccatcaacttggAGACGTTGAAACCTTATCAGTATCTGATGAAAAAgccggcaatacttctact
YAL067W-A	gataaatgatcTAATTTCTACTGTTGTAGATGGGTCTGTAAACTTGTGAACttttttttTAGGGTCTGTAAACTTGTGAACTCTCGGCAAATGCCTTGGTGCAATTccatcaacttggAACATTAAACGTGTGTTGGGAGTCGTATACTGTgccggcaatacttctact
YAL067W-A	gataaatgatcTAATTTCTACTGTTGTAGATACAAGTTTACAGACCCTAACttttttttTAGGGTCTGTAAACTTGTGAACTCTCGGCAAATGCCTTGGccatcaacttggTTCGTACAACATTAAACGTGTGTTGGGAGTCGTATACTGTgccggcaatacttctact
YAR002C-A	gataaatgatcTAATTTCTACTGTTGTAGATAGCAAAAAATTTTATGATCAttttttttTGATCAGACTAAAAACCTTTTATGTATCTTCTAGAAATTTccatcaacttggGAAACACCTGGGCAAATTTTTTGTTAAGCAAAAAATTTTAgccggcaatacttctact
YAR002C-A	gataaatgatcTAATTTCTACTGTTGTAGATTGATCAGACTAAAAACCTTTttttttttTGATCAGACTAAAAACCTTTTATGTATCTTCTAGAAATTTATAGTccatcaacttggACCTGGGCAAATTTTTTGTTAAGCAAAAAATTTTAgccggcaatacttctact
YAR002W	gataaatgatcTAATTTCTACTGTTGTAGATTCAAAAGGTATATAGGGACTttttttttTGATAATGAAAATTTTAGCCGTGACATccatcaacttggATGGCTTGGTTGATGAAAATAAAGTTGAGGCTTTCAAGTCCCTATATACCTTTgccggcaatacttctact
YAR002W	gataaatgatcTAATTTCTACTGTTGTAGATATTATCAAAAGGTATATAGGttttttttTGATAATGAAAATTTTAGCCGTGACATAAccatcaacttggGGCTTGGTTGATGAAAATAAAGTTGAGGCTTTCAAGTCCCTATATACCTTTgccggcaatacttctact
YAR003W	gataaatgatcTAATTTCTACTGTTGTAGATAGATGCAGTCATCATAGGTTttttttttTAGGTTTCTCTTCAAAAGGAGAAAGTTTAAATAGGCAACTccatcaacttggCCCTACAGATTATACGAGGATAATTAAGATGCAGTCATCAgccggcaatacttctact
YAR003W	gataaatgatcTAATTTCTACTGTTGTAGATAAGAGAAACCTATGATGACTttttttttTAGGTTTCTCTTCAAAAGGAGAAAGTTTAAATAGccatcaacttggCACAATCCCTACAGATTATACGAGGATAATTAAGATGCAGTCATCAgccggcaatacttctact
YAR007C	gataaatgatcTAATTTCTACTGTTGTAGATATGTATCAAATAATCAAGTAttttttttTAATGTATCAAATAATCAAGTACTATTTAATCTATGTAACATATGAGccatcaacttggCTTGCCGATGAGTTATCCAAGGCTTTGTTAGCTgccggcaatacttctact
YAR007C	gataaatgatcTAATTTCTACTGTTGTAGATATTATTTGATACATTAAGCTttttttttTAATGTATCAAATAATCAAGTACTATTTAATCTATGTAccatcaacttggGCCGACTATCTTGCCGATGAGTTATCCAAGGCTTTGTTAGCTgccggcaatacttctact
YAR007C	gataaatgatcTAATTTCTACTGTTGTAGATATACATTAAGCTAACAAAGCttttttttTAATGTATCAAATAATCAAGTACTATTTAAccatcaacttggGGGCTGAAGCCGACTATCTTGCCGATGAGTTATCCAAGGCTTTGTTAGCTgccggcaatacttctact
YAR007C	gataaatgatcTAATTTCTACTGTTGTAGATTTTGATACATTAAGCTAACAttttttttTAATGTATCAAATAATCAAGTACTATTTAATCTAccatcaacttggTGAAGCCGACTATCTTGCCGATGAGTTATCCAAGGCTTTGTTAGCTgccggcaatacttctact
YAR008W	gataaatgatcTAATTTCTACTGTTGTAGATCCAGCTTAACCAAATCCAGCttttttttTAAGCTGGGAATCAGTCATGTATAATTATTccatcaacttggAAGAGACAAAGGAAACTCATTTCTTCTCAATAGAATGGGCTGGATTTGGTgccggcaatacttctact
YAR008W	gataaatgatcTAATTTCTACTGTTGTAGATAGCTGGGAATCAGTCATGTAttttttttTAAGCTGGGAATCAGTCATGTATAATTATTTTCTCAGAATTTATGTAccatcaacttggCATTTCTTCTCAATAGAATGGGCTGGATTTGGTgccggcaatacttctact
YAR014C	gataaatgatcTAATTTCTACTGTTGTAGATGTAAATGATATTGTCCTTACttttttttTGATATTGTCCTTACAATAAAGCCTGGTCTTTTTCTCATCccatcaacttggGGATGTGTTGATGAAACAATTGGATGAAATTATTCGTAAAgccggcaatacttctact
YAR014C	gataaatgatcTAATTTCTACTGTTGTAGATTAAGGACAATATCATTTACGttttttttTGATATTGTCCTTACAATAAAGCCTGGTCTTTTTCTccatcaacttggGAATGGATGTGTTGATGAAACAATTGGATGAAATTATTCGTAAAgccggcaatacttctact
YAR015W	gataaatgatcTAATTTCTACTGTTGTAGATCACTGGCGACTTGTAGTATAttttttttTAACGTGATTTACATATACTACAAGTCGCCAGTGTAACTCCTCccatcaacttggGGCTTATGAAACATTGACAGGGTCTAAATGGTCTCACgccggcaatacttctact
YAR015W	gataaatgatcTAATTTCTACTGTTGTAGATCATATACTACAAGTCGCCAGttttttttTAACGTGATTTACATATACTACAAGTCGCCAGTGTAACTCCTCACTGAATccatcaacttggGAAACATTGACAGGGTCTAAATGGTCTCACgccggcaatacttctact
YAR015W	gataaatgatcTAATTTCTACTGTTGTAGATACAGGGTCTAAATGGTCTCAttttttttTAACGTGATTTACATATACTACAAGTCGCCAGTGTAAccatcaacttggTATAGAGGCTTATGAAACATTGACAGGGTCTAAATGGTCTCACgccggcaatacttctact
YAR015W	gataaatgatcTAATTTCTACTGTTGTAGATAGTGAGGAGTTACACTGGCGttttttttTAACGTGATTTACATATACTACAAGTCGCCAGTGTAACTCCTCACTGAATccatcaacttggGAAACATTGACAGGGTCTAAATGGTCTCACgccggcaatacttctact
YAR015W	gataaatgatcTAATTTCTACTGTTGTAGATTAGTATATGTAAATCACGTTttttttttTAACGTGATTTACATATACTACAAGTCGCCAGTGTAACTCccatcaacttggAGAGGCTTATGAAACATTGACAGGGTCTAAATGGTCTCACgccggcaatacttctact
YAR018C	gataaatgatcTAATTTCTACTGTTGTAGATTCAGAGCAAATTTTATCGATttttttttTAAAATTTGCTCTGAGAACATTTATACATTAATACATccatcaacttggAAAATTTGCCAAACCTGCATACCACTGGCAAACAAGATATCGAgccggcaatacttctact
YAR018C	gataaatgatcTAATTTCTACTGTTGTAGATGAGCAAATTTTATCGATATCttttttttTAAAATTTGCTCTGAGAACATTTATACATTAATAccatcaacttggTAAAAAATTTGCCAAACCTGCATACCACTGGCAAACAAGATATCGAgccggcaatacttctact
YAR019C	gataaatgatcTAATTTCTACTGTTGTAGATCTACATTATGTTTGAAATGTttttttttTAATGTAGGAATTGCATGTGCATACATACAccatcaacttggCCAAAGATAAAAGTGACGGCTTTTCCGTCCCCATTACAACATTTCAAACAgccggcaatacttctact
YAR019C	gataaatgatcTAATTTCTACTGTTGTAGATAAACATAATGTAGGAATTGCttttttttTAATGTAGGAATTGCATGTGCATACATACATATATAGAGAccatcaacttggAAGTGACGGCTTTTCCGTCCCCATTACAACATTTCAAACAgccggcaatacttctact
YAR020C	gataaatgatcTAATTTCTACTGTTGTAGATTAAGCTGCTCACCCAACTGAttttttttTAAGCTGCTCACCCAACTGAAACTTATCCAGTTGAAATTGCAGAAccatcaacttggATATCAGAGCTCATTTGGCTGAATACTACTCTTTCgccggcaatacttctact
YAR020C	gataaatgatcTAATTTCTACTGTTGTAGATGGTGAGCAGCTTAGAAAGAGttttttttTAAGCTGCTCACCCAACTGAAACTTATCCAGTTGAccatcaacttggTATGTTTCCGATATCAGAGCTCATTTGGCTGAATACTACTCTTTCgccggcaatacttctact
YAR023C	gataaatgatcTAATTTCTACTGTTGTAGATACTCATATTGCAGGTATGCCttttttttTGAGTAGAGTTTACGTATCTAATATATccatcaacttggCTGTGCGGGAATATTGGCAAAGTCAATATCCAGATGTGGGCATACCTGCAATAgccggcaatacttctact
YAR023C	gataaatgatcTAATTTCTACTGTTGTAGATGATACGTAAACTCTACTCATttttttttTGAGTAGAGTTTACGTATCTAATATATTGGTATAAAAAGAccatcaacttggTTGGCAAAGTCAATATCCAGATGTGGGCATACCTGCAATAgccggcaatacttctact
YAR027W	gataaatgatcTAATTTCTACTGTTGTAGATATTTGCCTTAGGGCCGAATTttttttttTAGGGCCGAATTTTTGGTATTTATCTAGTATATTCTAATAccatcaacttggTGAGTATTGGAGAAAGCAATACCCAGAGGTTGATTTGCCTgccggcaatacttctact
YAR027W	gataaatgatcTAATTTCTACTGTTGTAGATGGCCCTAAGGCAAATCAACCttttttttTAGGGCCGAATTTTTGGTATTTATCTAGTccatcaacttggGAAGCTGAATTTGAGTATTGGAGAAAGCAATACCCAGAGGTTGATTTGCCTgccggcaatacttctact
YAR028W	gataaatgatcTAATTTCTACTGTTGTAGATCGCTTCAAGGTAAATCAGCGttttttttTGAAGCGGAAGCATTTTATTCACCAAGTAccatcaacttggGAGGCTCAAAGTGAATACTGGAGAAAGCAATATCCTGACGCTGATTTACCTgccggcaatacttctact
YAR028W	gataaatgatcTAATTTCTACTGTTGTAGATAAGCGGAAGCATTTTATTCAttttttttTGAAGCGGAAGCATTTTATTCACCAAGTATACTTACTTTTCTTTAAAccatcaacttggTGGAGAAAGCAATATCCTGACGCTGATTTACCTgccggcaatacttctact
YAR029W	gataaatgatcTAATTTCTACTGTTGTAGATAGATTGTTCTACAATATCCGttttttttTAGAACAATCTCAAGTGAAGTATTGGCAAGATAccatcaacttggATCCCGGAGAAGATTTTCAAAATTGCTTTCCAAGACAGCGGATATTGgccggcaatacttctact
YAR029W	gataaatgatcTAATTTCTACTGTTGTAGATACTTGAGATTGTTCTACAATttttttttTAGAACAATCTCAAGTGAAGTATTGGCAAGATATTGGTccatcaacttggGGAGAAGATTTTCAAAATTGCTTTCCAAGACAGCGGATATTGgccggcaatacttctact
YAR031W	gataaatgatcTAATTTCTACTGTTGTAGATGACAGAAGACGGGAGACACTttttttttTAGACAGAAGACGGGAGACACTAGCACACAACTTTACCAGGCAAGGTccatcaacttggCGACAAGAGTATCCTGGTGTCGATGAGTTTTTTgccggcaatacttctact
YAR031W	gataaatgatcTAATTTCTACTGTTGTAGATTGTCTAAAAAAACTCATCGAttttttttTAGACAGAAGACGGGAGACACTAGCACAccatcaacttggATTTCAAAAGGAATATTGGCGACAAGAGTATCCTGGTGTCGATGAGTTTTTTgccggcaatacttctact
YAR033W	gataaatgatcTAATTTCTACTGTTGTAGATAAAAGACGGAATAGCTTAGAttttttttTAGCTTAGAGACACTACCATACGTAAAGCGAACATAAACTccatcaacttggGCGGCATCCCAATATCGATGCGCTTCTTAAAAAGACGGAAgccggcaatacttctact
YAR035C-A	gataaatgatcTAATTTCTACTGTTGTAGATAATATACTAAATAAGAGGAAttttttttTAGTATATTTAATAGTATGTAGTAGTAGTAGccatcaacttggTAGTAGCCAGCGGCGGCGCCAGTCACTTCCAAAGCGTTTTCCTCTTATTgccggcaatacttctact
YAR035C-A	gataaatgatcTAATTTCTACTGTTGTAGATTTTAGTATATTTAATAGTATttttttttTAGTATATTTAATAGTATGTAGTAGTAGTAGTAGTAGTAGTAGccatcaacttggGCGGCGCCAGTCACTTCCAAAGCGTTTTCCTCTTATTgccggcaatacttctact
YAR035C-A	gataaatgatcTAATTTCTACTGTTGTAGATGTATATTTAATAGTATGTAGttttttttTAGTATATTTAATAGTATGTAGTAGTAGTAGTAGTAGTAGTAGTAGTccatcaacttggCGCCAGTCACTTCCAAAGCGTTTTCCTCTTATTgccggcaatacttctact
YAR035W	gataaatgatcTAATTTCTACTGTTGTAGATATGCGCAAAAACTCAGCATAttttttttTGAGTTTATGCTGAGTTTTTGCGCATCAATATTATTTTTAccatcaacttggGTTGTCCGGCTACGATTACTTCGACGTGAGCGTGTCCGGTgccggcaatacttctact
YAR035W	gataaatgatcTAATTTCTACTGTTGTAGATGACGTGAGCGTGTCCGGTTGttttttttTGAGTTTATGCTGAGTTTTTGCGCATCAATATTATTTTTAccatcaacttggGTTGTCCGGCTACGATTACTTCGACGTGAGCGTGTCCGGTgccggcaatacttctact
YAR035W	gataaatgatcTAATTTCTACTGTTGTAGATCTTCGACGTGAGCGTGTCCGttttttttTGAGTTTATGCTGAGTTTTTGCGCATCAATATTATTccatcaacttggACCTGTTGTCCGGCTACGATTACTTCGACGTGAGCGTGTCCGGTgccggcaatacttctact
YAR042W	gataaatgatcTAATTTCTACTGTTGTAGATTAAGCTGTGCAATGTAGTCAttttttttTAAGCTGTGCAATGTAGTCACAATAACACTCGTTCATTTGTATCCccatcaacttggAAAATCATGACTTTAAAGATTGTGCTGATATTTTCgccggcaatacttctact
YAR042W	gataaatgatcTAATTTCTACTGTTGTAGATCACAGCTTAGAAAATATCAGttttttttTAAGCTGTGCAATGTAGTCACAATAACACTCccatcaacttggTTGGAACAAAAGAAAAAATCATGACTTTAAAGATTGTGCTGATATTTTCgccggcaatacttctact
YAR050W	gataaatgatcTAATTTCTACTGTTGTAGATCTGGCAATTATTTAATAAAAttttttttTAATAAAATTCGCGTTCTTTTTACGTATCTGTGTATCTTTccatcaacttggTTTAAGTGTCTTCATTGCGTCCTTATTGCTGGCAATTATTgccggcaatacttctact
YAR050W	gataaatgatcTAATTTCTACTGTTGTAGATTTTAATAAAATTCGCGTTCTttttttttTAATAAAATTCGCGTTCTTTTTACGTATCTGTGTATCTTTTCTccatcaacttggAAGTGTCTTCATTGCGTCCTTATTGCTGGCAATTATTgccggcaatacttctact
YAR061W	gataaatgatcTAATTTCTACTGTTGTAGATGCATCCAATTATTACTCCATttttttttTAGCATCCAATTATTACTCCATTCTATCGCAGCAATGGAACTTCTGTccatcaacttggTCTTCAGAACAAATCACCAGCTCTATCACGTCTgccggcaatacttctact
YAR061W	gataaatgatcTAATTTCTACTGTTGTAGATGATGCTAAGACGTGATAGAGttttttttTAGCATCCAATTATTACTCCATTCTATCGccatcaacttggTCCAGTTTGTCATCATCTTCTTCAGAACAAATCACCAGCTCTATCACGTCTgccggcaatacttctact
YAR064W	gataaatgatcTAATTTCTACTGTTGTAGATAAGCAATGATCTATAACTTTttttttttTAGATCATTGCTTGAATAAGCACCTCACAGAGTAGccatcaacttggTTTCTTTTCTGTTTTTGGCGTATGATCTGTTCTGAGCCAAAGTTAgccggcaatacttctact
YAR064W	gataaatgatcTAATTTCTACTGTTGTAGATTAGATCATTGCTTGAATAAGttttttttTAGATCATTGCTTGAATAAGCACCTCACAGAGTAGGGATTGTATAccatcaacttggGTTTTTGGCGTATGATCTGTTCTGAGCCAAAGTTAgccggcaatacttctact
YAR066W	gataaatgatcTAATTTCTACTGTTGTAGATCGGTTTGTAACGTAGAGACGttttttttTAACGTAGAGACGACGATGAAGGCTCTGTAAATAACGGTGccatcaacttggGTCAAATGCTATTCTCAACGGTGGTTCTGTTTCCGGTTTGgccggcaatacttctact
YAR066W	gataaatgatcTAATTTCTACTGTTGTAGATATCGTCGTCTCTACGTTACAttttttttTAACGTAGAGACGACGATGAAGGCTCTGTAAATAACGGTGccatcaacttggGTCAAATGCTATTCTCAACGGTGGTTCTGTTTCCGGTTTGgccggcaatacttctact
YAR066W	gataaatgatcTAATTTCTACTGTTGTAGATTAACGTAGAGACGACGATGAttttttttTAACGTAGAGACGACGATGAAGGCTCTGTAAATAACGGTGAAATCccatcaacttggATGCTATTCTCAACGGTGGTTCTGTTTCCGGTTTGgccggcaatacttctact
YAR068W	gataaatgatcTAATTTCTACTGTTGTAGATGTTCTCAAACCAGCAGCCATttttttttTGAGAACCAATGCTTTAAGTACTTTGGCAccatcaacttggCCAGCACCTTCACTGGTATTGTCGTTCAATCCGAAGGTATGGCTGCTGGTTgccggcaatacttctact
YAR068W	gataaatgatcTAATTTCTACTGTTGTAGATAAGCATTGGTTCTCAAACCAttttttttTGAGAACCAATGCTTTAAGTACTTTGGCAGGTATTTTccatcaacttggTTCACTGGTATTGTCGTTCAATCCGAAGGTATGGCTGCTGGTTgccggcaatacttctact
YAR071W	gataaatgatcTAATTTCTACTGTTGTAGATAAACAGTAAATAGATAATATttttttttTAAATAGATAATATGATTATGTAATTTTAGAAACTAATTAccatcaacttggCTGGAATACCAAGCACTACAACGACACTTTATTAAAACAGgccggcaatacttctact
YAR071W	gataaatgatcTAATTTCTACTGTTGTAGATTCTATTTACTGTTTTAATAAttttttttTAAATAGATAATATGATTATGTAATTTTAGccatcaacttggTTTTCTGGGACTGGAATACCAAGCACTACAACGACACTTTATTAAAACAGgccggcaatacttctact
YBL001C	gataaatgatcTAATTTCTACTGTTGTAGATTCAATGAATGCTCGTGTAGTttttttttTGAATGCTCGTGTAGTGAACCTAAATAGGGTATATCTTTAAccatcaacttggCAAGATAAGATCGATGTTGTTTTAAAAAAAATTTCTCAAgccggcaatacttctact
YBL001C	gataaatgatcTAATTTCTACTGTTGTAGATACTACACGAGCATTCATTGAttttttttTGAATGCTCGTGTAGTGAACCTAAATAGGGTATATCTTccatcaacttggGCTCAAGATAAGATCGATGTTGTTTTAAAAAAAATTTCTCAAgccggcaatacttctact
YBL002W	gataaatgatcTAATTTCTACTGTTGTAGATAGTAGAGGAGGAGTATTTGGttttttttTAAGTCACTCACTAGGTATTGTGATTccatcaacttggGCCGTCTCCGAAGGTACTAGGGCTGTTACCAAATACTCCTCCTCTACTCAAGCCgccggcaatacttctact
YBL002W	gataaatgatcTAATTTCTACTGTTGTAGATGGCTTGAGTAGAGGAGGAGTttttttttTAAGTCACTCACTAGGTATTGTGATTTccatcaacttggCCGTCTCCGAAGGTACTAGGGCTGTTACCAAATACTCCTCCTCTACTCAAGCCgccggcaatacttctact
YBL003C	gataaatgatcTAATTTCTACTGTTGTAGATAACTCAGTTCTTACAGTTCTttttttttTAAGAACTGAGTTGAAAAGAAACAAAGCAAATCAAccatcaacttggTTGCCAAAGAAGTCTGCCAAGACTGCCAAAGCTTCTCAAGAACTGgccggcaatacttctact
YBL003C	gataaatgatcTAATTTCTACTGTTGTAGATTTTTCAACTCAGTTCTTACAttttttttTAAGAACTGAGTTGAAAAGAAACAAAGCAAATCAAACATTccatcaacttggAAAGAAGTCTGCCAAGACTGCCAAAGCTTCTCAAGAACTGgccggcaatacttctact
YBL004W	gataaatgatcTAATTTCTACTGTTGTAGATCAGCTAGGCTCTCTTTCTTTttttttttTAGCTGTAATATATCTTTATAACATGTAccatcaacttggTGAAAAGGATGAAAATGGGTATTATCAAAGACGTAACAAAAGAAAGAGAGCCgccggcaatacttctact
YBL004W	gataaatgatcTAATTTCTACTGTTGTAGATTAAAGATATATTACAGCTAGttttttttTAGCTGTAATATATCTTTATAACATGTATACTAATGAATAccatcaacttggAAATGGGTATTATCAAAGACGTAACAAAAGAAAGAGAGCCgccggcaatacttctact
YBL005W	gataaatgatcTAATTTCTACTGTTGTAGATCGTTTTCATAAGAAGGGATAttttttttTGAAAACGCAAAGAAAATAGGGAAGCAGAGccatcaacttggCTGATTTATATCATACTCTGTGGAATGACAATACTTCATATCCCTTCTTAgccggcaatacttctact
YBL005W	gataaatgatcTAATTTCTACTGTTGTAGATTGAAAACGCAAAGAAAATAGttttttttTGAAAACGCAAAGAAAATAGGGAAGCAGAGCATAACCATAGTAAAccatcaacttggCTCTGTGGAATGACAATACTTCATATCCCTTCTTAgccggcaatacttctact
YBL005W	gataaatgatcTAATTTCTACTGTTGTAGATTTTGCGTTTTCATAAGAAGGttttttttTGAAAACGCAAAGAAAATAGGGAAGCAGAGCATAccatcaacttggTTTATATCATACTCTGTGGAATGACAATACTTCATATCCCTTCTTAgccggcaatacttctact
YBL006C	gataaatgatcTAATTTCTACTGTTGTAGATAACCATGTAATTGATAGAGGttttttttTAAACCATGTAATTGATAGAGGTAGAATGTTGCTTCGTAGAAAGTGAccatcaacttggCGGTCTCAACTTAGAGAACATGCCTGCGTAGATgccggcaatacttctact
YBL006C	gataaatgatcTAATTTCTACTGTTGTAGATCATGGTTTAATCTACGCAGGttttttttTAAACCATGTAATTGATAGAGGTAGAATGTTccatcaacttggTATAGGTTCCCATAGGCGGTCTCAACTTAGAGAACATGCCTGCGTAGATgccggcaatacttctact
YBL007C	gataaatgatcTAATTTCTACTGTTGTAGATAAATACATTAATCTAGAATCttttttttTAGATTAATGTATTTTAAGATTTTATAGGATAATAACccatcaacttggAGCCAACATATTCAATGCTACTGCATCAAATCCGTTTGGATTCgccggcaatacttctact
YBL007C	gataaatgatcTAATTTCTACTGTTGTAGATATCTAGAATCCAAACGGATTttttttttTAGATTAATGTATTTTAAGATTTTATAccatcaacttggAATCAAGGCAAGCCAACATATTCAATGCTACTGCATCAAATCCGTTTGGATTCgccggcaatacttctact
YBL007C	gataaatgatcTAATTTCTACTGTTGTAGATTAGATTAATGTATTTTAAGAttttttttTAGATTAATGTATTTTAAGATTTTATAGGATAATAACTAAAACAAccatcaacttggTATTCAATGCTACTGCATCAAATCCGTTTGGATTCgccggcaatacttctact
YBL008W	gataaatgatcTAATTTCTACTGTTGTAGATGTCGTTATATAAATAATAAGttttttttTAATAAGCTTATACCCCTTCCTTTGGACAAGTTTTTTCCCccatcaacttggTAAATGGACTAAGGATCTGGGTTGTTGGTCGTTATATAAAgccggcaatacttctact
YBL008W	gataaatgatcTAATTTCTACTGTTGTAGATTATAAATAATAAGCTTATACttttttttTAATAAGCTTATACCCCTTCCTTTGGACAAGTTTTTTCCCccatcaacttggTAAATGGACTAAGGATCTGGGTTGTTGGTCGTTATATAAAgccggcaatacttctact
YBL008W-A	gataaatgatcTAATTTCTACTGTTGTAGATATGTTATCAGAGACCTTTGGttttttttTGATAACATGAAAGTGGTAAAGTTTCCATGGccatcaacttggTAAGGCTTACCAACGAAGCATAATAAAATTGCCAGTAACCAAAGGTCTCgccggcaatacttctact
YBL008W-A	gataaatgatcTAATTTCTACTGTTGTAGATCCACTTTCATGTTATCAGAGttttttttTGATAACATGAAAGTGGTAAAGTTTCCATGGTTGGCTCAccatcaacttggACCAACGAAGCATAATAAAATTGCCAGTAACCAAAGGTCTCgccggcaatacttctact
YBL009W	gataaatgatcTAATTTCTACTGTTGTAGATCTACGATGTCTTTACTGCATttttttttTAAAGACATCGTAGTAATAAGGTGCAAGCTTTTGTAccatcaacttggGAACTTGCGGTGATTTGTTATCTTTGAAGGGAGAAATAATGCAGgccggcaatacttctact
YBL010C	gataaatgatcTAATTTCTACTGTTGTAGATGGTAGGATACTAATCGCCGTttttttttTAATCGCCGTCTCGGCAAAGCAGGTTGAACGTTGAAGTTTccatcaacttggAAAGCGAAACAAAAAGAAAAGGTTCAGTTGGGTAGGATACgccggcaatacttctact
YBL010C	gataaatgatcTAATTTCTACTGTTGTAGATCCGAGACGGCGATTAGTATCttttttttTAATCGCCGTCTCGGCAAAGCAGGTTGAACGTTGAAGccatcaacttggCAAAAAGCGAAACAAAAAGAAAAGGTTCAGTTGGGTAGGATACgccggcaatacttctact
YBL011W	gataaatgatcTAATTTCTACTGTTGTAGATACCGTCAGTAAATGGCATCTttttttttTAGATGCCATTTACTGACGGTGAAGATACTAGAAACTAAAccatcaacttggAGAAGAGGAAGAAGAAGAAGAAGGGAAAGAAGGAGATGCGgccggcaatacttctact
YBL013W	gataaatgatcTAATTTCTACTGTTGTAGATGTTTTCCTGTAACCCGGCTCttttttttTAACCCGGCTCTACATTCCTCTTTTAGTATTCTTCTTCTCccatcaacttggGAAAAGATGCGGCGCCCTGAGTGAAAAGTTAGTTTTCCTGgccggcaatacttctact
YBL013W	gataaatgatcTAATTTCTACTGTTGTAGATCTGTAACCCGGCTCTACATTttttttttTAACCCGGCTCTACATTCCTCTTTTAGTATTCTTCTTCTCCCccatcaacttggAAAGATGCGGCGCCCTGAGTGAAAAGTTAGTTTTCCTGgccggcaatacttctact
YBL014C	gataaatgatcTAATTTCTACTGTTGTAGATGATAAGGTATAATGCGTGCAttttttttTAAGGTATAATGCGTGCACAGGTAATCAAAACAATGTAACAAGccatcaacttggAGCCAAAAAGAAGAAGAAAAGGATCCGGGGGTTTGGAgccggcaatacttctact
YBL014C	gataaatgatcTAATTTCTACTGTTGTAGATTACCTTATCCAAACCCCCGGttttttttTAAGGTATAATGCGTGCACAGGTAATCAAccatcaacttggCGTAATTCTCAAAAAGCCAAAAAGAAGAAGAAAAGGATCCGGGGGTTTGGAgccggcaatacttctact
YBL015W	gataaatgatcTAATTTCTACTGTTGTAGATACTAGTGTTTGTGCGCAAACttttttttTAGTGTTTGTGCGCAAACCGAGAGATGAGTATTTAACAAAAAAccatcaacttggGGGTACAATGAAGGTCGACAGCTGGGAACCAGTTGACgccggcaatacttctact
YBL015W	gataaatgatcTAATTTCTACTGTTGTAGATCGCACAAACACTAGTCAACTttttttttTAGTGTTTGTGCGCAAACCGAGAGATGAGTATTTAccatcaacttggGCTGAAAAGGGTACAATGAAGGTCGACAGCTGGGAACCAGTTGACgccggcaatacttctact
YBL016W	gataaatgatcTAATTTCTACTGTTGTAGATATGATAATGATGGCTAACTAttttttttTAGCCATCATTATCATTAAAATATCAACCCGAAGAACAccatcaacttggACGAAAGACCTCAAGAAACTCATTTGGAACGAAATATTTAGTgccggcaatacttctact
YBL016W	gataaatgatcTAATTTCTACTGTTGTAGATGCCATCATTATCATTAAAATttttttttTAGCCATCATTATCATTAAAATATCAACCCGAAGAACAATGTATACAccatcaacttggCTCAAGAAACTCATTTGGAACGAAATATTTAGTgccggcaatacttctact
YBL017C	gataaatgatcTAATTTCTACTGTTGTAGATTCTACTCTATGTAAAGTAATttttttttTAGAGAGATTACTTTACATAGAGTAGATAATTCCATATACccatcaacttggCGACAGGCCTGATTCTACAGCGCCATCTAACGAAAACCAGgccggcaatacttctact
YBL017C	gataaatgatcTAATTTCTACTGTTGTAGATCTTTACATAGAGTAGATAATttttttttTAGAGAGATTACTTTACATAGAGTAGATAATTCCATATACTTTTCATAAAccatcaacttggGATTCTACAGCGCCATCTAACGAAAACCAGgccggcaatacttctact
YBL017C	gataaatgatcTAATTTCTACTGTTGTAGATTGAAAAGTATATGGAATTATttttttttTAGAGAGATTACTTTACATAGAGTAGATAATTCCATATACTTTTCATAAAccatcaacttggGATTCTACAGCGCCATCTAACGAAAACCAGgccggcaatacttctact
YBL018C	gataaatgatcTAATTTCTACTGTTGTAGATTATATACATTTACAGTCTTGttttttttTAGAATATCAGTTTATTATTTAAAAAAccatcaacttggGCCTATGGCTGAAAAAAGTAATGGAAGAAGAAGAACAAGACTGTAAATGTATAgccggcaatacttctact
YBL018C	gataaatgatcTAATTTCTACTGTTGTAGATAATAATAAACTGATATTCTAttttttttTAGAATATCAGTTTATTATTTAAAAAAACTTGGGCATAGAccatcaacttggAAAAGTAATGGAAGAAGAAGAACAAGACTGTAAATGTATAgccggcaatacttctact
YBL019W	gataaatgatcTAATTTCTACTGTTGTAGATAATATGAAAACGTCAGCTGAttttttttTAAATATGAAAACGTCAGCTGATATTTTGGGAGAATAAAACACTTTCccatcaacttggACAGAATCATCTTGTGGGTTTTTTCAGTGGGTTgccggcaatacttctact
YBL019W	gataaatgatcTAATTTCTACTGTTGTAGATATATTTAAACCCACTGAAAAttttttttTAAATATGAAAACGTCAGCTGATATTTTGccatcaacttggCGGGGTGATTCAAATAATACAGAATCATCTTGTGGGTTTTTTCAGTGGGTTgccggcaatacttctact
YBL020W	gataaatgatcTAATTTCTACTGTTGTAGATTAAAGATGTATAAACAAAAAttttttttTAAACAAAAATTCTTATATAACTTAGGCGACACATAATATccatcaacttggTTTTATTAACAAGAGGGCGGTTTCCAATTCTAAAGATGTAgccggcaatacttctact
YBL020W	gataaatgatcTAATTTCTACTGTTGTAGATTTTATACATCTTTAGAATTGttttttttTAAACAAAAATTCTTATATAACTTAGGccatcaacttggAAACCATACAATCTTTTATTAACAAGAGGGCGGTTTCCAATTCTAAAGATGTAgccggcaatacttctact
YBL021C	gataaatgatcTAATTTCTACTGTTGTAGATTCTTCTCAAGGCACCTCTTCttttttttTGAGAAGACAAAACCAGGTGGTAGATCGCAccatcaacttggAGGCGCTGAAGAATCAACTAATGTATGAGCAGGACGACGAAGAGGTGCCTgccggcaatacttctact
YBL021C	gataaatgatcTAATTTCTACTGTTGTAGATTCAAGGCACCTCTTCGTCGTttttttttTGAGAAGACAAAACCAGGTGGTAGATCccatcaacttggAACAGGCGCTGAAGAATCAACTAATGTATGAGCAGGACGACGAAGAGGTGCCTgccggcaatacttctact
YBL022C	gataaatgatcTAATTTCTACTGTTGTAGATATTTAGATGAAAAGTTAGTCttttttttTAACTTTTCATCTAAATGGATTAAATACCTGTTTAAACAccatcaacttggAGGCTGAATTTGAGATTTTGGATGCTAAAAAGGAAAAGGACgccggcaatacttctact
YBL022C	gataaatgatcTAATTTCTACTGTTGTAGATGATGAAAAGTTAGTCCTTTTttttttttTAACTTTTCATCTAAATGGATTAAATACCTGTTTccatcaacttggATGGAAGGCTGAATTTGAGATTTTGGATGCTAAAAAGGAAAAGGACgccggcaatacttctact
YBL023C	gataaatgatcTAATTTCTACTGTTGTAGATTACCTTGGGTCACTAAAACTttttttttTAAAACTTTGTTATTCCTACGAATATCTGGATATGAAGATccatcaacttggCCAACTCCGCAGGTCTTTCGCAATTTATACCTTGGGTCACgccggcaatacttctact
YBL023C	gataaatgatcTAATTTCTACTGTTGTAGATGGTCACTAAAACTTTGTTATttttttttTAAAACTTTGTTATTCCTACGAATATCTGGATATGAAGATccatcaacttggCCAACTCCGCAGGTCTTTCGCAATTTATACCTTGGGTCACgccggcaatacttctact
YBL024W	gataaatgatcTAATTTCTACTGTTGTAGATTAGCGCTGCTAATTGATAGTttttttttTGATAGTTATCATGTTTCTTATCCCCTCCACTGTAAAGTAccatcaacttggTACTACCGGAACCTCTACTGAAGCTCCTAGCGCTGCTAATgccggcaatacttctact
YBL024W	gataaatgatcTAATTTCTACTGTTGTAGATATAGTTATCATGTTTCTTATttttttttTGATAGTTATCATGTTTCTTATCCCCTCCACTGTAAAGTAAATGTATccatcaacttggGGAACCTCTACTGAAGCTCCTAGCGCTGCTAATgccggcaatacttctact
YBL025W	gataaatgatcTAATTTCTACTGTTGTAGATGAATGTAGCAAAAACCTGGCttttttttTGAATGTAGCAAAAACCTGGCTTTTGCGGCTGGGGAGGATGGAAGGccatcaacttggACATATTGATTATAGGCATGCGCCAGGTAATATCgccggcaatacttctact
YBL025W	gataaatgatcTAATTTCTACTGTTGTAGATCTACATTCAGATATTACCTGttttttttTGAATGTAGCAAAAACCTGGCTTTTGCGGCTccatcaacttggCGAATTCATATCAAAACATATTGATTATAGGCATGCGCCAGGTAATATCgccggcaatacttctact
YBL026W	gataaatgatcTAATTTCTACTGTTGTAGATTTTTCTTTCAGTCATTACCTttttttttTAAGAATTATGCAGTCTATCCTCATGGccatcaacttggATACGAATTTGCTACAAGACGCTACCAGAAGGGAGGTAATGACTGAAAGAAAAgccggcaatacttctact
YBL026W	gataaatgatcTAATTTCTACTGTTGTAGATTGCAGTCTATCCTCATGGCAttttttttTAAGAATTATGCAGTCTATCCTCATGGCATTTTTTCTCATTAGTTTTTTAccatcaacttggACCAGAAGGGAGGTAATGACTGAAAGAAAAgccggcaatacttctact
YBL026W	gataaatgatcTAATTTCTACTGTTGTAGATTTTCAGTCATTACCTCCCTTttttttttTAAGAATTATGCAGTCTATCCTCATGGccatcaacttggATACGAATTTGCTACAAGACGCTACCAGAAGGGAGGTAATGACTGAAAGAAAAgccggcaatacttctact
YBL027W	gataaatgatcTAATTTCTACTGTTGTAGATTAATCAATTAAGCGTCTTCCttttttttTAATTGATTACAAATAATTAGCTAAGAAATTAccatcaacttggGCTCAAAGAGTTGCTGAAAAGAGAGACGCTTTGCTAAAGGAAGACGCTgccggcaatacttctact
YBL027W	gataaatgatcTAATTTCTACTGTTGTAGATTTTGTAATCAATTAAGCGTCttttttttTAATTGATTACAAATAATTAGCTAAGAAATTACGTAccatcaacttggAAAGAGTTGCTGAAAAGAGAGACGCTTTGCTAAAGGAAGACGCTgccggcaatacttctact
YBL028C	gataaatgatcTAATTTCTACTGTTGTAGATTCAGAATCTGGTGAAAGAAGttttttttTGATAAAATGAAGGTAATAAGAACTTGccatcaacttggAAAAGGCTAAGCTGATGAAACAATCTAAGAAAAAAACTTCTTTCACCAGATTCgccggcaatacttctact
YBL028C	gataaatgatcTAATTTCTACTGTTGTAGATATTTTATCAGAATCTGGTGAttttttttTGATAAAATGAAGGTAATAAGAACTTGATAGccatcaacttggGGCTAAGCTGATGAAACAATCTAAGAAAAAAACTTCTTTCACCAGATTCgccggcaatacttctact
YBL028C	gataaatgatcTAATTTCTACTGTTGTAGATACCAGATTCTGATAAAATGAttttttttTGATAAAATGAAGGTAATAAGAACTTGATAGGAGCTAGGTccatcaacttggGATGAAACAATCTAAGAAAAAAACTTCTTTCACCAGATTCgccggcaatacttctact
YBL028C	gataaatgatcTAATTTCTACTGTTGTAGATCCTTCATTTTATCAGAATCTttttttttTGATAAAATGAAGGTAATAAGAACTTGATAGGAGCTccatcaacttggAGCTGATGAAACAATCTAAGAAAAAAACTTCTTTCACCAGATTCgccggcaatacttctact
YBL028C	gataaatgatcTAATTTCTACTGTTGTAGATTGATAAAATGAAGGTAATAAttttttttTGATAAAATGAAGGTAATAAGAACTTGATAGGAGCTAGGTTGTAAccatcaacttggAACAATCTAAGAAAAAAACTTCTTTCACCAGATTCgccggcaatacttctact
YBL029C-A	gataaatgatcTAATTTCTACTGTTGTAGATTTTCGTTATCAGTTGGGCTGttttttttTGATAACGAAATAATTTCCTTTTCTTCCTCTTAccatcaacttggATAAAGTCATTCAAGAACAACAAAACTTACGACAAAAGCAGCCCAACgccggcaatacttctact
YBL029C-A	gataaatgatcTAATTTCTACTGTTGTAGATGTTATCAGTTGGGCTGCTTTttttttttTGATAACGAAATAATTTCCTTTTCTTCCTccatcaacttggCTTAATAAAGTCATTCAAGAACAACAAAACTTACGACAAAAGCAGCCCAACgccggcaatacttctact
YBL029W	gataaatgatcTAATTTCTACTGTTGTAGATGGTAATAAAATTAGGTTGTTttttttttTAATTTTATTACCCAAAAAAAAAAATGCATTATATccatcaacttggAGAAGAGAGAGGAGAATGAAGCTTAAGGAACGTAAAAGAACAACCgccggcaatacttctact
YBL030C	gataaatgatcTAATTTCTACTGTTGTAGATGACTTATTTGAACTTCTTACttttttttTAAGTCTAATCTGGCTTGATTCTTAATCccatcaacttggTATCTCAATGTACGACCAACTGCAAATGATCTTGTTTGGTAAGAAGTTCAAAgccggcaatacttctact
YBL030C	gataaatgatcTAATTTCTACTGTTGTAGATAAATAAGTCTAATCTGGCTTttttttttTAAGTCTAATCTGGCTTGATTCTTAATCTAAATTCTTTCTCAccatcaacttggACCAACTGCAAATGATCTTGTTTGGTAAGAAGTTCAAAgccggcaatacttctact
YBL031W	gataaatgatcTAATTTCTACTGTTGTAGATATCACCGCCAAATAGGTCTAttttttttTGATTAAGTAATAAAAAAATTGCATTTccatcaacttggACCTTAAGCAAAGTACTGCCACCGGCACAAAGAGTGATAGACCTATTTGGCGGgccggcaatacttctact
YBL031W	gataaatgatcTAATTTCTACTGTTGTAGATCTTAATCACCGCCAAATAGGttttttttTGATTAAGTAATAAAAAAATTGCATTTTATccatcaacttggTTAAGCAAAGTACTGCCACCGGCACAAAGAGTGATAGACCTATTTGGCGGgccggcaatacttctact
YBL032W	gataaatgatcTAATTTCTACTGTTGTAGATTCTGTGTGGGACGTGCGCACttttttttTAGTATATACGTGTGCGTGCGCACGTCCCACACAGACAAAACAAAccatcaacttggCTCAAGAGAATCATGATAACAAAGAGGAGCAGTCGgccggcaatacttctact
YBL032W	gataaatgatcTAATTTCTACTGTTGTAGATTTTTGTCTGTGTGGGACGTGttttttttTAGTATATACGTGTGCGTGCGCACGTCCCACACAGACAAAACAAACTATCccatcaacttggGAGAATCATGATAACAAAGAGGAGCAGTCGgccggcaatacttctact
YBL033C	gataaatgatcTAATTTCTACTGTTGTAGATTGTTTATATTGCCAGCGTCGttttttttTAAACACAAGTGTAGCATAATTATTAGTccatcaacttggAAACCAAAACCGTATGAACTCTGCGTTGTCATCAACATCGACGCTGGCAATAgccggcaatacttctact
YBL033C	gataaatgatcTAATTTCTACTGTTGTAGATTGCTACACTTGTGTTTATATttttttttTAAACACAAGTGTAGCATAATTATTAGTACATATAGTGCccatcaacttggGTATGAACTCTGCGTTGTCATCAACATCGACGCTGGCAATAgccggcaatacttctact
YBL034C	gataaatgatcTAATTTCTACTGTTGTAGATACCACGCTATTCTCTATTCGttttttttTAGAGAATAGCGTGGTAGACGCGTAATTTTTTTTTACCccatcaacttggAAGAATGTCTTTAAAATGATCATGTTCATCGCCTCAAACGAAgccggcaatacttctact
YBL034C	gataaatgatcTAATTTCTACTGTTGTAGATTCTATTCGTTTGAGGCGATGttttttttTAGAGAATAGCGTGGTAGACGCGTAATccatcaacttggATTGTTTGCCTAAGAATGTCTTTAAAATGATCATGTTCATCGCCTCAAACGAAgccggcaatacttctact
YBL034C	gataaatgatcTAATTTCTACTGTTGTAGATAACGAATAGAGAATAGCGTGttttttttTAGAGAATAGCGTGGTAGACGCGTAATTTTTTTTTACCGTccatcaacttggGAATGTCTTTAAAATGATCATGTTCATCGCCTCAAACGAAgccggcaatacttctact
YBL035C	gataaatgatcTAATTTCTACTGTTGTAGATATATATTTAATTCAAACTTAttttttttTGATATATTTAATTCAAACTTAACTAATGGAATAGCTCAAGGTAGCAccatcaacttggTGGAAGCGCGCTAGAGTTGACTTGATTGCTAGTgccggcaatacttctact
YBL035C	gataaatgatcTAATTTCTACTGTTGTAGATATTGCTAGTTGATATATTTAttttttttTGATATATTTAATTCAAACTTAACTAATGGAATAGCTCAAccatcaacttggCAACGTGTGGAAGCGCGCTAGAGTTGACTTGATTGCTAGTgccggcaatacttctact
YBL035C	gataaatgatcTAATTTCTACTGTTGTAGATCTAGTTGATATATTTAATTCttttttttTGATATATTTAATTCAAACTTAACTAATGGAATAGCTCAAccatcaacttggCAACGTGTGGAAGCGCGCTAGAGTTGACTTGATTGCTAGTgccggcaatacttctact
YBL035C	gataaatgatcTAATTTCTACTGTTGTAGATAATATATCAACTAGCAATCAttttttttTGATATATTTAATTCAAACTTAACTAATGGAccatcaacttggTTATCTACACAACGTGTGGAAGCGCGCTAGAGTTGACTTGATTGCTAGTgccggcaatacttctact
YBL035C	gataaatgatcTAATTTCTACTGTTGTAGATAATTAAATATATCAACTAGCttttttttTGATATATTTAATTCAAACTTAACTAATGGAATAGCccatcaacttggTACACAACGTGTGGAAGCGCGCTAGAGTTGACTTGATTGCTAGTgccggcaatacttctact
YBL036C	gataaatgatcTAATTTCTACTGTTGTAGATAACCTACTAAATGATTCTAGttttttttTAGTAGGTTGAATGAACTGAGATTTTATACGccatcaacttggTACCGACATTTTTGGTGCTAGACCTCCAAAAAATGAAGCTAGAATCATTgccggcaatacttctact
YBL036C	gataaatgatcTAATTTCTACTGTTGTAGATATTCAACCTACTAAATGATTttttttttTAGTAGGTTGAATGAACTGAGATTTTATACGAAGAccatcaacttggGACATTTTTGGTGCTAGACCTCCAAAAAATGAAGCTAGAATCATTgccggcaatacttctact
YBL037W	gataaatgatcTAATTTCTACTGTTGTAGATCGAAGTAAAATTTTCTCAAAttttttttTAAAATTTTCTCAAATTCACTATAATGAAAATCATCCGCAccatcaacttggGAAGTACATTGTCGAATGTATAAAGAATGTGCTTACGAAGgccggcaatacttctact
YBL037W	gataaatgatcTAATTTCTACTGTTGTAGATAGAAAATTTTACTTCGTAAGttttttttTAAAATTTTCTCAAATTCACTATAATGAAAATCccatcaacttggCCCTGGCGAAGTACATTGTCGAATGTATAAAGAATGTGCTTACGAAGgccggcaatacttctact
YBL038W	gataaatgatcTAATTTCTACTGTTGTAGATAATCCGTTCAACGTCCTCTGttttttttTGAACGGATTGAACACACCATGTATACATGTAccatcaacttggAATATTTTAAAGTCTCAAGAACCACAGTACAAACTCTTCAGAGGACGTgccggcaatacttctact
YBL038W	gataaatgatcTAATTTCTACTGTTGTAGATAACGGATTGAACACACCATGttttttttTGAACGGATTGAACACACCATGTATACATGTATATAACTATTGAAAAccatcaacttggCAAGAACCACAGTACAAACTCTTCAGAGGACGTgccggcaatacttctact
YBL039W-B	gataaatgatcTAATTTCTACTGTTGTAGATCCAAAGTACTGAACAGGGAGttttttttTAATCTCCCTGTTCAGTACTTTGGTAAAAGCACGCCATGGccatcaacttggAATCGACTTCAACTCGAAGAGTAAGAAAAAAAATGATAAAgccggcaatacttctact
YBL039W-B	gataaatgatcTAATTTCTACTGTTGTAGATCATGGCGTGCTTTTACCAAAttttttttTAATCTCCCTGTTCAGTACTTTGGTAAAAGCACGCCATGGAAAATTATccatcaacttggTCAACTCGAAGAGTAAGAAAAAAAATGATAAAgccggcaatacttctact
YBL040C	gataaatgatcTAATTTCTACTGTTGTAGATAACTGCCAAAATAAAAAAAAttttttttTAAAAAAAAAACCTGTTTTAAATAGTGTTCGCAGCAATATccatcaacttggCACTAAAGTCATCAGAGGAAAGGGTTTCAAACTGCCAAAAgccggcaatacttctact
YBL040C	gataaatgatcTAATTTCTACTGTTGTAGATAAACTGCCAAAATAAAAAAAttttttttTAAAAAAAAAACCTGTTTTAAATAGTGTTCGCAGCAATATccatcaacttggCACTAAAGTCATCAGAGGAAAGGGTTTCAAACTGCCAAAAgccggcaatacttctact
YBL041W	gataaatgatcTAATTTCTACTGTTGTAGATATGCATACATATCATAGTATttttttttTAATGCATACATATCATAGTATAAAAAGAAATAGACCAATATCAACAccatcaacttggGTAAGGAAAGAATTTTATGAGCTAAAAAGAGATgccggcaatacttctact
YBL042C	gataaatgatcTAATTTCTACTGTTGTAGATTGTTTAGATATATCGTATCTttttttttTAAACACAATTGTTAACAACGCAAGTAGccatcaacttggTTTTGAAGAATATGGCGGCGTTTCCACTGGCTATGAAAAGATACGATATATCgccggcaatacttctact
YBL042C	gataaatgatcTAATTTCTACTGTTGTAGATACAATTGTGTTTAGATATATttttttttTAAACACAATTGTTAACAACGCAAGTAGCACCTTAccatcaacttggGAATATGGCGGCGTTTCCACTGGCTATGAAAAGATACGATATATCgccggcaatacttctact
YBL043W	gataaatgatcTAATTTCTACTGTTGTAGATATTTTAATTTATGCTGTGATttttttttTAAATTAAAATGAAGGAAATAACACAACTTCGTccatcaacttggATGGTTCCGTACCATTAACGAGATTTCATTCTTGTCCTATCACAGCAgccggcaatacttctact
YBL043W	gataaatgatcTAATTTCTACTGTTGTAGATTTTCCTTCATTTTAATTTATttttttttTAAATTAAAATGAAGGAAATAACACAACTTCGTTTTGCATccatcaacttggCGTACCATTAACGAGATTTCATTCTTGTCCTATCACAGCAgccggcaatacttctact
YBL043W	gataaatgatcTAATTTCTACTGTTGTAGATATTTATGCTGTGATAGGACAttttttttTAAATTAAAATGAAGGAAATAACACAAccatcaacttggTCGACGATGGTTCCGTACCATTAACGAGATTTCATTCTTGTCCTATCACAGCAgccggcaatacttctact
YBL043W	gataaatgatcTAATTTCTACTGTTGTAGATCTTCATTTTAATTTATGCTGttttttttTAAATTAAAATGAAGGAAATAACACAACTTCGTTTTGccatcaacttggTTCCGTACCATTAACGAGATTTCATTCTTGTCCTATCACAGCAgccggcaatacttctact
YBL044W	gataaatgatcTAATTTCTACTGTTGTAGATAGGAAGCTGTGACAATTGGAttttttttTAAATGCAATGTATCCGGTTGCCCATGccatcaacttggTACCGGGTCAGAAACTTCGAGGAAGCTGTGACAATTGGAAAAAAAGGCAAAACgccggcaatacttctact
YBL044W	gataaatgatcTAATTTCTACTGTTGTAGATGAAAACATCACAAATAATGCttttttttTAAATGCAATGTATCCGGTTGCCCATGCATTATTTGTGATGTTTTCGGATccatcaacttggAGCTGTGACAATTGGAAAAAAAGGCAAAACgccggcaatacttctact
YBL044W	gataaatgatcTAATTTCTACTGTTGTAGATGAGGAAGCTGTGACAATTGGttttttttTAAATGCAATGTATCCGGTTGCCCATGccatcaacttggTACCGGGTCAGAAACTTCGAGGAAGCTGTGACAATTGGAAAAAAAGGCAAAACgccggcaatacttctact
YBL044W	gataaatgatcTAATTTCTACTGTTGTAGATCAAATAATGCATGGGCAACCttttttttTAAATGCAATGTATCCGGTTGCCCATGCATTATTTGTGATGTTTTccatcaacttggGAGGAAGCTGTGACAATTGGAAAAAAAGGCAAAACgccggcaatacttctact
YBL045C	gataaatgatcTAATTTCTACTGTTGTAGATCACATCTTACCATCTCATCAttttttttTAAGATGTGTGATAATATATTTTCCATGCACccatcaacttggGTTATTAGATTACATGAGAATCAGAAGTGACATGTCCATGATGAGATGGgccggcaatacttctact
YBL045C	gataaatgatcTAATTTCTACTGTTGTAGATTCACACATCTTACCATCTCAttttttttTAAGATGTGTGATAATATATTTTCCATGCACATAccatcaacttggATTAGATTACATGAGAATCAGAAGTGACATGTCCATGATGAGATGGgccggcaatacttctact
YBL046W	gataaatgatcTAATTTCTACTGTTGTAGATGCAGTCCATTAGGCAAGAAGttttttttTGATCGAGAGATGACTTCTCTACCAACAACTTccatcaacttggATTACCTACCGTGAGAATATTAGCAGTCCATTAGGCAAGAAGTCCAGAgccggcaatacttctact
YBL046W	gataaatgatcTAATTTCTACTGTTGTAGATGTAGAGAAGTCATCTCTCGAttttttttTGATCGAGAGATGACTTCTCTACCAACAACTTCCCATTTGccatcaacttggCCGTGAGAATATTAGCAGTCCATTAGGCAAGAAGTCCAGAgccggcaatacttctact
YBL046W	gataaatgatcTAATTTCTACTGTTGTAGATGGCAAGAAGTCCAGATGATCttttttttTGATCGAGAGATGACTTCTCTACCAACAACTTCCCATTTGccatcaacttggCCGTGAGAATATTAGCAGTCCATTAGGCAAGAAGTCCAGAgccggcaatacttctact
YBL046W	gataaatgatcTAATTTCTACTGTTGTAGATTGCAAATGGGAAGTTGTTGGttttttttTGATCGAGAGATGACTTCTCTACCAACAACTTCCCATTTGCATAATATCAccatcaacttggATTAGCAGTCCATTAGGCAAGAAGTCCAGAgccggcaatacttctact
YBL047C	gataaatgatcTAATTTCTACTGTTGTAGATCAGACTAAGCACTATCCAACttttttttTAGTCTGTAATGGACCATTTCGTCTTCTTccatcaacttggAAGTGCAACTGGGATCTAGAAGCCGCCACTAACTTTTTGTTGGATAGTGCTgccggcaatacttctact
YBL047C	gataaatgatcTAATTTCTACTGTTGTAGATGTCTGTAATGGACCATTTCGttttttttTAGTCTGTAATGGACCATTTCGTCTTCTTTTTGTACTTCTTCCTCGAccatcaacttggGAAGCCGCCACTAACTTTTTGTTGGATAGTGCTgccggcaatacttctact
YBL049W	gataaatgatcTAATTTCTACTGTTGTAGATTAAATGTACTTGATGTCTTCttttttttTGATGTCTTCCTTTGTCTGCTATCTAGCACCTCTCGTCTTccatcaacttggAAAGTTTATCTTAGAGCTGAAAAACATTTGTAAATGTACTgccggcaatacttctact
YBL049W	gataaatgatcTAATTTCTACTGTTGTAGATATGTCTTCCTTTGTCTGCTAttttttttTGATGTCTTCCTTTGTCTGCTATCTAGCACCTCTCGTCTTTTAGTGCccatcaacttggATCTTAGAGCTGAAAAACATTTGTAAATGTACTgccggcaatacttctact
YBL050W	gataaatgatcTAATTTCTACTGTTGTAGATTGAACGGCATATACTTACGCttttttttTGAACGGCATATACTTACGCGCACATACATATATACATATATATTccatcaacttggAGGAGTCCATCCAGCAACAAGAAGATGATTTGTTAgccggcaatacttctact
YBL051C	gataaatgatcTAATTTCTACTGTTGTAGATAGCGGACTGGATTTACAAAAttttttttTAATATATACTTCCATTATTCTATGAccatcaacttggAATCGTTCTTTAAGCGGACTGGATTTACAAAACCAAAACAAGAAGAATCTATGGgccggcaatacttctact
YBL051C	gataaatgatcTAATTTCTACTGTTGTAGATCCATAGATTCTTCTTGTTTTttttttttTAATATATACTTCCATTATTCTATGATccatcaacttggATCGTTCTTTAAGCGGACTGGATTTACAAAACCAAAACAAGAAGAATCTATGGgccggcaatacttctact
YBL052C	gataaatgatcTAATTTCTACTGTTGTAGATCATGTATATGCTTATATCCAttttttttTAAGCGGCGATGGGTATATATTGGATATAAGCATATACATGTAACATTATccatcaacttggAAAATAACTCTAATAGAGGATGACGAAGAAgccggcaatacttctact
YBL052C	gataaatgatcTAATTTCTACTGTTGTAGATTATCCAATATATACCCATCGttttttttTAAGCGGCGATGGGTATATATTGGATATAAGCATATACATccatcaacttggAAAAAGAAGAAAAATAACTCTAATAGAGGATGACGAAGAAgccggcaatacttctact
YBL054W	gataaatgatcTAATTTCTACTGTTGTAGATAGCTAAGAGACGAATTTAGTttttttttTAAGCTAAGAGACGAATTTAGTTTGTTTTGACTATTCGTTTAATGAGccatcaacttggCCAGGTATAAATTCTATCTTTAAAAATATATTTgccggcaatacttctact
YBL055C	gataaatgatcTAATTTCTACTGTTGTAGATGAGAGTAACATCTATTGGTGttttttttTAACATCTATTGGTGCAAAGAGCAAAGTTACATTATTTTTccatcaacttggAGATACCACGTGGAAGACGACCTGTAAGATATTTGGAGAGgccggcaatacttctact
YBL055C	gataaatgatcTAATTTCTACTGTTGTAGATCACCAATAGATGTTACTCTCttttttttTAACATCTATTGGTGCAAAGAGCAAAGTTACATTATTccatcaacttggGATAGATACCACGTGGAAGACGACCTGTAAGATATTTGGAGAGgccggcaatacttctact
YBL056W	gataaatgatcTAATTTCTACTGTTGTAGATAATAATAAATATTGTCGAACttttttttTAATAAATATTGTCGAACCGTACTTTGCAACGAAAGAGTAGTCccatcaacttggAAATGCGAAGAAGGGTTCCAAGATTGAAGAAATTGAAgccggcaatacttctact
YBL056W	gataaatgatcTAATTTCTACTGTTGTAGATGACAATATTTATTATTCAATttttttttTAATAAATATTGTCGAACCGTACTTTGCAACGAAAGccatcaacttggAGAATGAAAATGCGAAGAAGGGTTCCAAGATTGAAGAAATTGAAgccggcaatacttctact
YBL057C	gataaatgatcTAATTTCTACTGTTGTAGATTATTGAGGTACAAATGATATttttttttTGAGGTACAAATGATATATACTACGGGTATAGATATACGTGCccatcaacttggCAGTATTGGATCAAATAACAGGTGATTTGAAATTGTATgccggcaatacttctact
YBL057C	gataaatgatcTAATTTCTACTGTTGTAGATAGGTACAAATGATATATACTttttttttTGAGGTACAAATGATATATACTACGGGTATAGATATACGTGCATTTAccatcaacttggTTGGATCAAATAACAGGTGATTTGAAATTGTATgccggcaatacttctact
YBL057C	gataaatgatcTAATTTCTACTGTTGTAGATTACCTCAATACAATTTCAAAttttttttTGAGGTACAAATGATATATACTACGGGTAccatcaacttggCCTGCTCCAAAAGCAGTATTGGATCAAATAACAGGTGATTTGAAATTGTATgccggcaatacttctact
YBL058W	gataaatgatcTAATTTCTACTGTTGTAGATTGCTCATGCCCATCTTTGCAttttttttTGAGCATAAATATACAAAAACAGAAACGccatcaacttggAACATTGAAGGACGCTGATCTGCTGAACTCCGTTGTCGTGCAAAGATGGGCAgccggcaatacttctact
YBL058W	gataaatgatcTAATTTCTACTGTTGTAGATTATATTTATGCTCATGCCCAttttttttTGAGCATAAATATACAAAAACAGAAACGGGAAAAGAccatcaacttggAGGACGCTGATCTGCTGAACTCCGTTGTCGTGCAAAGATGGGCAgccggcaatacttctact
YBL059C-A	gataaatgatcTAATTTCTACTGTTGTAGATTTTCGAGTTCGCATCATTGTttttttttTAAAAGCTTTTTTTCTGTCGCTACTTCccatcaacttggATAGACAGTACGCCAAGAAAAAGCAGGAAAGTGACAATGATGCGAACTCGAAAgccggcaatacttctact
YBL059C-A	gataaatgatcTAATTTCTACTGTTGTAGATTGTGAATGAAGTAGCGACAGttttttttTAAAAGCTTTTTTTCTGTCGCTACTTCATTCACACAAATCATCccatcaacttggGAAAAAGCAGGAAAGTGACAATGATGCGAACTCGAAAgccggcaatacttctact
YBL059C-A	gataaatgatcTAATTTCTACTGTTGTAGATAGATGATTTGTGTGAATGAAttttttttTAAAAGCTTTTTTTCTGTCGCTACTTCATTCACACAAATCATCTCAATATccatcaacttggCAGGAAAGTGACAATGATGCGAACTCGAAAgccggcaatacttctact
YBL059W	gataaatgatcTAATTTCTACTGTTGTAGATATCTCTTTGTAAATAGTGTTttttttttTAGTGTTATACCATAGTAGTAGTTTCAATAATATATTCCAccatcaacttggGGACAGCTTAGTTAAGACACACAATTCATCTCTTTGTAAAgccggcaatacttctact
YBL059W	gataaatgatcTAATTTCTACTGTTGTAGATTAAATAGTGTTATACCATAGttttttttTAGTGTTATACCATAGTAGTAGTTTCAATAATATATTCCACccatcaacttggGACAGCTTAGTTAAGACACACAATTCATCTCTTTGTAAAgccggcaatacttctact
YBL060W	gataaatgatcTAATTTCTACTGTTGTAGATAGTTCTAAGTATATTTAAAGttttttttTAAGTATATTTAAAGATATAAATATAAAGACTGCGCTGAAccatcaacttggCTTGAAAGCTTTGCAAAAAGCCATGGGTTCTGTTCAGTTCgccggcaatacttctact
YBL060W	gataaatgatcTAATTTCTACTGTTGTAGATAATATACTTAGAACTGAACAttttttttTAAGTATATTTAAAGATATAAATATAAAGACTccatcaacttggCTGAGCTACTTGAAAGCTTTGCAAAAAGCCATGGGTTCTGTTCAGTTCgccggcaatacttctact
YBL060W	gataaatgatcTAATTTCTACTGTTGTAGATTATCTTTAAATATACTTAGAttttttttTAAGTATATTTAAAGATATAAATATAAAGACTGCGCTGAAccatcaacttggCTTGAAAGCTTTGCAAAAAGCCATGGGTTCTGTTCAGTTCgccggcaatacttctact
YBL061C	gataaatgatcTAATTTCTACTGTTGTAGATAGTATGTGTACTTACATAATttttttttTAAGTACACATACTAGATTGTTTTCATTCTTTATAGccatcaacttggAGAAGGATAAACAAGGTAAAAAAAAAAAAGACTGTGTAATTATGgccggcaatacttctact
YBL061C	gataaatgatcTAATTTCTACTGTTGTAGATTGTAAGTACACATACTAGATttttttttTAAGTACACATACTAGATTGTTTTCATTCTTTATAGGTGCAACccatcaacttggTAAACAAGGTAAAAAAAAAAAAGACTGTGTAATTATGgccggcaatacttctact
YBL063W	gataaatgatcTAATTTCTACTGTTGTAGATATCAATAAGGGGATATAGCCttttttttTAAGGGGATATAGCCATTGTAAAATATTTGTATCACTATAccatcaacttggTGAAAATAATGACATACTGCAAAATAAAAAACTTCATCAAgccggcaatacttctact
YBL063W	gataaatgatcTAATTTCTACTGTTGTAGATCAATGGCTATATCCCCTTATttttttttTAAGGGGATATAGCCATTGTAAAATATTTGTATCACTATAccatcaacttggTGAAAATAATGACATACTGCAAAATAAAAAACTTCATCAAgccggcaatacttctact
YBL064C	gataaatgatcTAATTTCTACTGTTGTAGATTTTCAAAGCTTATTTCGACTttttttttTAAGCTTTGAAATAAACGACTTTACTATATACAGccatcaacttggTCAATTTAATGAAATTAAACCCTATTTAAGATTCACCAAGTCGAAAgccggcaatacttctact
YBL064C	gataaatgatcTAATTTCTACTGTTGTAGATAAAGCTTATTTCGACTTGGTttttttttTAAGCTTTGAAATAAACGACTTTACTATATccatcaacttggTTGGTCAATTTAATGAAATTAAACCCTATTTAAGATTCACCAAGTCGAAAgccggcaatacttctact
YBL066C	gataaatgatcTAATTTCTACTGTTGTAGATACGCCTATATTCTTCTAATAttttttttTAACGCCTATATTCTTCTAATATTCTAAGAAATATTATTACCCTTGTccatcaacttggGGTTGGTTCGATATGAACATGGAACAAGGTTTTgccggcaatacttctact
YBL066C	gataaatgatcTAATTTCTACTGTTGTAGATGAAGAATATAGGCGTTAAAAttttttttTAACGCCTATATTCTTCTAATATTCTAAGAAATATTATTccatcaacttggACTTTTTTGGTTGGTTCGATATGAACATGGAACAAGGTTTTgccggcaatacttctact
YBL067C	gataaatgatcTAATTTCTACTGTTGTAGATGTTTTAGGAAAAGCTGAAAAttttttttTGAAAAATATTTGCATATCAAGGAAGGTAAAGGTTCACCGccatcaacttggTTCTAAAAAAAAGTCGAGAATGTTTAGTTTTAGGAAAAGCgccggcaatacttctact
YBL067C	gataaatgatcTAATTTCTACTGTTGTAGATGGAAAAGCTGAAAAATATTTttttttttTGAAAAATATTTGCATATCAAGGAAGGTAAAGGTTCACCGccatcaacttggTTCTAAAAAAAAGTCGAGAATGTTTAGTTTTAGGAAAAGCgccggcaatacttctact
YBL068W	gataaatgatcTAATTTCTACTGTTGTAGATCCCATGCTCCAGTATAGGACttttttttTAGGACAATTTTTTATTCTTAGATTCCTGATTGCTTGCATccatcaacttggTGGTGAATCCGTGTCATATTTGTTCACCCATGCTCCAGTAgccggcaatacttctact
YBL068W	gataaatgatcTAATTTCTACTGTTGTAGATTCCTATACTGGAGCATGGGTttttttttTAGGACAATTTTTTATTCTTAGATTCCccatcaacttggGAAGACTACACAATGGTGAATCCGTGTCATATTTGTTCACCCATGCTCCAGTAgccggcaatacttctact
YBL069W	gataaatgatcTAATTTCTACTGTTGTAGATTAGATACCCACTTACATTTAttttttttTAGATACCCACTTACATTTACAATATGTTTTATTTTTAAACTTAAccatcaacttggCCCAAGGAAAGTTAATCATGAACGTCGAAAAATTCgccggcaatacttctact
YBL069W	gataaatgatcTAATTTCTACTGTTGTAGATAGATACCCACTTACATTTACttttttttTAGATACCCACTTACATTTACAATATGTTTTATTTTTAAACTTAATccatcaacttggCCAAGGAAAGTTAATCATGAACGTCGAAAAATTCgccggcaatacttctact
YBL071C-B	gataaatgatcTAATTTCTACTGTTGTAGATTAAACACACCAGGACAAAAAttttttttTAAACACACCAGGACAAAAAGTATGTGCTATGGTCATATGAGTAAccatcaacttggGCCATTTGCTTTTTGGTACTCACAAGAAGACGTTAgccggcaatacttctact
YBL071C-B	gataaatgatcTAATTTCTACTGTTGTAGATTCCTGGTGTGTTTATAACGTttttttttTAAACACACCAGGACAAAAAGTATGTGCTATGGTCAccatcaacttggATTACACTTGCCATTTGCTTTTTGGTACTCACAAGAAGACGTTAgccggcaatacttctact
YBL071W-A	gataaatgatcTAATTTCTACTGTTGTAGATCCGCTGCTGCCTAAAGATGAttttttttTAAAGATGAGAGGCTAGATCGAGAATACAAATAGAAATAAccatcaacttggGGCAGGCATCCACCCCCCTGAGCCTATTGCCGCTGCTGCCgccggcaatacttctact
YBL071W-A	gataaatgatcTAATTTCTACTGTTGTAGATATCTAGCCTCTCATCTTTAGttttttttTAAAGATGAGAGGCTAGATCGAGAATACAAATAGAAATAAccatcaacttggGGCAGGCATCCACCCCCCTGAGCCTATTGCCGCTGCTGCCgccggcaatacttctact
YBL072C	gataaatgatcTAATTTCTACTGTTGTAGATATCTATTTCTTAGCAGTCAAttttttttTAGATGAAATGAAAATACTACCAATTTccatcaacttggTCTTGGAAGGTGAAGAATTAGCTTTCTACCTAAGAAGATTGACTGCTAAGAAAgccggcaatacttctact
YBL072C	gataaatgatcTAATTTCTACTGTTGTAGATATTTCATCTATTTCTTAGCAttttttttTAGATGAAATGAAAATACTACCAATTTTTTCTccatcaacttggGAAGGTGAAGAATTAGCTTTCTACCTAAGAAGATTGACTGCTAAGAAAgccggcaatacttctact
YBL074C	gataaatgatcTAATTTCTACTGTTGTAGATATTACCAAAGGCCATAACGAttttttttTAACGATCATCGTGCGGCGCTATCATCAAACGTATTTGACccatcaacttggCAACCCTACCATTGTTGGCGGTCTCTATTACCAAAGGCCAgccggcaatacttctact
YBL074C	gataaatgatcTAATTTCTACTGTTGTAGATCCAAAGGCCATAACGATCATttttttttTAACGATCATCGTGCGGCGCTATCATCAAACGTATTTGACccatcaacttggCAACCCTACCATTGTTGGCGGTCTCTATTACCAAAGGCCAgccggcaatacttctact
YBL075C	gataaatgatcTAATTTCTACTGTTGTAGATATTGATTATTCTTCTATAGTttttttttTGATTATTCTTCTATAGTGTTCTATTTAGCTACTTTTTATGTTccatcaacttggTGGAGAAGATACAGGTCCAACAGTGGAAGAGGTTGATgccggcaatacttctact
YBL075C	gataaatgatcTAATTTCTACTGTTGTAGATATTATTCTTCTATAGTGTTCttttttttTGATTATTCTTCTATAGTGTTCTATTTAGCTACTTTTTATGTTTAACccatcaacttggGAAGATACAGGTCCAACAGTGGAAGAGGTTGATgccggcaatacttctact
YBL076C	gataaatgatcTAATTTCTACTGTTGTAGATTGAAAACAACTCATATAAATttttttttTGAAAACAACTCATATAAATACGTACAAATTTTTCTCTACTCGAAccatcaacttggATGACACCATTTTCAAATTAAAAGTGTTCAAATTAgccggcaatacttctact
YBL076C	gataaatgatcTAATTTCTACTGTTGTAGATTATGAGTTGTTTTCATAATTttttttttTGAAAACAACTCATATAAATACGTACAAATTTTTCTCccatcaacttggATCTATTAATGACACCATTTTCAAATTAAAAGTGTTCAAATTAgccggcaatacttctact
YBL076C	gataaatgatcTAATTTCTACTGTTGTAGATTTTTCATAATTTGAACACTTttttttttTGAAAACAACTCATATAAATACGTACAAccatcaacttggTGAAGAACAATCTATTAATGACACCATTTTCAAATTAAAAGTGTTCAAATTAgccggcaatacttctact
YBL078C	gataaatgatcTAATTTCTACTGTTGTAGATTTTTCATATAAAAGACTACCttttttttTAGTCTTTTATATGAAAAGAAATGAAGCGTTAACATCTAAccatcaacttggTTTGTATGTCACTTACTCAGGAGAAAATACATTTGGCAGGgccggcaatacttctact
YBL078C	gataaatgatcTAATTTCTACTGTTGTAGATATATAAAAGACTACCTGCCAttttttttTAGTCTTTTATATGAAAAGAAATGAAGCGTTAACAccatcaacttggGGGTTTTTGTATGTCACTTACTCAGGAGAAAATACATTTGGCAGGgccggcaatacttctact
YBL079W	gataaatgatcTAATTTCTACTGTTGTAGATTTTCTACAAAGAATAAAAATttttttttTAAAAATTCATGTTCGACATATAGATAGCAGGGTAATGTAccatcaacttggGAACAGCGGCAATAATTTGGGGATTTGTTTCTACAAAGAAgccggcaatacttctact
YBL079W	gataaatgatcTAATTTCTACTGTTGTAGATTACAAAGAATAAAAATTCATttttttttTAAAAATTCATGTTCGACATATAGATAGCAGGGTAATGTAccatcaacttggGAACAGCGGCAATAATTTGGGGATTTGTTTCTACAAAGAAgccggcaatacttctact
YBL080C	gataaatgatcTAATTTCTACTGTTGTAGATTATTTTACCATTGAATATTTttttttttTAAAATATAAACGCCGCGTGTAAATAGGAccatcaacttggAAGGCAAACGAATTCGAGAAAAAATTCAAAGAGATCTTAAATATTCAATGGgccggcaatacttctact
YBL080C	gataaatgatcTAATTTCTACTGTTGTAGATAATGGTAAAATATAAACGCCttttttttTAAAATATAAACGCCGCGTGTAAATAGGAACCGTGCATAAccatcaacttggATTCGAGAAAAAATTCAAAGAGATCTTAAATATTCAATGGgccggcaatacttctact
YBL081W	gataaatgatcTAATTTCTACTGTTGTAGATGAGTTGAGATGTTTACGTATttttttttTGAGATGTTTACGTATATTTTTATGTATATTATTATCATTAccatcaacttggCCCTTTGGCATTTGGAATACTGACATGAGCGTTTGGAGTgccggcaatacttctact
YBL084C	gataaatgatcTAATTTCTACTGTTGTAGATTATGCAAGAATAAACGCAGGttttttttTAAACGCAGGTTGGCCAAAACATAACAAATTGAAACATGTccatcaacttggAGTTATCATCGATGAATTACAAAAATGTCATATGCAAGAAgccggcaatacttctact
YBL084C	gataaatgatcTAATTTCTACTGTTGTAGATGCCAACCTGCGTTTATTCTTttttttttTAAACGCAGGTTGGCCAAAACATAACAAATTGAAACAccatcaacttggCCAAGTTATCATCGATGAATTACAAAAATGTCATATGCAAGAAgccggcaatacttctact
YBL085W	gataaatgatcTAATTTCTACTGTTGTAGATCAGTTCTCAAAGTCTGCCACttttttttTGAGAACTGCAATCATTAGTTACTTCTTGACccatcaacttggCAGCGATTACCTGGAAAGTTCAGCATTTGAATACCCTGGTGGCAGACTTgccggcaatacttctact
YBL085W	gataaatgatcTAATTTCTACTGTTGTAGATTCAAAGTCTGCCACCAGGGTttttttttTGAGAACTGCAATCATTAGTTACTTCTccatcaacttggAGACCAGCGATTACCTGGAAAGTTCAGCATTTGAATACCCTGGTGGCAGACTTgccggcaatacttctact
YBL086C	gataaatgatcTAATTTCTACTGTTGTAGATAGATTATAATTACATAAAACttttttttTAGAATATTTGTATTGTTTTATGTAATTATAATCTTAAGCTTGCccatcaacttggGAAAACAAAAACTGGTCTATAATAACCCCATCGGGCgccggcaatacttctact
YBL086C	gataaatgatcTAATTTCTACTGTTGTAGATCATAAAACAATACAAATATTttttttttTAGAATATTTGTATTGTTTTATGTAATTATAATCTTAAGCccatcaacttggAAGAGAAAACAAAAACTGGTCTATAATAACCCCATCGGGCgccggcaatacttctact
YBL086C	gataaatgatcTAATTTCTACTGTTGTAGATCAAGCTTAAGATTATAATTAttttttttTAGAATATTTGTATTGTTTTATGTAATTATAATCTTAAGCTTGCAATACCccatcaacttggAAAAACTGGTCTATAATAACCCCATCGGGCgccggcaatacttctact
YBL086C	gataaatgatcTAATTTCTACTGTTGTAGATTAATTACATAAAACAATACAttttttttTAGAATATTTGTATTGTTTTATGTAATTATAATCTTAAGCccatcaacttggAAGAGAAAACAAAAACTGGTCTATAATAACCCCATCGGGCgccggcaatacttctact
YBL086C	gataaatgatcTAATTTCTACTGTTGTAGATTATTGTTTTATGTAATTATAttttttttTAGAATATTTGTATTGTTTTATGTAATTATAATCTTAAGCTTGCAATACCccatcaacttggAAAAACTGGTCTATAATAACCCCATCGGGCgccggcaatacttctact
YBL086C	gataaatgatcTAATTTCTACTGTTGTAGATGTATTGCAAGCTTAAGATTAttttttttTAGAATATTTGTATTGTTTTATGTAATTATAATCTTAAGCTTGCAATACCccatcaacttggAAAAACTGGTCTATAATAACCCCATCGGGCgccggcaatacttctact
YBL087C	gataaatgatcTAATTTCTACTGTTGTAGATGGTGTTGTTGTGTAAAAAGGttttttttTAAAAAGGAAATTATTTTGACTCATACTCTTAGATTCTTCccatcaacttggTTTATGGCCAAGAGTTGCATCTAACTCCGGTGTTGTTGTGgccggcaatacttctact
YBL087C	gataaatgatcTAATTTCTACTGTTGTAGATTGTAAAAAGGAAATTATTTTttttttttTAAAAAGGAAATTATTTTGACTCATACTCTTAGATTCTTCAATccatcaacttggATGGCCAAGAGTTGCATCTAACTCCGGTGTTGTTGTGgccggcaatacttctact
YBL088C	gataaatgatcTAATTTCTACTGTTGTAGATGCATAGCAATTAATAAAAAGttttttttTAATTGCTATGCAGATGCTTTATACTTCTTTTTTccatcaacttggTCCATCAAATTTGAGTGTTATATATATGGGATGGTCACCTTTTTATgccggcaatacttctact
YBL088C	gataaatgatcTAATTTCTACTGTTGTAGATATTGCTATGCAGATGCTTTAttttttttTAATTGCTATGCAGATGCTTTATACTTCTTTTTTTTGTTTATAGAAAccatcaacttggAGTGTTATATATATGGGATGGTCACCTTTTTATgccggcaatacttctact
YBL089W	gataaatgatcTAATTTCTACTGTTGTAGATCATTGAGTTTGTACATTACTttttttttTGAGTTTGTACATTACTTTTCGTATTTCTATAAACAAAAAAAccatcaacttggCACTATCAGCGATTGTATTTTTGGGCACATCATCACATgccggcaatacttctact
YBL089W	gataaatgatcTAATTTCTACTGTTGTAGATAGTTTGTACATTACTTTTCGttttttttTGAGTTTGTACATTACTTTTCGTATTTCTATAAACAAAAAAAAGAAGccatcaacttggTCAGCGATTGTATTTTTGGGCACATCATCACATgccggcaatacttctact
YBL090W	gataaatgatcTAATTTCTACTGTTGTAGATAGAGTTGATGGTACGATTAGttttttttTAATCGTACCATCAACTCTTGAATATTGTGAAATTTTCGCccatcaacttggGTTGATTGAAATTGTTAAAGATGCCAAGAGGAAAGGATACgccggcaatacttctact
YBL090W	gataaatgatcTAATTTCTACTGTTGTAGATATGGTACGATTAGTATCCTTttttttttTAATCGTACCATCAACTCTTGAATATTGTGAAATccatcaacttggCAAGAGGTTGATTGAAATTGTTAAAGATGCCAAGAGGAAAGGATACgccggcaatacttctact
YBL091C	gataaatgatcTAATTTCTACTGTTGTAGATCCTCAGTAGTCATCACCTTTttttttttTGAGGTAAAATGCGCTTTCAAATGGCCccatcaacttggCCATCTTGTTGCATGCTCACAAAAAGGAAGTCGTTTCGAAAGGTGATGACTACgccggcaatacttctact
YBL091C	gataaatgatcTAATTTCTACTGTTGTAGATAAAGCGCATTTTACCTCAGTttttttttTGAGGTAAAATGCGCTTTCAAATGGCCTCCTCACTAGGTAccatcaacttggTGCTCACAAAAAGGAAGTCGTTTCGAAAGGTGATGACTACgccggcaatacttctact
YBL091C-A	gataaatgatcTAATTTCTACTGTTGTAGATGCTGGATATACTACTGAGTTttttttttTGAGTTTACAAAAGTTTATCACTAAAAGTGAGGAAGAATGccatcaacttggCATCACCGTTATCGCATTGCTCGTCGGCTGGATATACTACgccggcaatacttctact
YBL091C-A	gataaatgatcTAATTTCTACTGTTGTAGATTAAACTCAGTAGTATATCCAttttttttTGAGTTTACAAAAGTTTATCACTAAAAGTGccatcaacttggCATTGCTTATCATCACCGTTATCGCATTGCTCGTCGGCTGGATATACTACgccggcaatacttctact
YBL092W	gataaatgatcTAATTTCTACTGTTGTAGATATTTAAGCTTCCAAAGCCAAttttttttTAAATTAAATAAAGATTTACAAAATAAccatcaacttggAGGCTTTGGGTATCAAGGTCACCAACCCAAAGGGTCGTTTGGCTTTGGAAGCTgccggcaatacttctact
YBL092W	gataaatgatcTAATTTCTACTGTTGTAGATAATTAAATAAAGATTTACAAttttttttTAAATTAAATAAAGATTTACAAAATAATAACCTTCATTTAATTTTAAccatcaacttggACCAACCCAAAGGGTCGTTTGGCTTTGGAAGCTgccggcaatacttctact
YBL092W	gataaatgatcTAATTTCTACTGTTGTAGATTTTAATTTAAGCTTCCAAAGttttttttTAAATTAAATAAAGATTTACAAAATAATAACccatcaacttggTTTGGGTATCAAGGTCACCAACCCAAAGGGTCGTTTGGCTTTGGAAGCTgccggcaatacttctact
YBL092W	gataaatgatcTAATTTCTACTGTTGTAGATGAAGCTTAAATTAAATAAAGttttttttTAAATTAAATAAAGATTTACAAAATAATAACCTTCATTTAccatcaacttggCAAGGTCACCAACCCAAAGGGTCGTTTGGCTTTGGAAGCTgccggcaatacttctact
YBL093C	gataaatgatcTAATTTCTACTGTTGTAGATTTTATAGTGGGGCTGATATGttttttttTAGCTTTACGCCATCGCATATCAGCCCCACTATAAATAAAGAGCAccatcaacttggACAGTCATGAGGATATGAAAAGAAGGAGGCTGGAGgccggcaatacttctact
YBL093C	gataaatgatcTAATTTCTACTGTTGTAGATCTCTTTATTTATAGTGGGGCttttttttTAGCTTTACGCCATCGCATATCAGCCCCACTATAAATAAAGAGCAAGTGTccatcaacttggCATGAGGATATGAAAAGAAGGAGGCTGGAGgccggcaatacttctact
YBL095W	gataaatgatcTAATTTCTACTGTTGTAGATATATGTTTTGAAAAAGCATGttttttttTGAAAAAGCATGCCTGTCTCAAAATAGCCTATTCCGTGTTccatcaacttggGCCTACTTGGTTCAAATATTTTAAATGGCTTGATATGTTTgccggcaatacttctact
YBL095W	gataaatgatcTAATTTCTACTGTTGTAGATAAAAAGCATGCCTGTCTCAAttttttttTGAAAAAGCATGCCTGTCTCAAAATAGCCTATTCCGTGTTAATTAATccatcaacttggTGGTTCAAATATTTTAAATGGCTTGATATGTTTgccggcaatacttctact
YBL097W	gataaatgatcTAATTTCTACTGTTGTAGATTGAGGATCTAGCGACAACACttttttttTAGTTGATGATCTTTTTTTTTTTTTTTccatcaacttggATAATGACTTGATAGTGAATTATGAGGATCTAGCGACAACACAGGCAGCGTCAgccggcaatacttctact
YBL097W	gataaatgatcTAATTTCTACTGTTGTAGATCAGCACAAAAAAAAAAAAAAttttttttTAGTTGATGATCTTTTTTTTTTTTTTTTTTTTTTTTTTTGTGCTGCAAAGccatcaacttggGAGGATCTAGCGACAACACAGGCAGCGTCAgccggcaatacttctact
YBL098W	gataaatgatcTAATTTCTACTGTTGTAGATTGAAGCCAGTTTATTCTTGCttttttttTGAAGCCAGTTTATTCTTGCCATCCGTGTACGCTAGGAGAGGATTccatcaacttggACAAGCTTTTCAAATTTTTGACAAGAGAACGTTCCgccggcaatacttctact
YBL098W	gataaatgatcTAATTTCTACTGTTGTAGATCTGAAGCCAGTTTATTCTTGttttttttTGAAGCCAGTTTATTCTTGCCATCCGTGTACGCTAGGAGAGGATccatcaacttggTACAAGCTTTTCAAATTTTTGACAAGAGAACGTTCCgccggcaatacttctact
YBL099W	gataaatgatcTAATTTCTACTGTTGTAGATGTTCACATTAAAAAGTGGCAttttttttTAATGTGAACTAAAAAAATAAAAATGAATATAccatcaacttggTTGTTGGCATCTCTAAAGAGTGCTACTGAATCATTTGTTGCCACTTTTgccggcaatacttctact
YBL099W	gataaatgatcTAATTTCTACTGTTGTAGATACATTAAAAAGTGGCAACAAttttttttTAATGTGAACTAAAAAAATAAAAATGAAccatcaacttggAGAATTGTTGGCATCTCTAAAGAGTGCTACTGAATCATTTGTTGCCACTTTTgccggcaatacttctact
YBL100W-C	gataaatgatcTAATTTCTACTGTTGTAGATGAAAAATTAAGACCAATGGAttttttttTAAGACCAATGGATATCTACAGATCCTGTGAATCGAGTGTccatcaacttggGGAGAACCCTTGGAAGAGTCAGATCAGAGATTGGAAAAATgccggcaatacttctact
YBL100W-C	gataaatgatcTAATTTCTACTGTTGTAGATAGACCAATGGATATCTACAGttttttttTAAGACCAATGGATATCTACAGATCCTGTGAATCGAGTGTGAGTGATccatcaacttggCCTTGGAAGAGTCAGATCAGAGATTGGAAAAATgccggcaatacttctact
YBL101C	gataaatgatcTAATTTCTACTGTTGTAGATATCACTCATCAAAGGCACTAttttttttTGAATTTTTTCGTTTTTTATTTTTTTccatcaacttggGGTAACGAGCCTCCGCGTTATGACGAAATAGTGCCTTTGATGAGTGATGAAGAAgccggcaatacttctact
YBL101C	gataaatgatcTAATTTCTACTGTTGTAGATATGAGTGATGAAGAATGAATttttttttTGAATTTTTTCGTTTTTTATTTTTTTTTGAATTATTCTACccatcaacttggGCGTTATGACGAAATAGTGCCTTTGATGAGTGATGAAGAAgccggcaatacttctact
YBL101C	gataaatgatcTAATTTCTACTGTTGTAGATATTCTTCATCACTCATCAAAttttttttTGAATTTTTTCGTTTTTTATTTTTTTTccatcaacttggGTAACGAGCCTCCGCGTTATGACGAAATAGTGCCTTTGATGAGTGATGAAGAAgccggcaatacttctact
YBL101C	gataaatgatcTAATTTCTACTGTTGTAGATTCGTAGAATAATTCAAAAAAttttttttTGAATTTTTTCGTTTTTTATTTTTTTTTGAATTATTCTACGATAATTATAccatcaacttggGAAATAGTGCCTTTGATGAGTGATGAAGAAgccggcaatacttctact
YBL102W	gataaatgatcTAATTTCTACTGTTGTAGATGAATTATCATTCATAGTGCAttttttttTGAATTATCATTCATAGTGCATATTGAATTGATTAGTTGAAGAAGAccatcaacttggTGGTGTCAATTCGGCAAGAGGTGTTCTGCGCATCgccggcaatacttctact
YBL102W	gataaatgatcTAATTTCTACTGTTGTAGATTGCGCATCTGAATTATCATTttttttttTGAATTATCATTCATAGTGCATATTGAATTGATTAGTTGAccatcaacttggCTCTGCTGGTGTCAATTCGGCAAGAGGTGTTCTGCGCATCgccggcaatacttctact
YBL103C	gataaatgatcTAATTTCTACTGTTGTAGATGTTCGGGGTAGTTTATGGTCttttttttTAGTTTATGGTCTTATTAGCGGGAAAAAATTAAATTTGAAccatcaacttggCTCTAATCCAGCTGACTATCTTTTAGAATTTGGTTCGGGGgccggcaatacttctact
YBL103C	gataaatgatcTAATTTCTACTGTTGTAGATGGGGTAGTTTATGGTCTTATttttttttTAGTTTATGGTCTTATTAGCGGGAAAAAATTAAATTTGAAAccatcaacttggTCTAATCCAGCTGACTATCTTTTAGAATTTGGTTCGGGGgccggcaatacttctact
YBL104C	gataaatgatcTAATTTCTACTGTTGTAGATTACAATACTACTTATTACACttttttttTAGTATTGTACAATAAACCAAATCTTGCAACTccatcaacttggAGACATAATGTTTGTCCCACTCCAGGTTGCACCTGCCAGTGTAATAAGgccggcaatacttctact
YBL104C	gataaatgatcTAATTTCTACTGTTGTAGATGTTTATTGTACAATACTACTttttttttTAGTATTGTACAATAAACCAAATCTTGCAACTTCTCTTTAccatcaacttggTGTTTGTCCCACTCCAGGTTGCACCTGCCAGTGTAATAAGgccggcaatacttctact
YBL105C	gataaatgatcTAATTTCTACTGTTGTAGATGATTTATGAAGAAAAGGTCAttttttttTGAAGAAAAGGTCATGCCATGATTTATTTAATTTTATATAccatcaacttggGTTTAGAGGATTTTCCTTTATGCCAGATGATTTGGATTTAgccggcaatacttctact
YBL105C	gataaatgatcTAATTTCTACTGTTGTAGATTGAAGAAAAGGTCATGCCATttttttttTGAAGAAAAGGTCATGCCATGATTTATTTAATTTTATATAAAACAccatcaacttggGAGGATTTTCCTTTATGCCAGATGATTTGGATTTAgccggcaatacttctact
YBL106C	gataaatgatcTAATTTCTACTGTTGTAGATTGGACTAAAAACCTACAGCGttttttttTAGTCCATAAATAGTTTTTATAAAATTCGccatcaacttggGACGCAATGGAAGAAACGGGAAGGGATATGATGAAGAGCGCTGTAGGTTTTgccggcaatacttctact
YBL107C	gataaatgatcTAATTTCTACTGTTGTAGATGCAAGGACAACAGTTGAACGttttttttTGAACGCCCTATTCTTCTAGTCCGCTGAAAGATTATATCAccatcaacttggCTACTTGAAGGAGTTTACGCAATTCTGCAAGGACAACAGTgccggcaatacttctact
YBL107C	gataaatgatcTAATTTCTACTGTTGTAGATAACGCCCTATTCTTCTAGTCttttttttTGAACGCCCTATTCTTCTAGTCCGCTGAAAGATTATATCACTTAAAGccatcaacttggAAGGAGTTTACGCAATTCTGCAAGGACAACAGTgccggcaatacttctact
YBL108C-A	gataaatgatcTAATTTCTACTGTTGTAGATCAAACTAGGGAGTGATGCCTttttttttTAGGGAGTGATGCCTTTACGAATGAAAATCCATAGACAGTccatcaacttggCAGTGCTCTATCCAAGGACGGTATCTACACTATCGCAAACgccggcaatacttctact
YBL108C-A	gataaatgatcTAATTTCTACTGTTGTAGATGTAAAGGCATCACTCCCTAGttttttttTAGGGAGTGATGCCTTTACGAATGAAAATCCATAGACAGTccatcaacttggCAGTGCTCTATCCAAGGACGGTATCTACACTATCGCAAACgccggcaatacttctact
YBL112C	gataaatgatcTAATTTCTACTGTTGTAGATTATCAGTTCCACTGTGTCAGttttttttTGACACAGTGGAACTGATAGAAAGAATGGACAGATTGGCTccatcaacttggAGCATGTTGGATGCTGTGGCTCCAGGACAGACCTGTCTGCgccggcaatacttctact
YBR001C	gataaatgatcTAATTTCTACTGTTGTAGATCATATGTTCGTCAATATTATttttttttTAATATTGACGAACATATGTAAATAAGATATATGTTATATccatcaacttggCAATAGTTTGAAACCCTCTGAGAAAAAATTGTATTACCTAgccggcaatacttctact
YBR001C	gataaatgatcTAATTTCTACTGTTGTAGATCCTATAATATTGACGAACATttttttttTAATATTGACGAACATATGTAAATAAGATATATGTTATATTccatcaacttggAATAGTTTGAAACCCTCTGAGAAAAAATTGTATTACCTAgccggcaatacttctact
YBR001C	gataaatgatcTAATTTCTACTGTTGTAGATGTCAATATTATAGGTAATACttttttttTAATATTGACGAACATATGTAAATAAGATATAccatcaacttggCCATTTTTCAATAGTTTGAAACCCTCTGAGAAAAAATTGTATTACCTAgccggcaatacttctact
YBR002C	gataaatgatcTAATTTCTACTGTTGTAGATAATTAAGAAAGGTCTGCATTttttttttTAAGAAAGGTCTGCATTTTTTTCCTACCACATGGCATAGATAccatcaacttggATGGGGACCCCATCGATTTGAAAGAAAAAAAGTTGAATgccggcaatacttctact
YBR003W	gataaatgatcTAATTTCTACTGTTGTAGATTTTGAAATTTCAAGGTTTACttttttttTAAACCTTGAAATTTCAAATAAAGGGTGAAGAATAAAGAGccatcaacttggCCTAGAGTTTTTAACTAATAGTATACTAACAAGAAGAAAGgccggcaatacttctact
YBR003W	gataaatgatcTAATTTCTACTGTTGTAGATAAATTTCAAGGTTTACTTTCttttttttTAAACCTTGAAATTTCAAATAAAGGGTGAAGAATAAAccatcaacttggTGCCCTAGAGTTTTTAACTAATAGTATACTAACAAGAAGAAAGgccggcaatacttctact
YBR004C	gataaatgatcTAATTTCTACTGTTGTAGATCCACCAGCCTGATCCTTAATttttttttTGATCCTTAATGCTTGTATATTTCTTCTTTTACTAAAAACccatcaacttggTTTACAGACTATCCTATTTGCAGCTTTTTTACCACCAGCCgccggcaatacttctact
YBR004C	gataaatgatcTAATTTCTACTGTTGTAGATAGGATCAGGCTGGTGGTAAAttttttttTGATCCTTAATGCTTGTATATTTCTTCTTccatcaacttggTTCTGGATACCTTTACAGACTATCCTATTTGCAGCTTTTTTACCACCAGCCgccggcaatacttctact
YBR005W	gataaatgatcTAATTTCTACTGTTGTAGATGTTCATGACCTTGCATTTACttttttttTGAACTGAATCTTTTTTTCCGGCTGTCccatcaacttggCTACAACGCAGGAAATTAACCCACCGGAGAGGGCAAAGGTAAATGCAAGGTCAgccggcaatacttctact
YBR005W	gataaatgatcTAATTTCTACTGTTGTAGATAGTTCATGACCTTGCATTTAttttttttTGAACTGAATCTTTTTTTCCGGCTGTCCccatcaacttggTACAACGCAGGAAATTAACCCACCGGAGAGGGCAAAGGTAAATGCAAGGTCAgccggcaatacttctact
YBR006W	gataaatgatcTAATTTCTACTGTTGTAGATCTTTAAATGCTGTTTGGCAAttttttttTAAAGCAATAGTAATCGTGGACGATACccatcaacttggAAGATTACACTGTTTTGAAGACCATCACAATTGGGAATTTGCCAAACAGCATTgccggcaatacttctact
YBR006W	gataaatgatcTAATTTCTACTGTTGTAGATCTATTGCTTTAAATGCTGTTttttttttTAAAGCAATAGTAATCGTGGACGATACTTAGAAccatcaacttggACACTGTTTTGAAGACCATCACAATTGGGAATTTGCCAAACAGCATTgccggcaatacttctact
YBR006W	gataaatgatcTAATTTCTACTGTTGTAGATAAGCAATAGTAATCGTGGACttttttttTAAAGCAATAGTAATCGTGGACGATACTTAGAATTGAATATGATTCTccatcaacttggACCATCACAATTGGGAATTTGCCAAACAGCATTgccggcaatacttctact
YBR007C	gataaatgatcTAATTTCTACTGTTGTAGATTCTTTATTTCGGACCTTGTTttttttttTAAAGATAAAGAAACGTTGTATACATAAccatcaacttggATTAGGTTCAGATTGGATTTATAAGGAAAAGTACATGAAACAAGGTCCGAAAgccggcaatacttctact
YBR007C	gataaatgatcTAATTTCTACTGTTGTAGATTTTATCTTTATTTCGGACCTttttttttTAAAGATAAAGAAACGTTGTATACATAAAAGCccatcaacttggGGTTCAGATTGGATTTATAAGGAAAAGTACATGAAACAAGGTCCGAAAgccggcaatacttctact
YBR008C	gataaatgatcTAATTTCTACTGTTGTAGATGCTTTCTACTCCTCTGTGTAttttttttTAGAAAGCCGATGTTCTTACCATGAAAATTccatcaacttggTTTATAAGTATGGGCCATCATTACGTACAAGATCTTCGTACACAGAGGAGgccggcaatacttctact
YBR008C	gataaatgatcTAATTTCTACTGTTGTAGATGTACACAGAGGAGTAGAAAGttttttttTAGAAAGCCGATGTTCTTACCATGAAAATTTGAATTATAAccatcaacttggTGGGCCATCATTACGTACAAGATCTTCGTACACAGAGGAGgccggcaatacttctact
YBR009C	gataaatgatcTAATTTCTACTGTTGTAGATGCTAAATTAACCACCGAAACttttttttTAATTTAGCTAATTCTAAGAAAACGGTAACAccatcaacttggTGTTTATGCTTTGAAGAGACAAGGTAGAACCTTATACGGTTTCGGTGGTgccggcaatacttctact
YBR009C	gataaatgatcTAATTTCTACTGTTGTAGATATTTAGCTAATTCTAAGAAAttttttttTAATTTAGCTAATTCTAAGAAAACGGTAACAACAAGCAAATATTTGGccatcaacttggAGACAAGGTAGAACCTTATACGGTTTCGGTGGTgccggcaatacttctact
YBR009C	gataaatgatcTAATTTCTACTGTTGTAGATGAATTAGCTAAATTAACCACttttttttTAATTTAGCTAATTCTAAGAAAACGGTAACAACAAGCccatcaacttggTGCTTTGAAGAGACAAGGTAGAACCTTATACGGTTTCGGTGGTgccggcaatacttctact
YBR010W	gataaatgatcTAATTTCTACTGTTGTAGATAGAGGTGAAAGATCATAGTTttttttttTAGTTTGTTGATTGTCATCAGTTTTAGTAAAAAACGAACAccatcaacttggGGATATCAAGTTGGCTAGAAGATTAAGAGGTGAAAGATCAgccggcaatacttctact
YBR010W	gataaatgatcTAATTTCTACTGTTGTAGATCTAAAACTGATGACAATCAAttttttttTAGTTTGTTGATTGTCATCAGTTTTAGTAAAAAACGAACAccatcaacttggGGATATCAAGTTGGCTAGAAGATTAAGAGGTGAAAGATCAgccggcaatacttctact
YBR010W	gataaatgatcTAATTTCTACTGTTGTAGATATTGTCATCAGTTTTAGTAAttttttttTAGTTTGTTGATTGTCATCAGTTTTAGTAAAAAACGAACAAAAACACAATccatcaacttggTTGGCTAGAAGATTAAGAGGTGAAAGATCAgccggcaatacttctact
YBR011C	gataaatgatcTAATTTCTACTGTTGTAGATAAATATTTTGAATTGAAAATttttttttTAAAATATTTTGAATTGAAAATGAGACACCTACCACGTATGCGGCTTccatcaacttggATTGACAAGTGGTTCTTCATCTCCGGTTCTGTTgccggcaatacttctact
YBR011C	gataaatgatcTAATTTCTACTGTTGTAGATAATTCAAAATATTTTAAACAttttttttTAAAATATTTTGAATTGAAAATGAGACACCTACCACGTccatcaacttggGACAAGTCTATTGACAAGTGGTTCTTCATCTCCGGTTCTGTTgccggcaatacttctact
YBR011C	gataaatgatcTAATTTCTACTGTTGTAGATAAAATATTTTAAACAGAACCttttttttTAAAATATTTTGAATTGAAAATGAGACACCTACccatcaacttggCAATTGACAAGTCTATTGACAAGTGGTTCTTCATCTCCGGTTCTGTTgccggcaatacttctact
YBR013C	gataaatgatcTAATTTCTACTGTTGTAGATACTGTGAATTACTGAGATATttttttttTGAGATATATGTGGGTAATTAGATAATTGTTGGGATTCCAccatcaacttggACAGAATATTTTTTATCAACTGTTGTTAACTGTGAATTACgccggcaatacttctact
YBR014C	gataaatgatcTAATTTCTACTGTTGTAGATTAATCTGATCTAGGCACTCTttttttttTAGATCAGATTATAAACTGAGAGTTATTCTTCTTccatcaacttggCGATGGGGCGTTTACTGTAAAAGCTAATTCGCAATCTGAGAGTGCCgccggcaatacttctact
YBR014C	gataaatgatcTAATTTCTACTGTTGTAGATGATCTAGGCACTCTCAGATTttttttttTAGATCAGATTATAAACTGAGAGTTATTccatcaacttggATGGAGCGATGGGGCGTTTACTGTAAAAGCTAATTCGCAATCTGAGAGTGCCgccggcaatacttctact
YBR014C	gataaatgatcTAATTTCTACTGTTGTAGATGTTTATAATCTGATCTAGGCttttttttTAGATCAGATTATAAACTGAGAGTTATTCTTCTTCTTCTccatcaacttggGGGCGTTTACTGTAAAAGCTAATTCGCAATCTGAGAGTGCCgccggcaatacttctact
YBR015C	gataaatgatcTAATTTCTACTGTTGTAGATCCGGTAAATAATATGCAACGttttttttTAATATGCAACGGGTCGGACTATAGTTTGGACAACTTCCAccatcaacttggATTTTTAGAATCTACTCATGATAAGGCGATTGCCGGTAAAgccggcaatacttctact
YBR015C	gataaatgatcTAATTTCTACTGTTGTAGATCATATTATTTACCGGCAATCttttttttTAATATGCAACGGGTCGGACTATAGTTTGccatcaacttggGATAGATTAGCATTTTTAGAATCTACTCATGATAAGGCGATTGCCGGTAAAgccggcaatacttctact
YBR016W	gataaatgatcTAATTTCTACTGTTGTAGATTCTTAGAATAGCATATCCATttttttttTAAGAGAACCCGCAAAAGTATTCAAGAccatcaacttggTGGCTGCATGTCTGGCTGCATTATGTATATGCTGCACCATGGATATGCTATTCgccggcaatacttctact
YBR016W	gataaatgatcTAATTTCTACTGTTGTAGATCGGGTTCTCTTAGAATAGCAttttttttTAAGAGAACCCGCAAAAGTATTCAAGAATGAAAAccatcaacttggATGTCTGGCTGCATTATGTATATGCTGCACCATGGATATGCTATTCgccggcaatacttctact
YBR017C	gataaatgatcTAATTTCTACTGTTGTAGATCAACAGTTCACCAGCTAAAAttttttttTAAAATTTTTTTTACTGTATCCTACGTGTTTGTATAGTTTccatcaacttggCACGCCCGATGAAATCTCCTTCTTACAACAGTTCACCAGCgccggcaatacttctact
YBR017C	gataaatgatcTAATTTCTACTGTTGTAGATGCTGGTGAACTGTTGTAAGAttttttttTAAAATTTTTTTTACTGTATCCTACGTccatcaacttggCTGCAATAAATTTCACGCCCGATGAAATCTCCTTCTTACAACAGTTCACCAGCgccggcaatacttctact
YBR018C	gataaatgatcTAATTTCTACTGTTGTAGATACAAAGACTGTAAAAAGAAAttttttttTAAAAAGAAAGTGGAATATTCATTCATATCATATTTTTTCccatcaacttggAAGAAATTTAGATGGTCAGATTCATTATCTACAAAGACTGgccggcaatacttctact
YBR018C	gataaatgatcTAATTTCTACTGTTGTAGATTCTACAAAGACTGTAAAAAGttttttttTAAAAAGAAAGTGGAATATTCATTCATATCATATTTTTTCccatcaacttggAAGAAATTTAGATGGTCAGATTCATTATCTACAAAGACTGgccggcaatacttctact
YBR019C	gataaatgatcTAATTTCTACTGTTGTAGATTCTACAGATTTTCCTGATTTttttttttTGATTTGCCAGCTTACTATCCTTCTTGAAAATATGCACTCccatcaacttggCGGTGAAACTTACGGGTCCAAGATTGTCTACAGATTTTCCgccggcaatacttctact
YBR019C	gataaatgatcTAATTTCTACTGTTGTAGATCTGATTTGCCAGCTTACTATttttttttTGATTTGCCAGCTTACTATCCTTCTTGAAAATATGCACTCTATAccatcaacttggGAAACTTACGGGTCCAAGATTGTCTACAGATTTTCCgccggcaatacttctact
YBR020W	gataaatgatcTAATTTCTACTGTTGTAGATATATAGACAGCTGCCCAATGttttttttTAAGTATACTTCTTTTTTTTACTTTGccatcaacttggGAAAATGCTATCATCGTCTCTAAACCAGCATTGGGCAGCTGTCTATATGAATTAgccggcaatacttctact
YBR020W	gataaatgatcTAATTTCTACTGTTGTAGATTAATTCATATAGACAGCTGCttttttttTAAGTATACTTCTTTTTTTTACTTTGTccatcaacttggAAAATGCTATCATCGTCTCTAAACCAGCATTGGGCAGCTGTCTATATGAATTAgccggcaatacttctact
YBR021W	gataaatgatcTAATTTCTACTGTTGTAGATATTTAAGCTCTCCATATCTAttttttttTAAGCTCTCCATATCTACATCACTTTCTGCATTAATCTGAAAccatcaacttggTTAGTGTCTACGAACACGAACACGAAAAGACTTTCATTgccggcaatacttctact
YBR021W	gataaatgatcTAATTTCTACTGTTGTAGATAGCTCTCCATATCTACATCAttttttttTAAGCTCTCCATATCTACATCACTTTCTGCATTAATCTGAAATATTTccatcaacttggGTCTACGAACACGAACACGAAAAGACTTTCATTgccggcaatacttctact
YBR022W	gataaatgatcTAATTTCTACTGTTGTAGATCAGTATATCAGCTGTAATTGttttttttTAATTGCCTTAGCCACGTAATATGTGCCTTTAAAGATAGAccatcaacttggAGAATTTAGTGGCGACATGAGTTTTACAGTATATCAGCTGgccggcaatacttctact
YBR022W	gataaatgatcTAATTTCTACTGTTGTAGATCGTGGCTAAGGCAATTACAGttttttttTAATTGCCTTAGCCACGTAATATGTGCCTTTAAAGATAGccatcaacttggAAGAATTTAGTGGCGACATGAGTTTTACAGTATATCAGCTGgccggcaatacttctact
YBR023C	gataaatgatcTAATTTCTACTGTTGTAGATCATAGACAGTATGAAAATATttttttttTAGACAGTATGAAAATATTTTTACTGTGATACTTACAAGTTGAccatcaacttggTCTCAATCGGAAGGAGGAAAGTGACTCCTTCGTTGCAgccggcaatacttctact
YBR023C	gataaatgatcTAATTTCTACTGTTGTAGATATACTGTCTATGCAACGAAGttttttttTAGACAGTATGAAAATATTTTTACTGTGATACccatcaacttggAGGGAAGATATTCTCAATCGGAAGGAGGAAAGTGACTCCTTCGTTGCAgccggcaatacttctact
YBR024W	gataaatgatcTAATTTCTACTGTTGTAGATCTCAATTGAAGATAAAAGAGttttttttTGAGCAAAAAAAAAAAGAAAAAGACACccatcaacttggCAAAGGAAGAACGGGAGCGTAGGTCAAAAAAATGGTACTCTTTTATCTTCAATgccggcaatacttctact
YBR024W	gataaatgatcTAATTTCTACTGTTGTAGATAATTGAGCAAAAAAAAAAAGttttttttTGAGCAAAAAAAAAAAGAAAAAGACACAGCTAGGATACCGAAccatcaacttggAGCGTAGGTCAAAAAAATGGTACTCTTTTATCTTCAATgccggcaatacttctact
YBR025C	gataaatgatcTAATTTCTACTGTTGTAGATATTTCGTGCACTAAAGTTGAttttttttTGATTTCGTGCACTAAAGTTGACTTTTCTTTATTTGGTTTAGTTCCCccatcaacttggATCATTTACTTCAGAGCTGGTGCTGGTAAGAATgccggcaatacttctact
YBR025C	gataaatgatcTAATTTCTACTGTTGTAGATGTGCACGAAATCAATTCTTAttttttttTGATTTCGTGCACTAAAGTTGACTTTTCTTTATTTccatcaacttggGAAGACGGTGATATCATTTACTTCAGAGCTGGTGCTGGTAAGAATgccggcaatacttctact
YBR026C	gataaatgatcTAATTTCTACTGTTGTAGATTTTTAGAATGGTAAGGGCCTttttttttTAAGGGCCTTAGCATTGCTCAGAGTTAGACAACCACCAAAccatcaacttggAACTGGGAAGGGGAAGAAAAAAATGGTTGTTTTAGAATGGgccggcaatacttctact
YBR026C	gataaatgatcTAATTTCTACTGTTGTAGATGAATGGTAAGGGCCTTAGCAttttttttTAAGGGCCTTAGCATTGCTCAGAGTTAGACAACCACCAAAccatcaacttggAACTGGGAAGGGGAAGAAAAAAATGGTTGTTTTAGAATGGgccggcaatacttctact
YBR028C	gataaatgatcTAATTTCTACTGTTGTAGATATTCAAAAGTACTTCTCCAAttttttttTGAATTAAAAGTTAGATAGATTAAGAGccatcaacttggTGTTCAAGGGATTTAGTTATAAAGCAAGTGGTAGCTATTTGGAGAAGTACTTTgccggcaatacttctact
YBR028C	gataaatgatcTAATTTCTACTGTTGTAGATAATTAAAAGTTAGATAGATTttttttttTGAATTAAAAGTTAGATAGATTAAGAGAGAAGGCTCGGATCTGCACTccatcaacttggAAAGCAAGTGGTAGCTATTTGGAGAAGTACTTTgccggcaatacttctact
YBR029C	gataaatgatcTAATTTCTACTGTTGTAGATTATTCAAGAGTGATTGGTCAttttttttTGAATATAAAAAAGACCATATAAAAGTAccatcaacttggAAAGTTGGCTGACATCTTTAATGTGACCAAGAAATCATTGACCAATCACTCTgccggcaatacttctact
YBR029C	gataaatgatcTAATTTCTACTGTTGTAGATAATATAAAAAAGACCATATAttttttttTGAATATAAAAAAGACCATATAAAAGTATATATGAGTGTATGAATAGccatcaacttggAATGTGACCAAGAAATCATTGACCAATCACTCTgccggcaatacttctact
YBR030W	gataaatgatcTAATTTCTACTGTTGTAGATTTTAGGATAGTCTCTTGAGAttttttttTAAATAATATTGAATATGCACTTTTACccatcaacttggCACTTGTACAATCGGAGCATAATATCTTAGATAGATGTCTCAAGAGACTATCCgccggcaatacttctact
YBR030W	gataaatgatcTAATTTCTACTGTTGTAGATAATATTATTTAGGATAGTCTttttttttTAAATAATATTGAATATGCACTTTTACTATATTccatcaacttggTACAATCGGAGCATAATATCTTAGATAGATGTCTCAAGAGACTATCCgccggcaatacttctact
YBR031W	gataaatgatcTAATTTCTACTGTTGTAGATAACTTATTAGTACATTAAAAttttttttTAAACTTATTAGTACATTAAAAATATTCTTTTATTTTTTATATACATccatcaacttggGCTGCTGTTTTCACCGAAACTTTGAAACACGATgccggcaatacttctact
YBR031W	gataaatgatcTAATTTCTACTGTTGTAGATATGTACTAATAAGTTTAATCttttttttTAAACTTATTAGTACATTAAAAATATTCTTTTATTTTTTccatcaacttggCCAAGCCAGCTGCTGTTTTCACCGAAACTTTGAAACACGATgccggcaatacttctact
YBR033W	gataaatgatcTAATTTCTACTGTTGTAGATACTAATATTCATGATAACAAttttttttTAATATTCATGATAACAAGGTGAAAAATAGCATCCTAATGAAGccatcaacttggTGATTCAGAATTGGGTTGTTGCTGTTGCTTCTTTAACgccggcaatacttctact
YBR033W	gataaatgatcTAATTTCTACTGTTGTAGATTCATGAATATTAGTTAAAGAttttttttTAATATTCATGATAACAAGGTGAAAAATAGCATCccatcaacttggATTGATGGATGATTCAGAATTGGGTTGTTGCTGTTGCTTCTTTAACgccggcaatacttctact
YBR033W	gataaatgatcTAATTTCTACTGTTGTAGATTTTAACTAATATTCATGATAttttttttTAATATTCATGATAACAAGGTGAAAAATAGCATCCTAATGccatcaacttggGGATGATTCAGAATTGGGTTGTTGCTGTTGCTTCTTTAACgccggcaatacttctact
YBR034C	gataaatgatcTAATTTCTACTGTTGTAGATAGACTTTTGTTTGCTGGAGAttttttttTAAGACTTTTGTTTGCTGGAGAAAGAAAAAAATTTGAAAAGCAAATAccatcaacttggAGCAGAAAAAACGAAGGTTCTTATTTAATGCATgccggcaatacttctact
YBR034C	gataaatgatcTAATTTCTACTGTTGTAGATATGCATTAAGACTTTTGTTTttttttttTAAGACTTTTGTTTGCTGGAGAAAGAAAAAAATTTGAAAAccatcaacttggTTCAAGAAGCAGAAAAAACGAAGGTTCTTATTTAATGCATgccggcaatacttctact
YBR035C	gataaatgatcTAATTTCTACTGTTGTAGATATTAACAGTCCCTCATGGGGttttttttTGAGGGACTGTTAATGAAAAATTCAATGTAGGATCTAccatcaacttggAAAAACAGAAAACGATCCATGGAAAGTCGTTAGACTAGCCCCAgccggcaatacttctact
YBR035C	gataaatgatcTAATTTCTACTGTTGTAGATACAGTCCCTCATGGGGCTAGttttttttTGAGGGACTGTTAATGAAAAATTCAATGTAGGAccatcaacttggGAAGAAAAACAGAAAACGATCCATGGAAAGTCGTTAGACTAGCCCCAgccggcaatacttctact
YBR036C	gataaatgatcTAATTTCTACTGTTGTAGATGTACGGACAACATACTTTATttttttttTAGTACGGACAACATACTTTATATGACTGATGATGATGTAACAAGCAccatcaacttggTCAGTAACACTCGGGGAAGGTAAATACCACCATgccggcaatacttctact
YBR036C	gataaatgatcTAATTTCTACTGTTGTAGATTCCGTACTAATGGTGGTATTttttttttTAGTACGGACAACATACTTTATATGACTGATccatcaacttggAAGTTTGTTGGTCCTATCAGTAACACTCGGGGAAGGTAAATACCACCATgccggcaatacttctact
YBR037C	gataaatgatcTAATTTCTACTGTTGTAGATAAATAAGATTGTAAATATATttttttttTAAGATTGTAAATATATGCTACTTTCTTCCTTGTATATACATccatcaacttggCCAAGCAGAAGGAGGCATGGTACTCCTTCTTATTCAAAgccggcaatacttctact
YBR037C	gataaatgatcTAATTTCTACTGTTGTAGATCAATCTTATTTGAATAAGAAttttttttTAAGATTGTAAATATATGCTACTTTCTTCCccatcaacttggCAGAGCAGCGCGCCAAGCAGAAGGAGGCATGGTACTCCTTCTTATTCAAAgccggcaatacttctact
YBR038W	gataaatgatcTAATTTCTACTGTTGTAGATACAAAAAGGGCTAATGCCAGttttttttTAATGCCAGTATTTTTCAGCTAATTTCTCGTCATTCCCTCccatcaacttggCTCTAAATTAGACTTACCAAATGTTTTCCACAAAAAGGGCgccggcaatacttctact
YBR038W	gataaatgatcTAATTTCTACTGTTGTAGATCACAAAAAGGGCTAATGCCAttttttttTAATGCCAGTATTTTTCAGCTAATTTCTCGTCATTCCCTCccatcaacttggCTCTAAATTAGACTTACCAAATGTTTTCCACAAAAAGGGCgccggcaatacttctact
YBR039W	gataaatgatcTAATTTCTACTGTTGTAGATTCATCCCAAAGAGGAAGCACttttttttTGATAAAAAAATCACCCTGCATTGCCTccatcaacttggCTGTCATTACTAATGAACTGGTTGATATTATTACTGGTGCTTCCTCTTTGGGAgccggcaatacttctact
YBR039W	gataaatgatcTAATTTCTACTGTTGTAGATGGATGATAAAAAAATCACCCttttttttTGATAAAAAAATCACCCTGCATTGCCTCTTTATTTGACGTTGccatcaacttggAACTGGTTGATATTATTACTGGTGCTTCCTCTTTGGGAgccggcaatacttctact
YBR040W	gataaatgatcTAATTTCTACTGTTGTAGATGTTTTATCCTCAAATAAACAttttttttTAGTTTTATCCTCAAATAAACATATAAGTTTTGAGCGGATATTTCAGccatcaacttggTCTTCGGATTCATCTACATTGCATTCCAAAGTTgccggcaatacttctact
YBR040W	gataaatgatcTAATTTCTACTGTTGTAGATCAAAGTTTAGTTTTATCCTCttttttttTAGTTTTATCCTCAAATAAACATATAAGTTTTGAGCGGATccatcaacttggTAACTACTCTTCGGATTCATCTACATTGCATTCCAAAGTTgccggcaatacttctact
YBR040W	gataaatgatcTAATTTCTACTGTTGTAGATAGGATAAAACTAAACTTTGGttttttttTAGTTTTATCCTCAAATAAACATATAAGTTTTGAccatcaacttggGTACAATAACTACTCTTCGGATTCATCTACATTGCATTCCAAAGTTgccggcaatacttctact
YBR040W	gataaatgatcTAATTTCTACTGTTGTAGATTTTGAGGATAAAACTAAACTttttttttTAGTTTTATCCTCAAATAAACATATAAGTTTTGAGCGGccatcaacttggAATAACTACTCTTCGGATTCATCTACATTGCATTCCAAAGTTgccggcaatacttctact
YBR041W	gataaatgatcTAATTTCTACTGTTGTAGATAGGAACATCAAATCATAATTttttttttTGATTTGATGTTCCTGAATTAGGATAAAGTATTTTTCccatcaacttggCGCTGCTGATTGGGAAGCCATCGATGCACAAACAATTAAATTAgccggcaatacttctact
YBR042C	gataaatgatcTAATTTCTACTGTTGTAGATAATTTAAATAATCCTTTCCAttttttttTGAATTTAAATAATCCTTTCCATATGTTATTAGGTACATATATAGATccatcaacttggTGGTTAGTTTATAAACTTTATTGTTTTATTTTTgccggcaatacttctact
YBR043C	gataaatgatcTAATTTCTACTGTTGTAGATATCATATCGGTTAATAAGACttttttttTAATCATATCGGTTAATAAGACGGAAGCGTAAATATTTTCATTGTAGccatcaacttggTACGATTTACAAAAATTGTACGACAAAATTGATgccggcaatacttctact
YBR043C	gataaatgatcTAATTTCTACTGTTGTAGATACCGATATGATTAATCAATTttttttttTAATCATATCGGTTAATAAGACGGAAGCGTAAATAccatcaacttggTGGAGAGAGAACTACGATTTACAAAAATTGTACGACAAAATTGATgccggcaatacttctact
YBR044C	gataaatgatcTAATTTCTACTGTTGTAGATGACTATTTAAAAGTATGTAAttttttttTAGATAAAGCCCTTACATACTTTTAAATAGTCAGAATGAGTccatcaacttggATCACATGTGTATACAAAAAGCCTGAACGGCACAAAGCCgccggcaatacttctact
YBR044C	gataaatgatcTAATTTCTACTGTTGTAGATAAAGTATGTAAGGGCTTTATttttttttTAGATAAAGCCCTTACATACTTTTAAATAGTCAGAATGAGccatcaacttggTATCACATGTGTATACAAAAAGCCTGAACGGCACAAAGCCgccggcaatacttctact
YBR044C	gataaatgatcTAATTTCTACTGTTGTAGATTCTAGGCTTTGTGCCGTTCAttttttttTAGATAAAGCCCTTACATACTTTTAAAccatcaacttggGCTGTAATACAATTATCACATGTGTATACAAAAAGCCTGAACGGCACAAAGCCgccggcaatacttctact
YBR044C	gataaatgatcTAATTTCTACTGTTGTAGATCAATGACTCATTCTGACTATttttttttTAGATAAAGCCCTTACATACTTTTAAATAGTCAGAATGAGTCATTGTAAAccatcaacttggGTATACAAAAAGCCTGAACGGCACAAAGCCgccggcaatacttctact
YBR044C	gataaatgatcTAATTTCTACTGTTGTAGATAGGCTTTGTGCCGTTCAGGCttttttttTAGATAAAGCCCTTACATACTTTTAAAccatcaacttggGCTGTAATACAATTATCACATGTGTATACAAAAAGCCTGAACGGCACAAAGCCgccggcaatacttctact
YBR045C	gataaatgatcTAATTTCTACTGTTGTAGATAGCGAAAAAACAACACTTAAttttttttTGAGCGAAAAAACAACACTTAACTGCCAATACTCTGTAAAATTGTTTccatcaacttggGCACAAATTATATCGCTTGATGAGGATGTTTTTgccggcaatacttctact
YBR045C	gataaatgatcTAATTTCTACTGTTGTAGATGCTCAAAAAACATCCTCATCttttttttTGAGCGAAAAAACAACACTTAACTGCCccatcaacttggAAGGTATAAGTAGTCAAGGGGCACAAATTATATCGCTTGATGAGGATGTTTTTgccggcaatacttctact
YBR046C	gataaatgatcTAATTTCTACTGTTGTAGATATATATGATTCTATTGTGGTttttttttTAGAATCATATATTGATTTATCGTAATAATTTGGAccatcaacttggGAAAGTAGAAAAACTGTTGGTAAGCTAGTTCTTGAAATACCACAAgccggcaatacttctact
YBR046C	gataaatgatcTAATTTCTACTGTTGTAGATAAATACCACAATAGAATCATttttttttTAGAATCATATATTGATTTATCGTAATAATTTGGACAGCTccatcaacttggTAGAAAAACTGTTGGTAAGCTAGTTCTTGAAATACCACAAgccggcaatacttctact
YBR047W	gataaatgatcTAATTTCTACTGTTGTAGATTAGCTTTCTTCATTCTTTCTttttttttTGAAGAAAGCTATAAAAAATTTGAATTATACTCAccatcaacttggTGTCATGCTACAAGCCAAAGAAGTATTTGACAAAATGCAGAAAGAAgccggcaatacttctact
YBR048W	gataaatgatcTAATTTCTACTGTTGTAGATTTTCTTTAAAATTTAGCAAAttttttttTAAAGAAATAAAATTAACAAGATGATATAAccatcaacttggTCAAGGTCTCTGCTGCTGCCGGTAAGGCCAACAAGCAATTTGCTAAATTTgccggcaatacttctact
YBR048W	gataaatgatcTAATTTCTACTGTTGTAGATTTTAAAATTTAGCAAATTGCttttttttTAAAGAAATAAAATTAACAAGATGATAccatcaacttggTCGTCAAGGTCTCTGCTGCTGCCGGTAAGGCCAACAAGCAATTTGCTAAATTTgccggcaatacttctact
YBR048W	gataaatgatcTAATTTCTACTGTTGTAGATATTTTATTTCTTTAAAATTTttttttttTAAAGAAATAAAATTAACAAGATGATATAATAATAAccatcaacttggTCTCTGCTGCTGCCGGTAAGGCCAACAAGCAATTTGCTAAATTTgccggcaatacttctact
YBR049C	gataaatgatcTAATTTCTACTGTTGTAGATTATTTTCCGGAATTAATTTTttttttttTAATTCCGGAAAATATAATTGGTGAAAGCGAAAAACTccatcaacttggAGTTGATTATTTTAGCTCCAATATTTCAATGAAAACAGAAAATgccggcaatacttctact
YBR049C	gataaatgatcTAATTTCTACTGTTGTAGATCGGAATTAATTTTCTGTTTTttttttttTAATTCCGGAAAATATAATTGGTGAAAGCGccatcaacttggAAGAGCTAGTTGATTATTTTAGCTCCAATATTTCAATGAAAACAGAAAATgccggcaatacttctact
YBR050C	gataaatgatcTAATTTCTACTGTTGTAGATCGTAAAATTTATAGGAGCAGttttttttTAAATTTTACGTAAACTTTCAATACATTGAAATccatcaacttggATGACATTGACGCTTACATAGACACCAGTATACCCAACCTGCTCCTAgccggcaatacttctact
YBR050C	gataaatgatcTAATTTCTACTGTTGTAGATAAAGTTTACGTAAAATTTATttttttttTAAATTTTACGTAAACTTTCAATACATTGAAATTGTGTCTccatcaacttggTGACGCTTACATAGACACCAGTATACCCAACCTGCTCCTAgccggcaatacttctact
YBR052C	gataaatgatcTAATTTCTACTGTTGTAGATAAGATTTGTAAAACCGTATAttttttttTAAAACCGTATATATCTTTACATAAGTACGATATGGTATAccatcaacttggACTTCAAGGGAAGGCCTTTTACGACCGTATCAAAGATTTGgccggcaatacttctact
YBR052C	gataaatgatcTAATTTCTACTGTTGTAGATTAAAACCGTATATATCTTTAttttttttTAAAACCGTATATATCTTTACATAAGTACGATATGGTATAACTGTccatcaacttggAAGGGAAGGCCTTTTACGACCGTATCAAAGATTTGgccggcaatacttctact
YBR053C	gataaatgatcTAATTTCTACTGTTGTAGATACTAGGTGTATATACATATGttttttttTAGGTGTATATACATATGTTTATATATATGCAGCATACGTATCccatcaacttggTGTTCCTCTGGAATCTACAAAGCGACAACCTCTCCACgccggcaatacttctact
YBR053C	gataaatgatcTAATTTCTACTGTTGTAGATCTCTGGAATCTACAAAGCGAttttttttTAGGTGTATATACATATGTTTATATATccatcaacttggACGTGCTAGACGGAAATGTTCCTCTGGAATCTACAAAGCGACAACCTCTCCACgccggcaatacttctact
YBR054W	gataaatgatcTAATTTCTACTGTTGTAGATCTACATCAGCAGATCAAAGCttttttttTAAATGCTTTGATCTGCTGATGTAGCAATGTTTTTTTCCTccatcaacttggAGCCCAAGAAGAGGAGGAGGATGTAGCCACCGACTCTGAGgccggcaatacttctact
YBR054W	gataaatgatcTAATTTCTACTGTTGTAGATATCTGCTGATGTAGCAATGTttttttttTAAATGCTTTGATCTGCTGATGTAGCAATGTTTTTTTCCTTCTTTTTCCTccatcaacttggGAGGAGGAGGATGTAGCCACCGACTCTGAGgccggcaatacttctact
YBR055C	gataaatgatcTAATTTCTACTGTTGTAGATATGAATGACAAATAAAGTAAttttttttTAAAGTAATTCTATCTTGCGTTGTTTTCTACTTAGCCTGCccatcaacttggCACACCTAGAGAGATTTTATTGCGCTTGATGAATGACAAAgccggcaatacttctact
YBR055C	gataaatgatcTAATTTCTACTGTTGTAGATCTTTATTTGTCATTCATCAAttttttttTAAAGTAATTCTATCTTGCGTTGTTTTccatcaacttggAAATGCAATACTGCACACCTAGAGAGATTTTATTGCGCTTGATGAATGACAAAgccggcaatacttctact
YBR056W	gataaatgatcTAATTTCTACTGTTGTAGATAGAAATATACAAACACATATttttttttTAAGAAATATACAAACACATATATACTAACTATAGGCGTTTCTATTCccatcaacttggTACCAACGTGGGTTAGATGAGTTTAATAAGTATgccggcaatacttctact
YBR056W	gataaatgatcTAATTTCTACTGTTGTAGATTATATTTCTTAATACTTATTttttttttTAAGAAATATACAAACACATATATACTAACTATccatcaacttggAATGGGATCAAGGCTACCAACGTGGGTTAGATGAGTTTAATAAGTATgccggcaatacttctact
YBR056W-A	gataaatgatcTAATTTCTACTGTTGTAGATCAAGGCAAACCACAGCTTACttttttttTAAGCTGTGGTTTGCCTTGTAAGCTGTGGTTTGCCTTGTAccatcaacttggGTGTCTAATTGATCTATGTTGTAGCTGCGCTGGCGGCATGgccggcaatacttctact
YBR057C	gataaatgatcTAATTTCTACTGTTGTAGATCTAATTGAAAGAGGTTTACTttttttttTGAAAGAGGTTTACTCATTATCGAGAACATATGGCTAATTccatcaacttggTTTGGCTTCAAAGGAGTCTTCAAAGGAGGACGTTGCTAATgccggcaatacttctact
YBR057C	gataaatgatcTAATTTCTACTGTTGTAGATAAAGAGGTTTACTCATTATCttttttttTGAAAGAGGTTTACTCATTATCGAGAACATATGGCTAATTCTAAAAAccatcaacttggTCAAAGGAGTCTTCAAAGGAGGACGTTGCTAATgccggcaatacttctact
YBR058C	gataaatgatcTAATTTCTACTGTTGTAGATTATACAAGATGCTAAAAGAAttttttttTAAAAGAACGTTTACACACACACACACACACACACACACAccatcaacttggTATGAAAAAAAATGGTTATATTTATTTCTATACAAGATGCgccggcaatacttctact
YBR058C	gataaatgatcTAATTTCTACTGTTGTAGATTTTTAGCATCTTGTATAGAAttttttttTAAAAGAACGTTTACACACACACACACccatcaacttggACAGCATTGAAGATATGAAAAAAAATGGTTATATTTATTTCTATACAAGATGCgccggcaatacttctact
YBR058C-A	gataaatgatcTAATTTCTACTGTTGTAGATAATGATTATTTATATCCTTAttttttttTGAATGATTATTTATATCCTTATTCGGTTAATAATAGTATAAGCTGGccatcaacttggAGTTTCTTCGGTATACTAAAGTATTGCTTCCTTgccggcaatacttctact
YBR059C	gataaatgatcTAATTTCTACTGTTGTAGATGAAGCGAGAAATGATTCGATttttttttTGATTCGATAAATAGAGCACATATAAAATCATATACATACccatcaacttggGAAAAGGAGATCTTTTTTCTCAGTCTTTAGAAGCGAGAAAgccggcaatacttctact
YBR059C	gataaatgatcTAATTTCTACTGTTGTAGATTCGAATCATTTCTCGCTTCTttttttttTGATTCGATAAATAGAGCACATATAAAATCccatcaacttggGCAGTAACGGGAAAAGGAGATCTTTTTTCTCAGTCTTTAGAAGCGAGAAAgccggcaatacttctact
YBR060C	gataaatgatcTAATTTCTACTGTTGTAGATAATACTCTATAAATGTATACttttttttTAAATGTATACATATCACGAACAATTGTAATAGTACTAGGccatcaacttggGGAACTTGAAAAACTTCTGAAAACCGTTTTAAATACTCTAgccggcaatacttctact
YBR060C	gataaatgatcTAATTTCTACTGTTGTAGATGTGATATGTATACATTTATAttttttttTAAATGTATACATATCACGAACAATTGTAATAGTACTAGGccatcaacttggGGAACTTGAAAAACTTCTGAAAACCGTTTTAAATACTCTAgccggcaatacttctact
YBR061C	gataaatgatcTAATTTCTACTGTTGTAGATATTGCAATATTACTACCTCTttttttttTGATTGCAATATTACTACCTCTAATCAAACAATTAAATAAGTCACTAccatcaacttggTTAAAAAGGAGCGGGAAACTCACTAGATCAGTTgccggcaatacttctact
YBR061C	gataaatgatcTAATTTCTACTGTTGTAGATCAATCAAACTGATCTAGTGAttttttttTGATTGCAATATTACTACCTCTAATCAAccatcaacttggCTACAAGAAAGCTTTGGAATTAAAAAGGAGCGGGAAACTCACTAGATCAGTTgccggcaatacttctact
YBR062C	gataaatgatcTAATTTCTACTGTTGTAGATGGGTATGTACGGTTAATATCttttttttTAATATCTTTCTTTTATATTATATAAAGACACCAAACCTAccatcaacttggAACTGAAGCAGAACTGGAAGAAGATTGGGGTATGTACGGTgccggcaatacttctact
YBR062C	gataaatgatcTAATTTCTACTGTTGTAGATATATCTTTCTTTTATATTATttttttttTAATATCTTTCTTTTATATTATATAAAGACACCAAACCTAAGTAGAAccatcaacttggGCAGAACTGGAAGAAGATTGGGGTATGTACGGTgccggcaatacttctact
YBR063C	gataaatgatcTAATTTCTACTGTTGTAGATATAGATAAAGTTTATTTGATttttttttTAGATAAAGTTTATTTGATACATAATCCGGAAAATGTAAGATATccatcaacttggGCAACTTCGATTCTACTGTGGTACTCTAACTATTCAgccggcaatacttctact
YBR063C	gataaatgatcTAATTTCTACTGTTGTAGATTCTATGAATAGTTAGAGTACttttttttTAGATAAAGTTTATTTGATACATAATCccatcaacttggTAGTTAATGATAAAGGCGCAACTTCGATTCTACTGTGGTACTCTAACTATTCAgccggcaatacttctact
YBR065C	gataaatgatcTAATTTCTACTGTTGTAGATATCTATATTGTTAACTTGTTttttttttTAGATGAAACGTAAGAAAAATCATGGGccatcaacttggTTCATAAGGACAGATCAAAGAAATCGAAACCTCGCGCTAACAAGTTAACAATAgccggcaatacttctact
YBR065C	gataaatgatcTAATTTCTACTGTTGTAGATCGTTTCATCTATATTGTTAAttttttttTAGATGAAACGTAAGAAAAATCATGGGTTGAAGccatcaacttggAGGACAGATCAAAGAAATCGAAACCTCGCGCTAACAAGTTAACAATAgccggcaatacttctact
YBR066C	gataaatgatcTAATTTCTACTGTTGTAGATATGTGAGTGAGCTCAGCCAAttttttttTGATGTGAGTGAGCTCAGCCAAAAACATTTAAATATTCAAATAACGTccatcaacttggAAAAGAAACTGGAAGAGGAGGGAGGCTAGCAGTgccggcaatacttctact
YBR066C	gataaatgatcTAATTTCTACTGTTGTAGATGCTGAGCTCACTCACATCAAttttttttTGATGTGAGTGAGCTCAGCCAAAAACATTTAAATATTCAAccatcaacttggCAAGAAGAAAAGAAACTGGAAGAGGAGGGAGGCTAGCAGTgccggcaatacttctact
YBR067C	gataaatgatcTAATTTCTACTGTTGTAGATCCTTTTATAACAATAAAGCAttttttttTAAAAGGGAACCTTTTACAACAAATATTTccatcaacttggGGCGCTGCCTCTTTCGGTGCTGTTGTTGCAGGTGCAGCTGCTTTATTGTTAgccggcaatacttctact
YBR067C	gataaatgatcTAATTTCTACTGTTGTAGATTAAAAGGTTCCCTTTTATAAttttttttTAAAAGGGAACCTTTTACAACAAATATTTGAAAAATTACccatcaacttggCTTTCGGTGCTGTTGTTGCAGGTGCAGCTGCTTTATTGTTAgccggcaatacttctact
YBR068C	gataaatgatcTAATTTCTACTGTTGTAGATAACTTAACTACACCACTCAGttttttttTAAACTTAACTACACCACTCAGGTCTGGACACTTCCCATTAGAGCCGccatcaacttggTCTTTGATGAGAAAAGCTTATCATTTCTGGTGTgccggcaatacttctact
YBR068C	gataaatgatcTAATTTCTACTGTTGTAGATTGGTGTTAAACTTAACTACAttttttttTAAACTTAACTACACCACTCAGGTCTGGACACTTCCCATTccatcaacttggGAATATGTCTTTGATGAGAAAAGCTTATCATTTCTGGTGTgccggcaatacttctact
YBR068C	gataaatgatcTAATTTCTACTGTTGTAGATAGTTTAACACCAGAAATGATttttttttTAAACTTAACTACACCACTCAGGTCTGGccatcaacttggAGAAAAACTAAGGAATATGTCTTTGATGAGAAAAGCTTATCATTTCTGGTGTgccggcaatacttctact
YBR069C	gataaatgatcTAATTTCTACTGTTGTAGATTGGTGCTAACAGCAATTCCAttttttttTAACAGCAATTCCATTCATTTTCCGCTTGGCTTCATCGGGccatcaacttggTTCAAGAAAGTTTTTTAAGAGGATGACCAATTTCTGGTGCgccggcaatacttctact
YBR069C	gataaatgatcTAATTTCTACTGTTGTAGATCTGTTAGCACCAGAAATTGGttttttttTAACAGCAATTCCATTCATTTTCCGCTTccatcaacttggAAACAGCTCGCGTTCAAGAAAGTTTTTTAAGAGGATGACCAATTTCTGGTGCgccggcaatacttctact
YBR070C	gataaatgatcTAATTTCTACTGTTGTAGATAGTAAACCATTTATGTAGGAttttttttTAAGTAAACCATTTATGTAGGATAGTAAAACTTCCAACTATTTTTGAccatcaacttggTTACCAAGATCCAAGTGGTTCGGCATCCTTGTTgccggcaatacttctact
YBR070C	gataaatgatcTAATTTCTACTGTTGTAGATTTTAAGTAAACCATTTATGTttttttttTAAGTAAACCATTTATGTAGGATAGTAAAACTTCCAACTATTTccatcaacttggTTATTTACCAAGATCCAAGTGGTTCGGCATCCTTGTTgccggcaatacttctact
YBR070C	gataaatgatcTAATTTCTACTGTTGTAGATCTTAAACAAGGATGCCGAACttttttttTAAGTAAACCATTTATGTAGGATAGTAccatcaacttggAAGAATTGAGGGACAATTATTTACCAAGATCCAAGTGGTTCGGCATCCTTGTTgccggcaatacttctact
YBR071W	gataaatgatcTAATTTCTACTGTTGTAGATATATAACCTACCATAGGACAttttttttTAATATAACCTACCATAGGACACACTTTGTTGTTGATGTTGGACAATccatcaacttggGGTTCCAGTAGAAGGACATCGTTGGACTTTTTTgccggcaatacttctact
YBR071W	gataaatgatcTAATTTCTACTGTTGTAGATTATTAAAAAAAGTCCAACGAttttttttTAATATAACCTACCATAGGACACACTTccatcaacttggATTTGGACAACCTGGATATGGGTTCCAGTAGAAGGACATCGTTGGACTTTTTTgccggcaatacttctact
YBR072C-A	gataaatgatcTAATTTCTACTGTTGTAGATACTAAGTTTTAACGAAGGAAttttttttTAGTCAAAAATAACGGTCATATATCGAccatcaacttggTGTTGAAGATTTTGGTAATTACAAGAACGAGGTTAGATTCCTTCGTTAAAACTgccggcaatacttctact
YBR072C-A	gataaatgatcTAATTTCTACTGTTGTAGATAAACTTAGTCAAAAATAACGttttttttTAGTCAAAAATAACGGTCATATATCGAAGCCAAAGCAAGTccatcaacttggGGTAATTACAAGAACGAGGTTAGATTCCTTCGTTAAAACTgccggcaatacttctact
YBR072C-A	gataaatgatcTAATTTCTACTGTTGTAGATGTTAAAACTTAGTCAAAAATttttttttTAGTCAAAAATAACGGTCATATATCGAAGCCAAAGCAAGTccatcaacttggGGTAATTACAAGAACGAGGTTAGATTCCTTCGTTAAAACTgccggcaatacttctact
YBR072C-A	gataaatgatcTAATTTCTACTGTTGTAGATGTCAAAAATAACGGTCATATttttttttTAGTCAAAAATAACGGTCATATATCGAAGCCAAAGCAAGTTTTTATAccatcaacttggACAAGAACGAGGTTAGATTCCTTCGTTAAAACTgccggcaatacttctact
YBR072W	gataaatgatcTAATTTCTACTGTTGTAGATCCCCACGATTCTTGAGAAGAttttttttTAAAGTGACCTGGCTCTATAGTGTTGTccatcaacttggGTAAGAACCACGTCAAGAAGATTGAGGTTTCTTCTCAAGAATCGTGGGGTAACgccggcaatacttctact
YBR072W	gataaatgatcTAATTTCTACTGTTGTAGATTCAAGAATCGTGGGGTAACTttttttttTAAAGTGACCTGGCTCTATAGTGTTGTCCCTCTCGCGAGccatcaacttggTCAAGAAGATTGAGGTTTCTTCTCAAGAATCGTGGGGTAACgccggcaatacttctact
YBR072W	gataaatgatcTAATTTCTACTGTTGTAGATGTTACCCCACGATTCTTGAGttttttttTAAAGTGACCTGGCTCTATAGTGTTGTccatcaacttggGTAAGAACCACGTCAAGAAGATTGAGGTTTCTTCTCAAGAATCGTGGGGTAACgccggcaatacttctact
YBR073W	gataaatgatcTAATTTCTACTGTTGTAGATGCGTCATTGTTCTCTGAGACttttttttTGACGCCAAATATGGACACTTATATACTccatcaacttggTAGTATTACCTTTGCGTTTGTAAAGCCCGGCGAGATATGTCTCAGAGAACAAgccggcaatacttctact
YBR073W	gataaatgatcTAATTTCTACTGTTGTAGATATATTTGGCGTCATTGTTCTttttttttTGACGCCAAATATGGACACTTATATACTAAATAAAccatcaacttggACCTTTGCGTTTGTAAAGCCCGGCGAGATATGTCTCAGAGAACAAgccggcaatacttctact
YBR074W	gataaatgatcTAATTTCTACTGTTGTAGATGAATTATAAAATTATAGCATttttttttTAATTCTAATTAGTTTTAAATGTAAATTccatcaacttggCTTTACCAACGAACAGAAAGGATTAGTTATTGTCAAGGATGCTATAATTTTAgccggcaatacttctact
YBR074W	gataaatgatcTAATTTCTACTGTTGTAGATAAACTAATTAGAATTATAAAttttttttTAATTCTAATTAGTTTTAAATGTAAATTTTTATAAACTccatcaacttggGAACAGAAAGGATTAGTTATTGTCAAGGATGCTATAATTTTAgccggcaatacttctact
YBR076W	gataaatgatcTAATTTCTACTGTTGTAGATATTGTGTACGCAAGATATTAttttttttTGATTGTGTACGCAAGATATTAAAAATAAATGATCATATAACAAATCccatcaacttggTGTTTATATGTCCAAGTTATAACAAAAAGCAATgccggcaatacttctact
YBR076W	gataaatgatcTAATTTCTACTGTTGTAGATCGTACACAATCAATTGCTTTttttttttTGATTGTGTACGCAAGATATTAAAAATAAATGATccatcaacttggGTTCCGAACGAAATGTTTATATGTCCAAGTTATAACAAAAAGCAATgccggcaatacttctact
YBR077C	gataaatgatcTAATTTCTACTGTTGTAGATATGGGTTTAACAATATGTATttttttttTGATGGGTTTAACAATATGTATCGAGGCCACACCTTTTCATGCGTCTccatcaacttggGAGTTGACTGATTTGTTTGGCTACAAGCTAGGTgccggcaatacttctact
YBR078W	gataaatgatcTAATTTCTACTGTTGTAGATATCTTATAGTAAGGCAACGCttttttttTAAGATTAAAGCAACAATTTGTGTTTCTccatcaacttggTCCAGCCACTTCATTCATGGGTGTCGTTGCTGCTGTTGGCGTTGCCTTACTAgccggcaatacttctact
YBR078W	gataaatgatcTAATTTCTACTGTTGTAGATCTATAAGATTAAAGCAACAAttttttttTAAGATTAAAGCAACAATTTGTGTTTCTATTATTACTTTAATccatcaacttggTCATGGGTGTCGTTGCTGCTGTTGGCGTTGCCTTACTAgccggcaatacttctact
YBR078W	gataaatgatcTAATTTCTACTGTTGTAGATCCTTACTATAAGATTAAAGCttttttttTAAGATTAAAGCAACAATTTGTGTTTCTATTATTACTTTAccatcaacttggATTCATGGGTGTCGTTGCTGCTGTTGGCGTTGCCTTACTAgccggcaatacttctact
YBR078W	gataaatgatcTAATTTCTACTGTTGTAGATCTTTAATCTTATAGTAAGGCttttttttTAAGATTAAAGCAACAATTTGTGTTTCTATTATccatcaacttggCCACTTCATTCATGGGTGTCGTTGCTGCTGTTGGCGTTGCCTTACTAgccggcaatacttctact
YBR080C	gataaatgatcTAATTTCTACTGTTGTAGATGCATAATTATTTCAAATTTTttttttttTAATTATTTCAAATTTTTCATGTCCTTGTATTTTTATTCTTTccatcaacttggCCGTGAACGAGCTTGTTGAGTTGATGACCCAATCCGCAgccggcaatacttctact
YBR080C	gataaatgatcTAATTTCTACTGTTGTAGATAAATAATTATGCGGATTGGGttttttttTAATTATTTCAAATTTTTCATGTCCTTGTATccatcaacttggCGATGAAGATCCCGTGAACGAGCTTGTTGAGTTGATGACCCAATCCGCAgccggcaatacttctact
YBR081C	gataaatgatcTAATTTCTACTGTTGTAGATGCGCGCTCATTATTGATTAAttttttttTAATGAGCGCGCTAAATAGTTGAATATTTTATCTccatcaacttggGGGCAGCAATAGTTCATTTAGCTTGAGCCTTCCTCGCCTTAATCAAgccggcaatacttctact
YBR081C	gataaatgatcTAATTTCTACTGTTGTAGATATCAATAATGAGCGCGCTAAttttttttTAATGAGCGCGCTAAATAGTTGAATATTTTATCTTTAATTccatcaacttggCAATAGTTCATTTAGCTTGAGCCTTCCTCGCCTTAATCAAgccggcaatacttctact
YBR082C	gataaatgatcTAATTTCTACTGTTGTAGATGTTTATACAGCGTATTTCTTttttttttTAAACAGAAGTCCTTACTCAGCTGAAAccatcaacttggACAGACCCAAGTACGAAGCTACAGCCAGAGAATGGACAAAGAAATACGCTGTAgccggcaatacttctact
YBR082C	gataaatgatcTAATTTCTACTGTTGTAGATTGTTTATACAGCGTATTTCTttttttttTAAACAGAAGTCCTTACTCAGCTGAAAAccatcaacttggCAGACCCAAGTACGAAGCTACAGCCAGAGAATGGACAAAGAAATACGCTGTAgccggcaatacttctact
YBR084C-A	gataaatgatcTAATTTCTACTGTTGTAGATAAGAAAATTTAAGCGTCTTCttttttttTAAATTTTCTTTAATTAATTTATCTTAATATACccatcaacttggCTCAAAGAGTTGCTGAAAAGAGAGATGCTTTATTGAAGGAAGACGCTgccggcaatacttctact
YBR084C-A	gataaatgatcTAATTTCTACTGTTGTAGATATTAAAGAAAATTTAAGCGTttttttttTAAATTTTCTTTAATTAATTTATCTTAATATACATACccatcaacttggAAGAGTTGCTGAAAAGAGAGATGCTTTATTGAAGGAAGACGCTgccggcaatacttctact
YBR084W	gataaatgatcTAATTTCTACTGTTGTAGATAAGGTCTATTTTAAATAGTTttttttttTAAATAGTTTGGCAGACTCCTAATGGCATCAATTCGACCTccatcaacttggAGTAGAAGTCGACGACGACGGTGAAATTGAAGGTCTATTTgccggcaatacttctact
YBR084W	gataaatgatcTAATTTCTACTGTTGTAGATAATAGTTTGGCAGACTCCTAttttttttTAAATAGTTTGGCAGACTCCTAATGGCATCAATTCGACCTCGATGTCccatcaacttggGTCGACGACGACGGTGAAATTGAAGGTCTATTTgccggcaatacttctact
YBR085W	gataaatgatcTAATTTCTACTGTTGTAGATAAATGATCAGTTGGATGAAGttttttttTGATCAGTTGGATGAAGAAAAAAGTCATTTTCTCGACTTCTCccatcaacttggACCAGTTGCAAATGATATTGTTCGGTAAAAAATTCAAAgccggcaatacttctact
YBR085W	gataaatgatcTAATTTCTACTGTTGTAGATATCCAACTGATCATTTGAATttttttttTGATCAGTTGGATGAAGAAAAAAGTCATTTTCTCGccatcaacttggATGTATGACCAGTTGCAAATGATATTGTTCGGTAAAAAATTCAAAgccggcaatacttctact
YBR086C	gataaatgatcTAATTTCTACTGTTGTAGATAAAAAAAGCTAGGACGATAAttttttttTAAAAAAAAGCTAGGACGATAACAAATTTTATTTTTATAATATGGTGccatcaacttggAAGGGGCTATTGCATAAGCTGAAAAAGAAGCTTgccggcaatacttctact
YBR087W	gataaatgatcTAATTTCTACTGTTGTAGATCATTAATCTAGACAGCACATttttttttTAATGTAAGATATGTCATAAATACTGTccatcaacttggAAGCAATATTCCATTTGGAAGGGTTCATAGCAAAAGTTATGTGCTGTCTAGATgccggcaatacttctact
YBR087W	gataaatgatcTAATTTCTACTGTTGTAGATTGACATATCTTACATTAATCttttttttTAATGTAAGATATGTCATAAATACTGTATAAGTCACACAccatcaacttggATTTGGAAGGGTTCATAGCAAAAGTTATGTGCTGTCTAGATgccggcaatacttctact
YBR087W	gataaatgatcTAATTTCTACTGTTGTAGATATGTAAGATATGTCATAAATttttttttTAATGTAAGATATGTCATAAATACTGTATAAGTCACACAAAAAGCTGccatcaacttggGGGTTCATAGCAAAAGTTATGTGCTGTCTAGATgccggcaatacttctact
YBR088C	gataaatgatcTAATTTCTACTGTTGTAGATATGACGAAGAATAAATGTAAttttttttTAAATGTAAATTATCTATATAGTTGTATACTAAAAATAATccatcaacttggCCTACAGTTTTTCTTGGCTCCTAAATTTAATGACGAAGAAgccggcaatacttctact
YBR088C	gataaatgatcTAATTTCTACTGTTGTAGATCATTTATTCTTCGTCATTAAttttttttTAAATGTAAATTATCTATATAGTTGTATccatcaacttggGAAGAGTGGGTTCCTACAGTTTTTCTTGGCTCCTAAATTTAATGACGAAGAAgccggcaatacttctact
YBR089C-A	gataaatgatcTAATTTCTACTGTTGTAGATAGTTGTTAGATCAAGCACGTttttttttTGATCTAACAACTCAATGTTCTCTACCTCCCATACccatcaacttggAAGAGATACGAATCTGAAAAGGAATTGTACAATGCTACACGTGCTgccggcaatacttctact
YBR089C-A	gataaatgatcTAATTTCTACTGTTGTAGATGATCAAGCACGTGTAGCATTttttttttTGATCTAACAACTCAATGTTCTCTACCccatcaacttggCAGACAAGAAGAGATACGAATCTGAAAAGGAATTGTACAATGCTACACGTGCTgccggcaatacttctact
YBR090C	gataaatgatcTAATTTCTACTGTTGTAGATCGAGAATCCTGACGTAACTTttttttttTAACTTTTGGCCAAGTAGGCAGAATATTGGGTGAGAGGTGccatcaacttggAATGAAAACAGAGACATTGTCCGTTCCGAGAATCCTGACGgccggcaatacttctact
YBR090C	gataaatgatcTAATTTCTACTGTTGTAGATGCCAAAAGTTACGTCAGGATttttttttTAACTTTTGGCCAAGTAGGCAGAATATTGGGTGccatcaacttggCTTTGCTAATGAAAACAGAGACATTGTCCGTTCCGAGAATCCTGACGgccggcaatacttctact
YBR091C	gataaatgatcTAATTTCTACTGTTGTAGATAAAAAATAGCTGTAAATATGttttttttTAGCTGTAAATATGAGGACTGTCTGTGCTGTTTGTATATAccatcaacttggGCGATTTGTGGCCAAAGAAATAGCTGATGATTCCAAAAAAgccggcaatacttctact
YBR091C	gataaatgatcTAATTTCTACTGTTGTAGATCAAAAAATAGCTGTAAATATttttttttTAGCTGTAAATATGAGGACTGTCTGTGCTGTTTGTATATAccatcaacttggGCGATTTGTGGCCAAAGAAATAGCTGATGATTCCAAAAAAgccggcaatacttctact
YBR092C	gataaatgatcTAATTTCTACTGTTGTAGATTACAATTTATTGTTTTAATAttttttttTAAATTGTATAAATAAATAATATTGCAAATAccatcaacttggCTACTGGGACTGGAATACTACTCACTACAACGATACCCTATTAAAACAAgccggcaatacttctact
YBR092C	gataaatgatcTAATTTCTACTGTTGTAGATTTTATACAATTTATTGTTTTttttttttTAAATTGTATAAATAAATAATATTGCAAATATAAAccatcaacttggTGGGACTGGAATACTACTCACTACAACGATACCCTATTAAAACAAgccggcaatacttctact
YBR093C	gataaatgatcTAATTTCTACTGTTGTAGATTACAAAACTATTGTCTCAATttttttttTAGTTTTGTATAACTAAATAATATTGGAAACTccatcaacttggTACTGGGACTGGAACACTACTCATTACAACGCCAGTCTATTGAGACAAgccggcaatacttctact
YBR093C	gataaatgatcTAATTTCTACTGTTGTAGATTTTAGTTATACAAAACTATTttttttttTAGTTTTGTATAACTAAATAATATTGGAAACTAAATACGAccatcaacttggCTGGAACACTACTCATTACAACGCCAGTCTATTGAGACAAgccggcaatacttctact
YBR093C	gataaatgatcTAATTTCTACTGTTGTAGATGTTATACAAAACTATTGTCTttttttttTAGTTTTGTATAACTAAATAATATTGGAAACTAAATccatcaacttggGGGACTGGAACACTACTCATTACAACGCCAGTCTATTGAGACAAgccggcaatacttctact
YBR094W	gataaatgatcTAATTTCTACTGTTGTAGATAAACGGTTGGTGAAACAAAAttttttttTGAAACAAAAAAAAAAAAAGAACCCATCCTAAAATACTGTccatcaacttggGAACTTCGTAAAAGTCATTGATTACACTTCAAACGGTTGGgccggcaatacttctact
YBR094W	gataaatgatcTAATTTCTACTGTTGTAGATTTTCACCAACCGTTTGAAGTttttttttTGAAACAAAAAAAAAAAAAGAACCCATccatcaacttggATGAAACAGACCCGAACTTCGTAAAAGTCATTGATTACACTTCAAACGGTTGGgccggcaatacttctact
YBR095C	gataaatgatcTAATTTCTACTGTTGTAGATTCAATTTAGGCTCTATTAGCttttttttTAAATTGACAAAACAAAAAATTTCGGAAATccatcaacttggAAGACGGTGTTGTAGACGATAATGAACCTGATGAAGAAGCTAATAGAGCCgccggcaatacttctact
YBR095C	gataaatgatcTAATTTCTACTGTTGTAGATTTTTGTCAATTTAGGCTCTAttttttttTAAATTGACAAAACAAAAAATTTCGGAAATAAAATccatcaacttggGGTGTTGTAGACGATAATGAACCTGATGAAGAAGCTAATAGAGCCgccggcaatacttctact
YBR096W	gataaatgatcTAATTTCTACTGTTGTAGATAACTTCTATACACATATAGCttttttttTAACTTCTATACACATATAGCCGGTATTATAAAATATATAAATCTAccatcaacttggGGAAAACTTGAGCCAAGAGTACTGTTCAGAAATCgccggcaatacttctact
YBR096W	gataaatgatcTAATTTCTACTGTTGTAGATAGAAATCTAACTTCTATACAttttttttTAACTTCTATACACATATAGCCGGTATTATAAAATATATAccatcaacttggACCATTGGAAAACTTGAGCCAAGAGTACTGTTCAGAAATCgccggcaatacttctact
YBR097W	gataaatgatcTAATTTCTACTGTTGTAGATCTTGTGATAACTCAGGGCTTttttttttTAATTTTTTTTATTTTATTCAGCTTCTccatcaacttggAGACACCTTTGCTGGTTGCTTGTGATAACTCAGGGCTTATTGGAATCTTCCAAgccggcaatacttctact
YBR097W	gataaatgatcTAATTTCTACTGTTGTAGATTACGCATTTAGAATAAAGAAttttttttTAATTTTTTTTATTTTATTCAGCTTCTTTATTCTAAATGCGTATAAATTTccatcaacttggGATAACTCAGGGCTTATTGGAATCTTCCAAgccggcaatacttctact
YBR097W	gataaatgatcTAATTTCTACTGTTGTAGATGAAGATTCCAATAAGCCCTGttttttttTAATTTTTTTTATTTTATTCAGCTTCTccatcaacttggAGACACCTTTGCTGGTTGCTTGTGATAACTCAGGGCTTATTGGAATCTTCCAAgccggcaatacttctact
YBR097W	gataaatgatcTAATTTCTACTGTTGTAGATGAATAAAGAAGCTGAATAAAttttttttTAATTTTTTTTATTTTATTCAGCTTCTTTATTCTAAATGCGTccatcaacttggTTGCTTGTGATAACTCAGGGCTTATTGGAATCTTCCAAgccggcaatacttctact
YBR097W	gataaatgatcTAATTTCTACTGTTGTAGATTGATAACTCAGGGCTTATTGttttttttTAATTTTTTTTATTTTATTCAGCTTCTccatcaacttggAGACACCTTTGCTGGTTGCTTGTGATAACTCAGGGCTTATTGGAATCTTCCAAgccggcaatacttctact
YBR097W	gataaatgatcTAATTTCTACTGTTGTAGATTTTTATTCAGCTTCTTTATTttttttttTAATTTTTTTTATTTTATTCAGCTTCTTTATTCTAAATGCGTATAAATTTccatcaacttggGATAACTCAGGGCTTATTGGAATCTTCCAAgccggcaatacttctact
YBR098W	gataaatgatcTAATTTCTACTGTTGTAGATGTTCGATCATCATTCAATAGttttttttTGATGATCGAACGAAACTTTGTATATAAGAACATccatcaacttggATTGTACAAACTGTTTACTTGTACTGATCCAAATGATACTATTGAAgccggcaatacttctact
YBR098W	gataaatgatcTAATTTCTACTGTTGTAGATGATCATCATTCAATAGTATCttttttttTGATGATCGAACGAAACTTTGTATATAAGAccatcaacttggAAAGATTGTACAAACTGTTTACTTGTACTGATCCAAATGATACTATTGAAgccggcaatacttctact
YBR101C	gataaatgatcTAATTTCTACTGTTGTAGATTTTCTACGGACGTAATCATAttttttttTGATTACGTCCGTAGAAATAAAATGATATTACATTCACCAccatcaacttggACTTAATGAAGACGATTATTTAGCCGTAAAGTATGTATTAgccggcaatacttctact
YBR101C	gataaatgatcTAATTTCTACTGTTGTAGATTACGGACGTAATCATAATACttttttttTGATTACGTCCGTAGAAATAAAATGATATTACATTCccatcaacttggACAGACTTAATGAAGACGATTATTTAGCCGTAAAGTATGTATTAgccggcaatacttctact
YBR102C	gataaatgatcTAATTTCTACTGTTGTAGATTTTAGCGAATTTTATCACTGttttttttTAAACAAGATCACAGAAAATAAACCTCccatcaacttggATTTTGTCTACAAATTGGACGAGTTTATCAAAAAGAACAGTGATAAAATTCGCgccggcaatacttctact
YBR102C	gataaatgatcTAATTTCTACTGTTGTAGATTGTGATCTTGTTTAGCGAATttttttttTAAACAAGATCACAGAAAATAAACCTCACTTCAATAccatcaacttggACAAATTGGACGAGTTTATCAAAAAGAACAGTGATAAAATTCGCgccggcaatacttctact
YBR102C	gataaatgatcTAATTTCTACTGTTGTAGATTTTTCTGTGATCTTGTTTAGttttttttTAAACAAGATCACAGAAAATAAACCTCACTTCAATATATAccatcaacttggATTGGACGAGTTTATCAAAAAGAACAGTGATAAAATTCGCgccggcaatacttctact
YBR103W	gataaatgatcTAATTTCTACTGTTGTAGATAGTTGTAGCCATATAATAACttttttttTAATAACTAGGTACAGTACATAAACAGATGAATTTTATCAccatcaacttggTGTAGCATACTCGCTTCAAGAAGGTTCAGTTGTAGCCATAgccggcaatacttctact
YBR103W	gataaatgatcTAATTTCTACTGTTGTAGATTAGCCATATAATAACTAGGTttttttttTAATAACTAGGTACAGTACATAAACAGATGAATTTTATCAccatcaacttggTGTAGCATACTCGCTTCAAGAAGGTTCAGTTGTAGCCATAgccggcaatacttctact
YBR104W	gataaatgatcTAATTTCTACTGTTGTAGATTGGGGGAAGAGTAGGAGAGTttttttttTAGGAGAGTATATATGAAAACATCGTTTTATAGATATAGAccatcaacttggCCTGACGTTTGAATTAGTCATGAGATTTCTGGGGGAAGAGgccggcaatacttctact
YBR104W	gataaatgatcTAATTTCTACTGTTGTAGATATATATACTCTCCTACTCTTttttttttTAGGAGAGTATATATGAAAACATCGTTTTATAGATATccatcaacttggATTCCTGACGTTTGAATTAGTCATGAGATTTCTGGGGGAAGAGgccggcaatacttctact
YBR105C	gataaatgatcTAATTTCTACTGTTGTAGATAGTTTGCTTGATGTGTGATAttttttttTGATGTGTGATATATTCGTTTTTACCTGCATACCCTTTTCccatcaacttggAAATAAAGTCGAGTCCAGTGATTGTTCTTTTGAGTTTGCTgccggcaatacttctact
YBR105C	gataaatgatcTAATTTCTACTGTTGTAGATCTTGATGTGTGATATATTCGttttttttTGATGTGTGATATATTCGTTTTTACCTGCATACCCTTTTCTCTccatcaacttggTAAAGTCGAGTCCAGTGATTGTTCTTTTGAGTTTGCTgccggcaatacttctact
YBR105C	gataaatgatcTAATTTCTACTGTTGTAGATATGTGTGATATATTCGTTTTttttttttTGATGTGTGATATATTCGTTTTTACCTGCATACCCTTTTCTCTTCACccatcaacttggGTCGAGTCCAGTGATTGTTCTTTTGAGTTTGCTgccggcaatacttctact
YBR106W	gataaatgatcTAATTTCTACTGTTGTAGATATCGAATCATTCAGCCTTAAttttttttTGATTCGATCAAAAGCGAAGTATTTTTTTTTccatcaacttggATCTATCGAAGAAGCTGAAAGAGCCGGTAACGCTGGTGTTAAGGCTGAAgccggcaatacttctact
YBR106W	gataaatgatcTAATTTCTACTGTTGTAGATGCTTTTGATCGAATCATTCAttttttttTGATTCGATCAAAAGCGAAGTATTTTTTTTTCCTAGTTccatcaacttggGAAGAAGCTGAAAGAGCCGGTAACGCTGGTGTTAAGGCTGAAgccggcaatacttctact
YBR107C	gataaatgatcTAATTTCTACTGTTGTAGATTTTATAGTGTTACTCGCTGGttttttttTAACACTATAAAGAATATTCACCAAGATACAATAccatcaacttggCAGAGTTCTAGCAGTTGTACTCCAATCGATTCAGTTTACCAGCGAGgccggcaatacttctact
YBR107C	gataaatgatcTAATTTCTACTGTTGTAGATCCAGCGAGTAACACTATAAAttttttttTAACACTATAAAGAATATTCACCAAGATACAATAAAAAACccatcaacttggTCTAGCAGTTGTACTCCAATCGATTCAGTTTACCAGCGAGgccggcaatacttctact
YBR108W	gataaatgatcTAATTTCTACTGTTGTAGATCGTAGCTATTTCATTATTTTttttttttTAATGAAATAGCTACGCAACATTGAACTTAATACTGGCccatcaacttggAATGTTGTTCCTCAAGAAGATGACAGACTGCATAAATTAAAAgccggcaatacttctact
YBR108W	gataaatgatcTAATTTCTACTGTTGTAGATATTATTTTAATTTATGCAGTttttttttTAATGAAATAGCTACGCAACATTGAACccatcaacttggGATACAAACGAAATGTTGTTCCTCAAGAAGATGACAGACTGCATAAATTAAAAgccggcaatacttctact
YBR109C	gataaatgatcTAATTTCTACTGTTGTAGATTCTAAATAGGTGCATCCTTGttttttttTAGGTGCATCCTTGTGATTTTTTGCTCCCGCTATCTTACCccatcaacttggCGAGATCAACATTCAACAATTCGCTGCTTTGTTATCTAAAgccggcaatacttctact
YBR109C	gataaatgatcTAATTTCTACTGTTGTAGATCAAGGATGCACCTATTTAGAttttttttTAGGTGCATCCTTGTGATTTTTTGCTCCCGCTATCTccatcaacttggCAGGCGAGATCAACATTCAACAATTCGCTGCTTTGTTATCTAAAgccggcaatacttctact
YBR110W	gataaatgatcTAATTTCTACTGTTGTAGATCCATTGACTCAATGAATTAGttttttttTGAGTCAATGGTAACTCAGCCTTTCTTTTTTGAccatcaacttggGGCAATCAAATTGGGAACGAACAATGAGAGATTTGAAGCTAATTCATgccggcaatacttctact
YBR110W	gataaatgatcTAATTTCTACTGTTGTAGATATTGAGTCAATGGTAACTCAttttttttTGAGTCAATGGTAACTCAGCCTTTCTTTTTTGAAAATTACTATccatcaacttggTTGGGAACGAACAATGAGAGATTTGAAGCTAATTCATgccggcaatacttctact
YBR110W	gataaatgatcTAATTTCTACTGTTGTAGATAGTCAATGGTAACTCAGCCTttttttttTGAGTCAATGGTAACTCAGCCTTTCTTTTTTGAAAATTACTATTTTCccatcaacttggGAACGAACAATGAGAGATTTGAAGCTAATTCATgccggcaatacttctact
YBR110W	gataaatgatcTAATTTCTACTGTTGTAGATACTCAATGAATTAGCTTCAAttttttttTGAGTCAATGGTAACTCAGCCTTTCTTccatcaacttggACAGATGGCAATCAAATTGGGAACGAACAATGAGAGATTTGAAGCTAATTCATgccggcaatacttctact
YBR111C	gataaatgatcTAATTTCTACTGTTGTAGATCTATCTATTTGATGTGGTATttttttttTAGATAGCGATAAGTAGTGTTTCTGTATGccatcaacttggGTTCAAAACGTAGCTCAAGGTATCCTCATGGCCAAGCAATACCACATCAAAgccggcaatacttctact
YBR111C	gataaatgatcTAATTTCTACTGTTGTAGATTCGCTATCTATTTGATGTGGttttttttTAGATAGCGATAAGTAGTGTTTCTGTATGAAAccatcaacttggCAAAACGTAGCTCAAGGTATCCTCATGGCCAAGCAATACCACATCAAAgccggcaatacttctact
YBR111W-A	gataaatgatcTAATTTCTACTGTTGTAGATTAGATACACAATGAAGGATAttttttttTGAAGGATACGAAAATGCACCTTAATTCCCAATATTATTAccatcaacttggGCAAATAAGGGAATTTCTTGAAGAGATTGTAGATACACAAgccggcaatacttctact
YBR111W-A	gataaatgatcTAATTTCTACTGTTGTAGATGTATCCTTCATTGTGTATCTttttttttTGAAGGATACGAAAATGCACCTTAATTCCCAAccatcaacttggGTTTTAAAGCAAATAAGGGAATTTCTTGAAGAGATTGTAGATACACAAgccggcaatacttctact
YBR112C	gataaatgatcTAATTTCTACTGTTGTAGATTCGTTGATTATAAATTAGTAttttttttTAAAAAGTTTGCATTCAAAAAATTAATCTACTAATTTATAATCAACGAGAccatcaacttggCAAGTGGAAGAAGATGAAAACTACGACGACgccggcaatacttctact
YBR112C	gataaatgatcTAATTTCTACTGTTGTAGATCATTCAAAAAATTAATCTACttttttttTAAAAAGTTTGCATTCAAAAAATTAATCTACTAATTTATAATCAACGAGAccatcaacttggCAAGTGGAAGAAGATGAAAACTACGACGACgccggcaatacttctact
YBR112C	gataaatgatcTAATTTCTACTGTTGTAGATATTATAAATTAGTAGATTAAttttttttTAAAAAGTTTGCATTCAAAAAATTAATCTACTAATTTATAATCAACGAGAccatcaacttggCAAGTGGAAGAAGATGAAAACTACGACGACgccggcaatacttctact
YBR112C	gataaatgatcTAATTTCTACTGTTGTAGATTAAATTAGTAGATTAATTTTttttttttTAAAAAGTTTGCATTCAAAAAATTAATCTACTAATTTATAATCAACGccatcaacttggAGGCAAGTGGAAGAAGATGAAAACTACGACGACgccggcaatacttctact
YBR114W	gataaatgatcTAATTTCTACTGTTGTAGATATAACTAATATTTTATTCTCttttttttTAATATTTTATTCTCTTATTATATATTATTCTCGGAGTTTccatcaacttggCAGACTAACGCCAGCTGATTTACAGTTCTTATTCAATAACgccggcaatacttctact
YBR114W	gataaatgatcTAATTTCTACTGTTGTAGATAATAACTAATATTTTATTCTttttttttTAATATTTTATTCTCTTATTATATATTATTCTCGGAGTTTccatcaacttggCAGACTAACGCCAGCTGATTTACAGTTCTTATTCAATAACgccggcaatacttctact
YBR115C	gataaatgatcTAATTTCTACTGTTGTAGATTACGTAATGCTCAACCTTAAttttttttTAAGGTTGAGCATTACGTATGATATGTCCATGTACAATAAccatcaacttggTGCTTCAGGTGCTGGTGCTCGTGGAAGCTCCGCAGCAGCTgccggcaatacttctact
YBR115C	gataaatgatcTAATTTCTACTGTTGTAGATACCTTAAGCTGCTGCGGAGCttttttttTAAGGTTGAGCATTACGTATGATATGTCccatcaacttggAATAAGTCTAGTTGCTTCAGGTGCTGGTGCTCGTGGAAGCTCCGCAGCAGCTgccggcaatacttctact
YBR115C	gataaatgatcTAATTTCTACTGTTGTAGATAGGTTGAGCATTACGTATGAttttttttTAAGGTTGAGCATTACGTATGATATGTCCATGTACAATAATTAAATAccatcaacttggGGTGCTGGTGCTCGTGGAAGCTCCGCAGCAGCTgccggcaatacttctact
YBR117C	gataaatgatcTAATTTCTACTGTTGTAGATCTTCTTCAGACTTAGAAAGCttttttttTAAGTCTGAAGAAGTAAACAGTTCTTTGCTATTTCAccatcaacttggACTACAAAGGAAAGCAGTTGCTTTCTCCTATGGGAAGAGCTTTCgccggcaatacttctact
YBR117C	gataaatgatcTAATTTCTACTGTTGTAGATAGACTTAGAAAGCTCTTCCCttttttttTAAGTCTGAAGAAGTAAACAGTTCTTTGCccatcaacttggATCAATTACTACAAAGGAAAGCAGTTGCTTTCTCCTATGGGAAGAGCTTTCgccggcaatacttctact
YBR118W	gataaatgatcTAATTTCTACTGTTGTAGATCTCTTATTTCTTAGCAGCCTttttttttTAAGAGTAATAATTATTGCTTCCATATAccatcaacttggGACTGAAAAGGCCGCTAAGGTTACCAAGGCTGCTCAAAAGGCTGCTAAGAAAgccggcaatacttctact
YBR119W	gataaatgatcTAATTTCTACTGTTGTAGATCTAAGTAGAATTTCCTTTGCttttttttTAGAATTTCCTTTGCGGAAGTATACCTCGAGTAAAGAAATccatcaacttggCAAGCTACAAAACAATGACGTTACCATAGGATTTGCTAAGgccggcaatacttctact
YBR119W	gataaatgatcTAATTTCTACTGTTGTAGATCGCAAAGGAAATTCTACTTAttttttttTAGAATTTCCTTTGCGGAAGTATACCTCGAGTAAAGAAccatcaacttggTACAAGCTACAAAACAATGACGTTACCATAGGATTTGCTAAGgccggcaatacttctact
YBR120C	gataaatgatcTAATTTCTACTGTTGTAGATGAAAATAATGTGCTCTTTATttttttttTAAAGAGCACATTATTTTCTAAGCTTGTAAATACATATTTccatcaacttggAAGCTTATTTACTGCAATGAGAACTGTATTATTTGGTAAAgccggcaatacttctact
YBR120C	gataaatgatcTAATTTCTACTGTTGTAGATGTAAATAAAGAGCACATTATttttttttTAAAGAGCACATTATTTTCTAAGCTTGTAAATACATATTTccatcaacttggAAGCTTATTTACTGCAATGAGAACTGTATTATTTGGTAAAgccggcaatacttctact
YBR121C	gataaatgatcTAATTTCTACTGTTGTAGATAAATTAAGTCATTTATTTAGttttttttTAAATAAATGACTTAATTTTAACTATATATCGCCAAACATccatcaacttggTCCTTTTATTGCCCAAGCTGAAGCTGAAGCTGAAACTGACgccggcaatacttctact
YBR121C	gataaatgatcTAATTTCTACTGTTGTAGATAGTCATTTATTTAGTCAGTTttttttttTAAATAAATGACTTAATTTTAACTATATATCGCCAccatcaacttggTTGACTCCTTTTATTGCCCAAGCTGAAGCTGAAGCTGAAACTGACgccggcaatacttctact
YBR122C	gataaatgatcTAATTTCTACTGTTGTAGATACTTCTTGTCTCTCTTCTTAttttttttTGAATAGTGTTTGCTCCCCTTACTTTTccatcaacttggGTGAACAACAGATCAAATCAGGTAAGTTGGCCAGTAAGAAGAGAGACAAGAAGgccggcaatacttctact
YBR122C	gataaatgatcTAATTTCTACTGTTGTAGATTCTCTCTTCTTACTGGCCAAttttttttTGAATAGTGTTTGCTCCCCTTACTTccatcaacttggTAGTGAACAACAGATCAAATCAGGTAAGTTGGCCAGTAAGAAGAGAGACAAGAAGgccggcaatacttctact
YBR122C	gataaatgatcTAATTTCTACTGTTGTAGATGTTCGAGAATAGAAAAGTAAttttttttTGAATAGTGTTTGCTCCCCTTACTTTTCTATTCTCGAACCAATTTATAccatcaacttggGTAAGTTGGCCAGTAAGAAGAGAGACAAGAAGgccggcaatacttctact
YBR122C	gataaatgatcTAATTTCTACTGTTGTAGATCTCCCCTTACTTTTCTATTCttttttttTGAATAGTGTTTGCTCCCCTTACTTTTCTATTCTCGAACCAATTTATATTccatcaacttggAAGTTGGCCAGTAAGAAGAGAGACAAGAAGgccggcaatacttctact
YBR122C	gataaatgatcTAATTTCTACTGTTGTAGATGAGAATAGAAAAGTAAGGGGttttttttTGAATAGTGTTTGCTCCCCTTACTTTTCTATTCTCGAACCAATTccatcaacttggTCAGGTAAGTTGGCCAGTAAGAAGAGAGACAAGAAGgccggcaatacttctact
YBR123C	gataaatgatcTAATTTCTACTGTTGTAGATATGAAGTCGATCTGTAATAAttttttttTAATAAGTAGGTTTTCTTTTATTTCAATATCAAAATATGCccatcaacttggGAAAAGCGAGCTCAAGGGATTTGTTGATGAAGTCGATCTGgccggcaatacttctact
YBR123C	gataaatgatcTAATTTCTACTGTTGTAGATGTAATAAGTAGGTTTTCTTTttttttttTAATAAGTAGGTTTTCTTTTATTTCAATATCAAAATATGCCAAAccatcaacttggAGCGAGCTCAAGGGATTTGTTGATGAAGTCGATCTGgccggcaatacttctact
YBR125C	gataaatgatcTAATTTCTACTGTTGTAGATCTTACACTAGGCCCCTTTCTttttttttTAAGGAAAAAAAATTATTTTTCTTCTTccatcaacttggAAGACTGGTTTAATAAAATGAAGACCCGTTTGGAAAGAGAAAGGGGCCTAGTGgccggcaatacttctact
YBR125C	gataaatgatcTAATTTCTACTGTTGTAGATGATATGTATGAGAAAAAGGAttttttttTAAGGAAAAAAAATTATTTTTCTTCTTCCTTTTTCTCATACATATCTGAAccatcaacttggACCCGTTTGGAAAGAGAAAGGGGCCTAGTGgccggcaatacttctact
YBR125C	gataaatgatcTAATTTCTACTGTTGTAGATCACTAGGCCCCTTTCTCTTTttttttttTAAGGAAAAAAAATTATTTTTCTTCTTccatcaacttggAAGACTGGTTTAATAAAATGAAGACCCGTTTGGAAAGAGAAAGGGGCCTAGTGgccggcaatacttctact
YBR125C	gataaatgatcTAATTTCTACTGTTGTAGATGAAAGAGAAAGGGGCCTAGTttttttttTAAGGAAAAAAAATTATTTTTCTTCTTCCTTTTTCTCccatcaacttggTAATAAAATGAAGACCCGTTTGGAAAGAGAAAGGGGCCTAGTGgccggcaatacttctact
YBR126C	gataaatgatcTAATTTCTACTGTTGTAGATGCCACCAAAAACTGATGAACttttttttTGATGAACCCGATGCAAATGAGACGATCGTCTATTCCTGGccatcaacttggTACATCATCAAGCTCAACAAGCTCCTCTGCCACCAAAAACgccggcaatacttctact
YBR126C	gataaatgatcTAATTTCTACTGTTGTAGATGTGGCAGAGGAGCTTGTTGAttttttttTGATGAACCCGATGCAAATGAGACGccatcaacttggCCATGAATTATACAGTACATCATCAAGCTCAACAAGCTCCTCTGCCACCAAAAACgccggcaatacttctact
YBR126W-A	gataaatgatcTAATTTCTACTGTTGTAGATCTCACGCTTGATGTGCCCAGttttttttTGATGTGCCCAGGGTGATGTGTTCCTTGATCTTTTTCTTTccatcaacttggAATCAAGCGTCTCCACCAGTTGGACGGCATTCCTCACGCTgccggcaatacttctact
YBR126W-A	gataaatgatcTAATTTCTACTGTTGTAGATATGTGCCCAGGGTGATGTGTttttttttTGATGTGCCCAGGGTGATGTGTTCCTTGATCTTTTTCTTTTTTTTTTccatcaacttggCGTCTCCACCAGTTGGACGGCATTCCTCACGCTgccggcaatacttctact
YBR127C	gataaatgatcTAATTTCTACTGTTGTAGATAGCAACCGTCCTCTTAGATTttttttttTAAGAGGACGGTTGCTGAAGAAAAAGGCTTTTTTTATTccatcaacttggTCCGGTAAGAAGAAGGACGCCAGCCAAGAAGAATCTCTAATCgccggcaatacttctact
YBR127C	gataaatgatcTAATTTCTACTGTTGTAGATAAGAGGACGGTTGCTGAAGAttttttttTAAGAGGACGGTTGCTGAAGAAAAAGGCTTTTTTTATTTTGTCCGTccatcaacttggGAAGAAGGACGCCAGCCAAGAAGAATCTCTAATCgccggcaatacttctact
YBR127C	gataaatgatcTAATTTCTACTGTTGTAGATGCAACCGTCCTCTTAGATTAttttttttTAAGAGGACGGTTGCTGAAGAAAAAGGCTTTTTTTATccatcaacttggCTCCGGTAAGAAGAAGGACGCCAGCCAAGAAGAATCTCTAATCgccggcaatacttctact
YBR128C	gataaatgatcTAATTTCTACTGTTGTAGATAGCCTACCACGTACCATCGGttttttttTAGAGTGCGCACTTTTTTTCCTGCCGTccatcaacttggCCGCACCACCTCCAACAGTCACAGGACCTCATGACCGATGGTACGTGGTAGGCgccggcaatacttctact
YBR128C	gataaatgatcTAATTTCTACTGTTGTAGATCAGGACCTCATGACCGATGGttttttttTAGAGTGCGCACTTTTTTTCCTGCCGTccatcaacttggCCGCACCACCTCCAACAGTCACAGGACCTCATGACCGATGGTACGTGGTAGGCgccggcaatacttctact
YBR128C	gataaatgatcTAATTTCTACTGTTGTAGATTACACACGGCAGGAAAAAAAttttttttTAGAGTGCGCACTTTTTTTCCTGCCGTGTGTATAAAGTTGCccatcaacttggACAGTCACAGGACCTCATGACCGATGGTACGTGGTAGGCgccggcaatacttctact
YBR128C	gataaatgatcTAATTTCTACTGTTGTAGATTGACCGATGGTACGTGGTAGttttttttTAGAGTGCGCACTTTTTTTCCTGCCGTGTGTATAAAccatcaacttggCTCCAACAGTCACAGGACCTCATGACCGATGGTACGTGGTAGGCgccggcaatacttctact
YBR129C	gataaatgatcTAATTTCTACTGTTGTAGATATCATTGGCATTGCTTATATttttttttTAAGCAATGCCAATGATGAATATGTATTGACTTTTTTTTccatcaacttggGTGGAATTTTGATAAGAAAAAAATTAAAGGCCGAAAATATAgccggcaatacttctact
YBR129C	gataaatgatcTAATTTCTACTGTTGTAGATGCATTGCTTATATATTTTCGttttttttTAAGCAATGCCAATGATGAATATGTATTGACTccatcaacttggTTCAAGAGTGGAATTTTGATAAGAAAAAAATTAAAGGCCGAAAATATAgccggcaatacttctact
YBR130C	gataaatgatcTAATTTCTACTGTTGTAGATACGGGGCCCAATCCTAGAATttttttttTAGAATATGCCGACACAAGGGAGTATATATATAGGATTCAccatcaacttggGAAAAAGGGAAATAGTATGGTTGTTCACGGGGCCCAATCCgccggcaatacttctact
YBR130C	gataaatgatcTAATTTCTACTGTTGTAGATTGTCGGCATATTCTAGGATTttttttttTAGAATATGCCGACACAAGGGAGTATATATATAGGATccatcaacttggTAAGAAAAAGGGAAATAGTATGGTTGTTCACGGGGCCCAATCCgccggcaatacttctact
YBR131W	gataaatgatcTAATTTCTACTGTTGTAGATAGGGAAATTTAAAAATGTAAttttttttTAAAAATGTAACGTTTAGCATTTGATAGACATAGAATAAAccatcaacttggAGGTCGTGACGTGACTGACTGGTGGGAATCCAGGGAAATTgccggcaatacttctact
YBR131W	gataaatgatcTAATTTCTACTGTTGTAGATAAAATGTAACGTTTAGCATTttttttttTAAAAATGTAACGTTTAGCATTTGATAGACATAGAATAAAAATAAGTccatcaacttggGACGTGACTGACTGGTGGGAATCCAGGGAAATTgccggcaatacttctact
YBR132C	gataaatgatcTAATTTCTACTGTTGTAGATTAGCAAAGCATAATGCAATTttttttttTAATGCAATTATGTCGTTATATTCACAAATTTACATTGACccatcaacttggTGAAAGCTCCTTCGAAAAATTTCAATATTATAGCAAAGCAgccggcaatacttctact
YBR132C	gataaatgatcTAATTTCTACTGTTGTAGATCATTATGCTTTGCTATAATAttttttttTAATGCAATTATGTCGTTATATTCACAccatcaacttggAAAACCATGAGATTGAAAGCTCCTTCGAAAAATTTCAATATTATAGCAAAGCAgccggcaatacttctact
YBR133C	gataaatgatcTAATTTCTACTGTTGTAGATCCTGCCTCTGTGAATTCTGCttttttttTGAATTCTGCATTGTATACTATATACTGCGGCAACAAATAccatcaacttggGCTACATAATGTCTGTGGCAGAGCCTTTTCCCTGCCTCTGgccggcaatacttctact
YBR133C	gataaatgatcTAATTTCTACTGTTGTAGATGTGAATTCTGCATTGTATACttttttttTGAATTCTGCATTGTATACTATATACTGCGGCAACAAATAACTAccatcaacttggCATAATGTCTGTGGCAGAGCCTTTTCCCTGCCTCTGgccggcaatacttctact
YBR135W	gataaatgatcTAATTTCTACTGTTGTAGATCACCCCAAATCTCCTAGCTTttttttttTAGCTTTGATATACTCTAATTACTGAAATTGAATTCCTTTccatcaacttggATCGATTTCGAACGATATGCAAGTTCCACCCCAAATCTCCgccggcaatacttctact
YBR135W	gataaatgatcTAATTTCTACTGTTGTAGATGAGTATATCAAAGCTAGGAGttttttttTAGCTTTGATATACTCTAATTACTGAAATTGAATTCCTccatcaacttggCAATCGATTTCGAACGATATGCAAGTTCCACCCCAAATCTCCgccggcaatacttctact
YBR136W	gataaatgatcTAATTTCTACTGTTGTAGATCATTTTGGTAACGACTTTCCttttttttTAACGACTTTCCACCATTTTCGGCAACAGACGAACTTCCTccatcaacttggCAATCTAAGCAAGATGTATATTGGTTGGCTTCCATTTTGGgccggcaatacttctact
YBR136W	gataaatgatcTAATTTCTACTGTTGTAGATGTAACGACTTTCCACCATTTttttttttTAACGACTTTCCACCATTTTCGGCAACAGACGAACTTCCTCTTGccatcaacttggCTAAGCAAGATGTATATTGGTTGGCTTCCATTTTGGgccggcaatacttctact
YBR137W	gataaatgatcTAATTTCTACTGTTGTAGATTCAATCCAAATTCAAATCTTttttttttTGAGAATGTAGGTAGAAGTAAAATAGAccatcaacttggGCTCTTTAATTGCATTTGCTAATGAAAGTCTAGAAGAAGATTTGAATTTGGATgccggcaatacttctact
YBR137W	gataaatgatcTAATTTCTACTGTTGTAGATAGAATGTAGGTAGAAGTAAAttttttttTGAGAATGTAGGTAGAAGTAAAATAGAGGCTTGAACACCATAGAATAccatcaacttggAATGAAAGTCTAGAAGAAGATTTGAATTTGGATgccggcaatacttctact
YBR137W	gataaatgatcTAATTTCTACTGTTGTAGATTACCTACATTCTCAATCCAAttttttttTGAGAATGTAGGTAGAAGTAAAATAGAGGCTTGAACccatcaacttggTTGCATTTGCTAATGAAAGTCTAGAAGAAGATTTGAATTTGGATgccggcaatacttctact
YBR137W	gataaatgatcTAATTTCTACTGTTGTAGATGATTGAGAATGTAGGTAGAAttttttttTGAGAATGTAGGTAGAAGTAAAATAGAGGCTTGAACACCATAccatcaacttggTTGCTAATGAAAGTCTAGAAGAAGATTTGAATTTGGATgccggcaatacttctact
YBR137W	gataaatgatcTAATTTCTACTGTTGTAGATCTTCTACCTACATTCTCAATttttttttTGAGAATGTAGGTAGAAGTAAAATAGAGGCTTGAACACCAccatcaacttggATTTGCTAATGAAAGTCTAGAAGAAGATTTGAATTTGGATgccggcaatacttctact
YBR138C	gataaatgatcTAATTTCTACTGTTGTAGATGCAATGTATTTTCAAGGTTGttttttttTGAAAATACATTGCTAAGAGATCACTAAAACAAACAccatcaacttggATTTCTTACGCAATCAAAATAGTGATCGTTTAAATTTTCAACCTgccggcaatacttctact
YBR138C	gataaatgatcTAATTTCTACTGTTGTAGATAAAATACATTGCTAAGAGATttttttttTGAAAATACATTGCTAAGAGATCACTAAAACAAACAGGACTGCATTGccatcaacttggAATCAAAATAGTGATCGTTTAAATTTTCAACCTgccggcaatacttctact
YBR138C	gataaatgatcTAATTTCTACTGTTGTAGATAACCTTGAAAATACATTGCTttttttttTGAAAATACATTGCTAAGAGATCACTAAAACAAACAGGACccatcaacttggCTTACGCAATCAAAATAGTGATCGTTTAAATTTTCAACCTgccggcaatacttctact
YBR139W	gataaatgatcTAATTTCTACTGTTGTAGATGAGCACTACTAACTAGCATTttttttttTAGTAGTGCTCTAAAAATGTTTCACTCTTAACCccatcaacttggCCGGTAATCGTGCTTTTTCGGATCTTTCCACCTTGGAAAATGCTAGTgccggcaatacttctact
YBR140C	gataaatgatcTAATTTCTACTGTTGTAGATAAATTAGGAGCACGACATTCttttttttTAATTTTAAATTAGAGTATTGCAGTGATccatcaacttggTTATGAGAGAAAAAGATTAGCAACAATGATACTGGCAAGAATGTCGTGCTCCgccggcaatacttctact
YBR140C	gataaatgatcTAATTTCTACTGTTGTAGATTAATTTTAAATTAGAGTATTttttttttTAATTTTAAATTAGAGTATTGCAGTGATTATATACGTTTTTCCTTccatcaacttggTAGCAACAATGATACTGGCAAGAATGTCGTGCTCCgccggcaatacttctact
YBR140C	gataaatgatcTAATTTCTACTGTTGTAGATAATTTAAAATTAGGAGCACGttttttttTAATTTTAAATTAGAGTATTGCAGTGATTATATAccatcaacttggGAGAAAAAGATTAGCAACAATGATACTGGCAAGAATGTCGTGCTCCgccggcaatacttctact
YBR141C	gataaatgatcTAATTTCTACTGTTGTAGATGTATTACCCTCTAAGCGAGCttttttttTAAGCGAGCCGACACCGCCTGGAAGTTTTTCATAAAGGGAccatcaacttggTAACGACGGCCCTGGGTTGAACAATTTTGGTATTACCCTCgccggcaatacttctact
YBR141C	gataaatgatcTAATTTCTACTGTTGTAGATCCCTCTAAGCGAGCCGACACttttttttTAAGCGAGCCGACACCGCCTGGAAGTTTTTCATAAAGGGAccatcaacttggTAACGACGGCCCTGGGTTGAACAATTTTGGTATTACCCTCgccggcaatacttctact
YBR142W	gataaatgatcTAATTTCTACTGTTGTAGATATCTCGAGGCTTTTGAAGAGttttttttTAATCTCGAGGCTTTTGAAGAGAAACTCTCCTTTCACTGTATTTTCTccatcaacttggGAAACTTTGAAGAAAAAGAAAAAGAGAAATAATgccggcaatacttctact
YBR142W	gataaatgatcTAATTTCTACTGTTGTAGATAAAAGCCTCGAGATTAATTAttttttttTAATCTCGAGGCTTTTGAAGAGAAACTCTCCTTTCACTccatcaacttggAACGCCTTAGAAACTTTGAAGAAAAAGAAAAAGAGAAATAATgccggcaatacttctact
YBR143C	gataaatgatcTAATTTCTACTGTTGTAGATTTTAAATGAAATCATAGTCGttttttttTAAATAAATAAAAGGGGGAGAAAAAAAccatcaacttggAATCTGAGGATGAATATTATGACGAAGATGAAGGATCCGACTATGATTTCATTgccggcaatacttctact
YBR143C	gataaatgatcTAATTTCTACTGTTGTAGATTCCCCCTTTTATTTATTTAAttttttttTAAATAAATAAAAGGGGGAGAAAAAAATCGAATCAAAAAGccatcaacttggATATTATGACGAAGATGAAGGATCCGACTATGATTTCATTgccggcaatacttctact
YBR143C	gataaatgatcTAATTTCTACTGTTGTAGATAATAAATAAAAGGGGGAGAAttttttttTAAATAAATAAAAGGGGGAGAAAAAAATCGAATCAAAAAGAATTTAAccatcaacttggGACGAAGATGAAGGATCCGACTATGATTTCATTgccggcaatacttctact
YBR143C	gataaatgatcTAATTTCTACTGTTGTAGATTTTATTTAAATGAAATCATAttttttttTAAATAAATAAAAGGGGGAGAAAAAAATCGccatcaacttggCTGAGGATGAATATTATGACGAAGATGAAGGATCCGACTATGATTTCATTgccggcaatacttctact
YBR145W	gataaatgatcTAATTTCTACTGTTGTAGATTAAATGATCTTTTGTAACGAttttttttTGATCTTTTGTAACGAATTTGATGAATATATTTTTACTTTTccatcaacttggGGTGAAATTGTTGGTAGATATGTTGTTGAGACTTCTAAAgccggcaatacttctact
YBR145W	gataaatgatcTAATTTCTACTGTTGTAGATCAAAAGATCATTTAGAAGTCttttttttTGATCTTTTGTAACGAATTTGATGAATATATTccatcaacttggATGGAGAAGGGTGAAATTGTTGGTAGATATGTTGTTGAGACTTCTAAAgccggcaatacttctact
YBR145W	gataaatgatcTAATTTCTACTGTTGTAGATGTTACAAAAGATCATTTAGAttttttttTGATCTTTTGTAACGAATTTGATGAATATATTTTTAccatcaacttggAGAAGGGTGAAATTGTTGGTAGATATGTTGTTGAGACTTCTAAAgccggcaatacttctact
YBR146W	gataaatgatcTAATTTCTACTGTTGTAGATGTGCATCTTGTTACCTCAATttttttttTAGTCTTAGTGCATCTTGTTACCTCAATTTCGAACGGAAGCGTGCGTGCTccatcaacttggGCAAGAAAGATGCCAACATGGGTCAAGAGAgccggcaatacttctact
YBR146W	gataaatgatcTAATTTCTACTGTTGTAGATAGGTAACAAGATGCACTAAGttttttttTAGTCTTAGTGCATCTTGTTACCTCAATTTCGAACGGAAGccatcaacttggAAAAAAGAAGGCAAGAAAGATGCCAACATGGGTCAAGAGAgccggcaatacttctact
YBR146W	gataaatgatcTAATTTCTACTGTTGTAGATCGTTCGAAATTGAGGTAACAttttttttTAGTCTTAGTGCATCTTGTTACCTCAATTTCGAACGGAAGCGTGCccatcaacttggAGAAGGCAAGAAAGATGCCAACATGGGTCAAGAGAgccggcaatacttctact
YBR146W	gataaatgatcTAATTTCTACTGTTGTAGATGAAATTGAGGTAACAAGATGttttttttTAGTCTTAGTGCATCTTGTTACCTCAATTTCGAACGGAAGccatcaacttggAAAAAAGAAGGCAAGAAAGATGCCAACATGGGTCAAGAGAgccggcaatacttctact
YBR147W	gataaatgatcTAATTTCTACTGTTGTAGATACTAGTTGGCTTCTATTAATttttttttTAACTAGTTGGCTTCTATTAATCTTTCCACTTAAAACTCAAACTTACccatcaacttggAAACCTAAATACGAGAAAATACTAATAGATAATgccggcaatacttctact
YBR147W	gataaatgatcTAATTTCTACTGTTGTAGATATAGAAGCCAACTAGTTAATttttttttTAACTAGTTGGCTTCTATTAATCTTTCCACTTAAAACTCAccatcaacttggTTACGCCAAACCTAAATACGAGAAAATACTAATAGATAATgccggcaatacttctact
YBR148W	gataaatgatcTAATTTCTACTGTTGTAGATAGTAAACGAAATTGTTAAGAttttttttTAACAATTTCGTTTACTGAAAATGCTACTAGTATATAATccatcaacttggTGATAAAAGACAGCAAGAATGGCGCCTCCACCTTAACATCTgccggcaatacttctact
YBR148W	gataaatgatcTAATTTCTACTGTTGTAGATACAATTTCGTTTACTGAAAAttttttttTAACAATTTCGTTTACTGAAAATGCTACTAGTATATAATCATTAAGTccatcaacttggGACAGCAAGAATGGCGCCTCCACCTTAACATCTgccggcaatacttctact
YBR149W	gataaatgatcTAATTTCTACTGTTGTAGATTCTTAATACTTTAAATTGTCttttttttTAAGACAACGACTTTATTTTCACTTTAccatcaacttggCCATCCTTCCAGAGTTTACTGGTAACGGACCAAACTTGGACAATTTAAAGTATgccggcaatacttctact
YBR149W	gataaatgatcTAATTTCTACTGTTGTAGATAGACAACGACTTTATTTTCAttttttttTAAGACAACGACTTTATTTTCACTTTATTTAGTTCGCTTCTTAATCTccatcaacttggGGTAACGGACCAAACTTGGACAATTTAAAGTATgccggcaatacttctact
YBR150C	gataaatgatcTAATTTCTACTGTTGTAGATAATTACTCGAATGTCCTTTAttttttttTAATATTATATAAAGGACATTCGAGTAATTTAACTAATACccatcaacttggCGATCGGGATTTCTTCTTCAAGAATGTGTGTGTAAAAATGgccggcaatacttctact
YBR150C	gataaatgatcTAATTTCTACTGTTGTAGATAAGAATGTGTGTGTAAAAATttttttttTAATATTATATAAAGGACATTCGAGTAATTTAACTAAccatcaacttggTTACGATCGGGATTTCTTCTTCAAGAATGTGTGTGTAAAAATGgccggcaatacttctact
YBR150C	gataaatgatcTAATTTCTACTGTTGTAGATTATAAAGGACATTCGAGTAAttttttttTAATATTATATAAAGGACATTCGAGTAATTTAACTAATACATATGCATACccatcaacttggTTCTTCTTCAAGAATGTGTGTGTAAAAATGgccggcaatacttctact
YBR150C	gataaatgatcTAATTTCTACTGTTGTAGATGTTAAATTACTCGAATGTCCttttttttTAATATTATATAAAGGACATTCGAGTAATTTAACTAATACATAccatcaacttggTCGGGATTTCTTCTTCAAGAATGTGTGTGTAAAAATGgccggcaatacttctact
YBR150C	gataaatgatcTAATTTCTACTGTTGTAGATCTCGAATGTCCTTTATATAAttttttttTAATATTATATAAAGGACATTCGAGTAATTTAACTAATACccatcaacttggCGATCGGGATTTCTTCTTCAAGAATGTGTGTGTAAAAATGgccggcaatacttctact
YBR150C	gataaatgatcTAATTTCTACTGTTGTAGATCACACACATTCTTGAAGAAGttttttttTAATATTATATAAAGGACATTCGAccatcaacttggACGGTGTTTTTTTTTACGATCGGGATTTCTTCTTCAAGAATGTGTGTGTAAAAATGgccggcaatacttctact
YBR151W	gataaatgatcTAATTTCTACTGTTGTAGATAAGCTGGTAAAGGTTGGCCAttttttttTAAAGGTTGGCCAGCAAAATACAATCTTTTGACGCCATAAccatcaacttggTCCCGAAAAAGTTCGCTGTATTAAGAAATATCAAAGCTGGgccggcaatacttctact
YBR151W	gataaatgatcTAATTTCTACTGTTGTAGATCTGGCCAACCTTTACCAGCTttttttttTAAAGGTTGGCCAGCAAAATACAATCTTTTGACGCCccatcaacttggCGTTTCCCGAAAAAGTTCGCTGTATTAAGAAATATCAAAGCTGGgccggcaatacttctact
YBR152W	gataaatgatcTAATTTCTACTGTTGTAGATTATAACACCGCATCACACACttttttttTAACACCGCATCACACACACAAACCCACATGCCTTTCAGTTAGccatcaacttggTAGTAGAGATTACGAAGAAACTGAATATTCGGTTATAgccggcaatacttctact
YBR152W	gataaatgatcTAATTTCTACTGTTGTAGATTGTGTGTGATGCGGTGTTATttttttttTAACACCGCATCACACACACAAACCCACATGCCTTTCAGTccatcaacttggGAATAGTAGAGATTACGAAGAAACTGAATATTCGGTTATAgccggcaatacttctact
YBR153W	gataaatgatcTAATTTCTACTGTTGTAGATAACACTATTAGTCATCGGCCttttttttTAATAGTGTTAGAACTCCACCTTCTGTGTAATccatcaacttggTGGAAGGGCATTACCGATGTGGTGCTTTGTGCGAGACTGGCCGATGACgccggcaatacttctact
YBR153W	gataaatgatcTAATTTCTACTGTTGTAGATTAACACTATTAGTCATCGGCttttttttTAATAGTGTTAGAACTCCACCTTCTGTGTAATTccatcaacttggGGAAGGGCATTACCGATGTGGTGCTTTGTGCGAGACTGGCCGATGACgccggcaatacttctact
YBR154C	gataaatgatcTAATTTCTACTGTTGTAGATAAATGCCACTCTACATACAGttttttttTAGAGTGGCATTTGGATTTACCCCTTTCATATAATccatcaacttggAAAAGTGAAACCTCTGGTCGTTATGCCAGTTACAGAATCTGTATGgccggcaatacttctact
YBR154C	gataaatgatcTAATTTCTACTGTTGTAGATCAGAATCTGTATGTAGAGTGttttttttTAGAGTGGCATTTGGATTTACCCCTTTCATATAATATAAAccatcaacttggTGAAACCTCTGGTCGTTATGCCAGTTACAGAATCTGTATGgccggcaatacttctact
YBR155W	gataaatgatcTAATTTCTACTGTTGTAGATACACTTCACACAGATCTTCTttttttttTGAAGTGTCAAATAGTTAAAAATATGTAACccatcaacttggGGTGGATTTCCAAGTGGGATAAGCAAAAAGCCTTAGAAAGAAGATCTGTGgccggcaatacttctact
YBR155W	gataaatgatcTAATTTCTACTGTTGTAGATACTATTTGACACTTCACACAttttttttTGAAGTGTCAAATAGTTAAAAATATGTAACGCAAAGTTccatcaacttggTCCAAGTGGGATAAGCAAAAAGCCTTAGAAAGAAGATCTGTGgccggcaatacttctact
YBR156C	gataaatgatcTAATTTCTACTGTTGTAGATTGGGGTAATCGAATTCAAGAttttttttTGAATTCGATTACCCCAGAAAAGAAAAATTCAAACTGGTccatcaacttggTAAACAGGTTGAAACCGCGTCAAATTGTGCCCAAAAGGTCTgccggcaatacttctact
YBR156C	gataaatgatcTAATTTCTACTGTTGTAGATAATTCGATTACCCCAGAAAAttttttttTGAATTCGATTACCCCAGAAAAGAAAAATTCAAACTGGTTAACATTAccatcaacttggTTGAAACCGCGTCAAATTGTGCCCAAAAGGTCTgccggcaatacttctact
YBR157C	gataaatgatcTAATTTCTACTGTTGTAGATAGTCATTTATTGTCAATATCttttttttTGACTGGATCATTTGTCTCGCATTTTTccatcaacttggTGGAAACTGGAGACATATTGCAACCACTAATTGACTTAGATATTGACAATAAAgccggcaatacttctact
YBR157C	gataaatgatcTAATTTCTACTGTTGTAGATACAATAAATGACTGGATCATttttttttTGACTGGATCATTTGTCTCGCATTTTTTTTTTTCGTTTGTccatcaacttggCATATTGCAACCACTAATTGACTTAGATATTGACAATAAAgccggcaatacttctact
YBR158W	gataaatgatcTAATTTCTACTGTTGTAGATTAGGTAAAGTCACAAAAACCttttttttTAGATGGTTTTTGTGACTTTACCTATAAATAGTACACAACccatcaacttggTTGGGTTAATGCAGACGACGAAATAGAGAATAATGTGGACgccggcaatacttctact
YBR158W	gataaatgatcTAATTTCTACTGTTGTAGATTGTACTATTTATAGGTAAAGttttttttTAGATGGTTTTTGTGACTTTACCTATAAATAGTACACAACAGACCccatcaacttggTTAATGCAGACGACGAAATAGAGAATAATGTGGACgccggcaatacttctact
YBR158W	gataaatgatcTAATTTCTACTGTTGTAGATTGACTTTACCTATAAATAGTttttttttTAGATGGTTTTTGTGACTTTACCTATAAATAGTACACAACAGACCACCAGccatcaacttggGCAGACGACGAAATAGAGAATAATGTGGACgccggcaatacttctact
YBR158W	gataaatgatcTAATTTCTACTGTTGTAGATATGCAGACGACGAAATAGAGttttttttTAGATGGTTTTTGTGACTTTACCTATAccatcaacttggAAGATATGACAGCTTGGGTTAATGCAGACGACGAAATAGAGAATAATGTGGACgccggcaatacttctact
YBR159W	gataaatgatcTAATTTCTACTGTTGTAGATAGAACGATAATTCTATTCCTttttttttTAGAATTATCGTTCTCGAGATAGTTTTTATACAATACccatcaacttggAATTAGAGCCTTAAAAAAAGCCGCAAGACAGGTTAAAAAGGAAgccggcaatacttctact
YBR159W	gataaatgatcTAATTTCTACTGTTGTAGATAAAAGGAATAGAATTATCGTttttttttTAGAATTATCGTTCTCGAGATAGTTTTTATACAATACATAccatcaacttggTAGAGCCTTAAAAAAAGCCGCAAGACAGGTTAAAAAGGAAgccggcaatacttctact
YBR160W	gataaatgatcTAATTTCTACTGTTGTAGATCAAGAATCATAAGCATTATAttttttttTAAGCATTATAATCTATTTCGCTATTATATTACAAATGCTccatcaacttggCGCCAGAAGAGCAGCCATCCACCCCTACTTCCAAGAATCAgccggcaatacttctact
YBR160W	gataaatgatcTAATTTCTACTGTTGTAGATTAATGCTTATGATTCTTGGAttttttttTAAGCATTATAATCTATTTCGCTATTATATTccatcaacttggCCGGATTAGCGCCAGAAGAGCAGCCATCCACCCCTACTTCCAAGAATCAgccggcaatacttctact
YBR161W	gataaatgatcTAATTTCTACTGTTGTAGATAATCAGGTTAAGTCGGTAAAttttttttTGATTGAATTGCCACTGTTCTACCCCTccatcaacttggACAGCGTTTTCCTTGATATAGAAAAGAATCACGCAAAATTTACCGACTTAACCgccggcaatacttctact
YBR161W	gataaatgatcTAATTTCTACTGTTGTAGATACCTGATTGAATTGCCACTGttttttttTGATTGAATTGCCACTGTTCTACCCCTATAATATTGTGAGCAccatcaacttggATATAGAAAAGAATCACGCAAAATTTACCGACTTAACCgccggcaatacttctact
YBR162C	gataaatgatcTAATTTCTACTGTTGTAGATCCATAGTCGATCGTTTCTTAttttttttTAGTCGATCGTTTCTTATTAACCAATAAAATTTTCCTTTTTTccatcaacttggAATGGTTGAGCAAGTCCGGTTCTTCTGCGGCCTTGCCAgccggcaatacttctact
YBR162C	gataaatgatcTAATTTCTACTGTTGTAGATATAAGAAACGATCGACTATGttttttttTAGTCGATCGTTTCTTATTAACCAATAAAATTTTCCTTTTccatcaacttggCCAATGGTTGAGCAAGTCCGGTTCTTCTGCGGCCTTGCCAgccggcaatacttctact
YBR162W-A	gataaatgatcTAATTTCTACTGTTGTAGATTATGAAGCAGTGGCAAATTGttttttttTGAAGCAGTGGCAAATTGCATATATAAGTGTACAGTGGAAGCAccatcaacttggAGGTGGTGGTGTTTTGCAACTAATCAGCTATATCCTAgccggcaatacttctact
YBR162W-A	gataaatgatcTAATTTCTACTGTTGTAGATCCACTGCTTCATAGGATATAttttttttTGAAGCAGTGGCAAATTGCATATATAAGTGTACccatcaacttggTTCTTCTCGTAGGTGGTGGTGTTTTGCAACTAATCAGCTATATCCTAgccggcaatacttctact
YBR163W	gataaatgatcTAATTTCTACTGTTGTAGATAATCAAGTATGAAGTAGTGTttttttttTAGTGTAGGTATTGTAACATTATTTATTCTAGTTATTAAAccatcaacttggGAAAGAATTAAAAAAAATTATTCTTGAATCAAGTATGAAGgccggcaatacttctact
YBR163W	gataaatgatcTAATTTCTACTGTTGTAGATCAATACCTACACTACTTCATttttttttTAGTGTAGGTATTGTAACATTATTTATTCTAGTTATccatcaacttggTAGGGAAAGAATTAAAAAAAATTATTCTTGAATCAAGTATGAAGgccggcaatacttctact
YBR164C	gataaatgatcTAATTTCTACTGTTGTAGATTCGCTATAACTGTTCCTCTTttttttttTAGCGATAAAGATTTGCAAAAAAAAAGTccatcaacttggTATTACCGAAGGTTTAGATTGGTTGATTGATGTTATAAAAGAGGAACAGTTAgccggcaatacttctact
YBR164C	gataaatgatcTAATTTCTACTGTTGTAGATCAAATCTTTATCGCTATAACttttttttTAGCGATAAAGATTTGCAAAAAAAAAGTGTAGATGCATccatcaacttggGGTTTAGATTGGTTGATTGATGTTATAAAAGAGGAACAGTTAgccggcaatacttctact
YBR165W	gataaatgatcTAATTTCTACTGTTGTAGATTATGTAAAAATAAACCCATTttttttttTAATGGGTTTATTTTTACATAGAATAGTAGAACTTTCTTCccatcaacttggTAATCGCGGTAGTGAGCATTACACAAAGAGGAAAAAAATCgccggcaatacttctact
YBR165W	gataaatgatcTAATTTCTACTGTTGTAGATTACTATTCTATGTAAAAATAttttttttTAATGGGTTTATTTTTACATAGAATAGTAGAACTTTCTTCccatcaacttggTAATCGCGGTAGTGAGCATTACACAAAGAGGAAAAAAATCgccggcaatacttctact
YBR166C	gataaatgatcTAATTTCTACTGTTGTAGATGCATTAAAAACATTATGTATttttttttTAATGTTTTTAATGCTGATTTCCTATAATATTAGGCCccatcaacttggGAGTCATTCTAGTGACCGTTCGGCCGCTGAAAAAAGAAATACAgccggcaatacttctact
YBR166C	gataaatgatcTAATTTCTACTGTTGTAGATAAAACATTATGTATTTCTTTttttttttTAATGTTTTTAATGCTGATTTCCTATAATATccatcaacttggCATTCTGAGTCATTCTAGTGACCGTTCGGCCGCTGAAAAAAGAAATACAgccggcaatacttctact
YBR167C	gataaatgatcTAATTTCTACTGTTGTAGATTGTTTAATATGTCATACTTTttttttttTAATATGTCATACTTTTAGCGCTCATTGTTATTGTATACTAccatcaacttggAAAAGGGCTGTAAGCGGTGTAGAATTGCGTATTTATGTTgccggcaatacttctact
YBR167C	gataaatgatcTAATTTCTACTGTTGTAGATATATGTCATACTTTTAGCGCttttttttTAATATGTCATACTTTTAGCGCTCATTGTTATTGTATACTATTTATAccatcaacttggGCTGTAAGCGGTGTAGAATTGCGTATTTATGTTgccggcaatacttctact
YBR168W	gataaatgatcTAATTTCTACTGTTGTAGATTAATAGTATTGCTTTAAGCCttttttttTAATAGTATTGCTTTAAGCCTCTAAACTGCATATATAGTTGGTTGccatcaacttggGGTCAAGAAAATGGAAACGACGCCTCTTCCATTTGgccggcaatacttctact
YBR168W	gataaatgatcTAATTTCTACTGTTGTAGATAAGCAATACTATTACAAATGttttttttTAATAGTATTGCTTTAAGCCTCTAAACTGCATATATccatcaacttggGTTTTACCAGGTCAAGAAAATGGAAACGACGCCTCTTCCATTTGgccggcaatacttctact
YBR169C	gataaatgatcTAATTTCTACTGTTGTAGATGATTAATCAAGGTCCATGTTttttttttTAATCGGAATTTTTGTCTATTTGGATTccatcaacttggGCGCTGCAAGTGATGATAGCGATGACAACAATGATGAAAACATGGACCTTGATgccggcaatacttctact
YBR169C	gataaatgatcTAATTTCTACTGTTGTAGATCGATTAATCAAGGTCCATGTttttttttTAATCGGAATTTTTGTCTATTTGGATTGccatcaacttggCGCTGCAAGTGATGATAGCGATGACAACAATGATGAAAACATGGACCTTGATgccggcaatacttctact
YBR170C	gataaatgatcTAATTTCTACTGTTGTAGATAGGAAAGCGGCTAGGAGAGAttttttttTAGGAGAGACTGTAAGATTTGAGGTTTTAGATTAAAAAAAccatcaacttggTGGTTGGCAAACGTTAGTCATGATCCTTCAGGAAAGCGGCgccggcaatacttctact
YBR170C	gataaatgatcTAATTTCTACTGTTGTAGATCAGTCTCTCCTAGCCGCTTTttttttttTAGGAGAGACTGTAAGATTTGAGGTTTTAGATTAccatcaacttggATCGGCTGGTTGGCAAACGTTAGTCATGATCCTTCAGGAAAGCGGCgccggcaatacttctact
YBR171W	gataaatgatcTAATTTCTACTGTTGTAGATCACACAGTAGGCACTAATTGttttttttTAGTGCCTACTGTGTGCAAAGATATGTATTCGCTCGTTccatcaacttggGAGTGGGAGCTGAAAATAAATAATGATGGAAGATTAGTCAATgccggcaatacttctact
YBR171W	gataaatgatcTAATTTCTACTGTTGTAGATGTGCCTACTGTGTGCAAAGAttttttttTAGTGCCTACTGTGTGCAAAGATATGTATTCGCTCGTTCAGTGTTTTccatcaacttggCTGAAAATAAATAATGATGGAAGATTAGTCAATgccggcaatacttctact
YBR172C	gataaatgatcTAATTTCTACTGTTGTAGATCTTTCAGTGTTTTCTACCCTttttttttTGAAAGGAAAAGCTTCATAATTTTTTCTccatcaacttggTGACGACGGCTGGGAATTCCAAGTAGTGAGCAAGAAGAAGGGTAGAAAACACgccggcaatacttctact
YBR172C	gataaatgatcTAATTTCTACTGTTGTAGATTGAAGCTTTTCCTTTCAGTGttttttttTGAAAGGAAAAGCTTCATAATTTTTTCTTTTCACTGCATccatcaacttggGGGAATTCCAAGTAGTGAGCAAGAAGAAGGGTAGAAAACACgccggcaatacttctact
YBR173C	gataaatgatcTAATTTCTACTGTTGTAGATGGCATTTAAAAATTGCTCTCttttttttTAAAAATTGCTCTCAATTTCTTTATACATCTGTCACGTAAccatcaacttggTGATGACGTCCACAGCAAAATCGAAAAACAATTAGGCATTgccggcaatacttctact
YBR173C	gataaatgatcTAATTTCTACTGTTGTAGATAAAATTGCTCTCAATTTCTTttttttttTAAAAATTGCTCTCAATTTCTTTATACATCTGTCACGTAAACCATTGccatcaacttggGTCCACAGCAAAATCGAAAAACAATTAGGCATTgccggcaatacttctact
YBR175W	gataaatgatcTAATTTCTACTGTTGTAGATAAGAATCTGCGTTATGTACAttttttttTAAAGAATCTGCGTTATGTACACGACAGACATTCCCTTAAGGTGTAAccatcaacttggTTGAATGGAGATTGCTGTTTATGGAGATGGGTTgccggcaatacttctact
YBR175W	gataaatgatcTAATTTCTACTGTTGTAGATTTTAAACCCATCTCCATAAAttttttttTAAAGAATCTGCGTTATGTACACGACAccatcaacttggATATAATGTGTTCCCTTGCATTGAATGGAGATTGCTGTTTATGGAGATGGGTTgccggcaatacttctact
YBR176W	gataaatgatcTAATTTCTACTGTTGTAGATTCTATATATTTTACTTTTCGttttttttTAAAATATATAGATAAAAATCACTGCATAGGGAAAccatcaacttggAAGGAGGACTTATGGAATGAATTCCTCTCTTCAATTAACGAAAAGgccggcaatacttctact
YBR176W	gataaatgatcTAATTTCTACTGTTGTAGATACGAAAAGTAAAATATATAGttttttttTAAAATATATAGATAAAAATCACTGCATAGGGAAAAAAACccatcaacttggGGACTTATGGAATGAATTCCTCTCTTCAATTAACGAAAAGgccggcaatacttctact
YBR177C	gataaatgatcTAATTTCTACTGTTGTAGATTGTGACATCATACGACTAATttttttttTGATGTCACACAATTTTCAAACCACTTTCCTAccatcaacttggACCAAGGCAATTGCAGAATTTTTCACTAAGTTTGATGAATTAGTCGTAgccggcaatacttctact
YBR177C	gataaatgatcTAATTTCTACTGTTGTAGATGTCGTATGATGTCACACAATttttttttTGATGTCACACAATTTTCAAACCACTTTCCTATGTATTTAccatcaacttggAATTGCAGAATTTTTCACTAAGTTTGATGAATTAGTCGTAgccggcaatacttctact
YBR177C	gataaatgatcTAATTTCTACTGTTGTAGATAAAATTGTGTGACATCATACttttttttTGATGTCACACAATTTTCAAACCACTTTCCTATGTATTTccatcaacttggCAATTGCAGAATTTTTCACTAAGTTTGATGAATTAGTCGTAgccggcaatacttctact
YBR179C	gataaatgatcTAATTTCTACTGTTGTAGATCAAGAATATCTAATCGATGTttttttttTAGATATTCTTGTAAATATATGAGGTCTTTTCAAccatcaacttggCGTGGCTCAAAAATTGATGGTGGAAGAAATAAATTTAGACATCGATgccggcaatacttctact
YBR179C	gataaatgatcTAATTTCTACTGTTGTAGATGATATTCTTGTAAATATATGttttttttTAGATATTCTTGTAAATATATGAGGTCTTTTCAAATCAATATACATAccatcaacttggTTGATGGTGGAAGAAATAAATTTAGACATCGATgccggcaatacttctact
YBR180W	gataaatgatcTAATTTCTACTGTTGTAGATAGAAATAGTTTATGTTTAGCttttttttTAAGAAATAGTTTATGTTTAGCTATAAAATTTAACTTTTAGAATTTTccatcaacttggATTTTTCAAAGAAAATATACTGCCAAAGAATTTgccggcaatacttctact
YBR181C	gataaatgatcTAATTTCTACTGTTGTAGATAGTATGTCTTGGACCTGCATttttttttTAAGTATGTCTTGGACCTGCATAATTTTTATACTTTTTCCTTTTAGAccatcaacttggATCAGAAAGAGAAGAGCTTCTTCTTTGAAGGCTgccggcaatacttctact
YBR181C	gataaatgatcTAATTTCTACTGTTGTAGATAAGGCTTAAGTATGTCTTGGttttttttTAAGTATGTCTTGGACCTGCATAATTTTTATACTTTTTCCccatcaacttggGGCCGAAATCAGAAAGAGAAGAGCTTCTTCTTTGAAGGCTgccggcaatacttctact
YBR182C	gataaatgatcTAATTTCTACTGTTGTAGATATGAATCGCTTTCTAGCTACttttttttTAATGAATCGCTTTCTAGCTACTTTTTACTACAAGAAAGCATTCGCTccatcaacttggTTGAAATCCACGAGTTCGACAAACTCTCCAGATgccggcaatacttctact
YBR182C	gataaatgatcTAATTTCTACTGTTGTAGATATTAATCTGGAGAGTTTGTCttttttttTAATGAATCGCTTTCTAGCTACTTTTTccatcaacttggCCTCGGTAGCTAGTTCAACTTTGAAATCCACGAGTTCGACAAACTCTCCAGATgccggcaatacttctact
YBR182C-A	gataaatgatcTAATTTCTACTGTTGTAGATCACCACATCGTTATTGTTTTttttttttTAGCTTTTACACCACATCGTTATTGTTTTCCATTAACGCTTACGTAAATTccatcaacttggAAGAAAACTAGTGGCACTCACACTACGCACgccggcaatacttctact
YBR182C-A	gataaatgatcTAATTTCTACTGTTGTAGATCGTAAGCGTTAATGGAAAACttttttttTAGCTTTTACACCACATCGTTATTGTTTTCCATTAACGCTTACGTAAATTccatcaacttggAAGAAAACTAGTGGCACTCACACTACGCACgccggcaatacttctact
YBR182C-A	gataaatgatcTAATTTCTACTGTTGTAGATAGCTGTCAAAGAAAACTAGTttttttttTAGCTTTTACACCACATCGTTATTGTTccatcaacttggAAAAGCTTGCTCTTAAGCTGTCAAAGAAAACTAGTGGCACTCACACTACGCACgccggcaatacttctact
YBR182C-A	gataaatgatcTAATTTCTACTGTTGTAGATATGGAAAACAATAACGATGTttttttttTAGCTTTTACACCACATCGTTATTGTTTTCCATTAACGCTTAccatcaacttggAGCTGTCAAAGAAAACTAGTGGCACTCACACTACGCACgccggcaatacttctact
YBR183W	gataaatgatcTAATTTCTACTGTTGTAGATAAAAGGAGAAGTAATAATTAttttttttTAATAATTATAGCATAATATATATTCATAATGTATAGGCAccatcaacttggATACGTAGAAGATCAATCAATTGAAGTTAAAAAGGAGAAGgccggcaatacttctact
YBR183W	gataaatgatcTAATTTCTACTGTTGTAGATTGCTATAATTATTACTTCTCttttttttTAATAATTATAGCATAATATATATTCATAATGTATAccatcaacttggGCCCATACGTAGAAGATCAATCAATTGAAGTTAAAAAGGAGAAGgccggcaatacttctact
YBR184W	gataaatgatcTAATTTCTACTGTTGTAGATAAGCATCTCCCTTTCAATAGttttttttTGAAAGGGAGATGCTTCAATAACTTTTTTCATGAAAAAccatcaacttggTCAACGGAAAGATGGGTTAGAATGGGAGAGTTAATGCACTATgccggcaatacttctact
YBR184W	gataaatgatcTAATTTCTACTGTTGTAGATAAAGGGAGATGCTTCAATAAttttttttTGAAAGGGAGATGCTTCAATAACTTTTTTCATGAAAAACTATTTAATccatcaacttggAGATGGGTTAGAATGGGAGAGTTAATGCACTATgccggcaatacttctact
YBR185C	gataaatgatcTAATTTCTACTGTTGTAGATCCTTAGCTTGGAGGTAAACGttttttttTAAGGCAATATGTATATAAATGCGAAAccatcaacttggTTGCCATACACAGAATGAAAGTTAACGGTGATATATATCGTTTACCTCCAAGCgccggcaatacttctact
YBR185C	gataaatgatcTAATTTCTACTGTTGTAGATTATACATATTGCCTTAGCTTttttttttTAAGGCAATATGTATATAAATGCGAAAAGTTTTGGAACccatcaacttggAGAATGAAAGTTAACGGTGATATATATCGTTTACCTCCAAGCgccggcaatacttctact
YBR186W	gataaatgatcTAATTTCTACTGTTGTAGATCGCGCTGCGCTCAGCTTCCGttttttttTGACGGAGGAGCTTTTTCCTTTTTTTCccatcaacttggAGTTTGTTCTGGCATTAGCTATGTCAGCGCGGAAGCTGAGCGCAGCGCGGAAGgccggcaatacttctact
YBR186W	gataaatgatcTAATTTCTACTGTTGTAGATGCTATGTCAGCGCGGAAGCTttttttttTGACGGAGGAGCTTTTTCCTTTTTTTCccatcaacttggAGTTTGTTCTGGCATTAGCTATGTCAGCGCGGAAGCTGAGCGCAGCGCGGAAGgccggcaatacttctact
YBR187W	gataaatgatcTAATTTCTACTGTTGTAGATCAAACCATCTCAATCCTGAGttttttttTGAGATGGTTTGTAACCGTATTCTTCTTGGATTCccatcaacttggCATTTTCGCCTTGATGTATATATATCAAGCATTCACAACTCAGGATgccggcaatacttctact
YBR187W	gataaatgatcTAATTTCTACTGTTGTAGATAGATGGTTTGTAACCGTATTttttttttTGAGATGGTTTGTAACCGTATTCTTCTTGGATTCTCTCTTTTTTCTCccatcaacttggATGTATATATATCAAGCATTCACAACTCAGGATgccggcaatacttctact
YBR188C	gataaatgatcTAATTTCTACTGTTGTAGATTAATTATCCGATCAGCCGCTttttttttTGATCGGATAATTACAACCAATTGCGTGCGCAAGACccatcaacttggAAAGGGTATTACAGGAACCCGACCGTGACAATGATGATAGCGGCgccggcaatacttctact
YBR188C	gataaatgatcTAATTTCTACTGTTGTAGATGTTGTAATTATCCGATCAGCttttttttTGATCGGATAATTACAACCAATTGCGTGCGCAAGACTTCAccatcaacttggGGTATTACAGGAACCCGACCGTGACAATGATGATAGCGGCgccggcaatacttctact
YBR189W	gataaatgatcTAATTTCTACTGTTGTAGATGCGAATTATTTATTCTTCGTttttttttTAAATAATTCGCTGATTTCATAACTGTATAATAAccatcaacttggGGCTGAAGCTTCCGGTGAAGCTGCTGAAGAAGCCGAAGACGAAGAAgccggcaatacttctact
YBR189W	gataaatgatcTAATTTCTACTGTTGTAGATTTTATTCTTCGTCTTCGGCTttttttttTAAATAATTCGCTGATTTCATAACTGTccatcaacttggCTAGAAAGGCTGAAGCTTCCGGTGAAGCTGCTGAAGAAGCCGAAGACGAAGAAgccggcaatacttctact
YBR191W	gataaatgatcTAATTTCTACTGTTGTAGATATCTAATTTACCCGATGCTGttttttttTAATTTACCCGATGCTGGTTTTGTATCGAAAAAGATTTTCAGccatcaacttggCTCAAACTTTGGCCCCAGTTCCATACGAAACTTTCATCgccggcaatacttctact
YBR191W	gataaatgatcTAATTTCTACTGTTGTAGATGGTAAATTAGATGAAAGTTTttttttttTAATTTACCCGATGCTGGTTTTGTATCGAAAccatcaacttggAGGTAACGTTCCTCAAACTTTGGCCCCAGTTCCATACGAAACTTTCATCgccggcaatacttctact
YBR192W	gataaatgatcTAATTTCTACTGTTGTAGATAAGGCTACGATAGTAGCCTTttttttttTAGCCTTGAAATCTAAAAAACTCTAAATTccatcaacttggAACAGTATAATTATGTTTGGTACATGGGAAATTGTTATAAGGCTACTATCGgccggcaatacttctact
YBR192W	gataaatgatcTAATTTCTACTGTTGTAGATGATTTCAAGGCTACGATAGTttttttttTAGCCTTGAAATCTAAAAAACTCTAAATTCACTTTccatcaacttggATAATTATGTTTGGTACATGGGAAATTGTTATAAGGCTACTATCGgccggcaatacttctact
YBR193C	gataaatgatcTAATTTCTACTGTTGTAGATAGTAATTGAATTTTACTTCAttttttttTGAATTTTACTTCACGCTACTGATATTTTAAAACATTTTAccatcaacttggGCCCATTATTACGGGATCTACTTCAACATCATCTAGTAATgccggcaatacttctact
YBR193C	gataaatgatcTAATTTCTACTGTTGTAGATAATTTTACTTCACGCTACTGttttttttTGAATTTTACTTCACGCTACTGATATTTTAAAACATTTTATTGTTACccatcaacttggATTACGGGATCTACTTCAACATCATCTAGTAATgccggcaatacttctact
YBR194W	gataaatgatcTAATTTCTACTGTTGTAGATAACTTTCACTTTGGTATTTTttttttttTGAAAGTTCAAAGGTAATAAATGAGCAACCccatcaacttggCTGAAGTTCAAGCCAGACTGGGAAACCTCGAGAATATCAAAATACCAAAGgccggcaatacttctact
YBR194W	gataaatgatcTAATTTCTACTGTTGTAGATCCTTTGAACTTTCACTTTGGttttttttTGAAAGTTCAAAGGTAATAAATGAGCAACCACTTTCccatcaacttggTTCAAGCCAGACTGGGAAACCTCGAGAATATCAAAATACCAAAGgccggcaatacttctact
YBR195C	gataaatgatcTAATTTCTACTGTTGTAGATAAGGAACGTTTAGGTCACGAttttttttTGACCTAAACGTTCCTTGAAGCCAGGCATGCTAATGGCTccatcaacttggTTCACATATGGAAACCTGCAGGAAACCTTGTTGGACATTCGgccggcaatacttctact
YBR195C	gataaatgatcTAATTTCTACTGTTGTAGATGTGACCTAAACGTTCCTTGAttttttttTGACCTAAACGTTCCTTGAAGCCAGGCATGCTAATGGCTCCTGTccatcaacttggATATGGAAACCTGCAGGAAACCTTGTTGGACATTCGgccggcaatacttctact
YBR195C	gataaatgatcTAATTTCTACTGTTGTAGATGGTCACGAATGTCCAACAAGttttttttTGACCTAAACGTTCCTTGAAGCCAGGCccatcaacttggATGATAATTCAGTTCACATATGGAAACCTGCAGGAAACCTTGTTGGACATTCGgccggcaatacttctact
YBR196C	gataaatgatcTAATTTCTACTGTTGTAGATAAGGAATGGATGTGAACAAAttttttttTGAACAAATCGCTCTTAAATATATACCTAAAGAACATTAAccatcaacttggTTCTACCAACGGTTTAATCAATCAATTCAAGGAATGGATGgccggcaatacttctact
YBR196C	gataaatgatcTAATTTCTACTGTTGTAGATAGAGCGATTTGTTCACATCCttttttttTGAACAAATCGCTCTTAAATATATACCTAAAGAACATccatcaacttggTGCTTCTACCAACGGTTTAATCAATCAATTCAAGGAATGGATGgccggcaatacttctact
YBR196C-A	gataaatgatcTAATTTCTACTGTTGTAGATTCATATCTTAAAAAGGTCCTttttttttTAAAAAGGTCCTTTCTTCATAATCAATGCTTTCTTTTACTccatcaacttggGTTTCGTCCCATTTTTCCTTTTCTCATTGTTCTCATATCTgccggcaatacttctact
YBR196C-A	gataaatgatcTAATTTCTACTGTTGTAGATAAAAGGTCCTTTCTTCATAAttttttttTAAAAAGGTCCTTTCTTCATAATCAATGCTTTCTTTTACTTAATATTccatcaacttggCCCATTTTTCCTTTTCTCATTGTTCTCATATCTgccggcaatacttctact
YBR196C-B	gataaatgatcTAATTTCTACTGTTGTAGATGAGGCGAGTAAGACTTTGGCttttttttTAAGACTTTGGCCCCGCTGCGGAAGCAAAGAGAATTTTGCccatcaacttggTTTATTCTCAGCACTTGTCCTACGTGGGGTTAGAGGCGAGgccggcaatacttctact
YBR197C	gataaatgatcTAATTTCTACTGTTGTAGATACCGATGCTGATGACATGTAttttttttTGATGACATGTATGGGTTGAAAATATTTAGAGGATGCTAAccatcaacttggGAGCCAAGTTGTCGATACTATTAAAGATGTTCACCGATGCgccggcaatacttctact
YBR197C	gataaatgatcTAATTTCTACTGTTGTAGATAACCCATACATGTCATCAGCttttttttTGATGACATGTATGGGTTGAAAATATTTAGAGGATGCTAAccatcaacttggGAGCCAAGTTGTCGATACTATTAAAGATGTTCACCGATGCgccggcaatacttctact
YBR198C	gataaatgatcTAATTTCTACTGTTGTAGATAGGCCATAATTCACACTGAAttttttttTAATTCACACTGAAAAAAATAACAGCATGGAAGTGATATGccatcaacttggCAGAAGCAATTTAGCCCTTGCAGGAGGTGCTTTCAGGCCAgccggcaatacttctact
YBR198C	gataaatgatcTAATTTCTACTGTTGTAGATAGTGTGAATTATGGCCTGAAttttttttTAATTCACACTGAAAAAAATAACAGCATGGAAGccatcaacttggAGTTCAGCAGAAGCAATTTAGCCCTTGCAGGAGGTGCTTTCAGGCCAgccggcaatacttctact
YBR199W	gataaatgatcTAATTTCTACTGTTGTAGATAAGACATTAGCTTTGAGAATttttttttTGAAGACATTAGCTTTGAGAATTTGTGCCGCTGCTTTCGAGAACGGCccatcaacttggCACTCTATGTCTGAGGAAGAGTTAGAAATGTATgccggcaatacttctact
YBR199W	gataaatgatcTAATTTCTACTGTTGTAGATTCAAAGCTAATGTCTTCAATttttttttTGAAGACATTAGCTTTGAGAATTTGTGCCGCTGCTTTCGAccatcaacttggGATAAGACACTCTATGTCTGAGGAAGAGTTAGAAATGTATgccggcaatacttctact
YBR200W	gataaatgatcTAATTTCTACTGTTGTAGATACGATATTTGAATCTAGTGTttttttttTGAATCTAGTGTTAGAAGACGAAGCATTTTTCTTCTTTACccatcaacttggCATAATCCAAGCCAAACTGAAAATTTCCGTTCACGATATTgccggcaatacttctact
YBR200W	gataaatgatcTAATTTCTACTGTTGTAGATAATCTAGTGTTAGAAGACGAttttttttTGAATCTAGTGTTAGAAGACGAAGCATTTTTCTTCTTTACTTGGCAGccatcaacttggCAAGCCAAACTGAAAATTTCCGTTCACGATATTgccggcaatacttctact
YBR200W	gataaatgatcTAATTTCTACTGTTGTAGATTAACACTAGATTCAAATATCttttttttTGAATCTAGTGTTAGAAGACGAAGCATTTTTCTTCTccatcaacttggGTAACATAATCCAAGCCAAACTGAAAATTTCCGTTCACGATATTgccggcaatacttctact
YBR200W-A	gataaatgatcTAATTTCTACTGTTGTAGATTCATTTTAGCCTGTCCTATCttttttttTAAAATGATAATCACTATTAATCAAGCAGAccatcaacttggACCGCAGCCCAAAGATACTTTCTCTTTATTTTATTAGCGATAGGACAGGCgccggcaatacttctact
YBR200W-A	gataaatgatcTAATTTCTACTGTTGTAGATATAGTGATTATCATTTTAGCttttttttTAAAATGATAATCACTATTAATCAAGCAGAAAGTAATTGAccatcaacttggAAAGATACTTTCTCTTTATTTTATTAGCGATAGGACAGGCgccggcaatacttctact
YBR201C-A	gataaatgatcTAATTTCTACTGTTGTAGATGAGTCTTTCGAAAATATGGGttttttttTAGAGTCTTTCGAAAATATGGGTTATCATTAGGGAGAAAATTACCGAccatcaacttggGAATTTTGTTCTCAACGATCATACACCAGGTTTgccggcaatacttctact
YBR201C-A	gataaatgatcTAATTTCTACTGTTGTAGATGAAAGACTCTAAAACCTGGTttttttttTAGAGTCTTTCGAAAATATGGGTTATCATTAGGccatcaacttggACTACTACAAGGACGAATTTTGTTCTCAACGATCATACACCAGGTTTgccggcaatacttctact
YBR201W	gataaatgatcTAATTTCTACTGTTGTAGATGCAACACTGAAACACCCTAAttttttttTAAAGGAAAGGCCGTTTTTATTTACCAAAAACCAATAACAccatcaacttggTAAATCTCCGTACGACTGGTTCCGCAACACTGAAACACCCgccggcaatacttctact
YBR201W	gataaatgatcTAATTTCTACTGTTGTAGATGTACGACTGGTTCCGCAACAttttttttTAAAGGAAAGGCCGTTTTTATTTACCAccatcaacttggGCATCGATTTGTGTAAATCTCCGTACGACTGGTTCCGCAACACTGAAACACCCgccggcaatacttctact
YBR201W	gataaatgatcTAATTTCTACTGTTGTAGATCTTTAGGGTGTTTCAGTGTTttttttttTAAAGGAAAGGCCGTTTTTATTTACCAccatcaacttggGCATCGATTTGTGTAAATCTCCGTACGACTGGTTCCGCAACACTGAAACACCCgccggcaatacttctact
YBR201W	gataaatgatcTAATTTCTACTGTTGTAGATGGGTGTTTCAGTGTTGCGGAttttttttTAAAGGAAAGGCCGTTTTTATTTACCAccatcaacttggGCATCGATTTGTGTAAATCTCCGTACGACTGGTTCCGCAACACTGAAACACCCgccggcaatacttctact
YBR201W	gataaatgatcTAATTTCTACTGTTGTAGATGTAAATAAAAACGGCCTTTCttttttttTAAAGGAAAGGCCGTTTTTATTTACCAAAAACCAATAACAccatcaacttggTAAATCTCCGTACGACTGGTTCCGCAACACTGAAACACCCgccggcaatacttctact
YBR202W	gataaatgatcTAATTTCTACTGTTGTAGATAAAGTTCTAAAAAAAAAAGCttttttttTGAAAGTTCTAAAAAAAAAAGCAACAGGGCCTTCATTCTTTATTCTTccatcaacttggGCCCAAGATTCTGATATCGATCTACAAGACGCTgccggcaatacttctact
YBR202W	gataaatgatcTAATTTCTACTGTTGTAGATGAACTTTCAAGCGTCTTGTAttttttttTGAAAGTTCTAAAAAAAAAAGCAACAGGGCCccatcaacttggTTCCGCTAATGTGAGCGCCCAAGATTCTGATATCGATCTACAAGACGCTgccggcaatacttctact
YBR203W	gataaatgatcTAATTTCTACTGTTGTAGATTATAACGACTGCTCTCTTTTttttttttTAACGACTGCTCTCTTTTAACAGCATACGTTCTGTTAATTTATccatcaacttggTGTTGGCGAAAATAACTACTATGCTGAAAGCATCATAgccggcaatacttctact
YBR203W	gataaatgatcTAATTTCTACTGTTGTAGATAAAGAGAGCAGTCGTTATATttttttttTAACGACTGCTCTCTTTTAACAGCATACGTTCTGTTAATccatcaacttggGAAATGTTGGCGAAAATAACTACTATGCTGAAAGCATCATAgccggcaatacttctact
YBR204C	gataaatgatcTAATTTCTACTGTTGTAGATTAGAAGGTTTTCTAGATTTCttttttttTAGAAGGTTTTCTAGATTTCACATTGCGTAACTAGATTTTCGTGCccatcaacttggACTTTCAACGAGAGGTGATTGATAATTCCAAATTGgccggcaatacttctact
YBR204C	gataaatgatcTAATTTCTACTGTTGTAGATCAAATTGTAGAAGGTTTTCTttttttttTAGAAGGTTTTCTAGATTTCACATTGCGTAACTAGATTTTccatcaacttggTGAAAACTTTCAACGAGAGGTGATTGATAATTCCAAATTGgccggcaatacttctact
YBR205W	gataaatgatcTAATTTCTACTGTTGTAGATCACCAGGAATTTAAAAACCAttttttttTAAAAACCAAACTACAAATAGCGCCTGCTCCGTCAAAACAccatcaacttggGTACTTTTCAGCAGGAAATTACAAGCTTCCACCAGGAATTgccggcaatacttctact
YBR205W	gataaatgatcTAATTTCTACTGTTGTAGATAAAACCAAACTACAAATAGCttttttttTAAAAACCAAACTACAAATAGCGCCTGCTCCGTCAAAACAGGTGCTAccatcaacttggTCAGCAGGAAATTACAAGCTTCCACCAGGAATTgccggcaatacttctact
YBR207W	gataaatgatcTAATTTCTACTGTTGTAGATAGAACATAACAAACACACGTttttttttTGAGAACATAACAAACACACGTAATAATTTTAAGCTTCTTTTCATACccatcaacttggCCCCTAATAATTGATAGCAGTGGTTCAGCAAATgccggcaatacttctact
YBR207W	gataaatgatcTAATTTCTACTGTTGTAGATTCAATTTGCTGAACCACTGCttttttttTGAGAACATAACAAACACACGTAATAAccatcaacttggGGTCCAAAGATAGTTCTGTGCCCCTAATAATTGATAGCAGTGGTTCAGCAAATgccggcaatacttctact
YBR207W	gataaatgatcTAATTTCTACTGTTGTAGATTGTTCTCAATTTGCTGAACCttttttttTGAGAACATAACAAACACACGTAATAATTTccatcaacttggCCAAAGATAGTTCTGTGCCCCTAATAATTGATAGCAGTGGTTCAGCAAATgccggcaatacttctact
YBR208C	gataaatgatcTAATTTCTACTGTTGTAGATTAGAGACATTGGCATGAATTttttttttTGAATTACCTTTTGTTGGCATCTAAAATCAAAGGAGCACTccatcaacttggTGATTCTGGTGACATAGTGGCCGTCATAGAGACATTGGCAgccggcaatacttctact
YBR208C	gataaatgatcTAATTTCTACTGTTGTAGATGCATGAATTACCTTTTGTTGttttttttTGAATTACCTTTTGTTGGCATCTAAAATCAAAGGAGCACTCAccatcaacttggATTCTGGTGACATAGTGGCCGTCATAGAGACATTGGCAgccggcaatacttctact
YBR210W	gataaatgatcTAATTTCTACTGTTGTAGATTCGCTATTAGCTTATCAAATttttttttTAATAGCGACAACAGGAAAAAAAAAGAGAGAccatcaacttggCTACAGAATGGTCACAGCGTTACTTGAAAATGATGCAAATTTGATAAGCgccggcaatacttctact
YBR210W	gataaatgatcTAATTTCTACTGTTGTAGATCTGTTGTCGCTATTAGCTTAttttttttTAATAGCGACAACAGGAAAAAAAAAGAGAGATTTGTGccatcaacttggAATGGTCACAGCGTTACTTGAAAATGATGCAAATTTGATAAGCgccggcaatacttctact
YBR211C	gataaatgatcTAATTTCTACTGTTGTAGATAACCAATTCCCTATAGACTTttttttttTAGGGAATTGGTTCAAAAGATGTATATATATATATccatcaacttggAATAAAATTAATGAAAATCTTTCTAACGAATTACAACCAAGTCTAgccggcaatacttctact
YBR212W	gataaatgatcTAATTTCTACTGTTGTAGATTCTTTTGTAATCAATGTAGAttttttttTGATTACAAAAGACAAAAAAAGAAAATTTTAATCTccatcaacttggCCTAATAGGAACAATGTTCCGCCAATTCATCCTTCTCTTCTACATgccggcaatacttctact
YBR212W	gataaatgatcTAATTTCTACTGTTGTAGATATTACAAAAGACAAAAAAAGttttttttTGATTACAAAAGACAAAAAAAGAAAATTTTAATCTTGTCCGCAGTTTccatcaacttggAATGTTCCGCCAATTCATCCTTCTCTTCTACATgccggcaatacttctact
YBR212W	gataaatgatcTAATTTCTACTGTTGTAGATTAATCAATGTAGAAGAGAAGttttttttTGATTACAAAAGACAAAAAAAGAAAATTccatcaacttggCAAGCATCCTAATAGGAACAATGTTCCGCCAATTCATCCTTCTCTTCTACATgccggcaatacttctact
YBR212W	gataaatgatcTAATTTCTACTGTTGTAGATTACATTGATTACAAAAGACAttttttttTGATTACAAAAGACAAAAAAAGAAAATTTTAATCTTGTCCccatcaacttggTAGGAACAATGTTCCGCCAATTCATCCTTCTCTTCTACATgccggcaatacttctact
YBR213W	gataaatgatcTAATTTCTACTGTTGTAGATCTCAAGACGAGCAGTACTCGttttttttTGAGCGACAGGGCCTCCTCTTTTAAGGccatcaacttggGTTCCTTGCAGTTCCCTCCCAGAGAACGGTTGCTTAGCGAGTACTGCTCGTCTgccggcaatacttctact
YBR213W	gataaatgatcTAATTTCTACTGTTGTAGATAGCGACAGGGCCTCCTCTTTttttttttTGAGCGACAGGGCCTCCTCTTTTAAGGGGCGCGTCCTTTCTATTGTGccatcaacttggAGAGAACGGTTGCTTAGCGAGTACTGCTCGTCTgccggcaatacttctact
YBR214W	gataaatgatcTAATTTCTACTGTTGTAGATCAGCGTTGTCTTTTCCCGCTttttttttTGAGGCTTGCAGCGTTGTCTTTTCCCGCTGTTTCCCTCTCCCTCAAAAAAccatcaacttggGCAAGAAGACAGAGAGGCAGTATCGCCATGgccggcaatacttctact
YBR214W	gataaatgatcTAATTTCTACTGTTGTAGATAGGGAGAGGGAAACAGCGGGttttttttTGAGGCTTGCAGCGTTGTCTTTTCCCGCTGTTTCCCTCTCCCTCAAAAAAccatcaacttggGCAAGAAGACAGAGAGGCAGTATCGCCATGgccggcaatacttctact
YBR215W	gataaatgatcTAATTTCTACTGTTGTAGATGACACAATGCTTATTTATTTttttttttTAAGCATTGTGTCAGAGATTTTCCAAAATCCCTGAccatcaacttggGAGCGTGCAAATGGTACCATGAAAAGAGGTGGTGTTAAAAATAAAgccggcaatacttctact
YBR215W	gataaatgatcTAATTTCTACTGTTGTAGATAAAATAAATAAGCATTGTGTttttttttTAAGCATTGTGTCAGAGATTTTCCAAAATCCCTGAACGACccatcaacttggTGCAAATGGTACCATGAAAAGAGGTGGTGTTAAAAATAAAgccggcaatacttctact
YBR216C	gataaatgatcTAATTTCTACTGTTGTAGATCTGGTATAAAATGAAGTTCTttttttttTGAAGTTCTTATCTATTTCATTTCCACCAAGATATTGAACccatcaacttggTAAAAACGAATCTCTAAATGACTATTTTACTGGTATAAAAgccggcaatacttctact
YBR217W	gataaatgatcTAATTTCTACTGTTGTAGATAATACCCGGGCGCTGGAATGttttttttTAAATACCCGGGCGCTGGAATGGTCTAAGAAGAAAACCTACAGTCGAccatcaacttggATTGTAAGTTATTGTGCATCCGTAGCGTTTGGTgccggcaatacttctact
YBR217W	gataaatgatcTAATTTCTACTGTTGTAGATCAGCGCCCGGGTATTTAACCttttttttTAAATACCCGGGCGCTGGAATGGTCTAAGAAGAAAACCTccatcaacttggATGAGCTTATTGTAAGTTATTGTGCATCCGTAGCGTTTGGTgccggcaatacttctact
YBR218C	gataaatgatcTAATTTCTACTGTTGTAGATCTCGTTAATTATATTTTATGttttttttTAATTTTTACTCGTTAATTATATTTTATGACATCTGAAAATACTAGCTGTccatcaacttggGAAGAAACCCTACCCCCATCCCAAAAAAAGgccggcaatacttctact
YBR218C	gataaatgatcTAATTTCTACTGTTGTAGATTCCTAGAAGAAGAAACCCTAttttttttTAATTTTTACTCGTTAATTATATTTTAccatcaacttggCAGATTTGTTGGTTGTCCTAGAAGAAGAAACCCTACCCCCATCCCAAAAAAAGgccggcaatacttctact
YBR218C	gataaatgatcTAATTTCTACTGTTGTAGATAGATGTCATAAAATATAATTttttttttTAATTTTTACTCGTTAATTATATTTTATGACATCTGAAAATACTccatcaacttggCTAGAAGAAGAAACCCTACCCCCATCCCAAAAAAAGgccggcaatacttctact
YBR219C	gataaatgatcTAATTTCTACTGTTGTAGATAGTAAGAAGTACTCCCCATCttttttttTAAGTAAGAAGTACTCCCCATCGGATATTTCCTATTGTGTTTCTGTGccatcaacttggTATTATAAGAGTCAGAATTGGCGCAGGGAGTGTgccggcaatacttctact
YBR219C	gataaatgatcTAATTTCTACTGTTGTAGATCTTAACACTCCCTGCGCCAAttttttttTAAGTAAGAAGTACTCCCCATCGGATAccatcaacttggCAGTTACGTCTCGAGCTATTTATTATAAGAGTCAGAATTGGCGCAGGGAGTGTgccggcaatacttctact
YBR220C	gataaatgatcTAATTTCTACTGTTGTAGATTTTGAGGGGTCGTTACGTACttttttttTAACGACCCCTCAAACAAGAATTGTACGACATTACGTccatcaacttggCCTCCATTTACAAAGTCTGCCAATCAGTTCCTGGAGATGTACGgccggcaatacttctact
YBR220C	gataaatgatcTAATTTCTACTGTTGTAGATAGGGGTCGTTACGTACATCTttttttttTAACGACCCCTCAAACAAGAATTGTACGACATTccatcaacttggAAATCCTCCATTTACAAAGTCTGCCAATCAGTTCCTGGAGATGTACGgccggcaatacttctact
YBR221C	gataaatgatcTAATTTCTACTGTTGTAGATGATTGAAGTTTATTTATTCAttttttttTAAATAAACTTCAATCCAATAGGAAGGAGAGAAAGAAGccatcaacttggCCAACCATCGTTAAAGCTGTCAAAGAAGTCTTGTCAATTGAAgccggcaatacttctact
YBR221C	gataaatgatcTAATTTCTACTGTTGTAGATTTTATTCAATTGACAAGACTttttttttTAAATAAACTTCAATCCAATAGGAAGGccatcaacttggTCCCTGATACTCCAACCATCGTTAAAGCTGTCAAAGAAGTCTTGTCAATTGAAgccggcaatacttctact
YBR221C	gataaatgatcTAATTTCTACTGTTGTAGATAAGTTTATTTATTCAATTGAttttttttTAAATAAACTTCAATCCAATAGGAAGGAGAGAAccatcaacttggATACTCCAACCATCGTTAAAGCTGTCAAAGAAGTCTTGTCAATTGAAgccggcaatacttctact
YBR221C	gataaatgatcTAATTTCTACTGTTGTAGATAATAAATAAACTTCAATCCAttttttttTAAATAAACTTCAATCCAATAGGAAGGAGAGAAAGAAGGAGATccatcaacttggCATCGTTAAAGCTGTCAAAGAAGTCTTGTCAATTGAAgccggcaatacttctact
YBR221W-A	gataaatgatcTAATTTCTACTGTTGTAGATGATAGATAAAATACATAAGTttttttttTAAAATACATAAGTATTGGCGTATATAAACGGGTGCCAGAccatcaacttggCAGCTTAGGCATGATAAATACTGTGGTTTCATTAGATAGAgccggcaatacttctact
YBR221W-A	gataaatgatcTAATTTCTACTGTTGTAGATTGTATTTTATCTATCTAATGttttttttTAAAATACATAAGTATTGGCGTATATAAACGccatcaacttggAAAAAGAATCAGCTTAGGCATGATAAATACTGTGGTTTCATTAGATAGAgccggcaatacttctact
YBR222C	gataaatgatcTAATTTCTACTGTTGTAGATTAGGCAGTATCCTGTACAATttttttttTAGGCAGTATCCTGTACAATTTTATGCTCTCTGAAAGCTTCTATCccatcaacttggCTTTTGCTAAGAGCAGCAGAAATAAGAGTAAGTTGgccggcaatacttctact
YBR222C	gataaatgatcTAATTTCTACTGTTGTAGATTACAGGATACTGCCTACAACttttttttTAGGCAGTATCCTGTACAATTTTATGCTCTCTGAAAGCccatcaacttggGCAGAAACTTTTGCTAAGAGCAGCAGAAATAAGAGTAAGTTGgccggcaatacttctact
YBR223C	gataaatgatcTAATTTCTACTGTTGTAGATCTTGTTAGTCGTTCTCATGAttttttttTAACAAGTAAGAGCGCGATGTTGCTGTCCccatcaacttggTACGACTTAGCTGAGGACGAGTGCTTTTGCCTTGCTCGTCATGAGAACGACgccggcaatacttctact
YBR223C	gataaatgatcTAATTTCTACTGTTGTAGATCGCTCTTACTTGTTAGTCGTttttttttTAACAAGTAAGAGCGCGATGTTGCTGTCCACTTAGGCccatcaacttggAGCTGAGGACGAGTGCTTTTGCCTTGCTCGTCATGAGAACGACgccggcaatacttctact
YBR225W	gataaatgatcTAATTTCTACTGTTGTAGATGAACGGCGGCACAATTATTTttttttttTAATTGTGCCGCCGTTCCAATTTTTTTTTAAATTGTTCAccatcaacttggTGTATGTGGTGGCGCAAAAGCCAAAGCTGCCATATACCAAAgccggcaatacttctact
YBR227C	gataaatgatcTAATTTCTACTGTTGTAGATACATAAAAAAAAATGAATGGttttttttTAAAAAAAAATGAATGGTATAGAATATATAAATATAGATGTAccatcaacttggACATTCATACCCCAACAATTCCCAAGAGAAGCTTAACAgccggcaatacttctact
YBR228W	gataaatgatcTAATTTCTACTGTTGTAGATGCTCACGGGAAGTAGGGCCTttttttttTAGGGCCTGACACAATTTTCGGTTCTTTTTTTTCTATAGAccatcaacttggAGTCAAGTTTTCGACAAGAATGAAGTTAGCTCACGGGAAGgccggcaatacttctact
YBR228W	gataaatgatcTAATTTCTACTGTTGTAGATTGTCAGGCCCTACTTCCCGTttttttttTAGGGCCTGACACAATTTTCGGTTCTTTTTTTTCccatcaacttggGACCCTAGTCAAGTTTTCGACAAGAATGAAGTTAGCTCACGGGAAGgccggcaatacttctact
YBR229C	gataaatgatcTAATTTCTACTGTTGTAGATAGGGAAAAAAACGAAGTGATttttttttTGAGGGAAAAAAACGAAGTGATATCTTTACATCTTTTTAGCTCTTTCccatcaacttggCTTGACATAACTGAAGATTGGGAAGTTATTTTTgccggcaatacttctact
YBR229C	gataaatgatcTAATTTCTACTGTTGTAGATCCTCAAAAAATAACTTCCCAttttttttTGAGGGAAAAAAACGAAGTGATATCTTccatcaacttggTCACCATTCTTAACCTATCGCTTGACATAACTGAAGATTGGGAAGTTATTTTTgccggcaatacttctact
YBR230C	gataaatgatcTAATTTCTACTGTTGTAGATAATAGTATGTTATTATTTCTttttttttTAATAACATACTATTTAATAACATCCTTTCACACACTccatcaacttggCGGTATAATTTCAAAGAAATACTACTCCAGATACGACAAGAAAgccggcaatacttctact
YBR230W-A	gataaatgatcTAATTTCTACTGTTGTAGATGTGCACACACATACATATATttttttttTAGTGCACACACATACATATATTTTATATACTTACATATTTGGTTGCccatcaacttggTCACAACGGGTCAAGAAAGAGTATGCCGCCAATgccggcaatacttctact
YBR231C	gataaatgatcTAATTTCTACTGTTGTAGATTAGACAAATATTACATGTATttttttttTAGACAAATATTACATGTATTAAATAACATGCTTTTCTGCTCAAAccatcaacttggTTGCTCAGCAGTTGCAGCAGGATAGCGAAGCTTCAgccggcaatacttctact
YBR231C	gataaatgatcTAATTTCTACTGTTGTAGATATAGACAAATATTACATGTAttttttttTAGACAAATATTACATGTATTAAATAACATGCTTTTCTGCTCAAccatcaacttggCTTGCTCAGCAGTTGCAGCAGGATAGCGAAGCTTCAgccggcaatacttctact
YBR233W	gataaatgatcTAATTTCTACTGTTGTAGATACTAGCAGTATATTTAGAGGttttttttTAAATATACTGCTAGTCAATAAAAACACATAGAAAATAccatcaacttggATTGATAGATCAAATGCTGAACGTAAAAGAAGGTCGCCCCTCgccggcaatacttctact
YBR233W	gataaatgatcTAATTTCTACTGTTGTAGATAAATATACTGCTAGTCAATAttttttttTAAATATACTGCTAGTCAATAAAAACACATAGAAAATAAAAATACAccatcaacttggATCAAATGCTGAACGTAAAAGAAGGTCGCCCCTCgccggcaatacttctact
YBR233W-A	gataaatgatcTAATTTCTACTGTTGTAGATTAAATAATGGTTTGGTGCAAttttttttTAATGGTTTGGTGCAAGAAATTGATTCTGATGCTTTATTTTccatcaacttggAGAAAGCAAGAACAGGAGTCTTTGGGTAGCAATTCTAAAgccggcaatacttctact
YBR233W-A	gataaatgatcTAATTTCTACTGTTGTAGATCACCAAACCATTATTTAGAAttttttttTAATGGTTTGGTGCAAGAAATTGATTCTGATGCTTccatcaacttggTTGCAAAGAAAGCAAGAACAGGAGTCTTTGGGTAGCAATTCTAAAgccggcaatacttctact
YBR234C	gataaatgatcTAATTTCTACTGTTGTAGATTACAATTTAAATATACATACttttttttTAAATATACATACGTATATATATATATTGTTATGTGTATTccatcaacttggTTCCTGTGGGTTAGACGGTAAGATCGTCATTTATACAATTgccggcaatacttctact
YBR235W	gataaatgatcTAATTTCTACTGTTGTAGATTAGAATAACACATATATCGTttttttttTAGAATAACACATATATCGTTATGCATTTCCCCAGAACTTATTTAccatcaacttggTCAATTCGCAAACCATGACAGTAACTACTGCATTAgccggcaatacttctact
YBR236C	gataaatgatcTAATTTCTACTGTTGTAGATTAGTAGGGTTATTGTTTCTAttttttttTGAAATAAAAATGAATAGAAACAATAACCCTACTATAAAGCATCccatcaacttggAAACAGTATATCGAACCGGAAAGCGTAAAGCCCAACgccggcaatacttctact
YBR236C	gataaatgatcTAATTTCTACTGTTGTAGATGTTGGGCTTTACGCTTTCCGttttttttTGAAATAAAAATGAATAGAAACAATAAccatcaacttggTTGCATTCCGTAAGGTAAAACAGTATATCGAACCGGAAAGCGTAAAGCCCAACgccggcaatacttctact
YBR236C	gataaatgatcTAATTTCTACTGTTGTAGATAACCGGAAAGCGTAAAGCCCttttttttTGAAATAAAAATGAATAGAAACAATAACCCTACTAccatcaacttggCGTAAGGTAAAACAGTATATCGAACCGGAAAGCGTAAAGCCCAACgccggcaatacttctact
YBR236C	gataaatgatcTAATTTCTACTGTTGTAGATGGCTTTACGCTTTCCGGTTCttttttttTGAAATAAAAATGAATAGAAACAATAAccatcaacttggTTGCATTCCGTAAGGTAAAACAGTATATCGAACCGGAAAGCGTAAAGCCCAACgccggcaatacttctact
YBR236C	gataaatgatcTAATTTCTACTGTTGTAGATTTTCAGTTGGGCTTTACGCTttttttttTGAAATAAAAATGAATAGAAACAATAAccatcaacttggTTGCATTCCGTAAGGTAAAACAGTATATCGAACCGGAAAGCGTAAAGCCCAACgccggcaatacttctact
YBR237W	gataaatgatcTAATTTCTACTGTTGTAGATTAAAAACTAGTATTTAGTACttttttttTAGTTTTTAGAATTTAACTCACTCGTGGTGCccatcaacttggAGAGGGGGTCGTAAAGGCTGCAAGCTTGTCTTTGAAGAGTACTAAATACgccggcaatacttctact
YBR237W	gataaatgatcTAATTTCTACTGTTGTAGATAATTCTAAAAACTAGTATTTttttttttTAGTTTTTAGAATTTAACTCACTCGTGGTGCTATATccatcaacttggGGGTCGTAAAGGCTGCAAGCTTGTCTTTGAAGAGTACTAAATACgccggcaatacttctact
YBR238C	gataaatgatcTAATTTCTACTGTTGTAGATAAGTTAATATCCTTCACTTTttttttttTAAAGTTAATATCCTTCACTTTTCACCTTCTTTCTCTACAGAACAAAccatcaacttggCCTGAATTACATAATTTGAAGCCAACGTGTGTTgccggcaatacttctact
YBR238C	gataaatgatcTAATTTCTACTGTTGTAGATACTTTAAACACACGTTGGCTttttttttTAAAGTTAATATCCTTCACTTTTCACCTccatcaacttggCGTTAACGATATTCCTATTCCTGAATTACATAATTTGAAGCCAACGTGTGTTgccggcaatacttctact
YBR239C	gataaatgatcTAATTTCTACTGTTGTAGATTATAATACGAGGTAGTAAAAttttttttTGACTTTTTTTTTCTTTTTTTCTCATTTTACTACCTCGTATTATATAATAccatcaacttggATCTTGGGTAACTTCATGCCCATACTCAATgccggcaatacttctact
YBR239C	gataaatgatcTAATTTCTACTGTTGTAGATGGTAACTTCATGCCCATACTttttttttTGACTTTTTTTTTCTTTTTTTCTCATTTTACTACccatcaacttggTGGTTTGCCCCTCATGATCTTGGGTAACTTCATGCCCATACTCAATgccggcaatacttctact
YBR239C	gataaatgatcTAATTTCTACTGTTGTAGATAGTATGGGCATGAAGTTACCttttttttTGACTTTTTTTTTCTTTTTTTCTCATTccatcaacttggATGTCTCTGGTTTGCCCCTCATGATCTTGGGTAACTTCATGCCCATACTCAATgccggcaatacttctact
YBR239C	gataaatgatcTAATTTCTACTGTTGTAGATATGCCCATACTCAATTGACTttttttttTGACTTTTTTTTTCTTTTTTTCTCATTTTACTACCTCGTAccatcaacttggGCCCCTCATGATCTTGGGTAACTTCATGCCCATACTCAATgccggcaatacttctact
YBR240C	gataaatgatcTAATTTCTACTGTTGTAGATAAATGAGTGAAGGGAAGGCTttttttttTAGGCTTATTGAGCCTTCCCTTCACTCATTTCAAGAAAAAccatcaacttggTAATCAACAATTTTACAAGGATGTATATGCCATGCAGGACgccggcaatacttctact
YBR240C	gataaatgatcTAATTTCTACTGTTGTAGATAGCCTTCCCTTCACTCATTTttttttttTAGGCTTATTGAGCCTTCCCTTCACTCATTTCAAGAAAAAAAAAGCCAAAccatcaacttggTTTTACAAGGATGTATATGCCATGCAGGACgccggcaatacttctact
YBR241C	gataaatgatcTAATTTCTACTGTTGTAGATGGCTGGCTACTGATCTGTAGttttttttTGATCTGTAGCCAGTCATATATACCTAAGCAACTATTTTTccatcaacttggAAAGGGCAAGACTACATACAGCGAGGTTTGGGCTGGCTACgccggcaatacttctact
YBR242W	gataaatgatcTAATTTCTACTGTTGTAGATTGATAATTATTTAGTTATCGttttttttTAATTATCATAAATACCAACTTTTGCGTCATccatcaacttggCGTGCAGCGCCAAAAATACTTCGCCGATTTGACTCAATCGATAACTAAAgccggcaatacttctact
YBR242W	gataaatgatcTAATTTCTACTGTTGTAGATGTATTTATGATAATTATTTAttttttttTAATTATCATAAATACCAACTTTTGCGTCATAAAAGTAccatcaacttggCGCCAAAAATACTTCGCCGATTTGACTCAATCGATAACTAAAgccggcaatacttctact
YBR243C	gataaatgatcTAATTTCTACTGTTGTAGATAAGATTATGTATTGGTAGTTttttttttTGAAGATTATGTATTGGTAGTTACTTTGTACTTTTATGACGCAAAAGccatcaacttggATCTTTGGCCACGACAACCTATGGACAGTACGTgccggcaatacttctact
YBR244W	gataaatgatcTAATTTCTACTGTTGTAGATTAGACAAAGATATCATTTACttttttttTGATATCTTTGTCTATAATCAAGCAATTATCCGGAACccatcaacttggACCATCGTCCTTGGACCAAGAAATCCAAAGCCTGTTAAGTAAAgccggcaatacttctact
YBR244W	gataaatgatcTAATTTCTACTGTTGTAGATATTATAGACAAAGATATCATttttttttTGATATCTTTGTCTATAATCAAGCAATTATCCGGAACAATccatcaacttggATCGTCCTTGGACCAAGAAATCCAAAGCCTGTTAAGTAAAgccggcaatacttctact
YBR245C	gataaatgatcTAATTTCTACTGTTGTAGATATGAGTGGTTTCGTTTTCCGttttttttTAAACCTTCTTTTTTTATATTTCGATTccatcaacttggTTGGAACTGAACAGTTGGTAGCAGAGAAAATTCCGGAAAACGAAACCACTCATgccggcaatacttctact
YBR245C	gataaatgatcTAATTTCTACTGTTGTAGATCGGAAAACGAAACCACTCATttttttttTAAACCTTCTTTTTTTATATTTCGATTTTTTTTAATATccatcaacttggCAGTTGGTAGCAGAGAAAATTCCGGAAAACGAAACCACTCATgccggcaatacttctact
YBR246W	gataaatgatcTAATTTCTACTGTTGTAGATGAAAAAAAAATTCAGTCTGCttttttttTAGAAAAAAAAATTCAGTCTGCAATATATGGACTAATATATAGGCTAccatcaacttggTTTTATGATAATTCCTTGCAAACATGGATAGTTgccggcaatacttctact
YBR247C	gataaatgatcTAATTTCTACTGTTGTAGATCAGCATCAATTGACATCAATttttttttTGATGCTGTAATATCAATTTTTCATCAATTccatcaacttggAGTTTGTTGATCCACAGGAAGCTAATGATGATTTAATGATTGATGTCAATgccggcaatacttctact
YBR247C	gataaatgatcTAATTTCTACTGTTGTAGATATATTACAGCATCAATTGACttttttttTGATGCTGTAATATCAATTTTTCATCAATTTTATATccatcaacttggTTGATCCACAGGAAGCTAATGATGATTTAATGATTGATGTCAATgccggcaatacttctact
YBR248C	gataaatgatcTAATTTCTACTGTTGTAGATAACCACATTACTCTTCATCCttttttttTAATGTGGTTGGATATGTATACTTTATAATCTccatcaacttggAAGGAGTATTTACTAGAGCACGGATTAAAGGTTAGAATGGATGAAGAGgccggcaatacttctact
YBR248C	gataaatgatcTAATTTCTACTGTTGTAGATGAATGGATGAAGAGTAATGTttttttttTAATGTGGTTGGATATGTATACTTTATAATCTTGACTCAGccatcaacttggTTTACTAGAGCACGGATTAAAGGTTAGAATGGATGAAGAGgccggcaatacttctact
YBR249C	gataaatgatcTAATTTCTACTGTTGTAGATAAAAAACATCTATTTCTTGTttttttttTAGATGTTTTTTTAATGATATATGTAACGTACATccatcaacttggGAAATTGGCTGCTGCTGTCAGACAAAGAAGAGAAGTTAACAAGAAAgccggcaatacttctact
YBR250W	gataaatgatcTAATTTCTACTGTTGTAGATTGAATGTTCGGTACCTCAGAttttttttTGAATGTTCGGTACCTCAGAACAACGCCTCTATTTTATCCTTTTTccatcaacttggCACTATATTCTATGGTAGCAGGTGAGAATAGCTTAgccggcaatacttctact
YBR250W	gataaatgatcTAATTTCTACTGTTGTAGATTGAGGTACCGAACATTCATAttttttttTGAATGTTCGGTACCTCAGAACAACGCCTCTATTTTATCCccatcaacttggACCCCCACTATATTCTATGGTAGCAGGTGAGAATAGCTTAgccggcaatacttctact
YBR251W	gataaatgatcTAATTTCTACTGTTGTAGATCTATTCAAGCTGAAATACTAttttttttTGAAATACTATGTACATACACACGCACCATTATCTCTCGTccatcaacttggCAAAAAGCTTGTTGATGTCAGGAAAGTTTACTATTCAAGCgccggcaatacttctact
YBR251W	gataaatgatcTAATTTCTACTGTTGTAGATAAGCTGAAATACTATGTACAttttttttTGAAATACTATGTACATACACACGCACCATTATCTCTCGTTccatcaacttggAAAAAGCTTGTTGATGTCAGGAAAGTTTACTATTCAAGCgccggcaatacttctact
YBR252W	gataaatgatcTAATTTCTACTGTTGTAGATGTAGCACTGGTAACTAACTTttttttttTAACTTAGTGTATATACTTTGGCACACTTGTATAATGTATccatcaacttggAAGTGCAAGAGGGGCCGGTGGCTTTGGTAGCACTGGTAACgccggcaatacttctact
YBR253W	gataaatgatcTAATTTCTACTGTTGTAGATGCCAAATAATAGATAAATACttttttttTAAAAAGGCGGTATTTATCTATTATTTGGCCAAAAAAAAAccatcaacttggGGATAACTGTATAGAAACGTTCGTGGCGGAAAAAACTACGgccggcaatacttctact
YBR253W	gataaatgatcTAATTTCTACTGTTGTAGATGTGGCGGAAAAAACTACGTAttttttttTAAAAAGGCGGTATTTATCTATTATTTGGCCAAAAAAAAAccatcaacttggGGATAACTGTATAGAAACGTTCGTGGCGGAAAAAACTACGgccggcaatacttctact
YBR254C	gataaatgatcTAATTTCTACTGTTGTAGATTTTCCCATTATTTGGACAAAttttttttTAATGGGAAATAAGATAGATGCAGAGATTTTTccatcaacttggGCATTCGACTCGAGGGTAAGGACATTAGCACGTAAGCATTTGTCCAAAgccggcaatacttctact
YBR254C	gataaatgatcTAATTTCTACTGTTGTAGATCCATTATTTGGACAAATGCTttttttttTAATGGGAAATAAGATAGATGCAGAGATccatcaacttggCCCGGCATTCGACTCGAGGGTAAGGACATTAGCACGTAAGCATTTGTCCAAAgccggcaatacttctact
YBR255C-A	gataaatgatcTAATTTCTACTGTTGTAGATCCGGTCAACTACATGAAAGTttttttttTGAAAGTTATTTTCATGTCTACTTATATATTCATATATCAccatcaacttggTCTGGAGGATGAGAGTTTGAACTCTTCCCGGTCAACTACAgccggcaatacttctact
YBR255C-A	gataaatgatcTAATTTCTACTGTTGTAGATACTACATGAAAGTTATTTTCttttttttTGAAAGTTATTTTCATGTCTACTTATATATTCATATATCAccatcaacttggTCTGGAGGATGAGAGTTTGAACTCTTCCCGGTCAACTACAgccggcaatacttctact
YBR255W	gataaatgatcTAATTTCTACTGTTGTAGATAGGCATTGCTGTGGTAATTTttttttttTAATTTGCGGGTCTATGTATTTATAGAAATAAACCATCTGccatcaacttggAATTTTTTTAGTTCTAAAAATCATTAAGGCATTGCTGTGGgccggcaatacttctact
YBR255W	gataaatgatcTAATTTCTACTGTTGTAGATCTGTGGTAATTTGCGGGTCTttttttttTAATTTGCGGGTCTATGTATTTATAGAAATAAACCATCTGccatcaacttggAATTTTTTTAGTTCTAAAAATCATTAAGGCATTGCTGTGGgccggcaatacttctact
YBR256C	gataaatgatcTAATTTCTACTGTTGTAGATGGTAGTTTCTAACCTTCTCCttttttttTAAATAAAAAATTCGTCATAAATAccatcaacttggTGAATACTATGATCTCAAACATTATCGAGGAGAAGGTTAGAAACTACCTAAATAAAgccggcaatacttctact
YBR256C	gataaatgatcTAATTTCTACTGTTGTAGATTTTATTTATTTAGGTAGTTTttttttttTAAATAAAAAATTCGTCATAAATAGGTccatcaacttggATACTATGATCTCAAACATTATCGAGGAGAAGGTTAGAAACTACCTAAATAAAgccggcaatacttctact
YBR256C	gataaatgatcTAATTTCTACTGTTGTAGATTGAAACCTATTTATGACGAAttttttttTAAATAAAAAATTCGTCATAAATAGGTTTCATAAACGCATccatcaacttggAAACATTATCGAGGAGAAGGTTAGAAACTACCTAAATAAAgccggcaatacttctact
YBR256C	gataaatgatcTAATTTCTACTGTTGTAGATAAAATGCGTTTATGAAACCTttttttttTAAATAAAAAATTCGTCATAAATAGGTTTCATAAACGCATTTTTGAAGTGccatcaacttggGAGGAGAAGGTTAGAAACTACCTAAATAAAgccggcaatacttctact
YBR256C	gataaatgatcTAATTTCTACTGTTGTAGATAGGAGAAGGTTAGAAACTACttttttttTAAATAAAAAATTCGTCATAAATAGGTTTccatcaacttggACTATGATCTCAAACATTATCGAGGAGAAGGTTAGAAACTACCTAAATAAAgccggcaatacttctact
YBR256C	gataaatgatcTAATTTCTACTGTTGTAGATGAAACTACCTAAATAAATAAttttttttTAAATAAAAAATTCGTCATAAATAGGTTTCATAAACGCATccatcaacttggAAACATTATCGAGGAGAAGGTTAGAAACTACCTAAATAAAgccggcaatacttctact
YBR256C	gataaatgatcTAATTTCTACTGTTGTAGATCTTCAAAAATGCGTTTATGAttttttttTAAATAAAAAATTCGTCATAAATAGGTTTCATAAACGCATTTTTGAAGTGccatcaacttggGAGGAGAAGGTTAGAAACTACCTAAATAAAgccggcaatacttctact
YBR257W	gataaatgatcTAATTTCTACTGTTGTAGATGTAAGAGTTATTACGTACTTttttttttTAGTAAGAGTTATTACGTACTTCCATTTGCTTCCTCTTCATAAGAGTccatcaacttggCGTTGTGATGATATGCTATATTATATACAGAATgccggcaatacttctact
YBR257W	gataaatgatcTAATTTCTACTGTTGTAGATCTAATTCTGTATATAATATAttttttttTAGTAAGAGTTATTACGTACTTCCATTccatcaacttggGCAGGAAGTTCAAAAGTCGTCGTTGTGATGATATGCTATATTATATACAGAATgccggcaatacttctact
YBR258C	gataaatgatcTAATTTCTACTGTTGTAGATGTAAGAGTTATTACGTACTTttttttttTAATAACTCTTACTAATTCTGTATATAATATAGCAccatcaacttggCAGGAAACACTGAACTCTTATGAAGAGGAAGCAAATGGAAGTACGgccggcaatacttctact
YBR259W	gataaatgatcTAATTTCTACTGTTGTAGATACGGTTGTTAAATTAACCTTttttttttTAACAACCGTGAAGACAGGGAGTTGGACCTTAccatcaacttggTTTAAGTACAAAAGGGATGGACAGAAAACATCATTAATAAGGTTAATTgccggcaatacttctact
YBR259W	gataaatgatcTAATTTCTACTGTTGTAGATACAACCGTGAAGACAGGGAGttttttttTAACAACCGTGAAGACAGGGAGTTGGACCTTAGCAAGTTTTGTAGTAccatcaacttggGATGGACAGAAAACATCATTAATAAGGTTAATTgccggcaatacttctact
YBR259W	gataaatgatcTAATTTCTACTGTTGTAGATATTTAACAACCGTGAAGACAttttttttTAACAACCGTGAAGACAGGGAGTTGGACCTTAGCAAGTTTTGccatcaacttggAAAGGGATGGACAGAAAACATCATTAATAAGGTTAATTgccggcaatacttctact
YBR260C	gataaatgatcTAATTTCTACTGTTGTAGATTAAGTGCTATGTTTATTCAGttttttttTAAACATAGCACTTATGATATTTTCATTCCGTCTTTAccatcaacttggGGAAGTATTATTAGAGGTTTCAGATCAAGCTTTTGAGCCTGAAgccggcaatacttctact
YBR260C	gataaatgatcTAATTTCTACTGTTGTAGATAGCCTGAATAAACATAGCACttttttttTAAACATAGCACTTATGATATTTTCATTCCGTCTTTAATTccatcaacttggAGTATTATTAGAGGTTTCAGATCAAGCTTTTGAGCCTGAAgccggcaatacttctact
YBR261C	gataaatgatcTAATTTCTACTGTTGTAGATATGCATCCTTGATCCTAGTTttttttttTAGGATCAAGGATGCATAGATTTATATAGATACGCCCCTccatcaacttggTGTACCCAGTGAGGATGTACGCACTCAAGCCCATGCCAAACgccggcaatacttctact
YBR261C	gataaatgatcTAATTTCTACTGTTGTAGATATCCTAGTTTGGCATGGGCTttttttttTAGGATCAAGGATGCATAGATTTATATAccatcaacttggACCAAGAGAATTGTACCCAGTGAGGATGTACGCACTCAAGCCCATGCCAAACgccggcaatacttctact
YBR262C	gataaatgatcTAATTTCTACTGTTGTAGATGCGAGCTTTCTATTTCTCCTttttttttTAGCGAGCTTTCTATTTCTCCTACTGTAACGAACATCCTCATGTATAccatcaacttggTCTGTCGATTGGATCTACTCCTGGGGTAAGAATgccggcaatacttctact
YBR262C	gataaatgatcTAATTTCTACTGTTGTAGATCTAATTCTTACCCCAGGAGTttttttttTAGCGAGCTTTCTATTTCTCCTACTGTccatcaacttggGGAATGAACAGATAAGAAACTCTGTCGATTGGATCTACTCCTGGGGTAAGAATgccggcaatacttctact
YBR263W	gataaatgatcTAATTTCTACTGTTGTAGATCTTAGATATCACCTGGGACAttttttttTAAGTAATTATGATTTAAAATCAAATAccatcaacttggTGTCTGGCGAGATTTCCAAGTGGGTCGGTCAATACCCTGTCCCAGGTGATATCgccggcaatacttctact
YBR263W	gataaatgatcTAATTTCTACTGTTGTAGATAATCATAATTACTTAGATATttttttttTAAGTAATTATGATTTAAAATCAAATACTTTATGTATccatcaacttggGATTTCCAAGTGGGTCGGTCAATACCCTGTCCCAGGTGATATCgccggcaatacttctact
YBR264C	gataaatgatcTAATTTCTACTGTTGTAGATATACATAAAGTATTTGATTTttttttttTAATACATAAAGTATTTGATTTTAAATCATAATTACTTAGATATCACccatcaacttggAATAAAAAAAAAAGCGGCAGTGGCTGTATATGTgccggcaatacttctact
YBR264C	gataaatgatcTAATTTCTACTGTTGTAGATTGTATTAACATATACAGCCAttttttttTAATACATAAAGTATTTGATTTTAAATCAccatcaacttggGGAAATATACTGGAAATAAATAAAAAAAAAAGCGGCAGTGGCTGTATATGTgccggcaatacttctact
YBR265W	gataaatgatcTAATTTCTACTGTTGTAGATGTGAAAATGACGGCAAGAAGttttttttTGAGAGCACATCCACTCTCATTCCCGATATTCccatcaacttggTGGTATATCAGGAAATGGTTTCGTGAAAATGACGGCAAGAAGGCCAACgccggcaatacttctact
YBR265W	gataaatgatcTAATTTCTACTGTTGTAGATGCCTTCTTGCCGTCATTTTCttttttttTGAGAGCACATCCACTCTCATTCCCGAccatcaacttggGTTCCTGGTATATCAGGAAATGGTTTCGTGAAAATGACGGCAAGAAGGCCAACgccggcaatacttctact
YBR267W	gataaatgatcTAATTTCTACTGTTGTAGATGTCAATAACCAACCACACTAttttttttTAATTCTTTTTGCACTACTTTTTTTAGccatcaacttggGAAGTGCCAAGTTCGTCAATAACCAACCACACTACAGAGACCAACTTCTGCAGgccggcaatacttctact
YBR267W	gataaatgatcTAATTTCTACTGTTGTAGATCTGCAGAAGTTGGTCTCTGTttttttttTAATTCTTTTTGCACTACTTTTTTTAGccatcaacttggGAAGTGCCAAGTTCGTCAATAACCAACCACACTACAGAGACCAACTTCTGCAGgccggcaatacttctact
YBR268W	gataaatgatcTAATTTCTACTGTTGTAGATAGCCTCCGTTAATAAGATCAttttttttTAAGCCTCCGTTAATAAGATCAAGTTTGGTATCCTTGTAAATAAATAccatcaacttggCGAATCAAGCAAAACAATTTCTTGAGCCAACTTgccggcaatacttctact
YBR268W	gataaatgatcTAATTTCTACTGTTGTAGATACGGAGGCTTAAAGTTGGCTttttttttTAAGCCTCCGTTAATAAGATCAAGTTTGGTATCccatcaacttggAGGCGAACAGGCAGCGAATCAAGCAAAACAATTTCTTGAGCCAACTTgccggcaatacttctact
YBR269C	gataaatgatcTAATTTCTACTGTTGTAGATTAGATATTTGGTCCGGCCAAttttttttTAGATATTTGGTCCGGCCAATTTTTAATAATACTATTCTTATTTGccatcaacttggGCGATTATTCGTTTAACGGAAGAGTAACGGATTTCgccggcaatacttctact
YBR269C	gataaatgatcTAATTTCTACTGTTGTAGATGCCGGACCAAATATCTAGAAttttttttTAGATATTTGGTCCGGCCAATTTTTAATAATACTATTCTccatcaacttggGACACGGCGATTATTCGTTTAACGGAAGAGTAACGGATTTCgccggcaatacttctact
YBR270C	gataaatgatcTAATTTCTACTGTTGTAGATATTATATACTCATGCGTATGttttttttTAATTAAATATTTTATTTAGTAATATAccatcaacttggGCAGAAACCAAAGAATTATTGGTGAACTTCTTGAGGGCATACGCATGAGTATAgccggcaatacttctact
YBR271W	gataaatgatcTAATTTCTACTGTTGTAGATTTTCCCACTAATTGCGAACGttttttttTAGTGGGAAAGAAACGAACGCGCTTAGGCGAAccatcaacttggGATGATTGGGGTGCCGTTAAGTATTTATATAGGCAAATCGTTCGCAATgccggcaatacttctact
YBR271W	gataaatgatcTAATTTCTACTGTTGTAGATGTTTCTTTCCCACTAATTGCttttttttTAGTGGGAAAGAAACGAACGCGCTTAGGCGAATAGTTccatcaacttggTTGGGGTGCCGTTAAGTATTTATATAGGCAAATCGTTCGCAATgccggcaatacttctact
YBR271W	gataaatgatcTAATTTCTACTGTTGTAGATGTGGGAAAGAAACGAACGCGttttttttTAGTGGGAAAGAAACGAACGCGCTTAGGCGAATAGTTTTTCTTTATAccatcaacttggGTTAAGTATTTATATAGGCAAATCGTTCGCAATgccggcaatacttctact
YBR271W	gataaatgatcTAATTTCTACTGTTGTAGATCCACTAATTGCGAACGATTTttttttttTAGTGGGAAAGAAACGAACGCGCTTAGGccatcaacttggTGTGGATGATTGGGGTGCCGTTAAGTATTTATATAGGCAAATCGTTCGCAATgccggcaatacttctact
YBR272C	gataaatgatcTAATTTCTACTGTTGTAGATCAGATGATTATGTTGCATAAttttttttTGATTATGTTGCATAAGCGCAACTATAAAGGCGGCCTTGATccatcaacttggTATTCCACAGGCAGTGAAACTAAGATTGCAGATTGCAGAgccggcaatacttctact
YBR272C	gataaatgatcTAATTTCTACTGTTGTAGATTGCAACATAATCATCTGCAAttttttttTGATTATGTTGCATAAGCGCAACTATAAAGGCGGCccatcaacttggAAAAATTATTCCACAGGCAGTGAAACTAAGATTGCAGATTGCAGAgccggcaatacttctact
YBR272C	gataaatgatcTAATTTCTACTGTTGTAGATCGCTTATGCAACATAATCATttttttttTGATTATGTTGCATAAGCGCAACTATAAAGGCGGCCTTGAccatcaacttggTTATTCCACAGGCAGTGAAACTAAGATTGCAGATTGCAGAgccggcaatacttctact
YBR273C	gataaatgatcTAATTTCTACTGTTGTAGATAAGCCATTAACTACTTATTTttttttttTAAGTAGTTAATGGCTTCAACTCCATTTATGACTAGTATccatcaacttggATAATGTCCATTTAGAAAAGAAAAAGGACGAAGATAAAAAAgccggcaatacttctact
YBR274W	gataaatgatcTAATTTCTACTGTTGTAGATTCCTAATTCCCAACTGAAAAttttttttTGAAAAAAATGGAGACAAAAGAAGGGTTAAGATGCACTGAccatcaacttggAATTTCAACTATCTGTAGGGATATTATCCTAATTCCCAACgccggcaatacttctact
YBR274W	gataaatgatcTAATTTCTACTGTTGTAGATCCAACTGAAAAAAATGGAGAttttttttTGAAAAAAATGGAGACAAAAGAAGGGTTAAGATGCACTGAccatcaacttggAATTTCAACTATCTGTAGGGATATTATCCTAATTCCCAACgccggcaatacttctact
YBR275C	gataaatgatcTAATTTCTACTGTTGTAGATATTGTTAGTATGTAGAATAGttttttttTGATTGTTAGTATGTAGAATAGATCAAAATGGCAATAAATTAATTACccatcaacttggGAATATTACTCAAACAGGGATAATGATATGAATgccggcaatacttctact
YBR275C	gataaatgatcTAATTTCTACTGTTGTAGATTACATACTAACAATCAATTCttttttttTGATTGTTAGTATGTAGAATAGATCAAAATGGCAATAAccatcaacttggATGAGGCTCGAATATTACTCAAACAGGGATAATGATATGAATgccggcaatacttctact
YBR276C	gataaatgatcTAATTTCTACTGTTGTAGATATATGAAGTACACATGAACTttttttttTGAACTTTGTTATATAAGTATACGTACAACTGTATAATACccatcaacttggCATCTGTAGGGGTATCGCTGAGGTTAATATGAAGTACACAgccggcaatacttctact
YBR276C	gataaatgatcTAATTTCTACTGTTGTAGATTATAACAAAGTTCATGTGTAttttttttTGAACTTTGTTATATAAGTATACGTACAACTGTATAccatcaacttggACATCATCTGTAGGGGTATCGCTGAGGTTAATATGAAGTACACAgccggcaatacttctact
YBR278W	gataaatgatcTAATTTCTACTGTTGTAGATGTGTTGTTGCTATTATTGCTttttttttTAGTGTTGTTGCTATTATTGCTATGTAATTACTATTCGATGCAATATccatcaacttggATCGAAGTTGACCATACGAAAAGCACCGATCCTgccggcaatacttctact
YBR279W	gataaatgatcTAATTTCTACTGTTGTAGATTCAATATTCTATTCTTCTTGttttttttTAGAATATTGAGAAGTGAAGGGAGATTGATTTTccatcaacttggATACTGAACAAAAACCAGAGGAAGAAAAGGAAACTTTACAAGAAGAAgccggcaatacttctact
YBR279W	gataaatgatcTAATTTCTACTGTTGTAGATACTTCTCAATATTCTATTCTttttttttTAGAATATTGAGAAGTGAAGGGAGATTGATTTTAAACCccatcaacttggGAACAAAAACCAGAGGAAGAAAAGGAAACTTTACAAGAAGAAgccggcaatacttctact
YBR280C	gataaatgatcTAATTTCTACTGTTGTAGATAATGCTTCTTGATGATTAATttttttttTGAATTTTTAGGTGTCATTTCGATTTTccatcaacttggTCAGTGTAACTGCTGGTGGCTGGCAAACCGGTGCATTAATCATCAAGAAGCATgccggcaatacttctact
YBR280C	gataaatgatcTAATTTCTACTGTTGTAGATGGTGTCATTTCGATTTTGCAttttttttTGAATTTTTAGGTGTCATTTCGATTTTGCATTTTGGATTCCGTTTGGGTGccatcaacttggCAAACCGGTGCATTAATCATCAAGAAGCATgccggcaatacttctact
YBR281C	gataaatgatcTAATTTCTACTGTTGTAGATTAGTTGTTTATAACCTATTGttttttttTAAACAACTACAAACAATTGATTTTAAAGTGCccatcaacttggAATTGGTCTAATTTGACTGAGATTTTGTCTAAAGTATTCAATAGGTTAgccggcaatacttctact
YBR281C	gataaatgatcTAATTTCTACTGTTGTAGATTAAACAACTACAAACAATTGttttttttTAAACAACTACAAACAATTGATTTTAAAGTGCTTAATATATACCCccatcaacttggTGACTGAGATTTTGTCTAAAGTATTCAATAGGTTAgccggcaatacttctact
YBR281C	gataaatgatcTAATTTCTACTGTTGTAGATTTTATAACCTATTGAATACTttttttttTAAACAACTACAAACAATTGATTTTAAccatcaacttggTCAAAAATTGGTCTAATTTGACTGAGATTTTGTCTAAAGTATTCAATAGGTTAgccggcaatacttctact
YBR281C	gataaatgatcTAATTTCTACTGTTGTAGATTTTGTAGTTGTTTATAACCTttttttttTAAACAACTACAAACAATTGATTTTAAAGTGCTTAAccatcaacttggGGTCTAATTTGACTGAGATTTTGTCTAAAGTATTCAATAGGTTAgccggcaatacttctact
YBR282W	gataaatgatcTAATTTCTACTGTTGTAGATTAAGGAGCGTGGATAAGTTAttttttttTAAGTTATTTATAATCTTTCTTCAATATGCGTGTAAATACccatcaacttggCGAAGGGGCCACCGACACTTCATGTTATAAGGAGCGTGGAgccggcaatacttctact
YBR282W	gataaatgatcTAATTTCTACTGTTGTAGATTAAATAACTTATCCACGCTCttttttttTAAGTTATTTATAATCTTTCTTCAATATGCGTGccatcaacttggTACAAAGCGAAGGGGCCACCGACACTTCATGTTATAAGGAGCGTGGAgccggcaatacttctact
YBR283C	gataaatgatcTAATTTCTACTGTTGTAGATTTTGTTTACATAGCACCTGGttttttttTAAACAAAGAAAAGAAAAAAAAGAAGGAAAccatcaacttggGTGGCGGTCAAAGTGCTTTGAATCAAGTCTTGGGTGTTCCAGGTGCTATGgccggcaatacttctact
YBR283C	gataaatgatcTAATTTCTACTGTTGTAGATTTTACATAGCACCTGGAACAttttttttTAAACAAAGAAAAGAAAAAAAAGAAGGccatcaacttggAAAGTGGCGGTCAAAGTGCTTTGAATCAAGTCTTGGGTGTTCCAGGTGCTATGgccggcaatacttctact
YBR284W	gataaatgatcTAATTTCTACTGTTGTAGATTAATTGCGTGAATTCGCTCAttttttttTGAATTCGCTCATGTTTCTTCGAGGGGCGCATATTGTGACccatcaacttggCAGTAGCACTCTCGCAGGGGAGTGGCGACTCATAATTGCGgccggcaatacttctact
YBR284W	gataaatgatcTAATTTCTACTGTTGTAGATCGTGAATTCGCTCATGTTTCttttttttTGAATTCGCTCATGTTTCTTCGAGGGGCGCATATTGTGACGCTccatcaacttggTAGCACTCTCGCAGGGGAGTGGCGACTCATAATTGCGgccggcaatacttctact
YBR285W	gataaatgatcTAATTTCTACTGTTGTAGATAGATACAAGAAATAAGACAAttttttttTAAGACAATTGAGCTGCTTCATTATATATCTTGATATAATccatcaacttggAAAGTGTAGCACTAGAAGGAGCTACTTGAGATACAAGAAAgccggcaatacttctact
YBR285W	gataaatgatcTAATTTCTACTGTTGTAGATTCTTATTTCTTGTATCTCAAttttttttTAAGACAATTGAGCTGCTTCATTATATccatcaacttggAAAGCAGAATACTAAAGTGTAGCACTAGAAGGAGCTACTTGAGATACAAGAAAgccggcaatacttctact
YBR286W	gataaatgatcTAATTTCTACTGTTGTAGATTTTAAGTGTACTGTTCACATttttttttTAAGTGTACTGTTCACATCAAGTATTTCTGTATAATTATCTAAccatcaacttggACCACAATTTAAGTACAGGGCCGACTTCTTGATTATTgccggcaatacttctact
YBR286W	gataaatgatcTAATTTCTACTGTTGTAGATAGTGTACTGTTCACATCAAGttttttttTAAGTGTACTGTTCACATCAAGTATTTCTGTATAATTATCTAAAAGAccatcaacttggCAATTTAAGTACAGGGCCGACTTCTTGATTATTgccggcaatacttctact
YBR286W	gataaatgatcTAATTTCTACTGTTGTAGATATGTGAACAGTACACTTAAAttttttttTAAGTGTACTGTTCACATCAAGTATTTCTGTATAATTATCccatcaacttggACAACCACAATTTAAGTACAGGGCCGACTTCTTGATTATTgccggcaatacttctact
YBR287W	gataaatgatcTAATTTCTACTGTTGTAGATATACAACTTTTCATTCCTTTttttttttTAATACAACTTTTCATTCCTTTGTATAGAGTCTTCATGAATGAAAGTccatcaacttggGCAATTTACGTTTTACAGTGGGCTAACCCAACTgccggcaatacttctact
YBR287W	gataaatgatcTAATTTCTACTGTTGTAGATTATTAAGTTGGGTTAGCCCAttttttttTAATACAACTTTTCATTCCTTTGTATAccatcaacttggGTATTATTGTTGTCTCAGGTGCAATTTACGTTTTACAGTGGGCTAACCCAACTgccggcaatacttctact
YBR288C	gataaatgatcTAATTTCTACTGTTGTAGATAAGTAAGGCTGTAGTTATATttttttttTAGTTATATGTGTACTTGAAATTCCATGCGAAACTAAATAccatcaacttggAAAGTATAAGACCCAGACAGGCAATTTTCAAGTAAGGCTGgccggcaatacttctact
YBR288C	gataaatgatcTAATTTCTACTGTTGTAGATAAGTACACATATAACTACAGttttttttTAGTTATATGTGTACTTGAAATTCCATGCGAAACTAAATccatcaacttggCAAAGTATAAGACCCAGACAGGCAATTTTCAAGTAAGGCTGgccggcaatacttctact
YBR289W	gataaatgatcTAATTTCTACTGTTGTAGATTTTACATCTCCGGTATATTTttttttttTAGAAAATATATACACATATATAAAATATACCGGAGATGTAAATAACCGTccatcaacttggGGTAGCAGTAACAATAACACACAGAATACAgccggcaatacttctact
YBR289W	gataaatgatcTAATTTCTACTGTTGTAGATTATGTATTCTGTGTGTTATTttttttttTAGAAAATATATACACATATATAAAATccatcaacttggCATTGTTGACTAATAGCAATAATGGTAGCAGTAACAATAACACACAGAATACAgccggcaatacttctact
YBR289W	gataaatgatcTAATTTCTACTGTTGTAGATCATCTCCGGTATATTTTATAttttttttTAGAAAATATATACACATATATAAAATATACCGGAGATGTAAATAACCccatcaacttggATGGTAGCAGTAACAATAACACACAGAATACAgccggcaatacttctact
YBR289W	gataaatgatcTAATTTCTACTGTTGTAGATTATATGTGTATATATTTTCTttttttttTAGAAAATATATACACATATATAAAATATACCGGAGATGTccatcaacttggTAGCAATAATGGTAGCAGTAACAATAACACACAGAATACAgccggcaatacttctact
YBR290W	gataaatgatcTAATTTCTACTGTTGTAGATTGCTTGATTTTGACTTTGGTttttttttTAAGCCATCTTCTTCATTATGATAAAAccatcaacttggTTCAAGTCAAAAAATTGGAAAAGAAATACCTCAACCAAAGTCAAAATCAAGCAgccggcaatacttctact
YBR290W	gataaatgatcTAATTTCTACTGTTGTAGATAAAAAGTTATATATCTCTTTttttttttTAAGCCATCTTCTTCATTATGATAAAAAGAGATATATAACTTTTTTAAGTccatcaacttggAAATACCTCAACCAAAGTCAAAATCAAGCAgccggcaatacttctact
YBR290W	gataaatgatcTAATTTCTACTGTTGTAGATTCATAATGAAGAAGATGGCTttttttttTAAGCCATCTTCTTCATTATGATAAAAAGAGATATATAACccatcaacttggATTGGAAAAGAAATACCTCAACCAAAGTCAAAATCAAGCAgccggcaatacttctact
YBR291C	gataaatgatcTAATTTCTACTGTTGTAGATTGCTAGCCTGAAATGTATTAttttttttTGAAATGTATTATTGTGTACAATATATCATCTAATGTTTTccatcaacttggTGTTTTCACTATCTATGAAAAGGTCTTAGTTATGCTAGCCgccggcaatacttctact
YBR291C	gataaatgatcTAATTTCTACTGTTGTAGATTACACAATAATACATTTCAGttttttttTGAAATGTATTATTGTGTACAATATATCATCTAATGTTTTccatcaacttggTGTTTTCACTATCTATGAAAAGGTCTTAGTTATGCTAGCCgccggcaatacttctact
YBR293W	gataaatgatcTAATTTCTACTGTTGTAGATTTTATCTTCTTGTTTTAGGTttttttttTAAACAATATATACCTATGCCCTTGACccatcaacttggCCCTGATACTCTGCATCCTTAAAGACAATCTGGCGAAACCTAAAACAAGAAGAgccggcaatacttctact
YBR293W	gataaatgatcTAATTTCTACTGTTGTAGATAAGACAATCTGGCGAAACCTttttttttTAAACAATATATACCTATGCCCTTGACccatcaacttggCCCTGATACTCTGCATCCTTAAAGACAATCTGGCGAAACCTAAAACAAGAAGAgccggcaatacttctact
YBR293W	gataaatgatcTAATTTCTACTGTTGTAGATATGTATCAATTGAGTCGGTCttttttttTAAACAATATATACCTATGCCCTTGACCGACTCAATTGATACATTAACAGccatcaacttggGACAATCTGGCGAAACCTAAAACAAGAAGAgccggcaatacttctact
YBR293W	gataaatgatcTAATTTCTACTGTTGTAGATGTCAAGGGCATAGGTATATAttttttttTAAACAATATATACCTATGCCCTTGACCGACTCAATTGATccatcaacttggCATCCTTAAAGACAATCTGGCGAAACCTAAAACAAGAAGAgccggcaatacttctact
YBR293W	gataaatgatcTAATTTCTACTGTTGTAGATAGGGCATAGGTATATATTGTttttttttTAAACAATATATACCTATGCCCTTGACCGACTCAATTGATccatcaacttggCATCCTTAAAGACAATCTGGCGAAACCTAAAACAAGAAGAgccggcaatacttctact
YBR293W	gataaatgatcTAATTTCTACTGTTGTAGATGGCGAAACCTAAAACAAGAAttttttttTAAACAATATATACCTATGCCCTTGACCGACTCAATccatcaacttggTCTGCATCCTTAAAGACAATCTGGCGAAACCTAAAACAAGAAGAgccggcaatacttctact
YBR293W	gataaatgatcTAATTTCTACTGTTGTAGATATTGAGTCGGTCAAGGGCATttttttttTAAACAATATATACCTATGCCCTTGACCGACTCAATTGATACATTccatcaacttggTTAAAGACAATCTGGCGAAACCTAAAACAAGAAGAgccggcaatacttctact
YBR294W	gataaatgatcTAATTTCTACTGTTGTAGATCTATCTACTACACTAAACGTttttttttTAGTGTAGTAGATAGTAAGTACTTTAATTACCCCCCCccatcaacttggGTTTTTTCATATCGATATACCCGATTTTTCTAAATGGGACGTTgccggcaatacttctact
YBR294W	gataaatgatcTAATTTCTACTGTTGTAGATGTGTAGTAGATAGTAAGTACttttttttTAGTGTAGTAGATAGTAAGTACTTTAATTACCCCCCCTGTTTTTAGTccatcaacttggATCGATATACCCGATTTTTCTAAATGGGACGTTgccggcaatacttctact
YBR295W	gataaatgatcTAATTTCTACTGTTGTAGATTGCAAAGATTTAGTCCAGGTttttttttTAGTCCAGGTACTGCTGCTATTTGATTGTAGATTTTCTTTccatcaacttggTGTAATTTTTGTAGCTATACTTCTGCGTTATGCAAAGATTgccggcaatacttctact
YBR295W	gataaatgatcTAATTTCTACTGTTGTAGATGTCCAGGTACTGCTGCTATTttttttttTAGTCCAGGTACTGCTGCTATTTGATTGTAGATTTTCTTTTTTCTTTccatcaacttggTTTGTAGCTATACTTCTGCGTTATGCAAAGATTgccggcaatacttctact
YBR296C	gataaatgatcTAATTTCTACTGTTGTAGATTGATTATGTCATTTGGTATTttttttttTAATCATAATGTGTTTCGGTTATGAATAccatcaacttggAAATGGTATCATTTTGAATGCTCCTCGCTTTGGTGTGGAATACCAAATGACAgccggcaatacttctact
YBR296C-A	gataaatgatcTAATTTCTACTGTTGTAGATTACGAAGTCATTTTACTAGTttttttttTGACTTCGTAGAATCGAACAATATCTCACCATccatcaacttggATTTCCTTGTCAACTCTGTCTTATATCAGAGTCCATAAACTAGTAAAAgccggcaatacttctact
YBR296C-A	gataaatgatcTAATTTCTACTGTTGTAGATGATTCTACGAAGTCATTTTAttttttttTGACTTCGTAGAATCGAACAATATCTCACCATAAAATccatcaacttggCTTGTCAACTCTGTCTTATATCAGAGTCCATAAACTAGTAAAAgccggcaatacttctact
YBR297W	gataaatgatcTAATTTCTACTGTTGTAGATCTTAATTTATTGTTCACGCCttttttttTAATTTATTGTTCACGCCGTTCACTTATACGAGATAGATATACccatcaacttggAAATGATGATTCCAAAGATGAAGACGACATAATTCCTgccggcaatacttctact
YBR297W	gataaatgatcTAATTTCTACTGTTGTAGATATTTATTGTTCACGCCGTTCttttttttTAATTTATTGTTCACGCCGTTCACTTATACGAGATAGATATACTGATccatcaacttggGATGATTCCAAAGATGAAGACGACATAATTCCTgccggcaatacttctact
YBR298C	gataaatgatcTAATTTCTACTGTTGTAGATAATAACGCCGTATCTACCTAttttttttTGATTTTTTTAGCCAGTAGGTAGATACGGCGTTATTTAATTTTATccatcaacttggATGAAGGGCGAAACACCTCATCTGTTGTGAACAAAgccggcaatacttctact
YBR298C	gataaatgatcTAATTTCTACTGTTGTAGATGCCAGTAGGTAGATACGGCGttttttttTGATTTTTTTAGCCAGTAGGTAGATACGGCGTTATTTAATTTTATTTTATccatcaacttggGGGCGAAACACCTCATCTGTTGTGAACAAAgccggcaatacttctact
YBR298C	gataaatgatcTAATTTCTACTGTTGTAGATACAACAGATGAGGTGTTTCGttttttttTGATTTTTTTAGCCAGTAGGTAGATccatcaacttggTTTGGAAACTTCTGTGGTAGATGAAGGGCGAAACACCTCATCTGTTGTGAACAAAgccggcaatacttctact
YBR298C-A	gataaatgatcTAATTTCTACTGTTGTAGATAGTTTACAGGATTTATCCGGttttttttTAAATCCTGTAAACTTAAACTTAAACCCCGTGTTTAGccatcaacttggCGAGCCAATTCTTAATTGTGTGGGGTCCGCGAAAACTTCCGGAgccggcaatacttctact
YBR298C-A	gataaatgatcTAATTTCTACTGTTGTAGATCAGGATTTATCCGGAAGTTTttttttttTAAATCCTGTAAACTTAAACTTAAACCCCGTccatcaacttggACTCTTCGAGCCAATTCTTAATTGTGTGGGGTCCGCGAAAACTTCCGGAgccggcaatacttctact
YBR299W	gataaatgatcTAATTTCTACTGTTGTAGATTTTCGTTAAAGTACGCGCTAttttttttTAAAATTAGTGCCGACTTTTTTTTAGCGCGTACTTTAACGAAATAACAGAccatcaacttggCCATGGGAAGGTAGAATCTACCTCGTCAAAgccggcaatacttctact
YBR299W	gataaatgatcTAATTTCTACTGTTGTAGATACGAGGTAGATTCTACCTTCttttttttTAAAATTAGTGCCGACTTTTTTTTAGCccatcaacttggACGTTTCCTCCAGAGTTTTGAAACCATGGGAAGGTAGAATCTACCTCGTCAAAgccggcaatacttctact
YBR299W	gataaatgatcTAATTTCTACTGTTGTAGATAAGTACGCGCTAAAAAAAAGttttttttTAAAATTAGTGCCGACTTTTTTTTAGCGCGTACTTTAACGAAATccatcaacttggTTGAAACCATGGGAAGGTAGAATCTACCTCGTCAAAgccggcaatacttctact
YBR299W	gataaatgatcTAATTTCTACTGTTGTAGATTTTGACGAGGTAGATTCTACttttttttTAAAATTAGTGCCGACTTTTTTTTAGCccatcaacttggACGTTTCCTCCAGAGTTTTGAAACCATGGGAAGGTAGAATCTACCTCGTCAAAgccggcaatacttctact
YBR299W	gataaatgatcTAATTTCTACTGTTGTAGATGTTAAAGTACGCGCTAAAAAttttttttTAAAATTAGTGCCGACTTTTTTTTAGCGCGTACTTTAACGAAATAACAccatcaacttggAACCATGGGAAGGTAGAATCTACCTCGTCAAAgccggcaatacttctact
YBR301W	gataaatgatcTAATTTCTACTGTTGTAGATTAAAGGCATCAGTCTCTAGTttttttttTAGAGACTGATGCCTTTACGAATGAAATTCCATAAACCTTccatcaacttggTAGTGCTCTATCCAAGGACGGTATCTACACTATCGCAAACgccggcaatacttctact
YBR301W	gataaatgatcTAATTTCTACTGTTGTAGATGTAAAGGCATCAGTCTCTAGttttttttTAGAGACTGATGCCTTTACGAATGAAATTCCATAAACCTTccatcaacttggTAGTGCTCTATCCAAGGACGGTATCTACACTATCGCAAACgccggcaatacttctact
YBR302C	gataaatgatcTAATTTCTACTGTTGTAGATGTGTAGAGATAAATACAACTttttttttTAGAGATAAATACAACTTTTTCAATTTATATATTTTGTAGTTccatcaacttggAAGAAGCGCAATTATCCCGCAGTGAGGTGCTCTTAGTGgccggcaatacttctact
YBR302C	gataaatgatcTAATTTCTACTGTTGTAGATTCTCTACACTAAGAGCACCTttttttttTAGAGATAAATACAACTTTTTCAATTTAccatcaacttggATGGCCATACATTAAAGAAGCGCAATTATCCCGCAGTGAGGTGCTCTTAGTGgccggcaatacttctact
YCL001W	gataaatgatcTAATTTCTACTGTTGTAGATTCATTCTTCTAACTGATATAttttttttTGATATACCCTGACTCCACATACCTATTCAACGAACACATccatcaacttggCTTAGATATCGGTAAGAAGAAATATTCTCATTCTTCTAACgccggcaatacttctact
YCL001W	gataaatgatcTAATTTCTACTGTTGTAGATTAACTGATATACCCTGACTCttttttttTGATATACCCTGACTCCACATACCTATTCAACGAACACATTccatcaacttggTTAGATATCGGTAAGAAGAAATATTCTCATTCTTCTAACgccggcaatacttctact
YCL001W-A	gataaatgatcTAATTTCTACTGTTGTAGATATGAACTGAGAATAATAATAttttttttTGAGAATAATAATATTATGCTCCCCTGGATTTTATGCGAAccatcaacttggACGGATGACACAGTGGTTAGAAATTTCAATTTTGATGAACgccggcaatacttctact
YCL001W-A	gataaatgatcTAATTTCTACTGTTGTAGATTCAGTTCATCAAAATTGAAAttttttttTGAGAATAATAATATTATGCTCCCCTGccatcaacttggGTGACAAGAAAGAACGGATGACACAGTGGTTAGAAATTTCAATTTTGATGAACgccggcaatacttctact
YCL001W-B	gataaatgatcTAATTTCTACTGTTGTAGATAGACACAGCCTATATCTGTTttttttttTAGGCTGTGTCTTAAAATATACCATCCAATACCTccatcaacttggCAGTACTTCAAAAATCACAGTGAGCAACTTGACAAACCAACAGATAgccggcaatacttctact
YCL002C	gataaatgatcTAATTTCTACTGTTGTAGATCAAACATCGCAAAGCCATTAttttttttTAACAAGGTCAGCTCATTCTCTACCTTAATGGCTTTGCGATGTTTGCAAAccatcaacttggCGGAAACCACGGTTGCCAAAAGGAAAACTAgccggcaatacttctact
YCL002C	gataaatgatcTAATTTCTACTGTTGTAGATCCAAAAGGAAAACTATAACAttttttttTAACAAGGTCAGCTCATTCTCTACCTTAATGGCTTTGCGAccatcaacttggTTACGTAGGACGGAAACCACGGTTGCCAAAAGGAAAACTAgccggcaatacttctact
YCL002C	gataaatgatcTAATTTCTACTGTTGTAGATTAGTTTTCCTTTTGGCAACCttttttttTAACAAGGTCAGCTCATTCTCTACCTTccatcaacttggAAGTTCAGTATGTTTACGTAGGACGGAAACCACGGTTGCCAAAAGGAAAACTAgccggcaatacttctact
YCL002C	gataaatgatcTAATTTCTACTGTTGTAGATAGGTAGAGAATGAGCTGACCttttttttTAACAAGGTCAGCTCATTCTCTACCTTAATGGCTTTGCGAccatcaacttggTTACGTAGGACGGAAACCACGGTTGCCAAAAGGAAAACTAgccggcaatacttctact
YCL004W	gataaatgatcTAATTTCTACTGTTGTAGATGGTAAAAAACTTTAGATTCTttttttttTAGATTCTATTCTATCATAGTATGTCGCCTGTAAATATGGccatcaacttggTGGTGTAAAGATAGCTACCTCCATTTTGGGTAAAAAACTTgccggcaatacttctact
YCL004W	gataaatgatcTAATTTCTACTGTTGTAGATGATTCTATTCTATCATAGTAttttttttTAGATTCTATTCTATCATAGTATGTCGCCTGTAAATATGGAAAAATAccatcaacttggAAGATAGCTACCTCCATTTTGGGTAAAAAACTTgccggcaatacttctact
YCL005W	gataaatgatcTAATTTCTACTGTTGTAGATTAGGTGATATTGCAATTACTttttttttTGATATTGCAATTACTTCTTCTCATGCACTAACAAGTGAATccatcaacttggGACATCGTTAATATAAAGATTTTACGAAGGAATTCTAGGgccggcaatacttctact
YCL005W	gataaatgatcTAATTTCTACTGTTGTAGATCAATATCACCTAGAATTCCTttttttttTGATATTGCAATTACTTCTTCTCATGCACTccatcaacttggCCAGTGATGCGGACATCGTTAATATAAAGATTTTACGAAGGAATTCTAGGgccggcaatacttctact
YCL005W-A	gataaatgatcTAATTTCTACTGTTGTAGATCAGAATAAAGCGTCGAGTATttttttttTAAAGCGTCGAGTATATCAAGCCAAGTGACGTTTCCTGAGccatcaacttggGGCTCCACGCCGTTCAGATTTGAGACCTGAATTTGCAGAAgccggcaatacttctact
YCL005W-A	gataaatgatcTAATTTCTACTGTTGTAGATATATACTCGACGCTTTATTCttttttttTAAAGCGTCGAGTATATCAAGCCAAGTGACGTTTCCTGAccatcaacttggTGGCTCCACGCCGTTCAGATTTGAGACCTGAATTTGCAGAAgccggcaatacttctact
YCL008C	gataaatgatcTAATTTCTACTGTTGTAGATTCGTGACTCACTTTCTTTCGttttttttTGACTCACTTTCTTTCGCATCGCCGAAGTGCCATAAAAAATAccatcaacttggTGCGATGGCACATCCAACGAATCACCTCACCGTTATCGgccggcaatacttctact
YCL008C	gataaatgatcTAATTTCTACTGTTGTAGATTGACTCACTTTCTTTCGCATttttttttTGACTCACTTTCTTTCGCATCGCCGAAGTGCCATAAAAAATATTTccatcaacttggGATGGCACATCCAACGAATCACCTCACCGTTATCGgccggcaatacttctact
YCL008C	gataaatgatcTAATTTCTACTGTTGTAGATCCGTTATCGTGACTCACTTTttttttttTGACTCACTTTCTTTCGCATCGCCGAAGTGCCATAAAAAAccatcaacttggTGTGCGATGGCACATCCAACGAATCACCTCACCGTTATCGgccggcaatacttctact
YCL009C	gataaatgatcTAATTTCTACTGTTGTAGATGGTTAGTCTCTCGGCCTTGCttttttttTAGGTTAGTCTCTCGGCCTTGCGATCGCCCTCGGGACTCTCCTCTATccatcaacttggGAAATCGTCGACATTTCCCAACTACCACCTGGTgccggcaatacttctact
YCL010C	gataaatgatcTAATTTCTACTGTTGTAGATCTATTTCCTTGCTAGGTTTGttttttttTAGCAATGGTGGTTAACATTTACTACAccatcaacttggCTCGCCGTCTAGTGCTGCCTTCGCCAACGGCTTTGGCAAACCTAGCAAGGAAAgccggcaatacttctact
YCL010C	gataaatgatcTAATTTCTACTGTTGTAGATACCACCATTGCTATTTCCTTttttttttTAGCAATGGTGGTTAACATTTACTACATATCATAAccatcaacttggCTAGTGCTGCCTTCGCCAACGGCTTTGGCAAACCTAGCAAGGAAAgccggcaatacttctact
YCL011C	gataaatgatcTAATTTCTACTGTTGTAGATGGAATTAATCACGTCTAGCAttttttttTAATTCCTAAGCACCAACCGAACCATGACccatcaacttggAATTATAATTATGGTGGTTGTAGTTTACAGATCTCTTATGCTAGACGTGATgccggcaatacttctact
YCL011C	gataaatgatcTAATTTCTACTGTTGTAGATGGTTGGTGCTTAGGAATTAAttttttttTAATTCCTAAGCACCAACCGAACCATGACCTGTGTACTTTccatcaacttggTGGTGGTTGTAGTTTACAGATCTCTTATGCTAGACGTGATgccggcaatacttctact
YCL011C	gataaatgatcTAATTTCTACTGTTGTAGATGTGCTTAGGAATTAATCACGttttttttTAATTCCTAAGCACCAACCGAACCATGACCTGTGTAccatcaacttggATTATGGTGGTTGTAGTTTACAGATCTCTTATGCTAGACGTGATgccggcaatacttctact
YCL011C	gataaatgatcTAATTTCTACTGTTGTAGATATTCCTAAGCACCAACCGAAttttttttTAATTCCTAAGCACCAACCGAACCATGACCTGTGTACTTTATGATAAccatcaacttggTGTAGTTTACAGATCTCTTATGCTAGACGTGATgccggcaatacttctact
YCL012C	gataaatgatcTAATTTCTACTGTTGTAGATATAGTAGGTAAAGGTATCTAttttttttTAAAGGTATCTAATATATTCAGTTTTACTTAAGTGGGAGGccatcaacttggAACCCCTATTGATCCAAAAGCATTCACCTTTGATAGTAGGgccggcaatacttctact
YCL012C	gataaatgatcTAATTTCTACTGTTGTAGATGATACCTTTACCTACTATCAttttttttTAAAGGTATCTAATATATTCAGTTTTACTTAAccatcaacttggCCCGATGGAACCCCTATTGATCCAAAAGCATTCACCTTTGATAGTAGGgccggcaatacttctact
YCL014W	gataaatgatcTAATTTCTACTGTTGTAGATGTGGCCCAGAGAAACTGAAAttttttttTGAGTGTTTTATTGATTTTTTTTTTCTTTTTAccatcaacttggGGGAAACAGAACTGCGCTGTTGGTGGCCCAGAGAAACTGAAATTTTATgccggcaatacttctact
YCL014W	gataaatgatcTAATTTCTACTGTTGTAGATCATTAAATTAAAAAGAAAAAttttttttTGAGTGTTTTATTGATTTTTTTTTTCTTTTTAATTTAATGCAATGTATAccatcaacttggTGTTGGTGGCCCAGAGAAACTGAAATTTTATgccggcaatacttctact
YCL016C	gataaatgatcTAATTTCTACTGTTGTAGATAAGGCAGTTTTGTGTGCTACttttttttTAGCACACAAAACTGCCTTCGATGGGCAATGCGAATATATccatcaacttggCCGTAAAAGACTGGGCAAAAAGACCGTGGTCACGAGCAGGgccggcaatacttctact
YCL016C	gataaatgatcTAATTTCTACTGTTGTAGATTGTGCTACCTGCTCGTGACCttttttttTAGCACACAAAACTGCCTTCGATGGGCAAccatcaacttggAAGTATGCCCGCCGTAAAAGACTGGGCAAAAAGACCGTGGTCACGAGCAGGgccggcaatacttctact
YCL017C	gataaatgatcTAATTTCTACTGTTGTAGATAACTCCATCAAATGGTCAGGttttttttTGAGTGTTTTTTATTTGTTGTATTTTTTTTTTTTccatcaacttggGGTTCAAGAAGGTATTGACTTAAACTCCATCAAATGGTCAGGTCATgccggcaatacttctact
YCL017C	gataaatgatcTAATTTCTACTGTTGTAGATACTTAAACTCCATCAAATGGttttttttTGAGTGTTTTTTATTTGTTGTATTTTTTTccatcaacttggGAAATGGTTCAAGAAGGTATTGACTTAAACTCCATCAAATGGTCAGGTCATgccggcaatacttctact
YCL017C	gataaatgatcTAATTTCTACTGTTGTAGATGAGGATTTTCTCTAAAAAAAttttttttTGAGTGTTTTTTATTTGTTGTATTTTTTTTTTTTTAGAGAAAATCCTCCAccatcaacttggGACTTAAACTCCATCAAATGGTCAGGTCATgccggcaatacttctact
YCL018W	gataaatgatcTAATTTCTACTGTTGTAGATAGAAAATCCTTGCTTAAAAAttttttttTAAAAAGATTCTCTTTTTTTATGATATTTGTACATAAACTccatcaacttggCGGTGATGCTGTCGCCGAAGAAGTTAAGAAAATCCTTGCTgccggcaatacttctact
YCL021W-A	gataaatgatcTAATTTCTACTGTTGTAGATGTGTACATTGATCACATCGAttttttttTGATCACATCGACTGTTCTATTGGCAAATGAACCACGGGCccatcaacttggATTGGCTATTTGGATATTTTATATTGACTTTCGTGTACATgccggcaatacttctact
YCL021W-A	gataaatgatcTAATTTCTACTGTTGTAGATATCACATCGACTGTTCTATTttttttttTGATCACATCGACTGTTCTATTGGCAAATGAACCACGGGCATTGACTccatcaacttggATTTGGATATTTTATATTGACTTTCGTGTACATgccggcaatacttctact
YCL024W	gataaatgatcTAATTTCTACTGTTGTAGATGACAAATAAAAAAAAGGGAGttttttttTAAAAAAAAGGGAGGGATAATCGATCCCCAAATGGACAATccatcaacttggAATCCAAATTATTTTACAAAAAGAAGGTGTTTTGGACAAAgccggcaatacttctact
YCL025C	gataaatgatcTAATTTCTACTGTTGTAGATCCTTCTGGTGTTAAAAAAAAttttttttTAAAAAAAAAAGCATTTACTTCTTTTATATTTATTCATTTccatcaacttggGAACGGACCTTATTGGAAAAGGGTCGTTGCCTTCTGGTGTgccggcaatacttctact
YCL025C	gataaatgatcTAATTTCTACTGTTGTAGATTGGTGTTAAAAAAAAAAGCAttttttttTAAAAAAAAAAGCATTTACTTCTTTTATATTTATTCATTTccatcaacttggGAACGGACCTTATTGGAAAAGGGTCGTTGCCTTCTGGTGTgccggcaatacttctact
YCL026C-A	gataaatgatcTAATTTCTACTGTTGTAGATTCACTGAACAGGAAATTCGCttttttttTGAACAGGAAATTCGCATATGAGGAGATCTTAATTTATCTCccatcaacttggGAAAAGACTTTTATCAATAACGTAATCAACGTTTATCACgccggcaatacttctact
YCL026C-A	gataaatgatcTAATTTCTACTGTTGTAGATCTGTTCAGTGATAAACGTTGttttttttTGAACAGGAAATTCGCATATGAGGAGATCccatcaacttggGCCTTGCCAGAAGAAAAGACTTTTATCAATAACGTAATCAACGTTTATCACgccggcaatacttctact
YCL026C-B	gataaatgatcTAATTTCTACTGTTGTAGATAATTAAGGAACAGTATATAAttttttttTAAGGAACAGTATATAAGTACAGAATTATAGGTATAGATTAAccatcaacttggAAAAGACCTACATCAAAAACGATGTTGAAATCTTCAATgccggcaatacttctact
YCL026C-B	gataaatgatcTAATTTCTACTGTTGTAGATCTTAATTGAAGATTTCAACAttttttttTAAGGAACAGTATATAAGTACAGAATTccatcaacttggCCGCACCTCCAGGTGAAAAGACCTACATCAAAAACGATGTTGAAATCTTCAATgccggcaatacttctact
YCL026C-B	gataaatgatcTAATTTCTACTGTTGTAGATTATACTGTTCCTTAATTGAAttttttttTAAGGAACAGTATATAAGTACAGAATTATAGGTATAccatcaacttggCAGGTGAAAAGACCTACATCAAAAACGATGTTGAAATCTTCAATgccggcaatacttctact
YCL026C-B	gataaatgatcTAATTTCTACTGTTGTAGATAGGAACAGTATATAAGTACAttttttttTAAGGAACAGTATATAAGTACAGAATTATAGGTATAGATTAAATGCGccatcaacttggACCTACATCAAAAACGATGTTGAAATCTTCAATgccggcaatacttctact
YCL027W	gataaatgatcTAATTTCTACTGTTGTAGATATCAGTCGTATTCTTGGAGAttttttttTGATGAAAATAATATTGACGTTCGCATccatcaacttggACCTCAATGAAGATAGAGGCATTGTGCCTGGTGACTGTCTCCAAGAATACGACgccggcaatacttctact
YCL027W	gataaatgatcTAATTTCTACTGTTGTAGATTTTTCATCAGTCGTATTCTTttttttttTGATGAAAATAATATTGACGTTCGCATTTAAccatcaacttggCAATGAAGATAGAGGCATTGTGCCTGGTGACTGTCTCCAAGAATACGACgccggcaatacttctact
YCL028W	gataaatgatcTAATTTCTACTGTTGTAGATAGTTCGCCTTCTATCCTTTGttttttttTGAACGATGATTCAGTTCGCCTTCTATCCTTTGTTTACGTATTTGTTTATccatcaacttggCAGAACAATAACGGCAACCAGAACCGCTACgccggcaatacttctact
YCL028W	gataaatgatcTAATTTCTACTGTTGTAGATAGTAGCGGTTCTGGTTGCCGttttttttTGAACGATGATTCAGTTCGCCTTCTATccatcaacttggATTTTTCTGGCAACTTTTCTCAACAGAACAATAACGGCAACCAGAACCGCTACgccggcaatacttctact
YCL029C	gataaatgatcTAATTTCTACTGTTGTAGATGAGTCAGTTCGACTGCCTAGttttttttTAGGCAGTCGAACTGACTCTAATAGTGACTCCGGTAAATTccatcaacttggAGAATGCCCCCATCACAATCCTGACAACCAGCAGTTCTTCgccggcaatacttctact
YCL029C	gataaatgatcTAATTTCTACTGTTGTAGATGACTGCCTAGAAGAACTGCTttttttttTAGGCAGTCGAACTGACTCTAATAGTGACTCccatcaacttggTAATACAGCAGAATGCCCCCATCACAATCCTGACAACCAGCAGTTCTTCgccggcaatacttctact
YCL030C	gataaatgatcTAATTTCTACTGTTGTAGATGAAATAATCTACTGGAAATCttttttttTAGATTATTTCTAACTTGGAAACCGAACACTAAccatcaacttggTGAAAATCAGAATGAGTAAGCTTGGGTTGATCCCAAAGGATTTCCAGgccggcaatacttctact
YCL030C	gataaatgatcTAATTTCTACTGTTGTAGATCAAGTTAGAAATAATCTACTttttttttTAGATTATTTCTAACTTGGAAACCGAACACTAACGAAAATccatcaacttggCAGAATGAGTAAGCTTGGGTTGATCCCAAAGGATTTCCAGgccggcaatacttctact
YCL031C	gataaatgatcTAATTTCTACTGTTGTAGATAATCCATACACTTAAACCACttttttttTAAACCACCATCCTCGTCATCATATTCAACATATCTCAATccatcaacttggCAAGGTAATGAAAGCTAAGAGAAAATTCAATCCATACACTgccggcaatacttctact
YCL031C	gataaatgatcTAATTTCTACTGTTGTAGATAACCACCATCCTCGTCATCAttttttttTAAACCACCATCCTCGTCATCATATTCAACATATCTCAATATATCTAccatcaacttggATGAAAGCTAAGAGAAAATTCAATCCATACACTgccggcaatacttctact
YCL032W	gataaatgatcTAATTTCTACTGTTGTAGATGAGTCTTCCACCGGGGGTGAttttttttTAATGTGCAGTTGTCATGCACATCATCccatcaacttggAAGAAGTAGCAATGATGAACGGAAGTGACAATGTCACCCCCGGTGGAAGACTCgccggcaatacttctact
YCL032W	gataaatgatcTAATTTCTACTGTTGTAGATGTATGATGATGTGCATGACAttttttttTAATGTGCAGTTGTCATGCACATCATCATACTAAACTTACccatcaacttggGATGAACGGAAGTGACAATGTCACCCCCGGTGGAAGACTCgccggcaatacttctact
YCL032W	gataaatgatcTAATTTCTACTGTTGTAGATTCATGCACATCATCATACTAttttttttTAATGTGCAGTTGTCATGCACATCATCATACTAAACTTACACGAATAGGAccatcaacttggAGTGACAATGTCACCCCCGGTGGAAGACTCgccggcaatacttctact
YCL032W	gataaatgatcTAATTTCTACTGTTGTAGATGTGTAAGTTTAGTATGATGAttttttttTAATGTGCAGTTGTCATGCACATCATCATACTAAACTTACACGAATAGGAccatcaacttggAGTGACAATGTCACCCCCGGTGGAAGACTCgccggcaatacttctact
YCL033C	gataaatgatcTAATTTCTACTGTTGTAGATAGAAGGATTAAATGTACTATttttttttTAAATGTACTATATATATATATATATATATGTGTGTATGCccatcaacttggACACTGTGTGAACAGTGCGTCTTTAAACCTCAAGAAGGATgccggcaatacttctact
YCL033C	gataaatgatcTAATTTCTACTGTTGTAGATAATGTACTATATATATATATttttttttTAAATGTACTATATATATATATATATATATGTGTGTATGCATACGTAccatcaacttggGTGAACAGTGCGTCTTTAAACCTCAAGAAGGATgccggcaatacttctact
YCL034W	gataaatgatcTAATTTCTACTGTTGTAGATTAACAAAATTTGAAGAAGTAttttttttTGAAGAAGTATGTACGTATGCATACACACATATATATATAccatcaacttggGTCCACGATCTCAAACCCTTTCGGTGATCATAACAAAATTgccggcaatacttctact
YCL034W	gataaatgatcTAATTTCTACTGTTGTAGATAAGAAGTATGTACGTATGCAttttttttTGAAGAAGTATGTACGTATGCATACACACATATATATATATATATATccatcaacttggATCTCAAACCCTTTCGGTGATCATAACAAAATTgccggcaatacttctact
YCL035C	gataaatgatcTAATTTCTACTGTTGTAGATCAAATTAAGGGCAGACAAAGttttttttTAAGGGCAGACAAAGTTTTTTCCATGCACACAGGTTTATAccatcaacttggTGGTGAATTGGAGGAATTGTTAGAACCTATTCTTGCAAATgccggcaatacttctact
YCL035C	gataaatgatcTAATTTCTACTGTTGTAGATTCTGCCCTTAATTTGCAAGAttttttttTAAGGGCAGACAAAGTTTTTTCCATGCACACAccatcaacttggAGGGAGACTGGTGAATTGGAGGAATTGTTAGAACCTATTCTTGCAAATgccggcaatacttctact
YCL036W	gataaatgatcTAATTTCTACTGTTGTAGATATGAATATATTTAGTGTGTCttttttttTAAATATATTCATCGATTTTTTTCCTGTAAATACAccatcaacttggTTCGGAACTGCTAAAGACGCCTTCACAAGCACTCTTCCGACACACgccggcaatacttctact
YCL036W	gataaatgatcTAATTTCTACTGTTGTAGATCGACACACTAAATATATTCAttttttttTAAATATATTCATCGATTTTTTTCCTGTAAATACAAACACccatcaacttggAACTGCTAAAGACGCCTTCACAAGCACTCTTCCGACACACgccggcaatacttctact
YCL037C	gataaatgatcTAATTTCTACTGTTGTAGATTAAAGGCCTCTCACACTTGCttttttttTAAAGGCCTCTCACACTTGCAAAATAAAAAATGGATTCGTTCATTccatcaacttggCGCCGGTTGCTGCCGGTGAATCCGAGTCTTCCTTAgccggcaatacttctact
YCL037C	gataaatgatcTAATTTCTACTGTTGTAGATCAAGTGTGAGAGGCCTTTATttttttttTAAAGGCCTCTCACACTTGCAAAATAAAAAATGGATTCGTccatcaacttggCTCTGCGCCGGTTGCTGCCGGTGAATCCGAGTCTTCCTTAgccggcaatacttctact
YCL038C	gataaatgatcTAATTTCTACTGTTGTAGATCCTGAAAGTGAAAGAAGGTTttttttttTAGTTCTTTTTTTTTTTTTGTTACATAAAACTTTccatcaacttggTGAAGAACTCAGTCAAGTTTTACCTGAAAGTGAAAGAAGGTTGGATgccggcaatacttctact
YCL038C	gataaatgatcTAATTTCTACTGTTGTAGATTATATATACGTAAGCAAAGTttttttttTAGTTCTTTTTTTTTTTTTGTTACATAAAACTTTGCTTACGTATATATATccatcaacttggGTTTTACCTGAAAGTGAAAGAAGGTTGGATgccggcaatacttctact
YCL039W	gataaatgatcTAATTTCTACTGTTGTAGATAAGAAATTAATACTCCACCTttttttttTAATACTCCACCTTATATATATACGTAAGCAAAGTTTTATccatcaacttggTGATGACGGTAAGATAAAAATCTGGAAAATTTCAAGAAATgccggcaatacttctact
YCL039W	gataaatgatcTAATTTCTACTGTTGTAGATATACTCCACCTTATATATATttttttttTAATACTCCACCTTATATATATACGTAAGCAAAGTTTTATGTAACAAccatcaacttggGGTAAGATAAAAATCTGGAAAATTTCAAGAAATgccggcaatacttctact
YCL040W	gataaatgatcTAATTTCTACTGTTGTAGATCGGAGTGGGTGCCGCCTTGTttttttttTGATCTTTTTACATTTTTTTGGTTTGTccatcaacttggAGATTGCCAAGGATGGTTCCGGAGTGGGTGCCGCCTTGTGTGCGCTTGTAGCAgccggcaatacttctact
YCL040W	gataaatgatcTAATTTCTACTGTTGTAGATTGTGCGCTTGTAGCATGATCttttttttTGATCTTTTTACATTTTTTTGGTTTGTGTACGTATCCCACccatcaacttggTGGTTCCGGAGTGGGTGCCGCCTTGTGTGCGCTTGTAGCAgccggcaatacttctact
YCL042W	gataaatgatcTAATTTCTACTGTTGTAGATACTGCTTACTTCATCGAACAttttttttTAACTGCTTACTTCATCGAACAAATGGAAAAAGGTCTAGCTCCACCAccatcaacttggATTTCGAGGTTACCCCCGAGAAGCTGGACGAATgccggcaatacttctact
YCL042W	gataaatgatcTAATTTCTACTGTTGTAGATGATGAAGTAAGCAGTTAATTttttttttTAACTGCTTACTTCATCGAACAAATGGAAAAAGGTCTAGccatcaacttggCTGCGACGATTTCGAGGTTACCCCCGAGAAGCTGGACGAATgccggcaatacttctact
YCL043C	gataaatgatcTAATTTCTACTGTTGTAGATACGATGAATTGTAATTCTGAttttttttTAATTCTGATCACTTTGGTTTTTCATTAAATAGAGATATAccatcaacttggTGAATTGGCTGACGAAGAAGATGCCATTCACGATGAATTGgccggcaatacttctact
YCL043C	gataaatgatcTAATTTCTACTGTTGTAGATTAATTCTGATCACTTTGGTTttttttttTAATTCTGATCACTTTGGTTTTTCATTAAATAGAGATATATAAGAccatcaacttggTGGCTGACGAAGAAGATGCCATTCACGATGAATTGgccggcaatacttctact
YCL044C	gataaatgatcTAATTTCTACTGTTGTAGATGCAAAGACCTAATGTGTCTTttttttttTAGGTCTTTGCGGATTGCTTAGTTGTACCGTGCccatcaacttggCGTTACCAGGGCCTACCCCCAAGGCTCTCACTAATGAAAAGACACATgccggcaatacttctact
YCL044C	gataaatgatcTAATTTCTACTGTTGTAGATGGTCTTTGCGGATTGCTTAGttttttttTAGGTCTTTGCGGATTGCTTAGTTGTACCGTGCGTATATTAAATCCTccatcaacttggACCCCCAAGGCTCTCACTAATGAAAAGACACATgccggcaatacttctact
YCL045C	gataaatgatcTAATTTCTACTGTTGTAGATAATAGATATTTACATACACAttttttttTAGATATTTACATACACATTATATATATCAGATACACATTTCAccatcaacttggTTCAAACAAGAAGTTGAAATCCCAATGGCTAATTAAAgccggcaatacttctact
YCL047C	gataaatgatcTAATTTCTACTGTTGTAGATTCTTTCAATCAAATATTGTCttttttttTGAAAGAGAAAGATAGAAATTCAAATGCCccatcaacttggTTGCCATTGTGCATATACGATTATTTGATCAATAATAAGACAATATTTGATgccggcaatacttctact
YCL047C	gataaatgatcTAATTTCTACTGTTGTAGATTATCTTTCTCTTTCAATCAAttttttttTGAAAGAGAAAGATAGAAATTCAAATGCCTTTCATGGccatcaacttggGTGCATATACGATTATTTGATCAATAATAAGACAATATTTGATgccggcaatacttctact
YCL047C	gataaatgatcTAATTTCTACTGTTGTAGATAAAGAGAAAGATAGAAATTCttttttttTGAAAGAGAAAGATAGAAATTCAAATGCCTTTCATGGAGATATATGTccatcaacttggGATTATTTGATCAATAATAAGACAATATTTGATgccggcaatacttctact
YCL048W	gataaatgatcTAATTTCTACTGTTGTAGATTTTTAAGATTACTAGTCTAGttttttttTAAGATTACTAGTCTAGTATAACAGAAAGTTTTTTTTGTTCCccatcaacttggTTCTTTTTGGTACATGCCTTGTTGCTATGTTATTGTTTgccggcaatacttctact
YCL048W	gataaatgatcTAATTTCTACTGTTGTAGATAGATTACTAGTCTAGTATAAttttttttTAAGATTACTAGTCTAGTATAACAGAAAGTTTTTTTTGTTCCTAATAccatcaacttggTTTGGTACATGCCTTGTTGCTATGTTATTGTTTgccggcaatacttctact
YCL048W	gataaatgatcTAATTTCTACTGTTGTAGATTACTAGACTAGTAATCTTAAttttttttTAAGATTACTAGTCTAGTATAACAGAAAGTTTTTTTTGTTccatcaacttggCCTTCTTTTTGGTACATGCCTTGTTGCTATGTTATTGTTTgccggcaatacttctact
YCL048W-A	gataaatgatcTAATTTCTACTGTTGTAGATCCTTCTTATTCTAGGAACATttttttttTAGGAACATTTTTATTTCCTTTATTTTTTTCTTTCTTTCTccatcaacttggCTTTGGAGCAGCAATCGCTGCCGGTGTTGCCTTCTTATTCgccggcaatacttctact
YCL048W-A	gataaatgatcTAATTTCTACTGTTGTAGATCTAGAATAAGAAGGCAACACttttttttTAGGAACATTTTTATTTCCTTTATTTTccatcaacttggTGGCGGCGGGTGCCTTTGGAGCAGCAATCGCTGCCGGTGTTGCCTTCTTATTCgccggcaatacttctact
YCL049C	gataaatgatcTAATTTCTACTGTTGTAGATATCTTAGTTGGTAGCACTTTttttttttTGATCTTAGTTGGTAGCACTTTGATGAGGTCTCTAGCAAAAAGTCTAccatcaacttggTTGAAAAAAATTTTCTCTAAAAGAAGTATAAGTgccggcaatacttctact
YCL050C	gataaatgatcTAATTTCTACTGTTGTAGATTACTTGTGAAGGACTCAATAttttttttTGAGTCCTTCACAAGTACAAGTATACACGTATACATGTAccatcaacttggTCCCAAACACTTCTGGTCAAAAACCAAACGAATACAACTATgccggcaatacttctact
YCL050C	gataaatgatcTAATTTCTACTGTTGTAGATTGAAGGACTCAATAGTTGTAttttttttTGAGTCCTTCACAAGTACAAGTATACACGTATAccatcaacttggGTGGTTTCCCAAACACTTCTGGTCAAAAACCAAACGAATACAACTATgccggcaatacttctact
YCL051W	gataaatgatcTAATTTCTACTGTTGTAGATATATTGTTGTATTACTTCCTttttttttTAATACAACAATATTAATAATAAGTAATAAAAAGGTccatcaacttggGAAAATCCAAATTAGGACTCTTTAGACATATTTTTTCAAGGAAGgccggcaatacttctact
YCL051W	gataaatgatcTAATTTCTACTGTTGTAGATTATTACTTCCTTGAAAAAATttttttttTAATACAACAATATTAATAATAAGTAAccatcaacttggGGAGGAAAAGAAAATCCAAATTAGGACTCTTTAGACATATTTTTTCAAGGAAGgccggcaatacttctact
YCL052C	gataaatgatcTAATTTCTACTGTTGTAGATAATTCAGAAAATACGAGTGCttttttttTAAAAATTGTTCTACTGTGCACTCGTATTTTCTGAATTCAAAACGATccatcaacttggAACAACAAGAAGAAAAGATCAGTAAAACGGGAAgccggcaatacttctact
YCL052C	gataaatgatcTAATTTCTACTGTTGTAGATAGAAAATACGAGTGCACAGTttttttttTAAAAATTGTTCTACTGTGCACTCGTATTTTCTGAATTCAAAccatcaacttggTTGGTAACAACAAGAAGAAAAGATCAGTAAAACGGGAAgccggcaatacttctact
YCL052C	gataaatgatcTAATTTCTACTGTTGTAGATTACTGTGCACTCGTATTTTCttttttttTAAAAATTGTTCTACTGTGCACTCGTATTTTCTGAATTCAAAACGATAGGccatcaacttggAACAAGAAGAAAAGATCAGTAAAACGGGAAgccggcaatacttctact
YCL052C	gataaatgatcTAATTTCTACTGTTGTAGATCCGTTTTACTGATCTTTTCTttttttttTAAAAATTGTTCTACTGTGCACTCGTAccatcaacttggTTTTCTCCAAGGTATTTGGTAACAACAAGAAGAAAAGATCAGTAAAACGGGAAgccggcaatacttctact
YCL054W	gataaatgatcTAATTTCTACTGTTGTAGATTTTTCAATATTATACAAGGGttttttttTAGTAACAAAGAGCATTATTTTTCCATTCCCTTGTATAATATTGAAAATAccatcaacttggCGTATCGCAAAGAAGCATCACAAGAAAAAGgccggcaatacttctact
YCL054W	gataaatgatcTAATTTCTACTGTTGTAGATAATATTATACAAGGGAATGGttttttttTAGTAACAAAGAGCATTATTTTTCCATTCCCTTGTATAATATTGAAAATAccatcaacttggCGTATCGCAAAGAAGCATCACAAGAAAAAGgccggcaatacttctact
YCL054W-A	gataaatgatcTAATTTCTACTGTTGTAGATATACCCTTTAGTAGTCTTCTttttttttTAAAGGGTATTGAAAAATTTCTAGAACCAGAAccatcaacttggTCAAGAAGAAATTCTATTTGTCCAGCAATCCGGCGCAAAGAAGACTACgccggcaatacttctact
YCL054W-A	gataaatgatcTAATTTCTACTGTTGTAGATAATACCCTTTAGTAGTCTTCttttttttTAAAGGGTATTGAAAAATTTCTAGAACCAGAAAccatcaacttggCAAGAAGAAATTCTATTTGTCCAGCAATCCGGCGCAAAGAAGACTACgccggcaatacttctact
YCL055W	gataaatgatcTAATTTCTACTGTTGTAGATTGTGTTGATGCTTTATTGTGttttttttTAAAGCATCAACACATAAATCCTTGCTTAGCTCAATTccatcaacttggGATTGAGCTGTTAAGACCAAGAAGTCCAGTACAAAAAGCACAAgccggcaatacttctact
YCL056C	gataaatgatcTAATTTCTACTGTTGTAGATAAGCATAAAATTATACAATTttttttttTAATTTTATGCTTGAACGAATTTAGTTCTGTAAGCccatcaacttggTTTAAAAGATTATCTAACATAATAACACTTTGTAGAATAATTGTAgccggcaatacttctact
YCL056C	gataaatgatcTAATTTCTACTGTTGTAGATGTTCAAGCATAAAATTATACttttttttTAATTTTATGCTTGAACGAATTTAGTTCTGTAAGCCCAGccatcaacttggAAAGATTATCTAACATAATAACACTTTGTAGAATAATTGTAgccggcaatacttctact
YCL056C	gataaatgatcTAATTTCTACTGTTGTAGATTATAATTTTATGCTTGAACGttttttttTAATTTTATGCTTGAACGAATTTAGTTCTGTAAGCCCAGCTCCccatcaacttggATTATCTAACATAATAACACTTTGTAGAATAATTGTAgccggcaatacttctact
YCL057C-A	gataaatgatcTAATTTCTACTGTTGTAGATGTCTTAAGCGACGATGCTTTttttttttTAGTCTTAAGCGACGATGCTTTATATATATTCAAAAAAAAAAATAATccatcaacttggAGATCCAGCGCTGGCCTCAGATCCTCGAAGGTTgccggcaatacttctact
YCL057C-A	gataaatgatcTAATTTCTACTGTTGTAGATAGACTAAACCTTCGAGGATCttttttttTAGTCTTAAGCGACGATGCTTTATATATccatcaacttggCGAGGGCGACGCCATCTTTAGATCCAGCGCTGGCCTCAGATCCTCGAAGGTTgccggcaatacttctact
YCL057W	gataaatgatcTAATTTCTACTGTTGTAGATAACGAATTTAGTTCTGTAAGttttttttTAAATTCGTTCAAGCATAAAATTATACAATTAccatcaacttggAGGGAACCTTCTAAGGATGCTTTCTTGAAGGAGCTGGGCTTACAGAACgccggcaatacttctact
YCL057W	gataaatgatcTAATTTCTACTGTTGTAGATTGCTTGAACGAATTTAGTTCttttttttTAAATTCGTTCAAGCATAAAATTATACAATTATTCTACccatcaacttggCCTTCTAAGGATGCTTTCTTGAAGGAGCTGGGCTTACAGAACgccggcaatacttctact
YCL058C	gataaatgatcTAATTTCTACTGTTGTAGATCACATCTGAAAACGAAAATTttttttttTGAAAACGAAAATTTTTTTTTCCTTATATTTCTAATTCTTccatcaacttggCCTTGAGTTATTGTACCTTATTATAGCAGGCTTGCACATCgccggcaatacttctact
YCL058C	gataaatgatcTAATTTCTACTGTTGTAGATGTTTTCAGATGTGCAAGCCTttttttttTGAAAACGAAAATTTTTTTTTCCTTATATccatcaacttggTTGCTAAATGCCCTTGAGTTATTGTACCTTATTATAGCAGGCTTGCACATCgccggcaatacttctact
YCL058W-A	gataaatgatcTAATTTCTACTGTTGTAGATACCACTATTCCCTATAAGGAttttttttTAGGGAATAGTGGTGAAAGTTACGTAAATATATACAccatcaacttggACAGCATGCTGAAGCAGATCGAAATGATATCCGGCTTTTCCTTAgccggcaatacttctact
YCL058W-A	gataaatgatcTAATTTCTACTGTTGTAGATTAGGGAATAGTGGTGAAAGTttttttttTAGGGAATAGTGGTGAAAGTTACGTAAATATATACATATAGAGCGccatcaacttggTGAAGCAGATCGAAATGATATCCGGCTTTTCCTTAgccggcaatacttctact
YCL058W-A	gataaatgatcTAATTTCTACTGTTGTAGATCCTATAAGGAAAAGCCGGATttttttttTAGGGAATAGTGGTGAAAGTTACGTAAccatcaacttggAAACAAACGACAGCATGCTGAAGCAGATCGAAATGATATCCGGCTTTTCCTTAgccggcaatacttctact
YCL059C	gataaatgatcTAATTTCTACTGTTGTAGATGTTTACACCGCTACGGAATCttttttttTAGTTTACACCGCTACGGAATCCTTCATATATGTCTATATATATATAccatcaacttggCCGGAAGAAGAAGCATACAAGCCAAACCAAAATgccggcaatacttctact
YCL059C	gataaatgatcTAATTTCTACTGTTGTAGATCGTAGCGGTGTAAACTAATTttttttttTAGTTTACACCGCTACGGAATCCTTCATATATGTCTATAccatcaacttggTCATAGCTCCGGAAGAAGAAGCATACAAGCCAAACCAAAATgccggcaatacttctact
YCL061C	gataaatgatcTAATTTCTACTGTTGTAGATTGGAGTTCAATCAACTTCTTttttttttTAGTGGTTTTTTATCTTTTCCGAAGAAGTTGATTGAACTCCAGAAGCTGTccatcaacttggTTTGAAAGCGGACAAGATAGCTTTGATAATgccggcaatacttctact
YCL061C	gataaatgatcTAATTTCTACTGTTGTAGATGGAAAAGATAAAAAACCACTttttttttTAGTGGTTTTTTATCTTTTCCGAAGAAGTTGATTGAACTCccatcaacttggGAATAAACTTTTTGAAAGCGGACAAGATAGCTTTGATAATgccggcaatacttctact
YCL061C	gataaatgatcTAATTTCTACTGTTGTAGATTCAAAGCTATCTTGTCCGCTttttttttTAGTGGTTTTTTATCTTTTCCGAAGAAccatcaacttggCGAAAACAAAATCGAATAAACTTTTTGAAAGCGGACAAGATAGCTTTGATAATgccggcaatacttctact
YCL061C	gataaatgatcTAATTTCTACTGTTGTAGATTCTTTTCCGAAGAAGTTGATttttttttTAGTGGTTTTTTATCTTTTCCGAAGAAGTTGATTGAACTCCAGAAGCTGTccatcaacttggTTTGAAAGCGGACAAGATAGCTTTGATAATgccggcaatacttctact
YCL061C	gataaatgatcTAATTTCTACTGTTGTAGATAATCAACTTCTTCGGAAAAGttttttttTAGTGGTTTTTTATCTTTTCCGAAGAAGTTGATTGAACTCCAGccatcaacttggTAAACTTTTTGAAAGCGGACAAGATAGCTTTGATAATgccggcaatacttctact
YCL063W	gataaatgatcTAATTTCTACTGTTGTAGATATTAATGCCTCCTTTACCTAttttttttTAATTAATGCCTCCTTTACCTAACCTACTCTTCTTTTGCTCCAAATGccatcaacttggTTGCAAGATGCTTTGAATACAGAACTGCTGTTTgccggcaatacttctact
YCL063W	gataaatgatcTAATTTCTACTGTTGTAGATATTAAAACAGCAGTTCTGTAttttttttTAATTAATGCCTCCTTTACCTAACCTAccatcaacttggTAAGCGTCTCTATAGAAGAATTGCAAGATGCTTTGAATACAGAACTGCTGTTTgccggcaatacttctact
YCL064C	gataaatgatcTAATTTCTACTGTTGTAGATAAAAGTGCTTGAAAATCCAAttttttttTGAAAATCCAATAACTTTTTCGTTGAAGCATCAATTTGCCccatcaacttggCATATTTCCAGAAAAAAATATTGTGAATTTAAAAAGTGCTgccggcaatacttctact
YCL066W	gataaatgatcTAATTTCTACTGTTGTAGATGCCTTATAGAGTGTGGTCGTttttttttTAGAGTGTGGTCGTGGCGGAGGTTGTTTATCTTTCGAGTAccatcaacttggTGACGGATATTGGGAAGATGTGTTTGTACATTTGGCCTTAgccggcaatacttctact
YCL067C	gataaatgatcTAATTTCTACTGTTGTAGATGGCTCATTCTTTCTTCTTTGttttttttTGAGCCCGAAAAACAAATATGTATATATccatcaacttggTCCAGAATTAGCGGACCTCTTGAGCGGTGAGCCTCTGGCAAAGAAGAAAGAAgccggcaatacttctact
YCL067C	gataaatgatcTAATTTCTACTGTTGTAGATGGGCTCATTCTTTCTTCTTTttttttttTGAGCCCGAAAAACAAATATGTATATATCccatcaacttggCCAGAATTAGCGGACCTCTTGAGCGGTGAGCCTCTGGCAAAGAAGAAAGAAgccggcaatacttctact
YCL068C	gataaatgatcTAATTTCTACTGTTGTAGATAGAAAAATCGTCATTCAAACttttttttTGAATGACGATTTTTCTGAAATCTTTGTTTACATTTCATccatcaacttggACAAACACAAAAATCACTCCGTCCCTCGTCTAATACAAGTTgccggcaatacttctact
YCL068C	gataaatgatcTAATTTCTACTGTTGTAGATGAAAAATCGTCATTCAAACTttttttttTGAATGACGATTTTTCTGAAATCTTTGTTTACATTTCAccatcaacttggAACAAACACAAAAATCACTCCGTCCCTCGTCTAATACAAGTTgccggcaatacttctact
YCL069W	gataaatgatcTAATTTCTACTGTTGTAGATGAAGACAAGTAGCGCAGTTAttttttttTAGCGCAGTTATTTTCTTATTTTCATTTTATTTTTTTCGCccatcaacttggAAAAAAGGACGAGACACCAGAAGATAATTTAGAAGACAAGgccggcaatacttctact
YCL073C	gataaatgatcTAATTTCTACTGTTGTAGATGGGATCAACATCCTAATTTCttttttttTGATCCCCAAGCTGGTGAAAAAAGGGCAAccatcaacttggCAAATCAAGGCACTTTTTAGACATAATCGAAGTAACAAGAAATTAGGATGTgccggcaatacttctact
YCL073C	gataaatgatcTAATTTCTACTGTTGTAGATACCAGCTTGGGGATCAACATttttttttTGATCCCCAAGCTGGTGAAAAAAGGGCAAAAAAAAATGccatcaacttggGCACTTTTTAGACATAATCGAAGTAACAAGAAATTAGGATGTgccggcaatacttctact
YCL073C	gataaatgatcTAATTTCTACTGTTGTAGATATCCCCAAGCTGGTGAAAAAttttttttTGATCCCCAAGCTGGTGAAAAAAGGGCAAAAAAAAATGAAAGCAAAAccatcaacttggAGACATAATCGAAGTAACAAGAAATTAGGATGTgccggcaatacttctact
YCR002C	gataaatgatcTAATTTCTACTGTTGTAGATAATCTCATAAGAATGGTGGTttttttttTGAATCTCATAAGAATGGTGGTGATTATATATCTTATGTTATTAAGAccatcaacttggTCAGCTCATATGTCTAGCAACGCCATTCAACGTgccggcaatacttctact
YCR002C	gataaatgatcTAATTTCTACTGTTGTAGATTGAGATTCAACGTTGAATGGttttttttTGAATCTCATAAGAATGGTGGTGATTATATAccatcaacttggTGCGAATAGTCGTTCCTCAGCTCATATGTCTAGCAACGCCATTCAACGTgccggcaatacttctact
YCR003W	gataaatgatcTAATTTCTACTGTTGTAGATAAAAAGGACTAGGCTCATCTttttttttTAGGCTCATCTTTCATCTAGTGGTTTCCTTTTTAAATAAAccatcaacttggTAACTATTTGGAACGTCGCGTTCGGACTTTAAAAAAGGACgccggcaatacttctact
YCR004C	gataaatgatcTAATTTCTACTGTTGTAGATTGTAAGAAACAACAGTTCGCttttttttTAAGAAACAACAGTTCGCGTCTAATATTTAGTTCTTACTAACAccatcaacttggGGAGGACAAAGGATTATTATCCTGCTGTACTGTCATGgccggcaatacttctact
YCR004C	gataaatgatcTAATTTCTACTGTTGTAGATTTTCTTACATGACAGTACAGttttttttTAAGAAACAACAGTTCGCGTCTAATATTTccatcaacttggACTGCAGAAAAGAAGGAGGACAAAGGATTATTATCCTGCTGTACTGTCATGgccggcaatacttctact
YCR005C	gataaatgatcTAATTTCTACTGTTGTAGATAACTATAGTTTGCTTTCAATttttttttTAGTTGGATTACATCCTACTTTTACACccatcaacttggCCTATTCTACTGAGAAATACAAGGAATTGGTCAAAAACATTGAAAGCAAACTAgccggcaatacttctact
YCR005C	gataaatgatcTAATTTCTACTGTTGTAGATAAAGCAAACTATAGTTGGATttttttttTAGTTGGATTACATCCTACTTTTACACCCCTCTGCATATTccatcaacttggGAAATACAAGGAATTGGTCAAAAACATTGAAAGCAAACTAgccggcaatacttctact
YCR007C	gataaatgatcTAATTTCTACTGTTGTAGATTATTTCATGGTATATCGGCGttttttttTGAAATATAAATCTTGATAATTTTATTTAccatcaacttggCAAGCACAACAGGAATATTGGAGAAAGCAATATCCTGACGCCGATATACCAgccggcaatacttctact
YCR007C	gataaatgatcTAATTTCTACTGTTGTAGATTCAAGATTTATATTTCATGGttttttttTGAAATATAAATCTTGATAATTTTATTTAGCACTTATACccatcaacttggAGGAATATTGGAGAAAGCAATATCCTGACGCCGATATACCAgccggcaatacttctact
YCR008W	gataaatgatcTAATTTCTACTGTTGTAGATAAATAAACGAGTACTTCACTttttttttTAAACGAGTACTTCACTTTCAAATATCACGATATTTTGGAACccatcaacttggGGGAGATAAAATGCTGCCATAATGGGCGCGCATTGAAAgccggcaatacttctact
YCR008W	gataaatgatcTAATTTCTACTGTTGTAGATAAAGTGAAGTACTCGTTTATttttttttTAAACGAGTACTTCACTTTCAAATATCACGATATTTTGGAccatcaacttggAAGGGAGATAAAATGCTGCCATAATGGGCGCGCATTGAAAgccggcaatacttctact
YCR009C	gataaatgatcTAATTTCTACTGTTGTAGATGGATAAAATAAATTAATGCTttttttttTAAATTAATGCTTTTGCCTTTAGTTTTTTACGGTCATTTAccatcaacttggACAAATGACAAGCCTAGATATTTGTGCGCTCGGGATAAAAgccggcaatacttctact
YCR009C	gataaatgatcTAATTTCTACTGTTGTAGATATTTATTTTATCCCGAGCGCttttttttTAAATTAATGCTTTTGCCTTTAGTTTTccatcaacttggAAGAACTATTAGGACAAATGACAAGCCTAGATATTTGTGCGCTCGGGATAAAAgccggcaatacttctact
YCR010C	gataaatgatcTAATTTCTACTGTTGTAGATAGAGCACGACCTACTAATAAttttttttTAAGAGCACGACCTACTAATAACGAGAACTATTGAAATAAAAAAGAGccatcaacttggTTCCCATTACCATCTACTGAAAGGGTAATCTTTgccggcaatacttctact
YCR010C	gataaatgatcTAATTTCTACTGTTGTAGATGTAGGTCGTGCTCTTAAAAGttttttttTAAGAGCACGACCTACTAATAACGAGAACTATTGAAATccatcaacttggGCTCGTCCATTCCCATTACCATCTACTGAAAGGGTAATCTTTgccggcaatacttctact
YCR011C	gataaatgatcTAATTTCTACTGTTGTAGATTGGAACAAAAGTAGATAGGCttttttttTAGATAGGCGTCGTATATAGTCTCTTCTTTTACATAAGAAccatcaacttggGGGGTATCTAGCCCTTAAGTGGATAGTTGTGGAACAAAAGgccggcaatacttctact
YCR012W	gataaatgatcTAATTTCTACTGTTGTAGATAATTTATTTCTTTTCGGATAttttttttTAAATTGAATTGAATTGAAATCGATAGAccatcaacttggATTATTGGAAGGTAAGGAATTGCCAGGTGTTGCTTTCTTATCCGAAAAGAAAgccggcaatacttctact
YCR012W	gataaatgatcTAATTTCTACTGTTGTAGATAATTCAATTCAATTTATTTCttttttttTAAATTGAATTGAATTGAAATCGATAGATCAATTTTTTccatcaacttggGGTAAGGAATTGCCAGGTGTTGCTTTCTTATCCGAAAAGAAAgccggcaatacttctact
YCR014C	gataaatgatcTAATTTCTACTGTTGTAGATGCTCCTCTTTTAATGCCTTTttttttttTAAAGGCATTAAAAGAGGAGCGAATTTTTTTTTAATAAAAccatcaacttggACCCGAACATAGAAATATCGAATGGGAAAAAAAAACTGCAgccggcaatacttctact
YCR014C	gataaatgatcTAATTTCTACTGTTGTAGATAAAAAAAATTCGCTCCTCTTttttttttTAAAGGCATTAAAAGAGGAGCGAATTTTTTTTTAATAAAAAccatcaacttggCCCGAACATAGAAATATCGAATGGGAAAAAAAAACTGCAgccggcaatacttctact
YCR015C	gataaatgatcTAATTTCTACTGTTGTAGATTATAAATTTGAATATACAGGttttttttTAGAAACGGATGAAATCCTGTATATTCAAATTTATATAACCAGGAccatcaacttggCTTTAAAAGATTTGATCATGCAGGTAACAAAAATGgccggcaatacttctact
YCR015C	gataaatgatcTAATTTCTACTGTTGTAGATATCATGCAGGTAACAAAAATttttttttTAGAAACGGATGAAATCCTGTATATTCAAATTTATATccatcaacttggCTGGGACTCTTTAAAAGATTTGATCATGCAGGTAACAAAAATGgccggcaatacttctact
YCR015C	gataaatgatcTAATTTCTACTGTTGTAGATAATATACAGGATTTCATCCGttttttttTAGAAACGGATGAAATCCTGTATATTCAAATTTATATAACccatcaacttggGGACTCTTTAAAAGATTTGATCATGCAGGTAACAAAAATGgccggcaatacttctact
YCR016W	gataaatgatcTAATTTCTACTGTTGTAGATATGTTTAACATAGAGTTCAAttttttttTAACATAGAGTTCAACAACGTTGTTCAGTTGTAGTATATAccatcaacttggCTCGGAGCAGATAGAACTTAAGAATTTCTTCGTTGATGTTgccggcaatacttctact
YCR016W	gataaatgatcTAATTTCTACTGTTGTAGATAACTCTATGTTAAACATCAAttttttttTAACATAGAGTTCAACAACGTTGTTCAGTTGTAGccatcaacttggTGATGACTCGGAGCAGATAGAACTTAAGAATTTCTTCGTTGATGTTgccggcaatacttctact
YCR016W	gataaatgatcTAATTTCTACTGTTGTAGATACATAGAGTTCAACAACGTTttttttttTAACATAGAGTTCAACAACGTTGTTCAGTTGTAGTATATATTTTACTccatcaacttggCAGATAGAACTTAAGAATTTCTTCGTTGATGTTgccggcaatacttctact
YCR017C	gataaatgatcTAATTTCTACTGTTGTAGATCGGCCTCTTATAAGTAATAAttttttttTAAGAGGCCGTAAGGTGGTTTTATAAATCAGTccatcaacttggGAGAGGGGTCACTTCTACCATGTTTTTGATGAGCCACGTTATTACTTAgccggcaatacttctact
YCR017C	gataaatgatcTAATTTCTACTGTTGTAGATTAAGAGGCCGTAAGGTGGTTttttttttTAAGAGGCCGTAAGGTGGTTTTATAAATCAGTGTAATCACATTGTccatcaacttggTCTACCATGTTTTTGATGAGCCACGTTATTACTTAgccggcaatacttctact
YCR018C	gataaatgatcTAATTTCTACTGTTGTAGATAATAGATACTATGGATTGTTttttttttTAGTATCTATTTAATTCTTTCACCGCATAGATGccatcaacttggAAAAAAAAAGGCAAGCAGCAGATAAAAGGATAGATCGAAACAATCCAgccggcaatacttctact
YCR018C	gataaatgatcTAATTTCTACTGTTGTAGATATAGTATCTATTTAATTCTTttttttttTAGTATCTATTTAATTCTTTCACCGCATAGATGATATTTTTCCAccatcaacttggCAAGCAGCAGATAAAAGGATAGATCGAAACAATCCAgccggcaatacttctact
YCR019W	gataaatgatcTAATTTCTACTGTTGTAGATCAAAAGTCTAACACGATGATttttttttTGATCATATCAGCTTGTTCATTGCTCTTATTTTTCTGCAAccatcaacttggTCAATATAATATAAACGATCTTTACAAAAGTCTAACACGAgccggcaatacttctact
YCR019W	gataaatgatcTAATTTCTACTGTTGTAGATGACTTTTGTAAAGATCGTTTttttttttTGATCATATCAGCTTGTTCATTGCccatcaacttggTTTCACAGTCCGGTCTTCAATATAATATAAACGATCTTTACAAAAGTCTAACACGAgccggcaatacttctact
YCR019W	gataaatgatcTAATTTCTACTGTTGTAGATCAGAAAAATAAGAGCAATGAttttttttTGATCATATCAGCTTGTTCATTGCTCTTATTTTTCTGCAAAAATATccatcaacttggTAATATAAACGATCTTTACAAAAGTCTAACACGAgccggcaatacttctact
YCR020C	gataaatgatcTAATTTCTACTGTTGTAGATTATACTACTTGAGATTAGGCttttttttTAATCTCAAGTAGTATATAACACTTACTTATATATATATccatcaacttggCACAGTTCGAGTTCGAATTTTTTGAATCTTGTTACAACGCCgccggcaatacttctact
YCR020C-A	gataaatgatcTAATTTCTACTGTTGTAGATGAACCATATGCGCTAAACAAttttttttTAGCGCATATGGTTCTAATAGTTTCCATAGTAACAATccatcaacttggGGAGCTTACTGCGAATAAAGTTGAATTGATGGCTAATATTGTTgccggcaatacttctact
YCR020C-A	gataaatgatcTAATTTCTACTGTTGTAGATGCGCATATGGTTCTAATAGTttttttttTAGCGCATATGGTTCTAATAGTTTCCATAGTAACAATTGCTTGGCAAccatcaacttggGCGAATAAAGTTGAATTGATGGCTAATATTGTTgccggcaatacttctact
YCR020W-B	gataaatgatcTAATTTCTACTGTTGTAGATTGAATGTTGCGTTTTCCTACttttttttTAGGAAAACGCAACATTCACAATTGTAAGCTACAAAATATccatcaacttggGAAAAAAATGCTCGATGCTTTGAAAAATGAAAGGAAAAAGgccggcaatacttctact
YCR021C	gataaatgatcTAATTTCTACTGTTGTAGATGAGCAGCTTGAGATTGTCTTttttttttTAGAGCAGCTTGAGATTGTCTTAATCATTCTTTGCTTAACACATTTCccatcaacttggCCTGAAGCAGAGCAAGCTGTCGAAGATACTGCTgccggcaatacttctact
YCR021C	gataaatgatcTAATTTCTACTGTTGTAGATAGCTGCTCTAAGCAGTATCTttttttttTAGAGCAGCTTGAGATTGTCTTAATCATTCTTccatcaacttggATCCACGAACCCGAACCTGAAGCAGAGCAAGCTGTCGAAGATACTGCTgccggcaatacttctact
YCR023C	gataaatgatcTAATTTCTACTGTTGTAGATGAAAAAAAATTTCTCATGTGttttttttTGAGAAATTTTTTTTCAGAAGGCTTGCAAAAAGGATATccatcaacttggCGATCTAGTTTAAGCAGCTTAAGTAACCAACGCTGTACCACAgccggcaatacttctact
YCR023C	gataaatgatcTAATTTCTACTGTTGTAGATTCATGTGGTACAGCGTTGGTttttttttTGAGAAATTTTTTTTCAGAAGGCTTGCccatcaacttggGAATGGCTCATCGATCTAGTTTAAGCAGCTTAAGTAACCAACGCTGTACCACAgccggcaatacttctact
YCR024C	gataaatgatcTAATTTCTACTGTTGTAGATATATTCCATTTGTTTCTTATttttttttTGATATTCCATTTGTTTCTTATCTCCTTCTATGTATTTACTCACTGTccatcaacttggTTTTATAGAACATCTGCAGAATCCATCGATTTTgccggcaatacttctact
YCR024C-A	gataaatgatcTAATTTCTACTGTTGTAGATCAAAGATTCTAAAAAGGGCGttttttttTAAAAAGGGCGGAGCGAGCCATTTTATTTCCTGTCCCCTTccatcaacttggCAGAAAATGGCAAGCTAGACAAAGAGGATTGCAAAGATTCgccggcaatacttctact
YCR024C-A	gataaatgatcTAATTTCTACTGTTGTAGATTAAAAAGGGCGGAGCGAGCCttttttttTAAAAAGGGCGGAGCGAGCCATTTTATTTCCTGTCCCCTTCATCTccatcaacttggAATGGCAAGCTAGACAAAGAGGATTGCAAAGATTCgccggcaatacttctact
YCR024C-B	gataaatgatcTAATTTCTACTGTTGTAGATACAATCACACACATTGTTAAttttttttTAACAATGTGTGTGATTGTTAAGTCTGGCTGATGACTCCTccatcaacttggTAGCTTTTTTCCTTTTATCACTATTATTTTTTTCCACTCTgccggcaatacttctact
YCR024C-B	gataaatgatcTAATTTCTACTGTTGTAGATACAATGTGTGTGATTGTTAAttttttttTAACAATGTGTGTGATTGTTAAGTCTGGCTGATGACTCCTCATGATAccatcaacttggTTTCCTTTTATCACTATTATTTTTTTCCACTCTgccggcaatacttctact
YCR026C	gataaatgatcTAATTTCTACTGTTGTAGATTCCCACCTTAAGCTTAGGTAttttttttTAAGCTTAAGGTGGGACAACCGCGTTATGAAATAAAAGccatcaacttggGACATAATTGACAGCATCGACGATTTAGTCGATTCTGATACCgccggcaatacttctact
YCR026C	gataaatgatcTAATTTCTACTGTTGTAGATAGCTTAGGTATCAGAATCGAttttttttTAAGCTTAAGGTGGGACAACCGCGTTATccatcaacttggTCTCATTGACGACATAATTGACAGCATCGACGATTTAGTCGATTCTGATACCgccggcaatacttctact
YCR027C	gataaatgatcTAATTTCTACTGTTGTAGATAGTTTTCACATTATAGAACAttttttttTGAAAACTCGAGCGTCCCTAGGATATCATTccatcaacttggAAGGAACTCTGGGGCTTGATGCCGAAAATAATAATAAATGTTCTATAATGgccggcaatacttctact
YCR027C	gataaatgatcTAATTTCTACTGTTGTAGATTATAATGTGAAAACTCGAGCttttttttTGAAAACTCGAGCGTCCCTAGGATATCATTGGTTTTATTAccatcaacttggGGGGCTTGATGCCGAAAATAATAATAAATGTTCTATAATGgccggcaatacttctact
YCR028C	gataaatgatcTAATTTCTACTGTTGTAGATAAATCCTTTCCGATAGATACttttttttTAGATACATTCGATTCTTTTAGCTATTCATTGGTCCTGTTccatcaacttggTCATAATGAGGAAATGGCCGAAATTTCAAATCCTTTCCGAgccggcaatacttctact
YCR028C	gataaatgatcTAATTTCTACTGTTGTAGATCGATAGATACATTCGATTCTttttttttTAGATACATTCGATTCTTTTAGCTATTCATTGGTCCTGTTGAccatcaacttggATAATGAGGAAATGGCCGAAATTTCAAATCCTTTCCGAgccggcaatacttctact
YCR028C-A	gataaatgatcTAATTTCTACTGTTGTAGATAGAATAATTGTAATATTTACttttttttTAATTGTAATATTTACGCTTGCTTATTTCGACTCTTCCTCGccatcaacttggGAAGATGCTGAGGGCCAAGAAAATGCTGCTTCTTCAGAAgccggcaatacttctact
YCR028C-A	gataaatgatcTAATTTCTACTGTTGTAGATCAATTATTCTGAAGAAGCAGttttttttTAATTGTAATATTTACGCTTGCTTATTTccatcaacttggTGGGAAGAAATTAGAAGATGCTGAGGGCCAAGAAAATGCTGCTTCTTCAGAAgccggcaatacttctact
YCR030C	gataaatgatcTAATTTCTACTGTTGTAGATCTTGATATTTCTGCTATGCTttttttttTGATATTTCTGCTATGCTTCTATTTTTCAATATTAATTGTTCTccatcaacttggAAGAACTTTGACCACTGGTAACTACCATGGTCTCGCTgccggcaatacttctact
YCR030C	gataaatgatcTAATTTCTACTGTTGTAGATATATTTCTGCTATGCTTCTAttttttttTGATATTTCTGCTATGCTTCTATTTTTCAATATTAATTGTTCTTTTGccatcaacttggACTTTGACCACTGGTAACTACCATGGTCTCGCTgccggcaatacttctact
YCR031C	gataaatgatcTAATTTCTACTGTTGTAGATTGAGTTATGCATGTATTGTAttttttttTGAGTTATGCATGTATTGTACTTGTATTGCCGTATTATTTTTTACccatcaacttggCCAGAAAGAAGGGTGGTAGAAGAGGTAGAAGATTAgccggcaatacttctact
YCR032W	gataaatgatcTAATTTCTACTGTTGTAGATGTACTAGGCATCACATCGTAttttttttTAGGCATCACATCGTAACGCCTTTCTTTAAATGATTCAATTccatcaacttggATTGCGGGAACATTAGATGGCAGATTAGCTATTTGGTACgccggcaatacttctact
YCR033W	gataaatgatcTAATTTCTACTGTTGTAGATGCCGTTTGTTCAATTATTATttttttttTGAACAAACGGCTGAGACGGGCAATACATATGCTccatcaacttggGCCAGATGCAATGAGCAGTTTTTTATCTAAAAAGGAAAATAATAATgccggcaatacttctact
YCR033W	gataaatgatcTAATTTCTACTGTTGTAGATAACAAACGGCTGAGACGGGCttttttttTGAACAAACGGCTGAGACGGGCAATACATATGCTCTACTTCTTTTCCccatcaacttggAGCAGTTTTTTATCTAAAAAGGAAAATAATAATgccggcaatacttctact
YCR034W	gataaatgatcTAATTTCTACTGTTGTAGATAAGATTTTACACTTACCTTTttttttttTAAGTGTAAAATCTTTGAAAGAATTTAAGTATTCAACccatcaacttggTACTCCATCTCCATCACCAAAACCTCAACACAGAAGAAAAAGGgccggcaatacttctact
YCR034W	gataaatgatcTAATTTCTACTGTTGTAGATAAAGATTTTACACTTACCTTttttttttTAAGTGTAAAATCTTTGAAAGAATTTAAGTATTCAACTccatcaacttggACTCCATCTCCATCACCAAAACCTCAACACAGAAGAAAAAGGgccggcaatacttctact
YCR035C	gataaatgatcTAATTTCTACTGTTGTAGATACATATAAAAGACTCGGATAttttttttTAAAAGACTCGGATAAAATTATCTGATGACTGTCGAAAGGccatcaacttggTAGGGTTAGAGCGGACGATTTGTCAACAAGATTTAACATAgccggcaatacttctact
YCR035C	gataaatgatcTAATTTCTACTGTTGTAGATTCCGAGTCTTTTATATGTTAttttttttTAAAAGACTCGGATAAAATTATCTGATGACTGTCGccatcaacttggTTATCTAGGGTTAGAGCGGACGATTTGTCAACAAGATTTAACATAgccggcaatacttctact
YCR036W	gataaatgatcTAATTTCTACTGTTGTAGATAGAAAGATGCATAAAATCTAttttttttTAAAATCTACTGCAATTTTTTACTTTTAGTTTGTTAAATTccatcaacttggTGAAAGCATGCCACTGTATAAAGATGTTCAGAAAGATGCAgccggcaatacttctact
YCR036W	gataaatgatcTAATTTCTACTGTTGTAGATCAGTAGATTTTATGCATCTTttttttttTAAAATCTACTGCAATTTTTTACTTTTAGTTTGTccatcaacttggTGCTGCTGAAAGCATGCCACTGTATAAAGATGTTCAGAAAGATGCAgccggcaatacttctact
YCR037C	gataaatgatcTAATTTCTACTGTTGTAGATAACTGCCCTCATGTAATTACttttttttTAAACTGCCCTCATGTAATTACATTTCTTATTACTGCATTCTTTGTAccatcaacttggGGTATTAGTTCTTCCGTCTTAAAAGGTAGCACTgccggcaatacttctact
YCR037C	gataaatgatcTAATTTCTACTGTTGTAGATCATGAGGGCAGTTTAAGTGCttttttttTAAACTGCCCTCATGTAATTACATTTCTTATTACTGCccatcaacttggTCTCGGTTATGGTATTAGTTCTTCCGTCTTAAAAGGTAGCACTgccggcaatacttctact
YCR038C	gataaatgatcTAATTTCTACTGTTGTAGATCAAGGCTTACCTAAAAACAGttttttttTAAAAACAGAACTGTTCAAAGAAAGATGACTTCCTTTTGCccatcaacttggGGCGTATCAAGTCAGTATAGCTAAGGTTCCAAGGCTTACCgccggcaatacttctact
YCR038C	gataaatgatcTAATTTCTACTGTTGTAGATCCTAAAAACAGAACTGTTCAttttttttTAAAAACAGAACTGTTCAAAGAAAGATGACTTCCTTTTGCTTCccatcaacttggGTATCAAGTCAGTATAGCTAAGGTTCCAAGGCTTACCgccggcaatacttctact
YCR039C	gataaatgatcTAATTTCTACTGTTGTAGATGGCTCATTCTTTCTTCTTTGttttttttTGAGCCCGAAAAACAAATATGTATATATccatcaacttggTCCAGAATTAGCGGACCTCTTGAGCGGTGAGCCTCTGGCAAAGAAGAAAGAAgccggcaatacttctact
YCR039C	gataaatgatcTAATTTCTACTGTTGTAGATGGGCTCATTCTTTCTTCTTTttttttttTGAGCCCGAAAAACAAATATGTATATATCccatcaacttggCCAGAATTAGCGGACCTCTTGAGCGGTGAGCCTCTGGCAAAGAAGAAAGAAgccggcaatacttctact
YCR040W	gataaatgatcTAATTTCTACTGTTGTAGATGCCTTATAGAGTGTGGTCGTttttttttTAGAGTGTGGTCGTGGCGGAGGTTGTTTATCTTTCGAGTAccatcaacttggTGACGGATATTGGGAAGATGTGTTTGTACATTTGGCCTTAgccggcaatacttctact
YCR041W	gataaatgatcTAATTTCTACTGTTGTAGATAACGAATTGGCTATACGGGAttttttttTGAACGAATTGGCTATACGGGACGGATGACAAATGCACCATTACTCTccatcaacttggACCATAAACGATCTTGATGTGACTTTTGTAATTgccggcaatacttctact
YCR041W	gataaatgatcTAATTTCTACTGTTGTAGATGTTCAAATTACAAAAGTCACttttttttTGAACGAATTGGCTATACGGGACGGATccatcaacttggCATTCTTTGTTCTTATCTTAACCATAAACGATCTTGATGTGACTTTTGTAATTgccggcaatacttctact
YCR042C	gataaatgatcTAATTTCTACTGTTGTAGATGACTCAAGCAAACAATCAATttttttttTGATTGTTTGCTTGAGTCTGAGTAATATCATATTTTATACccatcaacttggGTTTATGGTTAAGATAAGAACAAAGAATGATGCTAAGAATgccggcaatacttctact
YCR042C	gataaatgatcTAATTTCTACTGTTGTAGATATTGTTTGCTTGAGTCTGAGttttttttTGATTGTTTGCTTGAGTCTGAGTAATATCATATTTTATACAAATACAccatcaacttggGTTAAGATAAGAACAAAGAATGATGCTAAGAATgccggcaatacttctact
YCR043C	gataaatgatcTAATTTCTACTGTTGTAGATGATCTTTACATGTTGGTACTttttttttTAAATCTACATCGTTCTCAGGACGACTccatcaacttggAGGACGACTTTAAGATGGAAGGAGGTGATTTAGAGTACCAACATGTAAAGATCgccggcaatacttctact
YCR043C	gataaatgatcTAATTTCTACTGTTGTAGATGAGTACCAACATGTAAAGATttttttttTAAATCTACATCGTTCTCAGGACGACTTATTACTGCTccatcaacttggTAAGATGGAAGGAGGTGATTTAGAGTACCAACATGTAAAGATCgccggcaatacttctact
YCR043C	gataaatgatcTAATTTCTACTGTTGTAGATGAAACCAGCAGTAATAAGTCttttttttTAAATCTACATCGTTCTCAGGACGACTTATTACTGCTGGTTTCGAAGGAAccatcaacttggGGTGATTTAGAGTACCAACATGTAAAGATCgccggcaatacttctact
YCR043C	gataaatgatcTAATTTCTACTGTTGTAGATCTTCGAAACCAGCAGTAATAttttttttTAAATCTACATCGTTCTCAGGACGACTTATTACTGCTGGTTTCGAAGGAAccatcaacttggGGTGATTTAGAGTACCAACATGTAAAGATCgccggcaatacttctact
YCR043C	gataaatgatcTAATTTCTACTGTTGTAGATCATGTTGGTACTCTAAATCAttttttttTAAATCTACATCGTTCTCAGGACGccatcaacttggAGAAGGACGACTTTAAGATGGAAGGAGGTGATTTAGAGTACCAACATGTAAAGATCgccggcaatacttctact
YCR044C	gataaatgatcTAATTTCTACTGTTGTAGATTACTAAATATCTTAATTCACttttttttTAAATATCTTAATTCACCTGTTTACTATCATGAATAATAGTTccatcaacttggTCGAGGATTATGCCTATTGGGGTAATAGACAATTGTACgccggcaatacttctact
YCR044C	gataaatgatcTAATTTCTACTGTTGTAGATAGATATTTAGTACAATTGTCttttttttTAAATATCTTAATTCACCTGTTTACTATCATccatcaacttggCGACTTTTTCCTCGAGGATTATGCCTATTGGGGTAATAGACAATTGTACgccggcaatacttctact
YCR045C	gataaatgatcTAATTTCTACTGTTGTAGATTGAAAAATTTGTAGTGTTTTttttttttTAGTGTTTTTCTCTTTCTCTCATAAATAAATTATTGCATAccatcaacttggTGAGATTCGATTGAAGAGGCGTGATTTTATGAAAAATTTGgccggcaatacttctact
YCR046C	gataaatgatcTAATTTCTACTGTTGTAGATTTTCTTCTTAGACCTGCCTCttttttttTAGGCTAGGCGCGGGTTCTGTGGCCACccatcaacttggGAGGTACAAGGTTGGATGTCGGCGACCTCGAGGCAGGTCTAAGAAGAAAGAAAgccggcaatacttctact
YCR046C	gataaatgatcTAATTTCTACTGTTGTAGATTATACAGGAGATGGGTGGCCttttttttTAGGCTAGGCGCGGGTTCTGTGGCCACCCATCTCCTGTATATAAGAAAAAccatcaacttggGACCTCGAGGCAGGTCTAAGAAGAAAGAAAgccggcaatacttctact
YCR047C	gataaatgatcTAATTTCTACTGTTGTAGATAGAAGAAACACACATCCTCAttttttttTAGAAGAAACACACATCCTCACACGCATATTCTTTTGTATACTATAccatcaacttggCAAGTTCACCGGGAGGAAAAGAAGACACAGGTTCgccggcaatacttctact
YCR047C	gataaatgatcTAATTTCTACTGTTGTAGATTAGAAGAAACACACATCCTCttttttttTAGAAGAAACACACATCCTCACACGCATATTCTTTTGTATACTATccatcaacttggCCAAGTTCACCGGGAGGAAAAGAAGACACAGGTTCgccggcaatacttctact
YCR048W	gataaatgatcTAATTTCTACTGTTGTAGATTACCTGACCTTATGAACTGCttttttttTGAACTGCCACCATACCACGTGTGTCCCTCGCAAGCCCTTccatcaacttggTTCAGGGCCCAGTATCATTATGACGTTGTACCTGACCTTAgccggcaatacttctact
YCR048W	gataaatgatcTAATTTCTACTGTTGTAGATTGAACTGCCACCATACCACGttttttttTGAACTGCCACCATACCACGTGTGTCCCTCGCAAGCCCTTGATAGccatcaacttggGGCCCAGTATCATTATGACGTTGTACCTGACCTTAgccggcaatacttctact
YCR050C	gataaatgatcTAATTTCTACTGTTGTAGATGTAAAAATTTGTGAACGGGGttttttttTGAACGGGGACGTTCCAGATTCTGCTAAACTCTTCAAACGccatcaacttggGCCCATGGAGCTGTGGTACACGTGTCTTAGTAAAAATTTGgccggcaatacttctact
YCR050C	gataaatgatcTAATTTCTACTGTTGTAGATTGAACGGGGACGTTCCAGATttttttttTGAACGGGGACGTTCCAGATTCTGCTAAACTCTTCAAACGAAACGccatcaacttggTGGAGCTGTGGTACACGTGTCTTAGTAAAAATTTGgccggcaatacttctact
YCR051W	gataaatgatcTAATTTCTACTGTTGTAGATTGCTGGGTCGTTATTTTCTTttttttttTAACGACCCAGCACAAAGGCTCTTACAGCTTGCTAccatcaacttggTCCATGGCGGGTTCCGGGGACGAACCAGATTCCAAGAGAAGAAAAgccggcaatacttctact
YCR052W	gataaatgatcTAATTTCTACTGTTGTAGATCAGAAAGAATGAGATCATACttttttttTAACATCACTGTATGATCTCATTCTTTCTGCAATTATTGCccatcaacttggAATGGGCAATATCTCACTACTGTACTCCCAAGGAAGACTAgccggcaatacttctact
YCR052W	gataaatgatcTAATTTCTACTGTTGTAGATTAGTCTTCCTTGGGAGTACAttttttttTAACATCACTGTATGATCTCATTCTTTccatcaacttggATGACAGGTCACTAATGGGCAATATCTCACTACTGTACTCCCAAGGAAGACTAgccggcaatacttctact
YCR053W	gataaatgatcTAATTTCTACTGTTGTAGATAAAAGGAAGATCTTATAATTttttttttTAAGATCTTCCTTTTTAATGAATATATTTTATCTTATccatcaacttggGGTCAAAAACGCTATTGAAGAAGAACTTGCTAAAATGAAATTAgccggcaatacttctact
YCR053W	gataaatgatcTAATTTCTACTGTTGTAGATATTAAAAAGGAAGATCTTATttttttttTAAGATCTTCCTTTTTAATGAATATATTTTATCTTATATAccatcaacttggCAAAAACGCTATTGAAGAAGAACTTGCTAAAATGAAATTAgccggcaatacttctact
YCR054C	gataaatgatcTAATTTCTACTGTTGTAGATGCATAGATGAAGATTAATTTttttttttTAATTTTATGGTTCCTTACTCTCGCAATCATGATTCACTTccatcaacttggTGGGAACGAGAATTCTGAGATTATTAGCATAGATGAAGATgccggcaatacttctact
YCR054C	gataaatgatcTAATTTCTACTGTTGTAGATATTTTATGGTTCCTTACTCTttttttttTAATTTTATGGTTCCTTACTCTCGCAATCATGATTCACTTTGATTAAccatcaacttggGAGAATTCTGAGATTATTAGCATAGATGAAGATgccggcaatacttctact
YCR057C	gataaatgatcTAATTTCTACTGTTGTAGATCTTGAAAAATATTCACTGTCttttttttTGAAAAATATTCACTGTCCTCTATTTATGCACATTCACATCATccatcaacttggTTCCAGTGATGAAGAAGAAAATGAGAAAGAGCTTCCTgccggcaatacttctact
YCR057C	gataaatgatcTAATTTCTACTGTTGTAGATAAAAATATTCACTGTCCTCTttttttttTGAAAAATATTCACTGTCCTCTATTTATGCACATTCACATCATGTATccatcaacttggAGTGATGAAGAAGAAAATGAGAAAGAGCTTCCTgccggcaatacttctact
YCR060W	gataaatgatcTAATTTCTACTGTTGTAGATCCTTTCTCTTTTCTCAGGACttttttttTGAGAAAAGAGAAAGGGAACACTTCTAATTTATCTTTAccatcaacttggGTTGTAGAGGTTGATGAACTACCGGAGGGATACGACCGGTCCgccggcaatacttctact
YCR061W	gataaatgatcTAATTTCTACTGTTGTAGATACCGCCATAATGGCTTTTCTttttttttTAACCGCCATAATGGCTTTTCTTTTTTCTTTTTTTTTTCACCCCCCCccatcaacttggGACTGGCTCATCAAAACCAGGAAAACCAGTCTTgccggcaatacttctact
YCR061W	gataaatgatcTAATTTCTACTGTTGTAGATTGGCGGTTAAAGACTGGTTTttttttttTAACCGCCATAATGGCTTTTCTTTTTTCTTTccatcaacttggTTTATTTATTTGGAAAGACTGGCTCATCAAAACCAGGAAAACCAGTCTTgccggcaatacttctact
YCR063W	gataaatgatcTAATTTCTACTGTTGTAGATGTCTGTGCTTGCACATCCACttttttttTAACGACTATATGCACGTTGCAGTATTccatcaacttggTGTCCTTCCATCAGTGCGTCCACTGCGGCTGCCGTGGATGTGCAAGCACAGACgccggcaatacttctact
YCR063W	gataaatgatcTAATTTCTACTGTTGTAGATCATGGCCAGAACAATACTGCttttttttTAACGACTATATGCACGTTGCAGTATTGTTCTGGCCATGTAATTATCTccatcaacttggACTGCGGCTGCCGTGGATGTGCAAGCACAGACgccggcaatacttctact
YCR065W	gataaatgatcTAATTTCTACTGTTGTAGATGTTTTCGGTGAGGAAAAGAAttttttttTGACTTTTTTTTTTTTTTTTTTTCATTTTCTTTTCCTCACCGAAAACTAAccatcaacttggCCTTCCAACGATAGCGGTAATGAAAAGAATgccggcaatacttctact
YCR065W	gataaatgatcTAATTTCTACTGTTGTAGATGGTGAGGAAAAGAAAATGAAttttttttTGACTTTTTTTTTTTTTTTTTTTCATTTTCTTTTCCTCACCGAAAACTAAccatcaacttggCCTTCCAACGATAGCGGTAATGAAAAGAATgccggcaatacttctact
YCR065W	gataaatgatcTAATTTCTACTGTTGTAGATTTTTCATTACCGCTATCGTTttttttttTGACTTTTTTTTTTTTTTTTTTTCATTccatcaacttggAACATCATCCTTATCATAATCACCCTTCCAACGATAGCGGTAATGAAAAGAATgccggcaatacttctact
YCR065W	gataaatgatcTAATTTCTACTGTTGTAGATCAACGATAGCGGTAATGAAAttttttttTGACTTTTTTTTTTTTTTTTTTTCATTTTCTTTccatcaacttggATCCTTATCATAATCACCCTTCCAACGATAGCGGTAATGAAAAGAATgccggcaatacttctact
YCR066W	gataaatgatcTAATTTCTACTGTTGTAGATAGGTGTGTATATGTAATCAGttttttttTAAGGTGTGTATATGTAATCAGGCCTGTTTGTTAGCTTGTGCACATTccatcaacttggAATGAATATAGTAAAGACCCACCCGGTAACAATgccggcaatacttctact
YCR066W	gataaatgatcTAATTTCTACTGTTGTAGATCATATACACACCTTAATTGTttttttttTAAGGTGTGTATATGTAATCAGGCCTGTTTGTTAGCTccatcaacttggAATGGACTTGAATGAATATAGTAAAGACCCACCCGGTAACAATgccggcaatacttctact
YCR067C	gataaatgatcTAATTTCTACTGTTGTAGATTTTCGTTATTCACAATTCGTttttttttTGAATAACGAAATAATATATATTAATGTTAAATAccatcaacttggTGCAGTAGCAGGAACCGTAAACTACGCTGGCCTTCATGACGAATTGgccggcaatacttctact
YCR067C	gataaatgatcTAATTTCTACTGTTGTAGATTGAATAACGAAATAATATATttttttttTGAATAACGAAATAATATATATTAATGTTAAATATGATTACATAGccatcaacttggGAACCGTAAACTACGCTGGCCTTCATGACGAATTGgccggcaatacttctact
YCR067C	gataaatgatcTAATTTCTACTGTTGTAGATGTTATTCACAATTCGTCATGttttttttTGAATAACGAAATAATATATATTAATGTTAccatcaacttggATAATGCAGTAGCAGGAACCGTAAACTACGCTGGCCTTCATGACGAATTGgccggcaatacttctact
YCR068W	gataaatgatcTAATTTCTACTGTTGTAGATTAAGACCCATACATCTATTAttttttttTAAGACCCATACATCTATTATGACCCTAGTGTTGTTTTAGGGCCTccatcaacttggGCAATTGGCTTGGCTTCTGCACCAAATACGAGTTGgccggcaatacttctact
YCR069W	gataaatgatcTAATTTCTACTGTTGTAGATCTTACTTGTGTCTTAATGAAttttttttTAAGCAACTTCTTTTCGATGGCTTGATccatcaacttggTTGCCTACAAGGGCATGCACGAAAAGCCTCATACGGTTTCATTAAGACACAAGgccggcaatacttctact
YCR069W	gataaatgatcTAATTTCTACTGTTGTAGATAGACACAAGTAAGCAACTTCttttttttTAAGCAACTTCTTTTCGATGGCTTGATGACCACATGGCTAccatcaacttggCATGCACGAAAAGCCTCATACGGTTTCATTAAGACACAAGgccggcaatacttctact
YCR071C	gataaatgatcTAATTTCTACTGTTGTAGATGGTATCGCTAATGTATAAAAttttttttTAGGTATCGCTAATGTATAAAAAAATAATTGTCATGTATATATATTAccatcaacttggGAGGCTGTCAAAAGGGTATTAACCAAGAAATTTgccggcaatacttctact
YCR071C	gataaatgatcTAATTTCTACTGTTGTAGATGCGATACCTAAAATTTCTTGttttttttTAGGTATCGCTAATGTATAAAAAAATAATTGTccatcaacttggAAGGGCAATGCAGTAGAGGCTGTCAAAAGGGTATTAACCAAGAAATTTgccggcaatacttctact
YCR071C	gataaatgatcTAATTTCTACTGTTGTAGATTACATTAGCGATACCTAAAAttttttttTAGGTATCGCTAATGTATAAAAAAATAATTGTCATGTATccatcaacttggATGCAGTAGAGGCTGTCAAAAGGGTATTAACCAAGAAATTTgccggcaatacttctact
YCR072C	gataaatgatcTAATTTCTACTGTTGTAGATCACATAACTCAATGCGTCCAttttttttTGAGTTATGTGCAAAGACAAGTAACATACATGCccatcaacttggGAGTGTGTAGTGGTGGGAAAGACAAGATGGTAAGATTGTGGACGCATgccggcaatacttctact
YCR072C	gataaatgatcTAATTTCTACTGTTGTAGATAGTTATGTGCAAAGACAAGTttttttttTGAGTTATGTGCAAAGACAAGTAACATACATGCACATATAAATATTAccatcaacttggGGGAAAGACAAGATGGTAAGATTGTGGACGCATgccggcaatacttctact
YCR072C	gataaatgatcTAATTTCTACTGTTGTAGATTCTTTGCACATAACTCAATGttttttttTGAGTTATGTGCAAAGACAAGTAACATACATGCACATATccatcaacttggGTAGTGGTGGGAAAGACAAGATGGTAAGATTGTGGACGCATgccggcaatacttctact
YCR073C	gataaatgatcTAATTTCTACTGTTGTAGATACCACTCTATGAGCTTAGGAttttttttTAGAGTGGTCAACGTCTAAAAATATGATATAccatcaacttggAATAGCATTTGGCAACTCAGAGAAAGATCAAGTACCTATCCTAAGCTCAgccggcaatacttctact
YCR073C	gataaatgatcTAATTTCTACTGTTGTAGATGACGTTGACCACTCTATGAGttttttttTAGAGTGGTCAACGTCTAAAAATATGATATACTACGATccatcaacttggTTTGGCAACTCAGAGAAAGATCAAGTACCTATCCTAAGCTCAgccggcaatacttctact
YCR073W-A	gataaatgatcTAATTTCTACTGTTGTAGATTCTATTTAAACCATGCATGTttttttttTAAACCATGCATGTGTGTACATACATACATACACACATACccatcaacttggCACCAAAAAAAAGTATAAATTCCACCAAGGTTTGTCTATTgccggcaatacttctact
YCR073W-A	gataaatgatcTAATTTCTACTGTTGTAGATAACCATGCATGTGTGTACATttttttttTAAACCATGCATGTGTGTACATACATACATACACACATACATACATAccatcaacttggAAAAAGTATAAATTCCACCAAGGTTTGTCTATTgccggcaatacttctact
YCR075C	gataaatgatcTAATTTCTACTGTTGTAGATTGTGCTACAGCGGGTACTCTttttttttTAGCACACAAGGAGAAATCTGCATAATTAccatcaacttggTGGTTTGTATATCGATCTCGAGGCCATGATCTGGCGTCAGAGTACCCGCTGgccggcaatacttctact
YCR075C	gataaatgatcTAATTTCTACTGTTGTAGATTCCTTGTGTGCTACAGCGGGttttttttTAGCACACAAGGAGAAATCTGCATAATTACGCATAccatcaacttggGTATATCGATCTCGAGGCCATGATCTGGCGTCAGAGTACCCGCTGgccggcaatacttctact
YCR075W-A	gataaatgatcTAATTTCTACTGTTGTAGATAGCGCTGGTATATACAGCTAttttttttTAAATTCTTTCCTTCCCTTTCGACATAccatcaacttggTACACCTGTACAAACGCAATGATATCACTTTAGCTGTATATACCAGCGCTCAAgccggcaatacttctact
YCR075W-A	gataaatgatcTAATTTCTACTGTTGTAGATGATAGTATACAGACATAGCTttttttttTAAATTCTTTCCTTCCCTTTCGACATAGCTATGTCTGTATACTATCTAAAccatcaacttggATCACTTTAGCTGTATATACCAGCGCTCAAgccggcaatacttctact
YCR075W-A	gataaatgatcTAATTTCTACTGTTGTAGATTTTCCTTCCCTTTCGACATAttttttttTAAATTCTTTCCTTCCCTTTCGACATAGCTATGTCTGTATACTATCTAAAccatcaacttggATCACTTTAGCTGTATATACCAGCGCTCAAgccggcaatacttctact
YCR075W-A	gataaatgatcTAATTTCTACTGTTGTAGATCTTCCCTTTCGACATAGCTAttttttttTAAATTCTTTCCTTCCCTTTCGACATAGCTATGTCTGTATACTATCTAAAccatcaacttggATCACTTTAGCTGTATATACCAGCGCTCAAgccggcaatacttctact
YCR076C	gataaatgatcTAATTTCTACTGTTGTAGATTTTAAATGGGTGTTTATTTTttttttttTAAATGGGTGTTTATTTTAGTACTTTGTTTATTGTGATATTTAccatcaacttggATCCGGCGGATTTGGAGGGTCAGGATCTGGCTTTATTgccggcaatacttctact
YCR076C	gataaatgatcTAATTTCTACTGTTGTAGATAATGGGTGTTTATTTTAGTAttttttttTAAATGGGTGTTTATTTTAGTACTTTGTTTATTGTGATATTTAGTTTccatcaacttggGGCGGATTTGGAGGGTCAGGATCTGGCTTTATTgccggcaatacttctact
YCR077C	gataaatgatcTAATTTCTACTGTTGTAGATCAGGAAAAATCTTACTTTAGttttttttTAAGATTTTTCCTGTAATTTTAATGTACTTACGCATccatcaacttggTTATGGGGTTGGTGTATCGCGATGGTGAAATATCAGAACTAAAGgccggcaatacttctact
YCR079W	gataaatgatcTAATTTCTACTGTTGTAGATAACTAAACACCCCCCTGGGTttttttttTAAACACCCCCCTGGGTGGAAACAAGTCCTAGATAATCATCTccatcaacttggAACTAATGAATGCACAATCTAACGAAACAAAATTAAACgccggcaatacttctact
YCR079W	gataaatgatcTAATTTCTACTGTTGTAGATCACCCAGGGGGGTGTTTAGTttttttttTAAACACCCCCCTGGGTGGAAACAAGTCCTAGATAATCATccatcaacttggCAAACTAATGAATGCACAATCTAACGAAACAAAATTAAACgccggcaatacttctact
YCR081W	gataaatgatcTAATTTCTACTGTTGTAGATATCTCAGAATATATCCAAATttttttttTGATCTCAGAATATATCCAAATGGATAAATTATAAATTTACCAATAAccatcaacttggTTTGATGCTCGGTTTGAGAGGAAAAATCCACATgccggcaatacttctact
YCR081W	gataaatgatcTAATTTCTACTGTTGTAGATGATATATTCTGAGATCAATGttttttttTGATCTCAGAATATATCCAAATGGATAAATTATAAATTTccatcaacttggTGAGTCTTTTTGATGCTCGGTTTGAGAGGAAAAATCCACATgccggcaatacttctact
YCR082W	gataaatgatcTAATTTCTACTGTTGTAGATTGATCAAATAGCGGCTATGGttttttttTGATCAAATAGCGGCTATGGACATTTTTAAACATATATTTATATAccatcaacttggATCAATTGTTGGCTTTGTATGAAGATGGCTTATTAgccggcaatacttctact
YCR082W	gataaatgatcTAATTTCTACTGTTGTAGATATCATAATAAGCCATCTTCAttttttttTGATCAAATAGCGGCTATGGACATTTTccatcaacttggCTTATATAGCAGAGAACGATCAATTGTTGGCTTTGTATGAAGATGGCTTATTAgccggcaatacttctact
YCR083W	gataaatgatcTAATTTCTACTGTTGTAGATTAGATCTTTGATTCCCTTCTttttttttTAAATTTTATATTCATGAGCACATGTAccatcaacttggGCAAGATCATTGGAGCTAACCCTACTGCTTTAGAGAAGGGAATCAAAGATCTAgccggcaatacttctact
YCR083W	gataaatgatcTAATTTCTACTGTTGTAGATGAGAAGGGAATCAAAGATCTttttttttTAAATTTTATATTCATGAGCACATGTAGTTTTTTTTTccatcaacttggTGGAGCTAACCCTACTGCTTTAGAGAAGGGAATCAAAGATCTAgccggcaatacttctact
YCR083W	gataaatgatcTAATTTCTACTGTTGTAGATTATTCATGAGCACATGTAGTttttttttTAAATTTTATATTCATGAGCACATGTAGTTTTTTTTTTTTTAGTTTTAAAccatcaacttggACTGCTTTAGAGAAGGGAATCAAAGATCTAgccggcaatacttctact
YCR084C	gataaatgatcTAATTTCTACTGTTGTAGATTGTTCTTAATTTGGCGCTATttttttttTAAGAACAGAACACAAAAGGAACACTTTACccatcaacttggGCGGTGATTGTAAAGCAAGGATTTGGAAGTATAAAAAAATAGCGCCAAATgccggcaatacttctact
YCR084C	gataaatgatcTAATTTCTACTGTTGTAGATCTTTTGTGTTCTGTTCTTAAttttttttTAAGAACAGAACACAAAAGGAACACTTTACAAATGTAACTccatcaacttggTAAAGCAAGGATTTGGAAGTATAAAAAAATAGCGCCAAATgccggcaatacttctact
YCR084C	gataaatgatcTAATTTCTACTGTTGTAGATTGTTCTGTTCTTAATTTGGCttttttttTAAGAACAGAACACAAAAGGAACACTTTACAAATGccatcaacttggGATTGTAAAGCAAGGATTTGGAAGTATAAAAAAATAGCGCCAAATgccggcaatacttctact
YCR086W	gataaatgatcTAATTTCTACTGTTGTAGATTGTAGCAGCTTACTCGGTTTttttttttTAAGCTGCTACATAATGTCTATATATCTACACATccatcaacttggCGCTAAAAGCCTGAATAAGAAAAGAGAGAAAAAAGATGAAACCGAGgccggcaatacttctact
YCR087C-A	gataaatgatcTAATTTCTACTGTTGTAGATACACATAAAATTCCGATTATttttttttTAATCGGAATTTTATGTGTAGATATATAGACATTATGTAGccatcaacttggGGTTGTGGATTCTGAGGGGCAAATCAGGTATGCAAAGGAAgccggcaatacttctact
YCR087C-A	gataaatgatcTAATTTCTACTGTTGTAGATGATTATTCCTTTGCATACCTttttttttTAATCGGAATTTTATGTGTAGATATATccatcaacttggTCTTGAAAAGTCTGGTTGTGGATTCTGAGGGGCAAATCAGGTATGCAAAGGAAgccggcaatacttctact
YCR087C-A	gataaatgatcTAATTTCTACTGTTGTAGATCGATTATTCCTTTGCATACCttttttttTAATCGGAATTTTATGTGTAGATATATAccatcaacttggCTTGAAAAGTCTGGTTGTGGATTCTGAGGGGCAAATCAGGTATGCAAAGGAAgccggcaatacttctact
YCR088W	gataaatgatcTAATTTCTACTGTTGTAGATGGCAACTAGAATCACACGTCttttttttTAGAATCACACGTCAGCGTCATGCTATTATATTATTCTTAccatcaacttggAAAAGGTCTCTTCCCCAGCAATTATGTGTCTTTGGGCAACgccggcaatacttctact
YCR089W	gataaatgatcTAATTTCTACTGTTGTAGATATTTAATTTCCCGTATATATttttttttTAATTTCCCGTATATATTATATGTACGTATATATGCTATAAAccatcaacttggAGTTCTTTATGATAATGGTAATGGTGATCAACTTCATTgccggcaatacttctact
YCR089W	gataaatgatcTAATTTCTACTGTTGTAGATATTTCCCGTATATATTATATttttttttTAATTTCCCGTATATATTATATGTACGTATATATGCTATAAACAGACccatcaacttggTTTATGATAATGGTAATGGTGATCAACTTCATTgccggcaatacttctact
YCR090C	gataaatgatcTAATTTCTACTGTTGTAGATAAGGTAAGTAAAAAGAGTGTttttttttTAAAAAGAGTGTCTGTTTATAGCATATATACGTACATATAccatcaacttggAACAATGACTGATTTCTCATCAAGCATTATTAAAGGTAAGgccggcaatacttctact
YCR091W	gataaatgatcTAATTTCTACTGTTGTAGATTGTAAACATGTTATAGTTCAttttttttTAACATGTTTACAGAAAGATAAACCCATGGCCAAAccatcaacttggAACAGCTCACATAGAAGTTTCTTTAAAGACATCATACCTGAACTAgccggcaatacttctact
YCR091W	gataaatgatcTAATTTCTACTGTTGTAGATTCTTTCTGTAAACATGTTATttttttttTAACATGTTTACAGAAAGATAAACCCATGGCCAAATTTCTccatcaacttggCTCACATAGAAGTTTCTTTAAAGACATCATACCTGAACTAgccggcaatacttctact
YCR092C	gataaatgatcTAATTTCTACTGTTGTAGATGCATCAGTGGATATCCAATGttttttttTGATGCGGATGGTACGTATGTTCTAAATccatcaacttggTAATATAACAGCAACGGATAAACTCGCGAAATTACTATCATTGGATATCCACgccggcaatacttctact
YCR092C	gataaatgatcTAATTTCTACTGTTGTAGATGATATCCACTGATGCGGATGttttttttTGATGCGGATGGTACGTATGTTCTAAATGCAGCATTATCAccatcaacttggAACGGATAAACTCGCGAAATTACTATCATTGGATATCCACgccggcaatacttctact
YCR093W	gataaatgatcTAATTTCTACTGTTGTAGATGTATATAAATAAATGCAGTTttttttttTAAAAAAACTGCATTTATTTATATACGAAAATCATGATTTccatcaacttggCACCATCAATAGAAGGCAAACCCCTCTACAATCCAACGCAgccggcaatacttctact
YCR093W	gataaatgatcTAATTTCTACTGTTGTAGATTGAAATCATGATTTTCGTATttttttttTAAAAAAACTGCATTTATTTATATACGAAAATCATGATTTCAGAAAAAAAccatcaacttggAGAAGGCAAACCCCTCTACAATCCAACGCAgccggcaatacttctact
YCR093W	gataaatgatcTAATTTCTACTGTTGTAGATTGCGTTGGATTGTAGAGGGGttttttttTAAAAAAACTGCATTTATTTATATACGccatcaacttggATGACCAATCCGCCACCATCAATAGAAGGCAAACCCCTCTACAATCCAACGCAgccggcaatacttctact
YCR094W	gataaatgatcTAATTTCTACTGTTGTAGATTAGAGGCCAAAAAACAAACTttttttttTAGAGGCCAAAAAACAAACTTTAGTGCCTGTAGGTATTTGTGTTTccatcaacttggTACACGCAGAGAATACAACATTGAGGGAAATTTTAgccggcaatacttctact
YCR095C	gataaatgatcTAATTTCTACTGTTGTAGATCGGAAGAGCATCACTTTTATttttttttTAGTTTACATTTTTACGTATATGTATAccatcaacttggAAAAAGAAAACGTTCCGGAAGAGCATCACTTTTATAGGGAACATATTTTTACAgccggcaatacttctact
YCR095C	gataaatgatcTAATTTCTACTGTTGTAGATTCATGAAATCATCTATACATttttttttTAGTTTACATTTTTACGTATATGTATAGATGATTTCATGATAAACGTTTccatcaacttggGCATCACTTTTATAGGGAACATATTTTTACAgccggcaatacttctact
YCR095W-A	gataaatgatcTAATTTCTACTGTTGTAGATTGACCTGTTCACCTTTTATAttttttttTGAACAGGTCAGGAGCAGCCACATCTCAATAAAccatcaacttggATAAAAAAAGTTCAATGCATGCCTTCCTATGCAAGATTTATAAAAGGgccggcaatacttctact
YCR095W-A	gataaatgatcTAATTTCTACTGTTGTAGATTAAAAGGTGAACAGGTCAGGttttttttTGAACAGGTCAGGAGCAGCCACATCTCAATAAAGGCAGTTccatcaacttggAAGTTCAATGCATGCCTTCCTATGCAAGATTTATAAAAGGgccggcaatacttctact
YCR096C	gataaatgatcTAATTTCTACTGTTGTAGATGGCTCATTCTTTCTTCTTTGttttttttTGAGCCCGAAAAACAAATATGTATATATccatcaacttggTCCAGAATTAGCGGACCTCTTGAGCGGTGAGCCTCTGGCAAAGAAGAAAGAAgccggcaatacttctact
YCR096C	gataaatgatcTAATTTCTACTGTTGTAGATGGGCTCATTCTTTCTTCTTTttttttttTGAGCCCGAAAAACAAATATGTATATATCccatcaacttggCCAGAATTAGCGGACCTCTTGAGCGGTGAGCCTCTGGCAAAGAAGAAAGAAgccggcaatacttctact
YCR097W	gataaatgatcTAATTTCTACTGTTGTAGATAAAACGAATTTATTTAGATCttttttttTAAATTCGTTTTCAATGATTAAAATAGCATAGTCccatcaacttggCTATACTAACAATTTGTAGTTCATAAATAAACGTATGAGATCTAAAgccggcaatacttctact
YCR097W	gataaatgatcTAATTTCTACTGTTGTAGATATCATTGAAAACGAATTTATttttttttTAAATTCGTTTTCAATGATTAAAATAGCATAGTCGGGTTTccatcaacttggTAACAATTTGTAGTTCATAAATAAACGTATGAGATCTAAAgccggcaatacttctact
YCR098C	gataaatgatcTAATTTCTACTGTTGTAGATATACCAATTTCAACTTTGATttttttttTGAAATTGGTATCGATTTCTTCCTCCATCCTTTAccatcaacttggTAAGAAAAACGCAGAAATAATTTCAGTCAGACAGGTCGATCAAAGTgccggcaatacttctact
YCR098C	gataaatgatcTAATTTCTACTGTTGTAGATAAGTTGAAATTGGTATCGATttttttttTGAAATTGGTATCGATTTCTTCCTCCATCCTTTAACCTCAAccatcaacttggAACGCAGAAATAATTTCAGTCAGACAGGTCGATCAAAGTgccggcaatacttctact
YCR098C	gataaatgatcTAATTTCTACTGTTGTAGATAAATTGGTATCGATTTCTTCttttttttTGAAATTGGTATCGATTTCTTCCTCCATCCTTTAACCTCAAAATTTCccatcaacttggGAAATAATTTCAGTCAGACAGGTCGATCAAAGTgccggcaatacttctact
YCR099C	gataaatgatcTAATTTCTACTGTTGTAGATATAAAATTAAATTTCAAAGTttttttttTAATTTTATCAATATTTCGATACAGTTTTGGccatcaacttggGAATGGTAAGAAAATAGCAACCATTGAAAACAAGTTTGACTTTGAAATTgccggcaatacttctact
YCR099C	gataaatgatcTAATTTCTACTGTTGTAGATAAATTTAATTTTATCAATATttttttttTAATTTTATCAATATTTCGATACAGTTTTGGGTGAATCTTccatcaacttggGAAAATAGCAACCATTGAAAACAAGTTTGACTTTGAAATTgccggcaatacttctact
YCR099C	gataaatgatcTAATTTCTACTGTTGTAGATATTTTATCAATATTTCGATAttttttttTAATTTTATCAATATTTCGATACAGTTTTGGGTGAATCTTTTATCATccatcaacttggGCAACCATTGAAAACAAGTTTGACTTTGAAATTgccggcaatacttctact
YCR100C	gataaatgatcTAATTTCTACTGTTGTAGATACTATAAAACGTGTGAAGAGttttttttTGACTATAAAACGTGTGAAGAGGAAGATTTCGAAGACTGGAATTTGGccatcaacttggGTCCTGTATGCGATCGATTTTTCTGCTGCATTTgccggcaatacttctact
YCR100C	gataaatgatcTAATTTCTACTGTTGTAGATACACGTTTTATAGTCAAAATttttttttTGACTATAAAACGTGTGAAGAGGAAGATTTCGAAGACTccatcaacttggGCAAGAAGTGTCCTGTATGCGATCGATTTTTCTGCTGCATTTgccggcaatacttctact
YCR100C	gataaatgatcTAATTTCTACTGTTGTAGATTAGTCAAAATGCAGCAGAAAttttttttTGACTATAAAACGTGTGAAGAGGAAGATccatcaacttggCTCATATATTGCAAGAAGTGTCCTGTATGCGATCGATTTTTCTGCTGCATTTgccggcaatacttctact
YCR101C	gataaatgatcTAATTTCTACTGTTGTAGATAGTTGTTATATCGTCGTCTTttttttttTAACAACTTAAAGCTGTCATTTCATTAAGTccatcaacttggATCCTTTTTTAAAATTAAACCTTCCTTGGAAAAGAAAAAAGACGACGATAgccggcaatacttctact
YCR102C	gataaatgatcTAATTTCTACTGTTGTAGATGTCATCTAGTTTAATACGGCttttttttTAGATGACGAACAGATATTATTTTTCTTTTccatcaacttggACATTAAAATCGGTAAGAACTCTGGTGAAAAACTAGTTGCCGTATTAAACgccggcaatacttctact
YCR102C	gataaatgatcTAATTTCTACTGTTGTAGATAACTAGATGACGAACAGATAttttttttTAGATGACGAACAGATATTATTTTTCTTTTGTATACACAGTTccatcaacttggGTAAGAACTCTGGTGAAAAACTAGTTGCCGTATTAAACgccggcaatacttctact
YCR104W	gataaatgatcTAATTTCTACTGTTGTAGATCAAAATAGAGACATGCCTTTttttttttTAGAGACATGCCTTTACTAATGAACTTCCATAGACATTGAccatcaacttggTGCTCTATCTAAGGACGGTATCTACACTGCTATTCCAAAAgccggcaatacttctact
YCR104W	gataaatgatcTAATTTCTACTGTTGTAGATGTAAAGGCATGTCTCTATTTttttttttTAGAGACATGCCTTTACTAATGAACTTCCATAGACATTGccatcaacttggGTGCTCTATCTAAGGACGGTATCTACACTGCTATTCCAAAAgccggcaatacttctact
YCR105W	gataaatgatcTAATTTCTACTGTTGTAGATCATAAATAGTCTATATACGTttttttttTAGTCTATATACGTAATATTTTTCAGAATCTCTTAAAATGccatcaacttggCAGATTTACTTTGGTCGATTATGATAAGAAATTCCATAAAgccggcaatacttctact
YCR105W	gataaatgatcTAATTTCTACTGTTGTAGATCGTATATAGACTATTTATGGttttttttTAGTCTATATACGTAATATTTTTCAGAATCTCTTAccatcaacttggAAATACAGATTTACTTTGGTCGATTATGATAAGAAATTCCATAAAgccggcaatacttctact
YCR106W	gataaatgatcTAATTTCTACTGTTGTAGATCAAATATCCGTATTCTCACAttttttttTGAGAATACGGATATTTGGAAAGGCTAAAAAAAAAAAAACccatcaacttggGGATTTATTAGGTGAAAATCTGAGCGATATGCCTTCTTTGgccggcaatacttctact
YCR106W	gataaatgatcTAATTTCTACTGTTGTAGATTGAGAATACGGATATTTGGAttttttttTGAGAATACGGATATTTGGAAAGGCTAAAAAAAAAAAAACAAGCCccatcaacttggTATTAGGTGAAAATCTGAGCGATATGCCTTCTTTGgccggcaatacttctact
YCR106W	gataaatgatcTAATTTCTACTGTTGTAGATTCACAAAGAAGGCATATCGCttttttttTGAGAATACGGATATTTGGAAAGGCTAccatcaacttggTTGATGCCTTCTGGGATTTATTAGGTGAAAATCTGAGCGATATGCCTTCTTTGgccggcaatacttctact
YCR107W	gataaatgatcTAATTTCTACTGTTGTAGATTCTAAACATTATTCGTACCAttttttttTAGATAATTTTTCAGTAATCAACTACGccatcaacttggATAATTTTATCGTGTTAAATTCCTTGACTCAAAAATATGGTACGAATAATGTTgccggcaatacttctact
YCR107W	gataaatgatcTAATTTCTACTGTTGTAGATATTACTGAAAAATTATCTAAttttttttTAGATAATTTTTCAGTAATCAACTACGCAAGTAAAGCAGTccatcaacttggGTTAAATTCCTTGACTCAAAAATATGGTACGAATAATGTTgccggcaatacttctact
YCR107W	gataaatgatcTAATTTCTACTGTTGTAGATCTGAAAAATTATCTAAACATttttttttTAGATAATTTTTCAGTAATCAACTACGCAAGTAAAGCccatcaacttggCGTGTTAAATTCCTTGACTCAAAAATATGGTACGAATAATGTTgccggcaatacttctact
YCR108C	gataaatgatcTAATTTCTACTGTTGTAGATCCCATAAAGCCCACGATTATttttttttTAAAGCCCACGATTATCCACATTTTAATATCTATATCTCAccatcaacttggGCACTTGCCTCAGCGGTCTATACCCTGTGCCATTTACCCAgccggcaatacttctact
YDL001W	gataaatgatcTAATTTCTACTGTTGTAGATAGCCTTTTGATCATGCAAATttttttttTGAGCCTTTTGATCATGCAAATATATTACGGTATTTTACAATCAAATccatcaacttggAATATAGTGGTTGACATGCTGGCTAGTCAACATgccggcaatacttctact
YDL001W	gataaatgatcTAATTTCTACTGTTGTAGATCATGATCAAAAGGCTCAATGttttttttTGAGCCTTTTGATCATGCAAATATATTACGGTATTTTACccatcaacttggCGGTGATCAATATAGTGGTTGACATGCTGGCTAGTCAACATgccggcaatacttctact
YDL002C	gataaatgatcTAATTTCTACTGTTGTAGATGTTTCCTCTAACTAAAAATTttttttttTAAAAATTAAAAATTCCATTTTTTTCTATTTTCTTTGAAGccatcaacttggTTCTAAAGGAGGTGAAGATGGAAGTTTAGTTTCCTCTAACgccggcaatacttctact
YDL002C	gataaatgatcTAATTTCTACTGTTGTAGATCTCTAACTAAAAATTAAAAAttttttttTAAAAATTAAAAATTCCATTTTTTTCTATTTTCTTTGAAGccatcaacttggTTCTAAAGGAGGTGAAGATGGAAGTTTAGTTTCCTCTAACgccggcaatacttctact
YDL003W	gataaatgatcTAATTTCTACTGTTGTAGATTCAATGCTTAAAACCTAGTTttttttttTAAAACCTAGTTACGCCGAGGGGATTTCTTGGTGGACCCAccatcaacttggAGACGCCAAACCTGCACTATTTGAAAGGTTTATCAATGCTgccggcaatacttctact
YDL003W	gataaatgatcTAATTTCTACTGTTGTAGATAAACCTAGTTACGCCGAGGGttttttttTAAAACCTAGTTACGCCGAGGGGATTTCTTGGTGGACCCAATAAGCTccatcaacttggAAACCTGCACTATTTGAAAGGTTTATCAATGCTgccggcaatacttctact
YDL004W	gataaatgatcTAATTTCTACTGTTGTAGATAATACGGATTGTAGGTTTTCttttttttTAGCGTTTTTATGGTACGCATTCTAGAccatcaacttggCAGAAGCTGCAATTCAAGTAGAAGTTTTAGAAAACCTACAATCCGTATTGAAAgccggcaatacttctact
YDL004W	gataaatgatcTAATTTCTACTGTTGTAGATTGGTACGCATTCTAGAACTTttttttttTAGCGTTTTTATGGTACGCATTCTAGAACTTGAGGGGAAGAAGTCTACGTccatcaacttggGTTTTAGAAAACCTACAATCCGTATTGAAAgccggcaatacttctact
YDL004W	gataaatgatcTAATTTCTACTGTTGTAGATGAAAACCTACAATCCGTATTttttttttTAGCGTTTTTATGGTACGCATTCTAGAACTTGAGccatcaacttggTGCAATTCAAGTAGAAGTTTTAGAAAACCTACAATCCGTATTGAAAgccggcaatacttctact
YDL004W	gataaatgatcTAATTTCTACTGTTGTAGATTAGAATGCGTACCATAAAAAttttttttTAGCGTTTTTATGGTACGCATTCTAGAACTTGAGGGGAAGccatcaacttggTCAAGTAGAAGTTTTAGAAAACCTACAATCCGTATTGAAAgccggcaatacttctact
YDL004W	gataaatgatcTAATTTCTACTGTTGTAGATCCCTCAAGTTCTAGAATGCGttttttttTAGCGTTTTTATGGTACGCATTCTAGAACTTGAGGGGAAGAAGTCccatcaacttggTAGAAGTTTTAGAAAACCTACAATCCGTATTGAAAgccggcaatacttctact
YDL005C	gataaatgatcTAATTTCTACTGTTGTAGATATATATAGCTTGGTCTTCCTttttttttTAGCTTGGTCTTCCTATTGTTAACTATTGACTTGTAAACCccatcaacttggTGGAGATAATGGCGAATTAGACCTCAGCGGCTTCAATATAgccggcaatacttctact
YDL006W	gataaatgatcTAATTTCTACTGTTGTAGATTAACGGATCCTTCTTAGAGGttttttttTAAGAAGGATCCGTTATAAACCGCGCAAAAATTATGCAccatcaacttggAATGGCACAACAGATAATGTAACGGTCATGGTTGTCTTCCTCgccggcaatacttctact
YDL006W	gataaatgatcTAATTTCTACTGTTGTAGATCTCTAAGAAGGATCCGTTATttttttttTAAGAAGGATCCGTTATAAACCGCGCAAAAATTATGCATAGAccatcaacttggGCACAACAGATAATGTAACGGTCATGGTTGTCTTCCTCgccggcaatacttctact
YDL007C-A	gataaatgatcTAATTTCTACTGTTGTAGATTAACACCAAGTATGTGTATTttttttttTAACACCAAGTATGTGTATTCTAAGGGTATACAAAATAAATACTGccatcaacttggTAATCCCCGAGTTATATAGTGTATTAGATGGCTTCgccggcaatacttctact
YDL007C-A	gataaatgatcTAATTTCTACTGTTGTAGATGTGTTAGAAGCCATCTAATAttttttttTAACACCAAGTATGTGTATTCTAAGGGTccatcaacttggGCTCTTCCAAGATGATTTAATCCCCGAGTTATATAGTGTATTAGATGGCTTCgccggcaatacttctact
YDL007W	gataaatgatcTAATTTCTACTGTTGTAGATTACTTGTGATGTGCCCATTTttttttttTGATGTGCCCATTTACATTTTTCTATAATAGATTTACGTAccatcaacttggGAAAAATAAAGTTGAGGAAAATTTAGAAGGTTTATACTTGgccggcaatacttctact
YDL007W	gataaatgatcTAATTTCTACTGTTGTAGATTGATGTGCCCATTTACATTTttttttttTGATGTGCCCATTTACATTTTTCTATAATAGATTTACGTATATAAccatcaacttggATAAAGTTGAGGAAAATTTAGAAGGTTTATACTTGgccggcaatacttctact
YDL008W	gataaatgatcTAATTTCTACTGTTGTAGATCGATAAAAAAGAAACTTAGAttttttttTAAAAAAGAAACTTAGAAATCACAATTAGCTATATTTCCATAccatcaacttggAAGTTGATACCATCCTGGACGAAGACTTTTTGTTACGAgccggcaatacttctact
YDL009C	gataaatgatcTAATTTCTACTGTTGTAGATAGTGTGCAGTTTCTTGATTTttttttttTGATTTCTTCATTACCTCCTCTTGATACTCCATTAACCAAccatcaacttggTGTAATGATTCTAAAAGTTTCCCTTGAGTGTGCAGTTTCTgccggcaatacttctact
YDL009C	gataaatgatcTAATTTCTACTGTTGTAGATATTTCTTCATTACCTCCTCTttttttttTGATTTCTTCATTACCTCCTCTTGATACTCCATTAACCAAAAGGTTTccatcaacttggATTCTAAAAGTTTCCCTTGAGTGTGCAGTTTCTgccggcaatacttctact
YDL010W	gataaatgatcTAATTTCTACTGTTGTAGATAAATTGTTACAAAAAGGAAAttttttttTGAAATTGTTACAAAAAGGAAAGAAGAAAAAATTAAGAATAAATATAccatcaacttggTCGGTTGAGCAACGTGAAAAACCTTCCAATAATgccggcaatacttctact
YDL010W	gataaatgatcTAATTTCTACTGTTGTAGATTAACAATTTCAATTATTGGAttttttttTGAAATTGTTACAAAAAGGAAAGAAGAAAAAATccatcaacttggGTGATGGTAAATTCTCGGTTGAGCAACGTGAAAAACCTTCCAATAATgccggcaatacttctact
YDL012C	gataaatgatcTAATTTCTACTGTTGTAGATGATATGCTGTTTTAGAGTATttttttttTAGAGTATCTCCATATCTTGTGGGAGCAAACCCTTTCACAccatcaacttggAGCGGGTTTATGTTTATGCTGTACTTTGGATATGCTGTTTgccggcaatacttctact
YDL012C	gataaatgatcTAATTTCTACTGTTGTAGATGAGTATCTCCATATCTTGTGttttttttTAGAGTATCTCCATATCTTGTGGGAGCAAACCCTTTCACACAAATCCccatcaacttggTTATGTTTATGCTGTACTTTGGATATGCTGTTTgccggcaatacttctact
YDL013W	gataaatgatcTAATTTCTACTGTTGTAGATCTTCTAGCACGCGGTTTAATttttttttTAGCACGCGGTTTAATTTTTATAAGGGCATTTTCGAACTTAccatcaacttggCTTATTCGTTCAAGAGGCAGGTTGAAGGAGGTTTACTTCgccggcaatacttctact
YDL013W	gataaatgatcTAATTTCTACTGTTGTAGATAACCGCGTGCTAGAAGTAAAttttttttTAGCACGCGGTTTAATTTTTATAAGGGCATTTTCccatcaacttggTAAGAAGCTTATTCGTTCAAGAGGCAGGTTGAAGGAGGTTTACTTCgccggcaatacttctact
YDL014W	gataaatgatcTAATTTCTACTGTTGTAGATAACTTATTTCTTCAAACCGCttttttttTAAGTTGAATAAAGGAAATTAGTCAAAAccatcaacttggAAGAGACCATTGTATCGTCGTTGGTAGATACATGAGAAGCGGTTTGAAGAAAgccggcaatacttctact
YDL014W	gataaatgatcTAATTTCTACTGTTGTAGATCTTTATTCAACTTATTTCTTttttttttTAAGTTGAATAAAGGAAATTAGTCAAAAGTTTCTGGccatcaacttggATTGTATCGTCGTTGGTAGATACATGAGAAGCGGTTTGAAGAAAgccggcaatacttctact
YDL015C	gataaatgatcTAATTTCTACTGTTGTAGATATCCTCCTGTTTGCAACATGttttttttTGATCCTCCTGTTTGCAACATGCCCAAATGCAAGGTAAAGAGATATTccatcaacttggACCAGAAGAGCATTCTTGATTCCATTTGTATTTgccggcaatacttctact
YDL015C	gataaatgatcTAATTTCTACTGTTGTAGATCAAACAGGAGGATCAAAATAttttttttTGATCCTCCTGTTTGCAACATGCCCAAATGCAAGGTAccatcaacttggAAAGTATCATACCAGAAGAGCATTCTTGATTCCATTTGTATTTgccggcaatacttctact
YDL015C	gataaatgatcTAATTTCTACTGTTGTAGATTATTTTGATCCTCCTGTTTGttttttttTGATCCTCCTGTTTGCAACATGCCCAAATGCAAGGTAAAGccatcaacttggGTATCATACCAGAAGAGCATTCTTGATTCCATTTGTATTTgccggcaatacttctact
YDL017W	gataaatgatcTAATTTCTACTGTTGTAGATCTATTCAGATATTAGGAGAAttttttttTAGCAAAGTGATAAATTACTGCTAGTCccatcaacttggTCAGCTCAAGCGAGGCAGATTTGCTCGATAAGGATGTTCTCCTAATATCTGAAgccggcaatacttctact
YDL017W	gataaatgatcTAATTTCTACTGTTGTAGATTCACTTTGCTATTCAGATATttttttttTAGCAAAGTGATAAATTACTGCTAGTCTGAAATccatcaacttggCAAGCGAGGCAGATTTGCTCGATAAGGATGTTCTCCTAATATCTGAAgccggcaatacttctact
YDL018C	gataaatgatcTAATTTCTACTGTTGTAGATTCAAGTTGATAGAAAATGCAttttttttTAAATAGTTGTGTATTGTTCCTGCATTTTCTATCAACTTGAGAATATATGccatcaacttggATTTTCAGAGAATCGAGAAAGCATAATGTGgccggcaatacttctact
YDL018C	gataaatgatcTAATTTCTACTGTTGTAGATTGTATTGTTCCTGCATTTTCttttttttTAAATAGTTGTGTATTGTTCCTGCATTTTCTATCAACTTGAGAATATATGccatcaacttggATTTTCAGAGAATCGAGAAAGCATAATGTGgccggcaatacttctact
YDL018C	gataaatgatcTAATTTCTACTGTTGTAGATATAGAAAATGCAGGAACAATttttttttTAAATAGTTGTGTATTGTTCCTGCATTTTCTATCAACTTGAGccatcaacttggTGGAGTTCATTTTCAGAGAATCGAGAAAGCATAATGTGgccggcaatacttctact
YDL018C	gataaatgatcTAATTTCTACTGTTGTAGATTGCTTTCTCGATTCTCTGAAttttttttTAAATAGTTGTGTATTGTTCCTGCAccatcaacttggCGCTCAAATTGCCATACTGGAGTTCATTTTCAGAGAATCGAGAAAGCATAATGTGgccggcaatacttctact
YDL018C	gataaatgatcTAATTTCTACTGTTGTAGATATTTTCAGAGAATCGAGAAAttttttttTAAATAGTTGTGTATTGTTCCTGCATTTccatcaacttggTCAAATTGCCATACTGGAGTTCATTTTCAGAGAATCGAGAAAGCATAATGTGgccggcaatacttctact
YDL018C	gataaatgatcTAATTTCTACTGTTGTAGATCACATTATGCTTTCTCGATTttttttttTAAATAGTTGTGTATTGTTCCTGCATTccatcaacttggCTCAAATTGCCATACTGGAGTTCATTTTCAGAGAATCGAGAAAGCATAATGTGgccggcaatacttctact
YDL018C	gataaatgatcTAATTTCTACTGTTGTAGATAGAGAATCGAGAAAGCATAAttttttttTAAATAGTTGTGTATTGTTCCTGCATTTTCTATCccatcaacttggTGCCATACTGGAGTTCATTTTCAGAGAATCGAGAAAGCATAATGTGgccggcaatacttctact
YDL019C	gataaatgatcTAATTTCTACTGTTGTAGATAAAAATGTCACCACAATCTTttttttttTAACACGCCTTTTTTATGCGAGCTTTTccatcaacttggAATATTGGGTTAAAAGAAGAGATCATGATTTGAAAGATTGTGGTGACATTTTTgccggcaatacttctact
YDL019C	gataaatgatcTAATTTCTACTGTTGTAGATAAAGATTGTGGTGACATTTTttttttttTAACACGCCTTTTTTATGCGAGCTTTTTTCCTGGTACccatcaacttggTAAAAGAAGAGATCATGATTTGAAAGATTGTGGTGACATTTTTgccggcaatacttctact
YDL020C	gataaatgatcTAATTTCTACTGTTGTAGATTGTCATGGGTTAATTAAGGTttttttttTAATTAAGGTTACAAATTATATAGGAGATAAAAGAAGAAAccatcaacttggTACAAAATTTGCAAAGGCTAATATTGGTTATGTCATGGGTgccggcaatacttctact
YDL020C	gataaatgatcTAATTTCTACTGTTGTAGATATTAACCCATGACATAACCAttttttttTAATTAAGGTTACAAATTATATAGGAGccatcaacttggAACGTCAAGAAGTTACAAAATTTGCAAAGGCTAATATTGGTTATGTCATGGGTgccggcaatacttctact
YDL020C	gataaatgatcTAATTTCTACTGTTGTAGATATTAAGGTTACAAATTATATttttttttTAATTAAGGTTACAAATTATATAGGAGATAAAAGAAGAAAACCTCACccatcaacttggTTTGCAAAGGCTAATATTGGTTATGTCATGGGTgccggcaatacttctact
YDL020C	gataaatgatcTAATTTCTACTGTTGTAGATTAACCTTAATTAACCCATGAttttttttTAATTAAGGTTACAAATTATATAGGAGATAAAAGccatcaacttggAGAAGTTACAAAATTTGCAAAGGCTAATATTGGTTATGTCATGGGTgccggcaatacttctact
YDL021W	gataaatgatcTAATTTCTACTGTTGTAGATTATACTTACCCCCCTTAAGGttttttttTAAGGGGGGTAAGTATATAATATAATTGTGTATTTTCCGccatcaacttggATGCTGAGAAAGTCCGTAATGAGGGTTTCATAAAAAATCCTgccggcaatacttctact
YDL021W	gataaatgatcTAATTTCTACTGTTGTAGATAGGGGGGTAAGTATATAATAttttttttTAAGGGGGGTAAGTATATAATATAATTGTGTATTTTCCGAAGTATAAccatcaacttggAAAGTCCGTAATGAGGGTTTCATAAAAAATCCTgccggcaatacttctact
YDL022C-A	gataaatgatcTAATTTCTACTGTTGTAGATTCTAAGGCACTCTCCATCCCttttttttTAAGGCACTCTCCATCCCACTCAGAAGTTTTGCGGATATTGAAccatcaacttggCCGTTATTTTTGCCATTTGTTTAGGTGTTCTATTATCgccggcaatacttctact
YDL022C-A	gataaatgatcTAATTTCTACTGTTGTAGATTATTATCTAAGGCACTCTCCttttttttTAAGGCACTCTCCATCCCACTCAGAAGTTTTGCGGATATTccatcaacttggAGCCCGTTATTTTTGCCATTTGTTTAGGTGTTCTATTATCgccggcaatacttctact
YDL022W	gataaatgatcTAATTTCTACTGTTGTAGATTCTTTCTCCAATAAATCTAAttttttttTAGATTTATTGGAGAAAGATAACATATCATACTTTCCCCCccatcaacttggCCTGCCGGACATGATTGAAGAATTAGATCTACATGAAGATgccggcaatacttctact
YDL022W	gataaatgatcTAATTTCTACTGTTGTAGATTCCAATAAATCTAATCTTCAttttttttTAGATTTATTGGAGAAAGATAACATATCATACTTTccatcaacttggAAGAACCTGCCGGACATGATTGAAGAATTAGATCTACATGAAGATgccggcaatacttctact
YDL024C	gataaatgatcTAATTTCTACTGTTGTAGATGTGAATCAATAAGCCATGCAttttttttTAAGCCATGCATGGGCAGAAATAAAAAAAAATAGGAAATTccatcaacttggTTGGAACACAACAAGGTATAACGCATCCTTAGTGAATCAAgccggcaatacttctact
YDL024C	gataaatgatcTAATTTCTACTGTTGTAGATTGCCCATGCATGGCTTATTGttttttttTAAGCCATGCATGGGCAGAAATAAAAAAAAATAGGAAATccatcaacttggATTGGAACACAACAAGGTATAACGCATCCTTAGTGAATCAAgccggcaatacttctact
YDL025C	gataaatgatcTAATTTCTACTGTTGTAGATATTAATTTGAATCTTTATTCttttttttTAATGAAATAAACACTTTTTAAAAGATccatcaacttggCTGAGGAGGAGTTGAATGAGCTGACCAAGCAACACGGGAATAAAGATTCAAATgccggcaatacttctact
YDL025C	gataaatgatcTAATTTCTACTGTTGTAGATAAAAGTGTTTATTTCATTAAttttttttTAATGAAATAAACACTTTTTAAAAGATAAAACCTAAAAAAccatcaacttggGAATGAGCTGACCAAGCAACACGGGAATAAAGATTCAAATgccggcaatacttctact
YDL027C	gataaatgatcTAATTTCTACTGTTGTAGATATGTTCTTTACTCTTTTAGGttttttttTAAAGAACATTAAAGTTTTTGTTTGAGCATTAccatcaacttggAACATTTCAAAAATAAACGACAAAAACACTGAATACACCCTAAAAGAGgccggcaatacttctact
YDL028C	gataaatgatcTAATTTCTACTGTTGTAGATTGCGGCTCTTCTAAATTTTGttttttttTAGAAGAGCCGCATAAGGAAGAAAAGCATGTGCCAccatcaacttggGATGTGGTAGACACTGTTTTAAGGAAATTTGCAGATTACAAAATTgccggcaatacttctact
YDL028C	gataaatgatcTAATTTCTACTGTTGTAGATCTTATGCGGCTCTTCTAAATttttttttTAGAAGAGCCGCATAAGGAAGAAAAGCATGTGCCAGTTAccatcaacttggTGGTAGACACTGTTTTAAGGAAATTTGCAGATTACAAAATTgccggcaatacttctact
YDL028C	gataaatgatcTAATTTCTACTGTTGTAGATCAAAATTTAGAAGAGCCGCAttttttttTAGAAGAGCCGCATAAGGAAGAAAAGCATGTGCCAGTTATccatcaacttggGGTAGACACTGTTTTAAGGAAATTTGCAGATTACAAAATTgccggcaatacttctact
YDL028C	gataaatgatcTAATTTCTACTGTTGTAGATGAAGAGCCGCATAAGGAAGAttttttttTAGAAGAGCCGCATAAGGAAGAAAAGCATGTGCCAGTTATGAACATAccatcaacttggACTGTTTTAAGGAAATTTGCAGATTACAAAATTgccggcaatacttctact
YDL029W	gataaatgatcTAATTTCTACTGTTGTAGATGTCCAAGATAGATTTGAACTttttttttTAGATTTGAACTTTATTGATCCAAAAGAATTAATAAAAAAccatcaacttggAGAAAGCGGGCCATCTGCAATGACTAAATTTGGTCCAAGAgccggcaatacttctact
YDL029W	gataaatgatcTAATTTCTACTGTTGTAGATAAATCTATCTTGGACCAAATttttttttTAGATTTGAACTTTATTGATCCAAAAGAAccatcaacttggCAAGAATGGCAAGAAAGCGGGCCATCTGCAATGACTAAATTTGGTCCAAGAgccggcaatacttctact
YDL030W	gataaatgatcTAATTTCTACTGTTGTAGATCAGAGAGATTTCACACCAAAttttttttTGAAATCTCTCTGTGATATGTATATTTGTTTGATAccatcaacttggATGAGTAAGAAGGTCTACGATGAACTTAAGAAGCAAGGTTTGGTGgccggcaatacttctact
YDL030W	gataaatgatcTAATTTCTACTGTTGTAGATGTGTGAAATCTCTCTGTGATttttttttTGAAATCTCTCTGTGATATGTATATTTGTTTGATAGATAGCAccatcaacttggAGAAGGTCTACGATGAACTTAAGAAGCAAGGTTTGGTGgccggcaatacttctact
YDL031W	gataaatgatcTAATTTCTACTGTTGTAGATGATAGTTTAAAACCATCTAGttttttttTAGATAGTTTAAAACCATCTAGATCTACAGATATATAGTTTACATATccatcaacttggAAGAATGCTCGTCCTTCCAAAAAGCGTAAATTTgccggcaatacttctact
YDL031W	gataaatgatcTAATTTCTACTGTTGTAGATAACTATCTAAAATTTACGCTttttttttTAGATAGTTTAAAACCATCTAGATCTACAGAccatcaacttggAGAGAAAAAACGTGCGAAGAATGCTCGTCCTTCCAAAAAGCGTAAATTTgccggcaatacttctact
YDL033C	gataaatgatcTAATTTCTACTGTTGTAGATTCATCACTATGCATGGGTGTttttttttTAGTGATGATAATGAATTTAGTATATCACCTccatcaacttggCCTTGGGAGTGGGCCCATTTCCCATGTTAATAATAATGACACCCATGCAgccggcaatacttctact
YDL033C	gataaatgatcTAATTTCTACTGTTGTAGATATTATCATCACTATGCATGGttttttttTAGTGATGATAATGAATTTAGTATATCACCTTATAccatcaacttggGGGAGTGGGCCCATTTCCCATGTTAATAATAATGACACCCATGCAgccggcaatacttctact
YDL035C	gataaatgatcTAATTTCTACTGTTGTAGATAGAAATGGACCATTATAAAGttttttttTAAAGTTTTTGTATCGCGATGTTTGAAAATGGAAAGTAAGccatcaacttggCGGCATAGATTTGATAGCCTTCTTAAGAAATGGACCATTAgccggcaatacttctact
YDL035C	gataaatgatcTAATTTCTACTGTTGTAGATCGTTCCTTACTTTCCATTTTttttttttTAAAGTTTTTGTATCGCGATGTTTGAAAATGGAAAGTAAGGAACGTAATAccatcaacttggTTGATAGCCTTCTTAAGAAATGGACCATTAgccggcaatacttctact
YDL035C	gataaatgatcTAATTTCTACTGTTGTAGATCTTTCCATTTTCAAACATCGttttttttTAAAGTTTTTGTATCGCGATGTTTGAAAATGGAAAGTAAGGAACGccatcaacttggTAGATTTGATAGCCTTCTTAAGAAATGGACCATTAgccggcaatacttctact
YDL035C	gataaatgatcTAATTTCTACTGTTGTAGATTAATGGTCCATTTCTTAAGAttttttttTAAAGTTTTTGTATCGCGATGTTTGAAccatcaacttggGTAGTGATAGTAGCGGCATAGATTTGATAGCCTTCTTAAGAAATGGACCATTAgccggcaatacttctact
YDL035C	gataaatgatcTAATTTCTACTGTTGTAGATAAACATCGCGATACAAAAACttttttttTAAAGTTTTTGTATCGCGATGTTTGAAAATGGAAAGTAAGccatcaacttggCGGCATAGATTTGATAGCCTTCTTAAGAAATGGACCATTAgccggcaatacttctact
YDL035C	gataaatgatcTAATTTCTACTGTTGTAGATTATCGCGATGTTTGAAAATGttttttttTAAAGTTTTTGTATCGCGATGTTTGAAAATGGAAAGTAAGGAACGTAATAccatcaacttggTTGATAGCCTTCTTAAGAAATGGACCATTAgccggcaatacttctact
YDL035C	gataaatgatcTAATTTCTACTGTTGTAGATCATTTTCAAACATCGCGATAttttttttTAAAGTTTTTGTATCGCGATGTTTGAAAATGGAAAGTAAGccatcaacttggCGGCATAGATTTGATAGCCTTCTTAAGAAATGGACCATTAgccggcaatacttctact
YDL035C	gataaatgatcTAATTTCTACTGTTGTAGATCTTACTTTCCATTTTCAAACttttttttTAAAGTTTTTGTATCGCGATGTTTGAAAATGGAAAGTAAGGAACGTAATccatcaacttggTTTGATAGCCTTCTTAAGAAATGGACCATTAgccggcaatacttctact
YDL036C	gataaatgatcTAATTTCTACTGTTGTAGATTATGTATTATTGTCCGACAAttttttttTAGAGGTTCCTGACTTGTCGGACAATAATACATAGAAAACTGGccatcaacttggCTACAAAACAGAGTATCCAGAATGGGCTCTGAGAAGAgccggcaatacttctact
YDL036C	gataaatgatcTAATTTCTACTGTTGTAGATTCCGACAAGTCAGGAACCTCttttttttTAGAGGTTCCTGACTTGTCGGACAATAATACATAGAAAACccatcaacttggGTGCTACAAAACAGAGTATCCAGAATGGGCTCTGAGAAGAgccggcaatacttctact
YDL036C	gataaatgatcTAATTTCTACTGTTGTAGATCTGACTTGTCGGACAATAATttttttttTAGAGGTTCCTGACTTGTCGGACAATAATACATAGAAAACTGGTCTTCTGccatcaacttggACAGAGTATCCAGAATGGGCTCTGAGAAGAgccggcaatacttctact
YDL037C	gataaatgatcTAATTTCTACTGTTGTAGATAGTAGTAAGTTCAAGTTCAGttttttttTAAGTAGTAAGTTCAAGTTCAGAAGACCCAACTAGTTCAAGCGCTGTccatcaacttggACCATTCAAACTACTTCTGTTGATCCAACCACTgccggcaatacttctact
YDL037C	gataaatgatcTAATTTCTACTGTTGTAGATCTACTTAAGTGGTTGGATCAttttttttTAAGTAGTAAGTTCAAGTTCAGAAGACCCccatcaacttggAGCGATGTAACCAGTTCAACCATTCAAACTACTTCTGTTGATCCAACCACTgccggcaatacttctact
YDL037C	gataaatgatcTAATTTCTACTGTTGTAGATAACTTACTACTTAAGTGGTTttttttttTAAGTAGTAAGTTCAAGTTCAGAAGACCCAACTAGccatcaacttggGTAACCAGTTCAACCATTCAAACTACTTCTGTTGATCCAACCACTgccggcaatacttctact
YDL039C	gataaatgatcTAATTTCTACTGTTGTAGATGTCATTCTACCATCTTTCATttttttttTAGTCATTCTACCATCTTTCATGTCCCTACGCCATTCTCGTTCGTATccatcaacttggTGGCTCGCTGCCGCTCTTCCTCTAGCTTTCATTgccggcaatacttctact
YDL039C	gataaatgatcTAATTTCTACTGTTGTAGATATTTAGTCATTCTACCATCTttttttttTAGTCATTCTACCATCTTTCATGTCCCTACGCCATTCTCGTTccatcaacttggTGGTGTGGCTCGCTGCCGCTCTTCCTCTAGCTTTCATTgccggcaatacttctact
YDL040C	gataaatgatcTAATTTCTACTGTTGTAGATCTTGTAGCCTGCAACTCCTCttttttttTAGCCTGCAACTCCTCAATGTGTCAATTAACTCTTACTTAAccatcaacttggGAGCCTCACTCCCAGAACGAAATTCTACAGTATTACTTGgccggcaatacttctact
YDL040C	gataaatgatcTAATTTCTACTGTTGTAGATCAGGCTACAAGTAATACTGTttttttttTAGCCTGCAACTCCTCAATGTGTCAATTAccatcaacttggCTTTCTCCCTTGGAGCCTCACTCCCAGAACGAAATTCTACAGTATTACTTGgccggcaatacttctact
YDL040C	gataaatgatcTAATTTCTACTGTTGTAGATAGGAGTTGCAGGCTACAAGTttttttttTAGCCTGCAACTCCTCAATGTGTCAATTAACTCTTACccatcaacttggCTTGGAGCCTCACTCCCAGAACGAAATTCTACAGTATTACTTGgccggcaatacttctact
YDL040C	gataaatgatcTAATTTCTACTGTTGTAGATTAGCCTGCAACTCCTCAATGttttttttTAGCCTGCAACTCCTCAATGTGTCAATTAACTCTTACTTAATTTAccatcaacttggCTCACTCCCAGAACGAAATTCTACAGTATTACTTGgccggcaatacttctact
YDL042C	gataaatgatcTAATTTCTACTGTTGTAGATCCTTCTACTTAGAGGGTTTTttttttttTAAGTAGAAGGCAATTTAATAATTTAAAAGTGCccatcaacttggATAAGGGCGTGTATGTCGTTACATCAGATGAACATCCCAAAACCCTCgccggcaatacttctact
YDL042C	gataaatgatcTAATTTCTACTGTTGTAGATAATTGCCTTCTACTTAGAGGttttttttTAAGTAGAAGGCAATTTAATAATTTAAAAGTGCCAAATccatcaacttggGGCGTGTATGTCGTTACATCAGATGAACATCCCAAAACCCTCgccggcaatacttctact
YDL043C	gataaatgatcTAATTTCTACTGTTGTAGATCCCAAAAATAATACTGTCATttttttttTGACAGTATTATTTTTGGGTAACGTTAATAATCGGCATACccatcaacttggATTTTTCTTTAAACAAGCCGAACAAGAACAAGCCGATGTAgccggcaatacttctact
YDL044C	gataaatgatcTAATTTCTACTGTTGTAGATACTAGAGACAGGTAGAAAATttttttttTAGAAAATTATTCAAACCTTGTAAATAGTGTTATATATATccatcaacttggTTATCTCAAAAGCCTCAAAAAAAATTTAACTAGAGACAGGgccggcaatacttctact
YDL044C	gataaatgatcTAATTTCTACTGTTGTAGATAATAATTTTCTACCTGTCTCttttttttTAGAAAATTATTCAAACCTTGTAAATAGTGTTATccatcaacttggTGAAAATTATCTCAAAAGCCTCAAAAAAAATTTAACTAGAGACAGGgccggcaatacttctact
YDL045C	gataaatgatcTAATTTCTACTGTTGTAGATCTCCGTTAAACCGTACTTAAttttttttTAAGTACGGTTTAACGGAGGAAAGAAAATAAAATGCTGATccatcaacttggGGTTGATGACACTTTAGAGAGAGCAGGCAGGATCAAGAATgccggcaatacttctact
YDL045C	gataaatgatcTAATTTCTACTGTTGTAGATAACCGTACTTAATTCTTGATttttttttTAAGTACGGTTTAACGGAGGAAAGAAAATAAAAccatcaacttggGGTATTTGGTTGATGACACTTTAGAGAGAGCAGGCAGGATCAAGAATgccggcaatacttctact
YDL045W-A	gataaatgatcTAATTTCTACTGTTGTAGATATTTTATATCCAAAAGCAGCttttttttTAATTTTATATCCAAAAGCAGCAAGAATGAAAACTTGATAATATTAAccatcaacttggCTGTATGATAGGATCAACGGTAAACCCCATGATgccggcaatacttctact
YDL045W-A	gataaatgatcTAATTTCTACTGTTGTAGATGATATAAAATTAATCATGGGttttttttTAATTTTATATCCAAAAGCAGCAAGAATGAAAACccatcaacttggTCACGCCGCTAGGCTGTATGATAGGATCAACGGTAAACCCCATGATgccggcaatacttctact
YDL046W	gataaatgatcTAATTTCTACTGTTGTAGATCCACCAAGGTGATCTGATTCttttttttTGATCTGATTCATACAACTCATTGATCCGTGTTTATTTCCccatcaacttggGATCACTTGCTTAACCGGAGAAGTCATCTTCCCACCAAGGgccggcaatacttctact
YDL046W	gataaatgatcTAATTTCTACTGTTGTAGATTATGAATCAGATCACCTTGGttttttttTGATCTGATTCATACAACTCATTGATCCGTGTTTATccatcaacttggATCTGATCACTTGCTTAACCGGAGAAGTCATCTTCCCACCAAGGgccggcaatacttctact
YDL048C	gataaatgatcTAATTTCTACTGTTGTAGATGTGAATGACTTTGGTTTTAGttttttttTAAAACCAAAGTCATTCACCGACTCATACATACACACACAccatcaacttggAAATAAGCACGTGGGGAAAGGATGTGGCTACTCATATCACgccggcaatacttctact
YDL048C	gataaatgatcTAATTTCTACTGTTGTAGATGTTTTAGTGATATGAGTAGCttttttttTAAAACCAAAGTCATTCACCGACTCATAccatcaacttggTGACGTCTGGCTAAATAAGCACGTGGGGAAAGGATGTGGCTACTCATATCACgccggcaatacttctact
YDL048C	gataaatgatcTAATTTCTACTGTTGTAGATCTAAAACCAAAGTCATTCACttttttttTAAAACCAAAGTCATTCACCGACTCATACATACACACACATACAccatcaacttggAAGCACGTGGGGAAAGGATGTGGCTACTCATATCACgccggcaatacttctact
YDL049C	gataaatgatcTAATTTCTACTGTTGTAGATTATTATTTCATTATCTGTGCttttttttTAATGAAATAATACAAAAAAAAAATTTATGAAAATccatcaacttggAGACTCTCTCTGACTGCAAGAAAAGTTAATGCTTTGAGGCACAGAgccggcaatacttctact
YDL049C	gataaatgatcTAATTTCTACTGTTGTAGATTTTCATTATCTGTGCCTCAAttttttttTAATGAAATAATACAAAAAAAAAATTTATGccatcaacttggGCAAGAGACTCTCTCTGACTGCAAGAAAAGTTAATGCTTTGAGGCACAGAgccggcaatacttctact
YDL051W	gataaatgatcTAATTTCTACTGTTGTAGATTGCTCCTCATCGTCATCGGCttttttttTGATTCTTGTGTTTCTTCTGGTTCTccatcaacttggAGAGTCAAAAGAGGACTCTTCTGCCATTGCCGATGACGATGAGGAGCACAAGGAGgccggcaatacttctact
YDL051W	gataaatgatcTAATTTCTACTGTTGTAGATCCGATGACGATGAGGAGCACttttttttTGATTCTTGTGTTTCTTCTGGTTCTCGTATCTccatcaacttggAAAGAGGACTCTTCTGCCATTGCCGATGACGATGAGGAGCACAAGGAGgccggcaatacttctact
YDL051W	gataaatgatcTAATTTCTACTGTTGTAGATATATGCTATGATAATGAGATttttttttTGATTCTTGTGTTTCTTCTGGTTCTCGTATCTCATTATCATAGCATATTAccatcaacttggATTGCCGATGACGATGAGGAGCACAAGGAGgccggcaatacttctact
YDL051W	gataaatgatcTAATTTCTACTGTTGTAGATTGTTTCTTCTGGTTCTCGTAttttttttTGATTCTTGTGTTTCTTCTGGTTCTCGTATCTCATTATCATAGCATATTAccatcaacttggATTGCCGATGACGATGAGGAGCACAAGGAGgccggcaatacttctact
YDL052C	gataaatgatcTAATTTCTACTGTTGTAGATATCTGTAAAAAAGATGCATTttttttttTAAGCCACCACCACATTTTTAGAGTAGTATATAGACCCAccatcaacttggTCAATACCCATAACGAAGGTTCATCTGTAAAAAAGATGCATgccggcaatacttctact
YDL052C	gataaatgatcTAATTTCTACTGTTGTAGATGGTCTATATACTACTCTAAAttttttttTAAGCCACCACCACATTTTTAGAGTAGTATATAGACCCAAAAACTGccatcaacttggCCATAACGAAGGTTCATCTGTAAAAAAGATGCATgccggcaatacttctact
YDL053C	gataaatgatcTAATTTCTACTGTTGTAGATTCATTGGTTTCTTAAAACTTttttttttTGAGAATATCGAAGCATCACGTTTCATccatcaacttggAGAATAAAAAATACGGCTGTTTGTCCGATATTGCTAAAGTTTTAAGAAACCAAgccggcaatacttctact
YDL053C	gataaatgatcTAATTTCTACTGTTGTAGATGATATTCTCATTGGTTTCTTttttttttTGAGAATATCGAAGCATCACGTTTCATAACGCccatcaacttggAAAAAATACGGCTGTTTGTCCGATATTGCTAAAGTTTTAAGAAACCAAgccggcaatacttctact
YDL054C	gataaatgatcTAATTTCTACTGTTGTAGATAACAAAAAAGAAACTGCTACttttttttTAAACAAAAAAGAAACTGCTACATTTATTTTTTTTAAAATTCATAGCccatcaacttggTTTTGGAAATTAAAAAGTAGAAAACTCAGAATTgccggcaatacttctact
YDL054C	gataaatgatcTAATTTCTACTGTTGTAGATTTTAAATTCTGAGTTTTCTAttttttttTAAACAAAAAAGAAACTGCTACATTTAccatcaacttggCTGTTCTTTCAGCTGTAGTATTTTGGAAATTAAAAAGTAGAAAACTCAGAATTgccggcaatacttctact
YDL055C	gataaatgatcTAATTTCTACTGTTGTAGATGTTTTCCTAACTCACATAATttttttttTGAGTTAGGAAAACGAACTGTAATGAATATAATCTAccatcaacttggATAAGTCTATCTCCGATAATGTTCCAAAGGAAGCTATTATTATGgccggcaatacttctact
YDL055C	gataaatgatcTAATTTCTACTGTTGTAGATCTAACTCACATAATAATAGCttttttttTGAGTTAGGAAAACGAACTGTAATGAATATccatcaacttggTACCTCATAAGTCTATCTCCGATAATGTTCCAAAGGAAGCTATTATTATGgccggcaatacttctact
YDL056W	gataaatgatcTAATTTCTACTGTTGTAGATTGTATATTTTATGCATGACTttttttttTAAAATATACATAAATAGAGGAACTTTACATGTccatcaacttggAGGGCGCAGAACAGATCATCACAATCTCAAACGCGAATAGTCATGCAgccggcaatacttctact
YDL056W	gataaatgatcTAATTTCTACTGTTGTAGATATTTATGTATATTTTATGCAttttttttTAAAATATACATAAATAGAGGAACTTTACATGTATCCAccatcaacttggGCAGAACAGATCATCACAATCTCAAACGCGAATAGTCATGCAgccggcaatacttctact
YDL057W	gataaatgatcTAATTTCTACTGTTGTAGATTATGGTCTATGTATCTTGCAttttttttTAGACCATACAACTACATATTAATCTAAGATccatcaacttggCTACTCACCACTAGTAGTTGATCTAATTATGGAATACCTGCAAGATACAgccggcaatacttctact
YDL058W	gataaatgatcTAATTTCTACTGTTGTAGATATCATGCCACTTGCCCTTCTttttttttTGATAGAGTTAAAATATGTGCATAAACccatcaacttggAAGAGGATGATGAAGAAGATGATGAAGAAGACGAGGAAGAAGGGCAAGTGGCAgccggcaatacttctact
YDL058W	gataaatgatcTAATTTCTACTGTTGTAGATACTCTATCATGCCACTTGCCttttttttTGATAGAGTTAAAATATGTGCATAAACAAATccatcaacttggGGATGATGAAGAAGATGATGAAGAAGACGAGGAAGAAGGGCAAGTGGCAgccggcaatacttctact
YDL059C	gataaatgatcTAATTTCTACTGTTGTAGATATATGCGTGCCTTTAGCATCttttttttTAAAAAAAAAAAGAAAGAAAAAGGGCAccatcaacttggATAGCAAGCCGACTTTTATCAAATTGGAGGATGCTAAAGGCACGCATATCAAAgccggcaatacttctact
YDL059C	gataaatgatcTAATTTCTACTGTTGTAGATTTTGATATGCGTGCCTTTAGttttttttTAAAAAAAAAAAGAAAGAAAAAGGGCAccatcaacttggATAGCAAGCCGACTTTTATCAAATTGGAGGATGCTAAAGGCACGCATATCAAAgccggcaatacttctact
YDL059C	gataaatgatcTAATTTCTACTGTTGTAGATGAGGATGCTAAAGGCACGCAttttttttTAAAAAAAAAAAGAAAGAAAAAGGGCACAAGccatcaacttggCAAGCCGACTTTTATCAAATTGGAGGATGCTAAAGGCACGCATATCAAAgccggcaatacttctact
YDL060W	gataaatgatcTAATTTCTACTGTTGTAGATGAATGGTATGTAAAGTGATAttttttttTAAAGTGATAAAAATATACACGTATATATATATATATATAccatcaacttggACGTATGTGGCCCATGCCTTCGTTACCTTGGAATGGTATGgccggcaatacttctact
YDL060W	gataaatgatcTAATTTCTACTGTTGTAGATTCACTTTACATACCATTCCAttttttttTAAAGTGATAAAAATATACACGTATATATAccatcaacttggCCTTGTACAAACGTATGTGGCCCATGCCTTCGTTACCTTGGAATGGTATGgccggcaatacttctact
YDL061C	gataaatgatcTAATTTCTACTGTTGTAGATACTTATCTGTACTTGTGGAAttttttttTAAGTCAAGAGCGATTGTAACATCGTAccatcaacttggGTCGTCAATGTTTCAGAGAAAAGGCTAACGACATTGGTTTCCACAAGTACAGAgccggcaatacttctact
YDL061C	gataaatgatcTAATTTCTACTGTTGTAGATCAATCGCTCTTGACTTATCTttttttttTAAGTCAAGAGCGATTGTAACATCGTAATCATTAACCTTccatcaacttggTCAGAGAAAAGGCTAACGACATTGGTTTCCACAAGTACAGAgccggcaatacttctact
YDL063C	gataaatgatcTAATTTCTACTGTTGTAGATTACTAACCAATAGATTTATTttttttttTAGATTTATTAAAGTGTATATAGTTGCCATACTTATAGAAccatcaacttggTTTCATTCACTACAAAATGAATGAAAATTCTACTAACCAAgccggcaatacttctact
YDL063C	gataaatgatcTAATTTCTACTGTTGTAGATATAAATCTATTGGTTAGTAGttttttttTAGATTTATTAAAGTGTATATAGTTGCCATAccatcaacttggGTTGGATAGTTTCATTCACTACAAAATGAATGAAAATTCTACTAACCAAgccggcaatacttctact
YDL064W	gataaatgatcTAATTTCTACTGTTGTAGATCCTCTATTTAGAGTACTGTTttttttttTAGAGGGAATCCATCTTTCCCATTCTTCccatcaacttggTAAGGCGGAATATGACAAGAAAGTTTTGCTTCAAGCTAAACAGTACTCTAAAgccggcaatacttctact
YDL064W	gataaatgatcTAATTTCTACTGTTGTAGATCTCTATTTAGAGTACTGTTTttttttttTAGAGGGAATCCATCTTTCCCATTCTTccatcaacttggATAAGGCGGAATATGACAAGAAAGTTTTGCTTCAAGCTAAACAGTACTCTAAAgccggcaatacttctact
YDL065C	gataaatgatcTAATTTCTACTGTTGTAGATTAAATATATATACCTTATTGttttttttTAAGGTATATATATTTATGATAACAGTAAAAAAAAAAAAccatcaacttggGGAACCTTGATAAGGAATTAACCGACGGTTGCAAACAACAAgccggcaatacttctact
YDL065C	gataaatgatcTAATTTCTACTGTTGTAGATCAAACAACAATAAGGTATATttttttttTAAGGTATATATATTTATGATAACAGTAAAAAAAAAAAAAccatcaacttggGAACCTTGATAAGGAATTAACCGACGGTTGCAAACAACAAgccggcaatacttctact
YDL066W	gataaatgatcTAATTTCTACTGTTGTAGATGATTACTCGATCGACTTGATttttttttTAATCGAATTTACGTAGCCCAATCTACccatcaacttggAATTTTTGGATGCCGTTGAAAAAAGACTACAAAAAGAAATCAAGTCGATCGAGgccggcaatacttctact
YDL066W	gataaatgatcTAATTTCTACTGTTGTAGATGGCTACGTAAATTCGATTACttttttttTAATCGAATTTACGTAGCCCAATCTACCACTTTTTTTTTTccatcaacttggCGTTGAAAAAAGACTACAAAAAGAAATCAAGTCGATCGAGgccggcaatacttctact
YDL067C	gataaatgatcTAATTTCTACTGTTGTAGATGGTTCGGTCAGTTCTCTTGCttttttttTGACCGAACCTGACCACTATTGTTTTTCGCATccatcaacttggAGAGAGAAGTTCTACGCAGAGCTAGCTGAGAGGAAAAAGCAAGAGAACgccggcaatacttctact
YDL067C	gataaatgatcTAATTTCTACTGTTGTAGATTACGCAGAGCTAGCTGAGAGttttttttTGACCGAACCTGACCACTATTGTTTTTccatcaacttggACAAGAGAGAGAAGTTCTACGCAGAGCTAGCTGAGAGGAAAAAGCAAGAGAACgccggcaatacttctact
YDL069C	gataaatgatcTAATTTCTACTGTTGTAGATTTTTGTACTATGATTTACGCttttttttTAGTACAAAAGAAACGATGCCTTTTTGTCCGTccatcaacttggATAAAAACTATATGCATACCTCTAATTAATTACCATTTGCGTAAATCAgccggcaatacttctact
YDL069C	gataaatgatcTAATTTCTACTGTTGTAGATTACTATGATTTACGCAAATGttttttttTAGTACAAAAGAAACGATGCCTTTTTGccatcaacttggCAATTATAAAAACTATATGCATACCTCTAATTAATTACCATTTGCGTAAATCAgccggcaatacttctact
YDL070W	gataaatgatcTAATTTCTACTGTTGTAGATACAATCGAAATGGGCTTCATttttttttTAACAATCGAAATGGGCTTCATGCCCTAATTAAGGAAAAAAAGAAAAccatcaacttggGACAGTAGTGATAGTAGCGACAGTGACAGTGATgccggcaatacttctact
YDL070W	gataaatgatcTAATTTCTACTGTTGTAGATGATTGTTAATCACTGTCACTttttttttTAACAATCGAAATGGGCTTCATGCCCTAATccatcaacttggATTCCGATTCTGAAGAAGACAGTAGTGATAGTAGCGACAGTGACAGTGATgccggcaatacttctact
YDL072C	gataaatgatcTAATTTCTACTGTTGTAGATAACTAATTTATTTCTTCTTGttttttttTAGTTTGACGTTTTATTCCTTTTCTTCccatcaacttggACGAAATTGCACGTTTAAAGGAGAAGTCGGAATCGTTGCAAGAAGAAATAAATgccggcaatacttctact
YDL072C	gataaatgatcTAATTTCTACTGTTGTAGATGTTTGACGTTTTATTCCTTTttttttttTAGTTTGACGTTTTATTCCTTTTCTTCTGCACAGAAGTGTGTATATAccatcaacttggGAGAAGTCGGAATCGTTGCAAGAAGAAATAAATgccggcaatacttctact
YDL073W	gataaatgatcTAATTTCTACTGTTGTAGATATATCAAAGTCTGAATAATAttttttttTGAATAATAGAATGAGTTACATACGTAAACGTGTAGTATTccatcaacttggGAGGAAACCTAGTAGTAATAATTCTATTAATATCAAAGTCgccggcaatacttctact
YDL073W	gataaatgatcTAATTTCTACTGTTGTAGATTATTATTCAGACTTTGATATttttttttTGAATAATAGAATGAGTTACATACGTAAACGccatcaacttggTTTTGAAGTGAGGAAACCTAGTAGTAATAATTCTATTAATATCAAAGTCgccggcaatacttctact
YDL074C	gataaatgatcTAATTTCTACTGTTGTAGATTAATACTAATTATTCTACCAttttttttTAATACTAATTATTCTACCACTTTTCCACTGTTTGTGTTATATCCccatcaacttggCATTCAGTTCCAATGATTTATTGACAGTGCACTTGgccggcaatacttctact
YDL074C	gataaatgatcTAATTTCTACTGTTGTAGATGTATTACAAGTGCACTGTCAttttttttTAATACTAATTATTCTACCACTTTTCCAccatcaacttggCCCTACATGCAACAAAGCATTCAGTTCCAATGATTTATTGACAGTGCACTTGgccggcaatacttctact
YDL075W	gataaatgatcTAATTTCTACTGTTGTAGATTTTAATTGATTTAAGCATCTttttttttTAAATCAATTAAATAAAAATAATACTCATTTTATAccatcaacttggGCTTCTGCCAAGGGTCTACAAACTGTTGTTGTCGAAGAAGATGCTgccggcaatacttctact
YDL075W	gataaatgatcTAATTTCTACTGTTGTAGATAATCAATTAAATAAAAATAAttttttttTAAATCAATTAAATAAAAATAATACTCATTTTATATTAATAAATATAccatcaacttggGGTCTACAAACTGTTGTTGTCGAAGAAGATGCTgccggcaatacttctact
YDL075W	gataaatgatcTAATTTCTACTGTTGTAGATATTTAAGCATCTTCTTCGACttttttttTAAATCAATTAAATAAAAATAATACTCccatcaacttggTCTTAGTTGCTTCTGCCAAGGGTCTACAAACTGTTGTTGTCGAAGAAGATGCTgccggcaatacttctact
YDL075W	gataaatgatcTAATTTCTACTGTTGTAGATATTGATTTAAGCATCTTCTTttttttttTAAATCAATTAAATAAAAATAATACTCATTTccatcaacttggAGTTGCTTCTGCCAAGGGTCTACAAACTGTTGTTGTCGAAGAAGATGCTgccggcaatacttctact
YDL076C	gataaatgatcTAATTTCTACTGTTGTAGATTGTCTTTCCTTAGGTCCATTttttttttTAAGGAAAGACATAATATTGGTCGTCCTTCTTTCccatcaacttggTAAACCTCATGAACCAAACGGGTATATTAAAAATTTAAAATGGACCgccggcaatacttctact
YDL076C	gataaatgatcTAATTTCTACTGTTGTAGATCTTAGGTCCATTTTAAATTTttttttttTAAGGAAAGACATAATATTGGTCGTCCccatcaacttggATAGAGATAAACCTCATGAACCAAACGGGTATATTAAAAATTTAAAATGGACCgccggcaatacttctact
YDL077C	gataaatgatcTAATTTCTACTGTTGTAGATAGGGATCTTACTTATTATTTttttttttTAAGATCCCTTAACAGCTGCTGTTATTGTTGTccatcaacttggATTAAACAGAAGACTTTGGGAGAAGTTATAAATGAGCTAAATAATAAGgccggcaatacttctact
YDL078C	gataaatgatcTAATTTCTACTGTTGTAGATCAAGCTATGAGCTACTTCAAttttttttTGAGCTACTTCAATTTTTATATTTTTCTTAACTCTATACTccatcaacttggTGAAAAAGGCAAGAGTTTCATCCTAGACTCTTCCAAGCTAgccggcaatacttctact
YDL078C	gataaatgatcTAATTTCTACTGTTGTAGATAAGTAGCTCATAGCTTGGAAttttttttTGAGCTACTTCAATTTTTATATTTTTCTTAACccatcaacttggAAGAATATTGAAAAAGGCAAGAGTTTCATCCTAGACTCTTCCAAGCTAgccggcaatacttctact
YDL079C	gataaatgatcTAATTTCTACTGTTGTAGATAAGGATGAGATATATCACAAttttttttTGATATATCTCATCCTTCAAATTTCTTAGTCTATTGTATccatcaacttggAACGGTTGAAACATTTTGTTTCTGCACCTTCATCGTCTTTGgccggcaatacttctact
YDL079C	gataaatgatcTAATTTCTACTGTTGTAGATTGATATATCTCATCCTTCAAttttttttTGATATATCTCATCCTTCAAATTTCTTAGTCTATTGTATCATTACccatcaacttggTGAAACATTTTGTTTCTGCACCTTCATCGTCTTTGgccggcaatacttctact
YDL080C	gataaatgatcTAATTTCTACTGTTGTAGATGATCAGTATCCAACTTGATTttttttttTGATCTGATCTCTCCGCCCTACTACCAccatcaacttggATACGCCAACTCCAGAATTCCAACCACTTCTAAAAAAAAATCAAGTTGGATACgccggcaatacttctact
YDL080C	gataaatgatcTAATTTCTACTGTTGTAGATGATACTGATCTGATCTCTCCttttttttTGATCTGATCTCTCCGCCCTACTACCAGGGACCCTCATGAccatcaacttggAGAATTCCAACCACTTCTAAAAAAAAATCAAGTTGGATACgccggcaatacttctact
YDL081C	gataaatgatcTAATTTCTACTGTTGTAGATTTTGATTAGAAGTGCCGCACttttttttTAGAAGTGCCGCACTGTTTAGAAGAAATTGCATATTCTAAccatcaacttggAGAAGAATCCGATGACGACATGGGTTTCGGTTTATTTGATgccggcaatacttctact
YDL081C	gataaatgatcTAATTTCTACTGTTGTAGATGAAGTGCCGCACTGTTTAGAttttttttTAGAAGTGCCGCACTGTTTAGAAGAAATTGCATATTCTAACATTTAAccatcaacttggTCCGATGACGACATGGGTTTCGGTTTATTTGATgccggcaatacttctact
YDL082W	gataaatgatcTAATTTCTACTGTTGTAGATGATCTATTTCTTCTTTTCAGttttttttTAGATCTAAAAACTTCATCAAAGAATTTccatcaacttggCAGAGAAAAGAGAGCTAGAGAAAAGGCTGAAGCTGAAGCTGAAAAGAAGAAAgccggcaatacttctact
YDL083C	gataaatgatcTAATTTCTACTGTTGTAGATCCGTTAAGAAAATTTCAAGAttttttttTAAGAAAATTTCAAGATTTTTTCCAGAAATCTCTTCACTTTccatcaacttggGGTAAGGGTGCTCGTTCTAGATTCCAAAAATCTTACCGTgccggcaatacttctact
YDL083C	gataaatgatcTAATTTCTACTGTTGTAGATAAATTTTCTTAACGGTAAGAttttttttTAAGAAAATTTCAAGATTTTTTCCAGAAATCTCccatcaacttggAATTCGGTGGTAAGGGTGCTCGTTCTAGATTCCAAAAATCTTACCGTgccggcaatacttctact
YDL084W	gataaatgatcTAATTTCTACTGTTGTAGATATAAAGGAAAAAAGATACGTttttttttTAATAAAGGAAAAAAGATACGTTTTTATATAGATTATATAAAGATTTccatcaacttggGAAGGCATTGATCCGTCCACTTATTTGAATAATgccggcaatacttctact
YDL084W	gataaatgatcTAATTTCTACTGTTGTAGATCTTTATTAATTATTCAAATAttttttttTAATAAAGGAAAAAAGATACGTTTTTATATccatcaacttggTCGCTGAATTCCCAGAAGAAGGCATTGATCCGTCCACTTATTTGAATAATgccggcaatacttctact
YDL085C-A	gataaatgatcTAATTTCTACTGTTGTAGATTCGTCTTTTCGGCTTTTAACttttttttTAAGCAGACACTTTATACCTGTCCTTTccatcaacttggCTAGAAGAGAGGCTGAAAAGCTTGAGAAGTTAAAAGCCGAAAAGACGAGAAGAgccggcaatacttctact
YDL085C-A	gataaatgatcTAATTTCTACTGTTGTAGATCAATAAAAGGACAGGTATAAttttttttTAAGCAGACACTTTATACCTGTCCTTTTATTGGAATGAATAccatcaacttggGAAAAGCTTGAGAAGTTAAAAGCCGAAAAGACGAGAAGAgccggcaatacttctact
YDL085C-A	gataaatgatcTAATTTCTACTGTTGTAGATAAAGCCGAAAAGACGAGAAGttttttttTAAGCAGACACTTTATACCTGTCCTTTTATTGGAATGccatcaacttggGGCTGAAAAGCTTGAGAAGTTAAAAGCCGAAAAGACGAGAAGAgccggcaatacttctact
YDL085C-A	gataaatgatcTAATTTCTACTGTTGTAGATTCTTCTCGTCTTTTCGGCTTttttttttTAAGCAGACACTTTATACCTGTCCTTTccatcaacttggCTAGAAGAGAGGCTGAAAAGCTTGAGAAGTTAAAAGCCGAAAAGACGAGAAGAgccggcaatacttctact
YDL085C-A	gataaatgatcTAATTTCTACTGTTGTAGATATTCCAATAAAAGGACAGGTttttttttTAAGCAGACACTTTATACCTGTCCTTTTATTGGAATGAATAGTGCccatcaacttggAGCTTGAGAAGTTAAAAGCCGAAAAGACGAGAAGAgccggcaatacttctact
YDL085W	gataaatgatcTAATTTCTACTGTTGTAGATGTGTAGTCCTTGTTTTATATttttttttTAGTCCTTGTTTTATATATTCATTGTTCCAATTCAAATTGTTccatcaacttggGGACCAAAGTTTACTTTCTTGGAAGGGATTCCTCCGTGgccggcaatacttctact
YDL085W	gataaatgatcTAATTTCTACTGTTGTAGATCTCCGTGTAGTCCTTGTTTTttttttttTAGTCCTTGTTTTATATATTCATTGTTCCAATTCAAATTGccatcaacttggCTGGACCAAAGTTTACTTTCTTGGAAGGGATTCCTCCGTGgccggcaatacttctact
YDL086W	gataaatgatcTAATTTCTACTGTTGTAGATGAGCACGTTTGTTAAGATCTttttttttTAAGATCTTCACTCTGTACACGCTATATACTAAATAACAAccatcaacttggTGAATTTGTCGATGACAATACACCTTTGGAGCACGTTTGTgccggcaatacttctact
YDL086W	gataaatgatcTAATTTCTACTGTTGTAGATAGATCTTCACTCTGTACACGttttttttTAAGATCTTCACTCTGTACACGCTATATACTAAATAACAATAAGAAAccatcaacttggGTCGATGACAATACACCTTTGGAGCACGTTTGTgccggcaatacttctact
YDL087C	gataaatgatcTAATTTCTACTGTTGTAGATTGTAGGGCCATACATAAAAAttttttttTAGGGCCATACATAAAAAAATGATGCTAGAAAAATTTTGTTCGccatcaacttggCAAGACAGCTACTACACTACCCGGAAGACGCTTTGTGgccggcaatacttctact
YDL087C	gataaatgatcTAATTTCTACTGTTGTAGATTGTATGGCCCTACACAAAGCttttttttTAGGGCCATACATAAAAAAATGATGCTAGAAAAAccatcaacttggTAACGCCAGCAAGACAGCTACTACACTACCCGGAAGACGCTTTGTGgccggcaatacttctact
YDL088C	gataaatgatcTAATTTCTACTGTTGTAGATGCTGGACGATTTCTGTTATAttttttttTAACAGAAATCGTCCAGCTAATTATTCATGAACATTTACAccatcaacttggGCACAAACTGAGTAATTGGTTATTTGGTTGGAATGACCTAgccggcaatacttctact
YDL088C	gataaatgatcTAATTTCTACTGTTGTAGATTGTTATAGGTCATTCCAACCttttttttTAACAGAAATCGTCCAGCTAATTATTCccatcaacttggCTGCTGGTTTTACGCACAAACTGAGTAATTGGTTATTTGGTTGGAATGACCTAgccggcaatacttctact
YDL088C	gataaatgatcTAATTTCTACTGTTGTAGATGAATGACCTATAACAGAAATttttttttTAACAGAAATCGTCCAGCTAATTATTCATGAACATTTACAccatcaacttggGCACAAACTGAGTAATTGGTTATTTGGTTGGAATGACCTAgccggcaatacttctact
YDL089W	gataaatgatcTAATTTCTACTGTTGTAGATCAAAAGATAACGTTTCTTAAttttttttTAACGTTTCTTAATTATGTCTAAGTATATACAGTTACGTAccatcaacttggTCTTCGCTCTCCAAAGAAAAAGAAGAACTATCACAAAAGAgccggcaatacttctact
YDL089W	gataaatgatcTAATTTCTACTGTTGTAGATAGAAACGTTATCTTTTGTGAttttttttTAACGTTTCTTAATTATGTCTAAGTATATACAccatcaacttggAATTCCATTCTTCGCTCTCCAAAGAAAAAGAAGAACTATCACAAAAGAgccggcaatacttctact
YDL090C	gataaatgatcTAATTTCTACTGTTGTAGATACCACATACTATTATATATAttttttttTAACCACATACTATTATATATATGTATTCAATCTCCTTAGCGGTCAGccatcaacttggCACTACTTTAAATCCAATTTATCTTCTCCAAGTgccggcaatacttctact
YDL090C	gataaatgatcTAATTTCTACTGTTGTAGATTCCAAGTTAACCACATACTAttttttttTAACCACATACTATTATATATATGTATTCAATCTCCTTAGccatcaacttggAATTATCCACTACTTTAAATCCAATTTATCTTCTCCAAGTgccggcaatacttctact
YDL091C	gataaatgatcTAATTTCTACTGTTGTAGATCTTTCATTCGTCCAGGCGTTttttttttTGAAAGGAATTTCAAAAATAGTCATCTCccatcaacttggCGTTAGCGGCATATATCCATCAGGAAATATTGTAATGGAACGCCTGGACGAAgccggcaatacttctact
YDL091C	gataaatgatcTAATTTCTACTGTTGTAGATAAATTCCTTTCATTCGTCCAttttttttTGAAAGGAATTTCAAAAATAGTCATCTCAAAACGccatcaacttggCGGCATATATCCATCAGGAAATATTGTAATGGAACGCCTGGACGAAgccggcaatacttctact
YDL092W	gataaatgatcTAATTTCTACTGTTGTAGATAGTGTCACGTGCATCAGTTTttttttttTGATGCACGTGACACTTGAGTCAAAAGGCATGTGCGCCccatcaacttggATCAGTAAGACAGGAAAGAAAAACAAGGTAGCGAAGAAAAACgccggcaatacttctact
YDL092W	gataaatgatcTAATTTCTACTGTTGTAGATACTCAAGTGTCACGTGCATCttttttttTGATGCACGTGACACTTGAGTCAAAAGGCATGTGCGCCTCccatcaacttggCAGTAAGACAGGAAAGAAAAACAAGGTAGCGAAGAAAAACgccggcaatacttctact
YDL093W	gataaatgatcTAATTTCTACTGTTGTAGATTGATCCATCCACCCGTATTCttttttttTGATCCATCCACCCGTATTCAGATTGGACATTCGTTTAGCAAAAGccatcaacttggTATCCGATAGCCACTATGAATTAAACGCTGAATCAgccggcaatacttctact
YDL093W	gataaatgatcTAATTTCTACTGTTGTAGATAACGCTGAATCATGATCCATttttttttTGATCCATCCACCCGTATTCAGATTGGACATTCGTTTAGCccatcaacttggATTACTATCCGATAGCCACTATGAATTAAACGCTGAATCAgccggcaatacttctact
YDL095W	gataaatgatcTAATTTCTACTGTTGTAGATGAATAAATTTCCCAGTACTCttttttttTAAATTTCCCAGTACTCTCCACATTTTTATGTAAAGTCTTCTccatcaacttggCTAACATTTTAAAAGTAGAAAAAAGGGCTGTTTTGGAAgccggcaatacttctact
YDL097C	gataaatgatcTAATTTCTACTGTTGTAGATTATTAGGTTTACATGTATATttttttttTAGGTTTACATGTATATATATGTATGTATACTCACAAGTACCccatcaacttggTCGTCGATCAACTATTTGAAAAGGCAAGTGTCTTGTATgccggcaatacttctact
YDL097C	gataaatgatcTAATTTCTACTGTTGTAGATGGTTTACATGTATATATATGttttttttTAGGTTTACATGTATATATATGTATGTATACTCACAAGTACCAGAGTccatcaacttggGATCAACTATTTGAAAAGGCAAGTGTCTTGTATgccggcaatacttctact
YDL098C	gataaatgatcTAATTTCTACTGTTGTAGATCCACCTCTAAAAAATGAGAAttttttttTGAGAAACCAAGTAAAGATAAATGAGCATAATACAAGCATccatcaacttggTCAAATGATGGGATTTTCCAATTTTGCCACCTCTAAAAAAgccggcaatacttctact
YDL098C	gataaatgatcTAATTTCTACTGTTGTAGATTCTTTACTTGGTTTCTCATTttttttttTGAGAAACCAAGTAAAGATAAATGAGCATAATACAAGCATccatcaacttggTCAAATGATGGGATTTTCCAATTTTGCCACCTCTAAAAAAgccggcaatacttctact
YDL099W	gataaatgatcTAATTTCTACTGTTGTAGATTCAAAATTCCATTATTGGGCttttttttTGAGAATGAATATTTTCGCGTATATATccatcaacttggACGTAGACATGACCACTTGGAGAAGTATTGGTTCTGGCCCAATAATGGAATTTgccggcaatacttctact
YDL099W	gataaatgatcTAATTTCTACTGTTGTAGATATTCTCAAAATTCCATTATTttttttttTGAGAATGAATATTTTCGCGTATATATTTccatcaacttggGTAGACATGACCACTTGGAGAAGTATTGGTTCTGGCCCAATAATGGAATTTgccggcaatacttctact
YDL100C	gataaatgatcTAATTTCTACTGTTGTAGATAGGGGCTTCTATTCCTTATCttttttttTAGAAGCCCCTGAATACCATAAATAGATACATAccatcaacttggACCCTATTACTGATGGCAAAGTCATTTATGAGTTAGAAGATAAGGAAgccggcaatacttctact
YDL100C	gataaatgatcTAATTTCTACTGTTGTAGATTGGTATTCAGGGGCTTCTATttttttttTAGAAGCCCCTGAATACCATAAATAGATACATACGACATAccatcaacttggTACTGATGGCAAAGTCATTTATGAGTTAGAAGATAAGGAAgccggcaatacttctact
YDL101C	gataaatgatcTAATTTCTACTGTTGTAGATCCTCTAAACATGAGAAGCATttttttttTAAACATGAGAAGCATTATTTCAAAAACATTGTTTGAATCTccatcaacttggAATAAAATACCCAAAACATACTCAGAATTATCTTGCCTCgccggcaatacttctact
YDL101C	gataaatgatcTAATTTCTACTGTTGTAGATTCATGTTTAGAGGCAAGATAttttttttTAAACATGAGAAGCATTATTTCAAAAACATTccatcaacttggAATTACTGACAATAAAATACCCAAAACATACTCAGAATTATCTTGCCTCgccggcaatacttctact
YDL102W	gataaatgatcTAATTTCTACTGTTGTAGATAGCAAATGGTAAAAAACGATttttttttTAAAAAACGATAGGGTGGCACATCATATTAGGATTAAGAAccatcaacttggAAAAGAGCTGCAGGAGAAAGTAGAACAATTAAGCAAATGGgccggcaatacttctact
YDL103C	gataaatgatcTAATTTCTACTGTTGTAGATTAAGTAGCTCAAACAGTTATttttttttTAACTGTTTGAGCTACTTATGAAGCACTTTTAACATGTAAccatcaacttggAGGTAAAGTCTTTGACAGAAGTGGTATAGTATTAGAAAAAgccggcaatacttctact
YDL103C	gataaatgatcTAATTTCTACTGTTGTAGATGAAAAATAACTGTTTGAGCTttttttttTAACTGTTTGAGCTACTTATGAAGCACTTTTAACATGTAAccatcaacttggAGGTAAAGTCTTTGACAGAAGTGGTATAGTATTAGAAAAAgccggcaatacttctact
YDL104C	gataaatgatcTAATTTCTACTGTTGTAGATGAGAACGGACCAGCTATGAAttttttttTGAAAAAAAAAAAAAAAAAAAAAAAACTGTACATATTATAccatcaacttggTGACCTATTAAGTGTTGATGGTTGGAGAACGGACCAGCTAgccggcaatacttctact
YDL104C	gataaatgatcTAATTTCTACTGTTGTAGATATGGTTGGAGAACGGACCAGttttttttTGAAAAAAAAAAAAAAAAAAAAAAAACTGTACATAccatcaacttggTTGAATGACCTATTAAGTGTTGATGGTTGGAGAACGGACCAGCTAgccggcaatacttctact
YDL104C	gataaatgatcTAATTTCTACTGTTGTAGATATAGCTGGTCCGTTCTCCAAttttttttTGAAAAAAAAAAAAAAAAAAAAAAAACccatcaacttggAATGGCCATTGAATGACCTATTAAGTGTTGATGGTTGGAGAACGGACCAGCTAgccggcaatacttctact
YDL104C	gataaatgatcTAATTTCTACTGTTGTAGATAGTGTTGATGGTTGGAGAACttttttttTGAAAAAAAAAAAAAAAAAAAAAAAACTccatcaacttggATGGCCATTGAATGACCTATTAAGTGTTGATGGTTGGAGAACGGACCAGCTAgccggcaatacttctact
YDL105W	gataaatgatcTAATTTCTACTGTTGTAGATACCATTCTTAGACTAACAGCttttttttTAACAGCGATAGAGCGCTGCATATAATATGTACAGTTTTTccatcaacttggACTAATAAAGAAATACAACATCACTTCACCATTCTTAGACgccggcaatacttctact
YDL105W	gataaatgatcTAATTTCTACTGTTGTAGATGACTAACAGCGATAGAGCGCttttttttTAACAGCGATAGAGCGCTGCATATAATATGTACAGTTTTTTTccatcaacttggTAATAAAGAAATACAACATCACTTCACCATTCTTAGACgccggcaatacttctact
YDL106C	gataaatgatcTAATTTCTACTGTTGTAGATATCATATCCATCTATGCTCGttttttttTGATGAAAATAATTCTGTTTTTTTTTTccatcaacttggCTCCAGATTTTTTGAAGAACACTAACGAACTAACTGACGAGCATAGATGGATAgccggcaatacttctact
YDL106C	gataaatgatcTAATTTCTACTGTTGTAGATTTTTCATCATATCCATCTATttttttttTGATGAAAATAATTCTGTTTTTTTTTTTTTGccatcaacttggAGATTTTTTGAAGAACACTAACGAACTAACTGACGAGCATAGATGGATAgccggcaatacttctact
YDL107W	gataaatgatcTAATTTCTACTGTTGTAGATAATGTCTGATCGATTCTTTTttttttttTAAATGTCTGATCGATTCTTTTTGCGATTTATATAAGGACACATGTCccatcaacttggGATTCCATAAAGTTGCTGGACAAAGCACGGCTTgccggcaatacttctact
YDL107W	gataaatgatcTAATTTCTACTGTTGTAGATATCAGACATTTAAAGCCGTGttttttttTAAATGTCTGATCGATTCTTTTTGCGATTTATATccatcaacttggTGAAAGTAGAAAAGATTCCATAAAGTTGCTGGACAAAGCACGGCTTgccggcaatacttctact
YDL108W	gataaatgatcTAATTTCTACTGTTGTAGATTAAAATCATATCAGTTACGTttttttttTGATATGATTTTATAAAATTTGTAGAATCTGTGTTccatcaacttggGAATTACCACCACCAAGTGACCCGTCTTCAATAAAAATACGTAACgccggcaatacttctact
YDL109C	gataaatgatcTAATTTCTACTGTTGTAGATCTCTGTGACAGATTGACTGTttttttttTGACTGTCTATCTTGACGTCATCCCGGGATTGACTTGCAAccatcaacttggCGCCAGCTCCTGGATTAGCAAGCATTCCTCTGTGACAGATgccggcaatacttctact
YDL109C	gataaatgatcTAATTTCTACTGTTGTAGATACTGTCTATCTTGACGTCATttttttttTGACTGTCTATCTTGACGTCATCCCGGGATTGACTTGCAATTTACTAccatcaacttggTCCTGGATTAGCAAGCATTCCTCTGTGACAGATgccggcaatacttctact
YDL110C	gataaatgatcTAATTTCTACTGTTGTAGATATTTAAGAGACGGGATTTAGttttttttTAAGAGACGGGATTTAGTTTTACTGCGCATCATTTTCACGTCccatcaacttggCAAATGTGGACGTCGTGACACCAAACAGCATATTCATTgccggcaatacttctact
YDL110C	gataaatgatcTAATTTCTACTGTTGTAGATAGAGACGGGATTTAGTTTTAttttttttTAAGAGACGGGATTTAGTTTTACTGCGCATCATTTTCACGTCATACTccatcaacttggGTGGACGTCGTGACACCAAACAGCATATTCATTgccggcaatacttctact
YDL111C	gataaatgatcTAATTTCTACTGTTGTAGATCTGGAGAATTTATAAAAATAttttttttTAAAAATATAGTCACAATTAGATAAAAAGACAAATTAGTTccatcaacttggGAAATACGCCCCCGACGTAGTACGATCACTGGAGAATTTAgccggcaatacttctact
YDL111C	gataaatgatcTAATTTCTACTGTTGTAGATTAAAAATATAGTCACAATTAttttttttTAAAAATATAGTCACAATTAGATAAAAAGACAAATTAGTTTACATccatcaacttggACGCCCCCGACGTAGTACGATCACTGGAGAATTTAgccggcaatacttctact
YDL112W	gataaatgatcTAATTTCTACTGTTGTAGATACACATGTAAGAATCAGGTTttttttttTAAGAATCAGGTTTCATTCCCACTTTTGTTAACCATGAAGccatcaacttggAACCGCAGTTATCGTTCATTCCTATACAGTTCAACACATGgccggcaatacttctact
YDL112W	gataaatgatcTAATTTCTACTGTTGTAGATAACACATGTAAGAATCAGGTttttttttTAAGAATCAGGTTTCATTCCCACTTTTGTTAACCATGAAGccatcaacttggAACCGCAGTTATCGTTCATTCCTATACAGTTCAACACATGgccggcaatacttctact
YDL113C	gataaatgatcTAATTTCTACTGTTGTAGATCATAGTATTATGAGCATTTTttttttttTAGTATTATGAGCATTTTTTTTTAGCGTTATAGCATACTTGATccatcaacttggAATTTGGAAAGAAGTCAAAAGACATCAAGATTTTGCAgccggcaatacttctact
YDL113C	gataaatgatcTAATTTCTACTGTTGTAGATTAATACTATGCAAAATCTTGttttttttTAGTATTATGAGCATTTTTTTTTAGCGTTAccatcaacttggGTCAAAATTTAGAAATTTGGAAAGAAGTCAAAAGACATCAAGATTTTGCAgccggcaatacttctact
YDL114W	gataaatgatcTAATTTCTACTGTTGTAGATGAAGAGAAGTGCATAATATTttttttttTAATATTTTAGTCTATTTAATACATTTGACGTTATTTGATccatcaacttggGTCAACCAGCCCGCGAGCAATAAATCCGAAGAGAAGTGCAgccggcaatacttctact
YDL114W	gataaatgatcTAATTTCTACTGTTGTAGATAATAGACTAAAATATTATGCttttttttTAATATTTTAGTCTATTTAATACATTTGACGTTATTTGAccatcaacttggCGTCAACCAGCCCGCGAGCAATAAATCCGAAGAGAAGTGCAgccggcaatacttctact
YDL115C	gataaatgatcTAATTTCTACTGTTGTAGATATAGAAGCTAAATTTGCCGTttttttttTAAATTTGCCGTCAGAAACTGTTCAATGTATGTAAGTAACccatcaacttggCAGAATTTTTCATCAGCTACAGAAAAAAATTAATAGAAGCgccggcaatacttctact
YDL115C	gataaatgatcTAATTTCTACTGTTGTAGATTGACGGCAAATTTAGCTTCTttttttttTAAATTTGCCGTCAGAAACTGTTCAATGTATGTAAGccatcaacttggGGGACAGAATTTTTCATCAGCTACAGAAAAAAATTAATAGAAGCgccggcaatacttctact
YDL116W	gataaatgatcTAATTTCTACTGTTGTAGATATTGATCAGTTCGAAAGGGTttttttttTGATCAATTAATGTATTGCAGAATAAGTTTccatcaacttggAGTTAAAAGAGTATCTGGATCTCGTTGCTCGCACAGCAACCCTTTCGAACgccggcaatacttctact
YDL116W	gataaatgatcTAATTTCTACTGTTGTAGATATCAGTTCGAAAGGGTTGCTttttttttTGATCAATTAATGTATTGCAGAATAAGccatcaacttggGAAAGTTAAAAGAGTATCTGGATCTCGTTGCTCGCACAGCAACCCTTTCGAACgccggcaatacttctact
YDL117W	gataaatgatcTAATTTCTACTGTTGTAGATTGAAAAACGTTTATACGCACttttttttTAAACGTTTTTCACAAATTTTTTTACAGCGCTATAccatcaacttggGACTCTGGTATTGGGTGGTCCGTTTTTGCTGAATGGTTGTGCGTAgccggcaatacttctact
YDL119C	gataaatgatcTAATTTCTACTGTTGTAGATATGTAAAAAATAGACACATAttttttttTAAAAAATAGACACATATTTCATTGCAATCTCGCATTCTTCAccatcaacttggCGTGGGGTATATATGAGGAGTTGGTCAAAAGATTCATGgccggcaatacttctact
YDL119C	gataaatgatcTAATTTCTACTGTTGTAGATTGTAAAAAATAGACACATATttttttttTAAAAAATAGACACATATTTCATTGCAATCTCGCATTCTTCAAccatcaacttggGTGGGGTATATATGAGGAGTTGGTCAAAAGATTCATGgccggcaatacttctact
YDL120W	gataaatgatcTAATTTCTACTGTTGTAGATTAAAAGCCAATAAGTGCACTttttttttTAAGTGCACTTATCCATCGACTCTCTTATATTTATTTAAAccatcaacttggACTTACTGAAGAAGTTGAGAAGGCCATTTCTAAAAGCCAAgccggcaatacttctact
YDL120W	gataaatgatcTAATTTCTACTGTTGTAGATATGGATAAGTGCACTTATTGttttttttTAAGTGCACTTATCCATCGACTCTCTTATATTTATTTAAccatcaacttggTACTTACTGAAGAAGTTGAGAAGGCCATTTCTAAAAGCCAAgccggcaatacttctact
YDL121C	gataaatgatcTAATTTCTACTGTTGTAGATCATTATTATACAAATCCTTCttttttttTAATAATGGAAGTGATTTTTGCAATTGTCCccatcaacttggAGTTGAAGAAGTACAATGGTAAGAAAAATGAAGCTTACGAAGGATTTGTAgccggcaatacttctact
YDL121C	gataaatgatcTAATTTCTACTGTTGTAGATTATAATAATGGAAGTGATTTttttttttTAATAATGGAAGTGATTTTTGCAATTGTCCTACAAAAACTTTAccatcaacttggCAATGGTAAGAAAAATGAAGCTTACGAAGGATTTGTAgccggcaatacttctact
YDL122W	gataaatgatcTAATTTCTACTGTTGTAGATTATTTATAACTTAGTTTACAttttttttTAAGTTATAAATACGATATCCGTAATTGTGTAAATccatcaacttggGAGAGAACAGAAGACCATAGAGATATTTCTGGTAAAGATGTAAACgccggcaatacttctact
YDL122W	gataaatgatcTAATTTCTACTGTTGTAGATTAACTTAGTTTACATCTTTAttttttttTAAGTTATAAATACGATATCCGTAATTGTccatcaacttggAAGTTCGAGAGAACAGAAGACCATAGAGATATTTCTGGTAAAGATGTAAACgccggcaatacttctact
YDL123W	gataaatgatcTAATTTCTACTGTTGTAGATCTTGCTGTAGCTTCATCATGttttttttTGATGAAGCTACAGCAAGGAAAATGAAAATTCCAGCAAGCccatcaacttggCAAACAGTCTCTGGTTGAGTCTCCTCCTCCTTATGTGCCAgccggcaatacttctact
YDL123W	gataaatgatcTAATTTCTACTGTTGTAGATCTGTAGCTTCATCATGGCACttttttttTGATGAAGCTACAGCAAGGAAAATGAAAATTCCAGCccatcaacttggACAACAAACAGTCTCTGGTTGAGTCTCCTCCTCCTTATGTGCCAgccggcaatacttctact
YDL123W	gataaatgatcTAATTTCTACTGTTGTAGATATCATGGCACATAAGGAGGAttttttttTGATGAAGCTACAGCAAGGAAAATGAAccatcaacttggCTCCCCATGACAACAAACAGTCTCTGGTTGAGTCTCCTCCTCCTTATGTGCCAgccggcaatacttctact
YDL124W	gataaatgatcTAATTTCTACTGTTGTAGATTACAAAACAAATATGACTCGttttttttTAAATACCGGATAATTTATGTACGAGTCATATTTGTTTTGTATAACTTTAccatcaacttggGGTAAATACAACTACGCTGCTCAAAAAGTAgccggcaatacttctact
YDL124W	gataaatgatcTAATTTCTACTGTTGTAGATTACGGTAAATACAACTACGCttttttttTAAATACCGGATAATTTATGTACGAGTccatcaacttggGATTGTATTGGAATAAATTGTACGGTAAATACAACTACGCTGCTCAAAAAGTAgccggcaatacttctact
YDL125C	gataaatgatcTAATTTCTACTGTTGTAGATGAGTAATGCATGCTATGATTttttttttTAGAGTAATGCATGCTATGATTTCTTTTAGCGTTTTCTTTTCATATTccatcaacttggAAGGAATTGCTTGCCAAACTAGAAGGCTCCGATgccggcaatacttctact
YDL125C	gataaatgatcTAATTTCTACTGTTGTAGATCTCTAATCGGAGCCTTCTAGttttttttTAGAGTAATGCATGCTATGATTTCTTTccatcaacttggATAAGTTGGGCAAGCTACACAAGGAATTGCTTGCCAAACTAGAAGGCTCCGATgccggcaatacttctact
YDL126C	gataaatgatcTAATTTCTACTGTTGTAGATTATAGTTAGTTATATGCCAGttttttttTAGTTATATGCCAGGTATATTTTTATTTTAAATCGTAAATccatcaacttggATTTGGTTCTAATGCGGAGGAAGATGATGATTTGTATAGTgccggcaatacttctact
YDL126C	gataaatgatcTAATTTCTACTGTTGTAGATGTTATATGCCAGGTATATTTttttttttTAGTTATATGCCAGGTATATTTTTATTTTAAATCGTAAATTCAAGTCccatcaacttggTCTAATGCGGAGGAAGATGATGATTTGTATAGTgccggcaatacttctact
YDL127W	gataaatgatcTAATTTCTACTGTTGTAGATAAATCACGATTTGAAGTAATttttttttTGATTTTAAATGTCGAAATTATGCCTGGccatcaacttggAAAAGAAGATACAAAAGTAAAGAAATCGAATTGGTCAAATTACTTCAAATCGgccggcaatacttctact
YDL127W	gataaatgatcTAATTTCTACTGTTGTAGATGACATTTAAAATCACGATTTttttttttTGATTTTAAATGTCGAAATTATGCCTGGCCTGCGTTccatcaacttggATACAAAAGTAAAGAAATCGAATTGGTCAAATTACTTCAAATCGgccggcaatacttctact
YDL127W	gataaatgatcTAATTTCTACTGTTGTAGATAAATCGTGATTTTAAATGTCttttttttTGATTTTAAATGTCGAAATTATGCCTGGCCTGCGTTTCTTccatcaacttggAAAAGTAAAGAAATCGAATTGGTCAAATTACTTCAAATCGgccggcaatacttctact
YDL128W	gataaatgatcTAATTTCTACTGTTGTAGATCTCATAAACTATTTCCAATAttttttttTGAGTAAGAACAGTAGCGCAGAAATTCccatcaacttggCATTTTTCTATTATCCAGACGAAAAAACCCTTGACTCTATTGGAAATAGTTTAgccggcaatacttctact
YDL128W	gataaatgatcTAATTTCTACTGTTGTAGATTGAGTAAGAACAGTAGCGCAttttttttTGAGTAAGAACAGTAGCGCAGAAATTCACCATTCTCTTTTTTTTTccatcaacttggACGAAAAAACCCTTGACTCTATTGGAAATAGTTTAgccggcaatacttctact
YDL129W	gataaatgatcTAATTTCTACTGTTGTAGATATTTGGAGAAAAAAGAACCTttttttttTAGTATGCTAGAAAAAAATATTATTGAccatcaacttggAATATGTGAGAGTTTTTCATTTGGAGAAAAAAGAACCTAAATCACGAAAAAAAgccggcaatacttctact
YDL129W	gataaatgatcTAATTTCTACTGTTGTAGATGAGAAAAAAGAACCTAAATCttttttttTAGTATGCTAGAAAAAAATATTATTGAAccatcaacttggATATGTGAGAGTTTTTCATTTGGAGAAAAAAGAACCTAAATCACGAAAAAAAgccggcaatacttctact
YDL130W	gataaatgatcTAATTTCTACTGTTGTAGATGACTAAACATACAAGGAAAGttttttttTAAACATACAAGGAAAGTCATTTTTTCTGCAACGTTTTTTTAccatcaacttggAAGAATCTGACGACGACATGGGTTTCGGTTTATTCGACgccggcaatacttctact
YDL130W	gataaatgatcTAATTTCTACTGTTGTAGATTATGTTTAGTCGAATAAACCttttttttTAAACATACAAGGAAAGTCATTTTTTCTGCccatcaacttggAAGAAGCTGCTGAAGAATCTGACGACGACATGGGTTTCGGTTTATTCGACgccggcaatacttctact
YDL130W	gataaatgatcTAATTTCTACTGTTGTAGATCTTGTATGTTTAGTCGAATAttttttttTAAACATACAAGGAAAGTCATTTTTTCTGCAACGccatcaacttggAGCTGCTGAAGAATCTGACGACGACATGGGTTTCGGTTTATTCGACgccggcaatacttctact
YDL130W-A	gataaatgatcTAATTTCTACTGTTGTAGATAAAGTGATTGGTCATTGTTAttttttttTGATTGGTCATTGTTAAGGCTAAAGGTTCTGCAGACACGTTccatcaacttggTTAGAGAATTTAGAAAACAAAATTAATAACCTTTCAAAGgccggcaatacttctact
YDL130W-A	gataaatgatcTAATTTCTACTGTTGTAGATACAATGACCAATCACTTTGAttttttttTGATTGGTCATTGTTAAGGCTAAAGGTTCTGCAGACccatcaacttggAAAAATTAGAGAATTTAGAAAACAAAATTAATAACCTTTCAAAGgccggcaatacttctact
YDL131W	gataaatgatcTAATTTCTACTGTTGTAGATATTATATATATAGTACACATttttttttTAGTTTCATTATATATATAGTACACATATTTCAAACATACACATACTGGGccatcaacttggCATGTTTCTAAAAAGGCAAAGGTCACCAAAgccggcaatacttctact
YDL131W	gataaatgatcTAATTTCTACTGTTGTAGATTATATATAGTACACATATTTttttttttTAGTTTCATTATATATATAGTACACATATTTCAAACATACACATACTGGGccatcaacttggCATGTTTCTAAAAAGGCAAAGGTCACCAAAgccggcaatacttctact
YDL131W	gataaatgatcTAATTTCTACTGTTGTAGATTAAAAAGGCAAAGGTCACCAttttttttTAGTTTCATTATATATATAGTACACATATTTCAAACccatcaacttggATATTTCCAATGGGCATGTTTCTAAAAAGGCAAAGGTCACCAAAgccggcaatacttctact
YDL131W	gataaatgatcTAATTTCTACTGTTGTAGATAAATATGTGTACTATATATAttttttttTAGTTTCATTATATATATAGTACACATATTTCAAACATACccatcaacttggTTCCAATGGGCATGTTTCTAAAAAGGCAAAGGTCACCAAAgccggcaatacttctact
YDL132W	gataaatgatcTAATTTCTACTGTTGTAGATAAAGATGATTAAGCAAGGTAttttttttTAATCATCTTTGAAGGCTTGTGCTGATCGAACGccatcaacttggGATACCTACAGAGGGGAGACGATGGTGAATCGTATGCTTACCTTGCTgccggcaatacttctact
YDL132W	gataaatgatcTAATTTCTACTGTTGTAGATATCATCTTTGAAGGCTTGTGttttttttTAATCATCTTTGAAGGCTTGTGCTGATCGAACGAAGCAAATCCTACGccatcaacttggGGAGACGATGGTGAATCGTATGCTTACCTTGCTgccggcaatacttctact
YDL133C-A	gataaatgatcTAATTTCTACTGTTGTAGATGCTTATTTGGATCTGGCTCTttttttttTAAGCGGATTGAGAGCAAATCGTTAAGccatcaacttggAGAGAACTAGAAGACTTAAGAGAAAGAGACGGAAGGTGAGAGCCAGATCCAAAgccggcaatacttctact
YDL133C-A	gataaatgatcTAATTTCTACTGTTGTAGATCTCTCAATCCGCTTATTTGGttttttttTAAGCGGATTGAGAGCAAATCGTTAAGTTCAGGTCAAccatcaacttggAAGACTTAAGAGAAAGAGACGGAAGGTGAGAGCCAGATCCAAAgccggcaatacttctact
YDL133C-A	gataaatgatcTAATTTCTACTGTTGTAGATATCCGCTTATTTGGATCTGGttttttttTAAGCGGATTGAGAGCAAATCGTTAAGTTCAccatcaacttggAACTAGAAGACTTAAGAGAAAGAGACGGAAGGTGAGAGCCAGATCCAAAgccggcaatacttctact
YDL133W	gataaatgatcTAATTTCTACTGTTGTAGATATATTTGTCGAGCTCAGTTTttttttttTGAGCTCGACAAATATAGAAATTAAAAGAATTCTTTTAccatcaacttggGTTAGAGTAGTCGAAAAAGTCAGTTCAATTACCAACAGAAACgccggcaatacttctact
YDL133W	gataaatgatcTAATTTCTACTGTTGTAGATTATATTTGTCGAGCTCAGTTttttttttTGAGCTCGACAAATATAGAAATTAAAAGAATTCTTTTAGccatcaacttggTTAGAGTAGTCGAAAAAGTCAGTTCAATTACCAACAGAAACgccggcaatacttctact
YDL134C	gataaatgatcTAATTTCTACTGTTGTAGATTGAGTATGTATACATATATGttttttttTGAGTATGTATACATATATGCATCTATATAGATATATATTCACTTccatcaacttggCTAGCGTCAGCAGAAAGACGCCAGATTACTTTTTAgccggcaatacttctact
YDL135C	gataaatgatcTAATTTCTACTGTTGTAGATAAAAATAATAAGTTCTTGAAttttttttTAATAAGTTCTTGAAATGCACAATGTAGATATGGCCTGTAccatcaacttggCCACTTGACTTTAAATTGGGGGGTCGAAATTGTCAAAAAAgccggcaatacttctact
YDL135C	gataaatgatcTAATTTCTACTGTTGTAGATTCAAAAAATAATAAGTTCTTttttttttTAATAAGTTCTTGAAATGCACAATGTAGATATGGCCTGTAccatcaacttggCCACTTGACTTTAAATTGGGGGGTCGAAATTGTCAAAAAAgccggcaatacttctact
YDL136W	gataaatgatcTAATTTCTACTGTTGTAGATATTTCGTTAGATTATCATTTttttttttTAATTTCGTTAGATTATCATTTTAATATTTGATTTTTGGATATAGTTccatcaacttggGCTTTCCCACAAAGAAAGTACGCTATCAAGGCTgccggcaatacttctact
YDL136W	gataaatgatcTAATTTCTACTGTTGTAGATAACGAAATTAAGCCTTGATAttttttttTAATTTCGTTAGATTATCATTTTAATATTTGAccatcaacttggAGAAAGAAGCAAATCGCTTTCCCACAAAGAAAGTACGCTATCAAGGCTgccggcaatacttctact
YDL137W	gataaatgatcTAATTTCTACTGTTGTAGATGATTAGGATTGATTCTTCAAttttttttTAATCTAAATCTGTATAGAACGTTTAGccatcaacttggAAGGTCTGTACGAAGGTCTGGAGTGGTTAAGCAACAACTTGAAGAATCAATCCgccggcaatacttctact
YDL137W	gataaatgatcTAATTTCTACTGTTGTAGATTATACAGATTTAGATTAGGAttttttttTAATCTAAATCTGTATAGAACGTTTAGTCATGCGGACCTccatcaacttggAAGGTCTGGAGTGGTTAAGCAACAACTTGAAGAATCAATCCgccggcaatacttctact
YDL138W	gataaatgatcTAATTTCTACTGTTGTAGATCCCCAATAAAAACCAATAGCttttttttTAAAAACCAATAGCATCTTACGATCGTTCGAGGTCTTATAccatcaacttggTGACCTCGCTAGTAAGCACAGCCAATACACTTCCCCCCAAgccggcaatacttctact
YDL138W	gataaatgatcTAATTTCTACTGTTGTAGATCCCCCAATAAAAACCAATAGttttttttTAAAAACCAATAGCATCTTACGATCGTTCGAGGTCTTATAccatcaacttggTGACCTCGCTAGTAAGCACAGCCAATACACTTCCCCCCAAgccggcaatacttctact
YDL139C	gataaatgatcTAATTTCTACTGTTGTAGATAGGTGCTAAAATGCCGTATAttttttttTAAGGTGCTAAAATGCCGTATATTCGAATTTCATTACCATCAGAATAccatcaacttggGAGGCCAAACTCTCGAAAAGGATATTACGAGATgccggcaatacttctact
YDL139C	gataaatgatcTAATTTCTACTGTTGTAGATGCACCTTAATCTCGTAATATttttttttTAAGGTGCTAAAATGCCGTATATTCGAATTccatcaacttggCAGATTTCAAGAAGTACGAGGCCAAACTCTCGAAAAGGATATTACGAGATgccggcaatacttctact
YDL140C	gataaatgatcTAATTTCTACTGTTGTAGATAGATGATATAGTATATCATCttttttttTGATATAGTATATCATCCTTACGTATTTGACGTTATTACATTccatcaacttggAAGACGAACAAAAGCATAATGAAAATGAAAATTCCAGAgccggcaatacttctact
YDL140C	gataaatgatcTAATTTCTACTGTTGTAGATCAGATGATATAGTATATCATttttttttTGATATAGTATATCATCCTTACGTATTTGACGTTATTACATccatcaacttggCAAGACGAACAAAAGCATAATGAAAATGAAAATTCCAGAgccggcaatacttctact
YDL141W	gataaatgatcTAATTTCTACTGTTGTAGATAGAGTCTACCACTTGAAGCTttttttttTAAGAGTCTACCACTTGAAGCTTAGAAGTTGGACGGACGTAATTTAAccatcaacttggTTCAAGAGCTTAATTGCTAAAAAGGTTCAGAGTgccggcaatacttctact
YDL141W	gataaatgatcTAATTTCTACTGTTGTAGATAAGTGGTAGACTCTTAACTCttttttttTAAGAGTCTACCACTTGAAGCTTAGAAGTTGGACGGACccatcaacttggTTTGATATCTTCAAGAGCTTAATTGCTAAAAAGGTTCAGAGTgccggcaatacttctact
YDL142C	gataaatgatcTAATTTCTACTGTTGTAGATAAATAGTATAATTGCGATCCttttttttTAGTATAATTGCGATCCTTTTTGAAAAGGGTCCTGACTTTTCccatcaacttggCCTACGCATTAAAGAGAAACGCTTTTAAACTTTTAAAAgccggcaatacttctact
YDL142C	gataaatgatcTAATTTCTACTGTTGTAGATTACTATTTTAAAAGTTTAAAttttttttTAGTATAATTGCGATCCTTTTTGAAAAccatcaacttggTAATGAGCGGAGTATCCTACGCATTAAAGAGAAACGCTTTTAAACTTTTAAAAgccggcaatacttctact
YDL143W	gataaatgatcTAATTTCTACTGTTGTAGATACATGGGTTTCCCAGTATCCttttttttTAACATGGGTTTCCCAGTATCCATATGTTTATGCATATATACATATAccatcaacttggATCTTACGTATTGATGATATTGCATTCAGCCGTgccggcaatacttctact
YDL143W	gataaatgatcTAATTTCTACTGTTGTAGATAGCCGTTAACATGGGTTTCCttttttttTAACATGGGTTTCCCAGTATCCATATGTTTATGCATATATccatcaacttggTAAATCCATCTTACGTATTGATGATATTGCATTCAGCCGTgccggcaatacttctact
YDL145C	gataaatgatcTAATTTCTACTGTTGTAGATATAGGCAAAATAGCATTTATttttttttTAAATGCTATTTTGCCTATTGATTTTCTCGGGATTGTATTccatcaacttggTAAGATCGGTGCACCTGCATCCGGATTAAGAATACGTGTAgccggcaatacttctact
YDL145C	gataaatgatcTAATTTCTACTGTTGTAGATAGAATACGTGTATAAATGCTttttttttTAAATGCTATTTTGCCTATTGATTTTCTCGGGATTGTATTccatcaacttggTAAGATCGGTGCACCTGCATCCGGATTAAGAATACGTGTAgccggcaatacttctact
YDL146W	gataaatgatcTAATTTCTACTGTTGTAGATAAAATAAGTAAAGCATTATTttttttttTAAGTAAAGCATTATTTCTTCTTGCATTAATGTGGTTCTTCccatcaacttggCCTCCTCCTCCTCCATCAAGAAAATGTGGAACTCCAAAAgccggcaatacttctact
YDL146W	gataaatgatcTAATTTCTACTGTTGTAGATCTTATTTTGGAGTTCCACATttttttttTAAGTAAAGCATTATTTCTTCTTGCATccatcaacttggCTCCGCCTCCGCCTCCTCCTCCTCCTCCATCAAGAAAATGTGGAACTCCAAAAgccggcaatacttctact
YDL147W	gataaatgatcTAATTTCTACTGTTGTAGATCAAGCTAAATGAAGAGATTTttttttttTGAAGAGATTTTCGAGTAAGTGTCGGATTATCTCAGATCCccatcaacttggAATTACAAAAGAGGAAATCATGCACGGTTTGCAAGCTAAAgccggcaatacttctact
YDL147W	gataaatgatcTAATTTCTACTGTTGTAGATCTCGAAAATCTCTTCATTTAttttttttTGAAGAGATTTTCGAGTAAGTGTCGGATTATCTCAGATccatcaacttggTTAATTACAAAAGAGGAAATCATGCACGGTTTGCAAGCTAAAgccggcaatacttctact
YDL148C	gataaatgatcTAATTTCTACTGTTGTAGATGTTATTTCTTTCCGCCACGTttttttttTAACCAATAATAATAATTTATTAACCTccatcaacttggGTGCGGAAAAAAACAAGTATGAAAGAGAAAGAAAACTACGTGGCGGAAAGAAAgccggcaatacttctact
YDL149W	gataaatgatcTAATTTCTACTGTTGTAGATCAAGAAGTCTGACGTCGGAAttttttttTAAGGCAGACTGTGTCGTGTACATCATCCAATATAAccatcaacttggTAGGACTTGTTAAAGAGTATTACAAGAAGTCTGACGTCGGAAGAgccggcaatacttctact
YDL149W	gataaatgatcTAATTTCTACTGTTGTAGATTATTGGATGATGTACACGACttttttttTAAGGCAGACTGTGTCGTGTACATCATCCAATATAACTATATccatcaacttggTTGTTAAAGAGTATTACAAGAAGTCTGACGTCGGAAGAgccggcaatacttctact
YDL149W	gataaatgatcTAATTTCTACTGTTGTAGATAAGAGTATTACAAGAAGTCTttttttttTAAGGCAGACTGTGTCGTGTACATCATccatcaacttggGTGGTGTCTTAGGACTTGTTAAAGAGTATTACAAGAAGTCTGACGTCGGAAGAgccggcaatacttctact
YDL149W	gataaatgatcTAATTTCTACTGTTGTAGATCGACGTCAGACTTCTTGTAAttttttttTAAGGCAGACTGTGTCGTGTACATCATccatcaacttggGTGGTGTCTTAGGACTTGTTAAAGAGTATTACAAGAAGTCTGACGTCGGAAGAgccggcaatacttctact
YDL149W	gataaatgatcTAATTTCTACTGTTGTAGATGATGATGTACACGACACAGTttttttttTAAGGCAGACTGTGTCGTGTACATCATCCAATATAACTATccatcaacttggACTTGTTAAAGAGTATTACAAGAAGTCTGACGTCGGAAGAgccggcaatacttctact
YDL149W	gataaatgatcTAATTTCTACTGTTGTAGATTCTTCCGACGTCAGACTTCTttttttttTAAGGCAGACTGTGTCGTGTACATCATccatcaacttggGTGGTGTCTTAGGACTTGTTAAAGAGTATTACAAGAAGTCTGACGTCGGAAGAgccggcaatacttctact
YDL150W	gataaatgatcTAATTTCTACTGTTGTAGATATTTATATACTCGACAGATGttttttttTAATCGCACTCGCATCTGTCGAGTATATAAATGAATATACAccatcaacttggGGCCGTGTGGACGGTAAAATAGTAGTCACACCTCAAATCgccggcaatacttctact
YDL150W	gataaatgatcTAATTTCTACTGTTGTAGATTGACTGTGTATATTCATTTAttttttttTAATCGCACTCGCATCTGTCGAGTATATAAATGAATATACACAGTCATAAccatcaacttggGACGGTAAAATAGTAGTCACACCTCAAATCgccggcaatacttctact
YDL150W	gataaatgatcTAATTTCTACTGTTGTAGATTATACTCGACAGATGCGAGTttttttttTAATCGCACTCGCATCTGTCGAGTATATAAATGAATATACccatcaacttggAGGCCGTGTGGACGGTAAAATAGTAGTCACACCTCAAATCgccggcaatacttctact
YDL150W	gataaatgatcTAATTTCTACTGTTGTAGATGATTTGAGGTGTGACTACTAttttttttTAATCGCACTCGCATCTGTCGAGTATAccatcaacttggCAGCGGAACTTCTAGGCCGTGTGGACGGTAAAATAGTAGTCACACCTCAAATCgccggcaatacttctact
YDL153C	gataaatgatcTAATTTCTACTGTTGTAGATAGAATTAAAAAAATTTACATttttttttTAAAAAAATTTACATATGTAGTATTTACCCAAGTAGTGGTccatcaacttggTATCAAGAAGGGTTTGACGAGGTCTGTTAAATTCAAGAATgccggcaatacttctact
YDL153C	gataaatgatcTAATTTCTACTGTTGTAGATAAAAAATTTACATATGTAGTttttttttTAAAAAAATTTACATATGTAGTATTTACCCAAGTAGTGGTGTCAAAAccatcaacttggAAGGGTTTGACGAGGTCTGTTAAATTCAAGAATgccggcaatacttctact
YDL154W	gataaatgatcTAATTTCTACTGTTGTAGATGCTAATATATCAAAGAATAAttttttttTAATATATCAAAGAATAAAAAAACGCTTACTTGTAACATATTTccatcaacttggCGAGAATCTCAGGCTTAAATTGAAAAATTTCCTTCGCgccggcaatacttctact
YDL154W	gataaatgatcTAATTTCTACTGTTGTAGATATATATTAGCGAAGGAAATTttttttttTAATATATCAAAGAATAAAAAAACGCTTACccatcaacttggCTACAACAACTTCCGAGAATCTCAGGCTTAAATTGAAAAATTTCCTTCGCgccggcaatacttctact
YDL154W	gataaatgatcTAATTTCTACTGTTGTAGATTTTGATATATTAGCGAAGGAttttttttTAATATATCAAAGAATAAAAAAACGCTTACTTGTccatcaacttggAACAACTTCCGAGAATCTCAGGCTTAAATTGAAAAATTTCCTTCGCgccggcaatacttctact
YDL155W	gataaatgatcTAATTTCTACTGTTGTAGATGTTAGATCTTTCTACTCTGTttttttttTAAAAAGCCTCAGCTCGAGACATGGCAccatcaacttggAGATCGTAGCGAAGTGGATAGCATTAGCTGAACACAGAGTAGAAAGATCTAACgccggcaatacttctact
YDL155W	gataaatgatcTAATTTCTACTGTTGTAGATATGCCATGTCTCGAGCTGAGttttttttTAAAAAGCCTCAGCTCGAGACATGGCATCAACAAAGGAAAccatcaacttggGTGGATAGCATTAGCTGAACACAGAGTAGAAAGATCTAACgccggcaatacttctact
YDL155W	gataaatgatcTAATTTCTACTGTTGTAGATGATCTTTCTACTCTGTGTTCttttttttTAAAAAGCCTCAGCTCGAGACATGGCAccatcaacttggAGATCGTAGCGAAGTGGATAGCATTAGCTGAACACAGAGTAGAAAGATCTAACgccggcaatacttctact
YDL156W	gataaatgatcTAATTTCTACTGTTGTAGATCTGCTTTATGGTTCCGGAGTttttttttTGAAAACATCTCAGTTACCCGCACTGccatcaacttggAGCGGCAAAATATTCCTCTTTACTGATGACTCCGGAACCATAAAGCAGGAAGAAgccggcaatacttctact
YDL156W	gataaatgatcTAATTTCTACTGTTGTAGATATTCTTCCTGCTTTATGGTTttttttttTGAAAACATCTCAGTTACCCGCACTGCccatcaacttggGCGGCAAAATATTCCTCTTTACTGATGACTCCGGAACCATAAAGCAGGAAGAAgccggcaatacttctact
YDL157C	gataaatgatcTAATTTCTACTGTTGTAGATCGAATAATACTAGTTAGCCTttttttttTAGTATTATTCGCAAGCTTCTCTCAATCGTGAAAccatcaacttggTAAGAACTATAAGAAATTAAGTAACGATGGTGAAACACAGGCTAACgccggcaatacttctact
YDL159W	gataaatgatcTAATTTCTACTGTTGTAGATAATGCATGCGATAACATTAGttttttttTGAATGCATGCGATAACATTAGTTAGGAACATATTGCACTTTTTTTCccatcaacttggTTAGAAAAGAAACAATCGGAAAGATCAACCCATgccggcaatacttctact
YDL159W	gataaatgatcTAATTTCTACTGTTGTAGATTCGCATGCATTCAATGGGTTttttttttTGAATGCATGCGATAACATTAGTTAGGAACATATTccatcaacttggGACCGTGCCAAGTTAGAAAAGAAACAATCGGAAAGATCAACCCATgccggcaatacttctact
YDL159W-A	gataaatgatcTAATTTCTACTGTTGTAGATATCACTGTCCTCGTTATAAGttttttttTGATCACTGTCCTCGTTATAAGTGATTCGTGGGGTAACGGCGATATCccatcaacttggTTTTTCTTACGAAATTTTTTTCCCTCCCTTTTTgccggcaatacttctact
YDL159W-A	gataaatgatcTAATTTCTACTGTTGTAGATTAACGAGGACAGTGATCAAAttttttttTGATCACTGTCCTCGTTATAAGTGATTCGTGGGGTAACGGccatcaacttggGTTGTCCTTTTTCTTACGAAATTTTTTTCCCTCCCTTTTTgccggcaatacttctact
YDL160C	gataaatgatcTAATTTCTACTGTTGTAGATTTTAATACTGGGGTTGTGACttttttttTAAAGAATATCTAAGAAAAAATAACTAccatcaacttggCACAGCAGGAACATTTCATGGCGATGCCACCTGGTCAGTCACAACCCCAGTATgccggcaatacttctact
YDL160C	gataaatgatcTAATTTCTACTGTTGTAGATGATATTCTTTAATACTGGGGttttttttTAAAGAATATCTAAGAAAAAATAACTACTGTGGccatcaacttggAGGAACATTTCATGGCGATGCCACCTGGTCAGTCACAACCCCAGTATgccggcaatacttctact
YDL160C-A	gataaatgatcTAATTTCTACTGTTGTAGATTGATGGATATGTAAAAGTATttttttttTAAAAGTATTCAACTTACATTACATCCATGTAAAGACATAccatcaacttggAGATTTAGAGCGTATCGTAGGGCTTCTTCTGATGGATATGgccggcaatacttctact
YDL160C-A	gataaatgatcTAATTTCTACTGTTGTAGATAATACTTTTACATATCCATCttttttttTAAAAGTATTCAACTTACATTACATCCATGTAccatcaacttggTCGCATCAAGATTTAGAGCGTATCGTAGGGCTTCTTCTGATGGATATGgccggcaatacttctact
YDL161W	gataaatgatcTAATTTCTACTGTTGTAGATATTTATGAAGTGATTCTGTCttttttttTGAAGTGATTCTGTCATTCCAGTCCGCATTTCTAATCAGAccatcaacttggTAATGGCTCAAATAACCGGGGATATACTCTAATTGATTTAgccggcaatacttctact
YDL161W	gataaatgatcTAATTTCTACTGTTGTAGATTGAAGTGATTCTGTCATTCCttttttttTGAAGTGATTCTGTCATTCCAGTCCGCATTTCTAATCAGATGAGCccatcaacttggGCTCAAATAACCGGGGATATACTCTAATTGATTTAgccggcaatacttctact
YDL164C	gataaatgatcTAATTTCTACTGTTGTAGATATGATTAATTGAGAAAAATAttttttttTAGATGTGCACACTATTTTTCTCAATTAATCATTAAAAAAAAccatcaacttggTCGTCGAATTGTATGAAAACCAATCCCACATGCAAAATgccggcaatacttctact
YDL164C	gataaatgatcTAATTTCTACTGTTGTAGATATTGAGAAAAATAGTGTGCAttttttttTAGATGTGCACACTATTTTTCTCAATTAATCATTAAAAAAccatcaacttggGATCGTCGAATTGTATGAAAACCAATCCCACATGCAAAATgccggcaatacttctact
YDL164C	gataaatgatcTAATTTCTACTGTTGTAGATAGAAAAATAGTGTGCACATCttttttttTAGATGTGCACACTATTTTTCTCAATTAATCATTAAAAAAccatcaacttggGATCGTCGAATTGTATGAAAACCAATCCCACATGCAAAATgccggcaatacttctact
YDL164C	gataaatgatcTAATTTCTACTGTTGTAGATCATGTGGGATTGGTTTTCATttttttttTAGATGTGCACACTATTTTTCTCAATccatcaacttggACCTCTTCTGACCAGATCGTCGAATTGTATGAAAACCAATCCCACATGCAAAATgccggcaatacttctact
YDL165W	gataaatgatcTAATTTCTACTGTTGTAGATTGTAAGGTAGACAGAGAAACttttttttTAAGGTAGACAGAGAAACGAAAGAAGTAAATAAATGTCATTATccatcaacttggCCAAAGAGATTTCTTATTGTTTTATAATGCTATTATGgccggcaatacttctact
YDL165W	gataaatgatcTAATTTCTACTGTTGTAGATGTTTCTCTGTCTACCTTACAttttttttTAAGGTAGACAGAGAAACGAAAGAAGTAAATAAATGTCATccatcaacttggGTGCCAAAGAGATTTCTTATTGTTTTATAATGCTATTATGgccggcaatacttctact
YDL165W	gataaatgatcTAATTTCTACTGTTGTAGATTCTGTCTACCTTACATAATAttttttttTAAGGTAGACAGAGAAACGAAAGAAGTAAATAAATccatcaacttggGAAAAGTGCCAAAGAGATTTCTTATTGTTTTATAATGCTATTATGgccggcaatacttctact
YDL166C	gataaatgatcTAATTTCTACTGTTGTAGATTGGAACGCCTACTCACTGTCttttttttTAGGCGTTCCATAACTTTGTGTATCTACATATAccatcaacttggAATATCAAGGGCCTCGTAGCGATGACGAAGACGATGAAGACAGTGAGgccggcaatacttctact
YDL167C	gataaatgatcTAATTTCTACTGTTGTAGATCTAACTACCAACGTATTGAAttttttttTAGTTAGGAACAGGCGAGGTCAATAAATTccatcaacttggGTTGGTGATAATAGCGCTTTCGGTAATGGTTTTAATAGTTCAATACGTTGGgccggcaatacttctact
YDL167C	gataaatgatcTAATTTCTACTGTTGTAGATGTAGTTAGGAACAGGCGAGGttttttttTAGTTAGGAACAGGCGAGGTCAATAAATTTCACACAACCACATTccatcaacttggGCTTTCGGTAATGGTTTTAATAGTTCAATACGTTGGgccggcaatacttctact
YDL168W	gataaatgatcTAATTTCTACTGTTGTAGATATTAAGTACTCCTATTTTATttttttttTAGGAGTACTTAATTAAACTAAGTAAGCATGACTCAccatcaacttggACGGTGATTGCTTAAGAACCGTCTTGAAGTCTGATGAAATAAAAgccggcaatacttctact
YDL168W	gataaatgatcTAATTTCTACTGTTGTAGATGTTTAATTAAGTACTCCTATttttttttTAGGAGTACTTAATTAAACTAAGTAAGCATGACTCAAATTccatcaacttggTGATTGCTTAAGAACCGTCTTGAAGTCTGATGAAATAAAAgccggcaatacttctact
YDL169C	gataaatgatcTAATTTCTACTGTTGTAGATAGACATAGAAGTAATTATTTttttttttTAATTACTTCTATGTCTCAACGTTAGCATTTCTACATTGccatcaacttggCGGACACCCCTGAAAATAATCACCTAAAATGGTTAATTAAAgccggcaatacttctact
YDL169C	gataaatgatcTAATTTCTACTGTTGTAGATAATAATTACTTCTATGTCTCttttttttTAATTACTTCTATGTCTCAACGTTAGCATTTCTACATTGTATAccatcaacttggCACCCCTGAAAATAATCACCTAAAATGGTTAATTAAAgccggcaatacttctact
YDL170W	gataaatgatcTAATTTCTACTGTTGTAGATATTTTGCCTGAGCAGCATATttttttttTGAGCAGCATATATTTTCTTTCCCCGCCCCCTGGGTGTCTccatcaacttggCCACATGATTGACGAATTAGATTACAATATTAATTTTGCCgccggcaatacttctact
YDL170W	gataaatgatcTAATTTCTACTGTTGTAGATCCTGAGCAGCATATATTTTCttttttttTGAGCAGCATATATTTTCTTTCCCCGCCCCCTGGGTGTCTTAAccatcaacttggCATGATTGACGAATTAGATTACAATATTAATTTTGCCgccggcaatacttctact
YDL171C	gataaatgatcTAATTTCTACTGTTGTAGATGCTAGTCAAGTCTAAAAAGCttttttttTAAAAAGCTTGAGTTATTATTTATTTTATGATCGTATATTccatcaacttggACGTGATTACAAACTATTGAAAGAATTAGCTAGTCAAGTCgccggcaatacttctact
YDL171C	gataaatgatcTAATTTCTACTGTTGTAGATAAAAAGCTTGAGTTATTATTttttttttTAAAAAGCTTGAGTTATTATTTATTTTATGATCGTATATTATTTATccatcaacttggTTACAAACTATTGAAAGAATTAGCTAGTCAAGTCgccggcaatacttctact
YDL173W	gataaatgatcTAATTTCTACTGTTGTAGATCTGATGAATGTTATTTCAATttttttttTGAAATAACATTCATCAGCAAAATTAATAAACTAAATAAAccatcaacttggGAAATCAGGGTTTTTCAGTTCTTTGAAAACTATGTTTAATgccggcaatacttctact
YDL173W	gataaatgatcTAATTTCTACTGTTGTAGATAAATAACATTCATCAGCAAAttttttttTGAAATAACATTCATCAGCAAAATTAATAAACTAAATAAAATAAATAccatcaacttggGGGTTTTTCAGTTCTTTGAAAACTATGTTTAATgccggcaatacttctact
YDL173W	gataaatgatcTAATTTCTACTGTTGTAGATTTTCAATTAAACATAGTTTTttttttttTGAAATAACATTCATCAGCAAAATTAAccatcaacttggAGAAGAAGAAGAAGAAATCAGGGTTTTTCAGTTCTTTGAAAACTATGTTTAATgccggcaatacttctact
YDL174C	gataaatgatcTAATTTCTACTGTTGTAGATGATACTCACCTGTAATCATTttttttttTGAGTATCTGATTTTCCTTTTTCACCCTTCccatcaacttggCGGACAAAATCTTTAAAACTGATCCAAACGAGCCCGCTAATGATTACAGGgccggcaatacttctact
YDL174C	gataaatgatcTAATTTCTACTGTTGTAGATCAGGTGAGTATCTGATTTTCttttttttTGAGTATCTGATTTTCCTTTTTCACCCTTCACGTAAACCTGccatcaacttggTTTAAAACTGATCCAAACGAGCCCGCTAATGATTACAGGgccggcaatacttctact
YDL175C	gataaatgatcTAATTTCTACTGTTGTAGATCTATTTAAAGTTATCTTCTTttttttttTAACTTTAAATAGGAAGCCCTTTAACAAGCTGTTCccatcaacttggAATTCTTATCAACCATATAGGAGTGGTACCTTGGGGAAAAGAAGAgccggcaatacttctact
YDL175C	gataaatgatcTAATTTCTACTGTTGTAGATAAGTTATCTTCTTTTCCCCAttttttttTAACTTTAAATAGGAAGCCCTTTAACAAccatcaacttggAAACTACAATTCTTATCAACCATATAGGAGTGGTACCTTGGGGAAAAGAAGAgccggcaatacttctact
YDL176W	gataaatgatcTAATTTCTACTGTTGTAGATTATTATGGCTAACATCTATGttttttttTAAATTGAGTTGCATAGATGTTAGCCATAATAGAAAATAGCccatcaacttggGACCTTTATACATTCATTGTGAAAAAGGTAAAAAGAGACgccggcaatacttctact
YDL176W	gataaatgatcTAATTTCTACTGTTGTAGATTGAAAAAGGTAAAAAGAGACttttttttTAAATTGAGTTGCATAGATGTTAGCCATAATAGAAAATccatcaacttggAAGGACCTTTATACATTCATTGTGAAAAAGGTAAAAAGAGACgccggcaatacttctact
YDL176W	gataaatgatcTAATTTCTACTGTTGTAGATATTGTGAAAAAGGTAAAAAGttttttttTAAATTGAGTTGCATAGATGTTAGCCATAATAGAccatcaacttggTGAAAAGGACCTTTATACATTCATTGTGAAAAAGGTAAAAAGAGACgccggcaatacttctact
YDL176W	gataaatgatcTAATTTCTACTGTTGTAGATCATAGATGTTAGCCATAATAttttttttTAAATTGAGTTGCATAGATGTTAGCCATAATAGAAAATAGCGTATGAGGTccatcaacttggACATTCATTGTGAAAAAGGTAAAAAGAGACgccggcaatacttctact
YDL176W	gataaatgatcTAATTTCTACTGTTGTAGATTGGCTAACATCTATGCAACTttttttttTAAATTGAGTTGCATAGATGTTAGCCATAATAGAAAATAGccatcaacttggGGACCTTTATACATTCATTGTGAAAAAGGTAAAAAGAGACgccggcaatacttctact
YDL176W	gataaatgatcTAATTTCTACTGTTGTAGATAGTTGCATAGATGTTAGCCAttttttttTAAATTGAGTTGCATAGATGTTAGCCATAATAGAAAATAGCGTATGAGGTccatcaacttggACATTCATTGTGAAAAAGGTAAAAAGAGACgccggcaatacttctact
YDL177C	gataaatgatcTAATTTCTACTGTTGTAGATCTTAAATATCACCCTTACCAttttttttTAAATATCACCCTTACCATATAATATACACAATTGTAGAATATccatcaacttggTGCAGTGGAAACCTTAAAGAAGGGTGGATTTCTTCCTgccggcaatacttctact
YDL177C	gataaatgatcTAATTTCTACTGTTGTAGATAATATCACCCTTACCATATAttttttttTAAATATCACCCTTACCATATAATATACACAATTGTAGAATATAATAccatcaacttggGTGGAAACCTTAAAGAAGGGTGGATTTCTTCCTgccggcaatacttctact
YDL178W	gataaatgatcTAATTTCTACTGTTGTAGATGCATTTTATTTTCAAATGTAttttttttTGAAAATAAAATGCCAAGTTTTATAGTTATCTACATccatcaacttggTTCATTATGATCCTAATGGAATTTTAAACCCTTACAAATACATTgccggcaatacttctact
YDL178W	gataaatgatcTAATTTCTACTGTTGTAGATAAAATAAAATGCCAAGTTTTttttttttTGAAAATAAAATGCCAAGTTTTATAGTTATCTACATATGTATATATTccatcaacttggCCTAATGGAATTTTAAACCCTTACAAATACATTgccggcaatacttctact
YDL178W	gataaatgatcTAATTTCTACTGTTGTAGATTTTTCAAATGTATTTGTAAGttttttttTGAAAATAAAATGCCAAGTTTTATAGTTccatcaacttggTTTGAAGGTTCATTATGATCCTAATGGAATTTTAAACCCTTACAAATACATTgccggcaatacttctact
YDL179W	gataaatgatcTAATTTCTACTGTTGTAGATAAGCAATAATTCTAAGTTACttttttttTAATTCTAAGTTACTCGCCTTTTACAAGCTCTATAAATATccatcaacttggAAATTTTACAAGGAGGGGCTGGTCATCGTTTTTCAAGCAAgccggcaatacttctact
YDL179W	gataaatgatcTAATTTCTACTGTTGTAGATGAATTATTGCTTGAAAAACGttttttttTAATTCTAAGTTACTCGCCTTTTACAAGccatcaacttggTCACCAACGGTTAAATTTTACAAGGAGGGGCTGGTCATCGTTTTTCAAGCAAgccggcaatacttctact
YDL180W	gataaatgatcTAATTTCTACTGTTGTAGATTATGCTATATATAAACTGTTttttttttTAGCATATAAGTAACGACCGTGCACATATccatcaacttggTCTTGGAGTCTTCTTGTTTTTGTAACGGGAATACTTTCAACAGTTTATATAgccggcaatacttctact
YDL180W	gataaatgatcTAATTTCTACTGTTGTAGATTATATAGCATATAAGTAACGttttttttTAGCATATAAGTAACGACCGTGCACATATTAGGGTGTTCATccatcaacttggCTTGTTTTTGTAACGGGAATACTTTCAACAGTTTATATAgccggcaatacttctact
YDL180W	gataaatgatcTAATTTCTACTGTTGTAGATCTTATATGCTATATATAAACttttttttTAGCATATAAGTAACGACCGTGCACATATTAGGccatcaacttggGGAGTCTTCTTGTTTTTGTAACGGGAATACTTTCAACAGTTTATATAgccggcaatacttctact
YDL181W	gataaatgatcTAATTTCTACTGTTGTAGATACTCGATGACCAAATAATCAttttttttTAATCATGCGTTTCCGCAGAAGCTTTTTTTTTTTTTTTTTccatcaacttggGATTGATTCTTTGGAAAATAAAATTGACTCGATGACCAAAgccggcaatacttctact
YDL181W	gataaatgatcTAATTTCTACTGTTGTAGATTGCGGAAACGCATGATTATTttttttttTAATCATGCGTTTCCGCAGAAGCTTTTTTTTTTTTTTTTTccatcaacttggGATTGATTCTTTGGAAAATAAAATTGACTCGATGACCAAAgccggcaatacttctact
YDL182W	gataaatgatcTAATTTCTACTGTTGTAGATGCCTAACGTTCCCAAACCATttttttttTAACGTTCCCAAACCATTACATTATGTTCTTTCACTTATTACccatcaacttggCCACCATCCCCGCCGCCAAGCGGACTAAGCCATCCGCCgccggcaatacttctact
YDL182W	gataaatgatcTAATTTCTACTGTTGTAGATGGAACGTTAGGCGGATGGCTttttttttTAACGTTCCCAAACCATTACATTATGTTCTTccatcaacttggACCGGAACTGGCCACCATCCCCGCCGCCAAGCGGACTAAGCCATCCGCCgccggcaatacttctact
YDL183C	gataaatgatcTAATTTCTACTGTTGTAGATATGTAGATTGTCCACTATCTttttttttTAATGTAGATTGTCCACTATCTCATGTAAATATACATAACAGGTATTccatcaacttggCAAGAATCGAAATCTCAAGAGAAAAACAAAATTgccggcaatacttctact
YDL184C	gataaatgatcTAATTTCTACTGTTGTAGATCTCATAATCCGCTTATTTGGttttttttTAAGCGGATTATGAGTAAATAACTCTAATTTTGTTTTccatcaacttggAAGACTTAAGAGAAAGAGACGGAAGGTGAGAGCCAGATCCAAAgccggcaatacttctact
YDL184C	gataaatgatcTAATTTCTACTGTTGTAGATTTTACTCATAATCCGCTTATttttttttTAAGCGGATTATGAGTAAATAACTCTAATTTTGTTTTAAAccatcaacttggACTTAAGAGAAAGAGACGGAAGGTGAGAGCCAGATCCAAAgccggcaatacttctact
YDL185W	gataaatgatcTAATTTCTACTGTTGTAGATCTGAATCTACCGATTAAGATttttttttTAAGATATATGTAGCATTTATCTTCTGGTATATTTGTTAGccatcaacttggGTTGAGCACTATGCAAGAAAGATTTGCTGAATCTACCGATgccggcaatacttctact
YDL185W	gataaatgatcTAATTTCTACTGTTGTAGATAGATATATGTAGCATTTATCttttttttTAAGATATATGTAGCATTTATCTTCTGGTATATTTGTTAGATGTCTTccatcaacttggACTATGCAAGAAAGATTTGCTGAATCTACCGATgccggcaatacttctact
YDL186W	gataaatgatcTAATTTCTACTGTTGTAGATCCACCACGATTAGACTCCACttttttttTAGACTCCACTTTGCTTCTATAGTCCTATCTATTGTTCTTccatcaacttggAGACTCCAATTGGGCGAGAATATTTTTTTGCCACCACGATgccggcaatacttctact
YDL186W	gataaatgatcTAATTTCTACTGTTGTAGATGACTCCACTTTGCTTCTATAttttttttTAGACTCCACTTTGCTTCTATAGTCCTATCTATTGTTCTTTTTATTCccatcaacttggAATTGGGCGAGAATATTTTTTTGCCACCACGATgccggcaatacttctact
YDL188C	gataaatgatcTAATTTCTACTGTTGTAGATTTTCTTATAATATATATCTAttttttttTAATATATATCTATTACACCTTTATCCTTACTACGCTATTccatcaacttggTGAACCAACCGTCACCAGGAAGACACCGGATTATTTCTTAgccggcaatacttctact
YDL188C	gataaatgatcTAATTTCTACTGTTGTAGATTAATATATATCTATTACACCttttttttTAATATATATCTATTACACCTTTATCCTTACTACGCTATTTCATTccatcaacttggCAACCGTCACCAGGAAGACACCGGATTATTTCTTAgccggcaatacttctact
YDL189W	gataaatgatcTAATTTCTACTGTTGTAGATGCGTGAGGAGTGAACTATACttttttttTAGCGTGAGGAGTGAACTATACATAGCGAAAAAATTACGTAACGGTTccatcaacttggTCGGTAGAGATGAAATTTGATAAATTAAACATTgccggcaatacttctact
YDL189W	gataaatgatcTAATTTCTACTGTTGTAGATACTCCTCACGCTAAATGTTTttttttttTAGCGTGAGGAGTGAACTATACATAGCGAAAAAATccatcaacttggAGGGATACTGATTCGGTAGAGATGAAATTTGATAAATTAAACATTgccggcaatacttctact
YDL190C	gataaatgatcTAATTTCTACTGTTGTAGATATTCACTCGCTTGCTTTATGttttttttTGAATGAATAAGTGATAGAATAAATTGccatcaacttggTTCTTTGTTTCAAAAAACAAAAAAAGGAAGAAGCAAAACATAAAGCAAGCGAGgccggcaatacttctact
YDL190C	gataaatgatcTAATTTCTACTGTTGTAGATTATCACTTATTCATTCACTCttttttttTGAATGAATAAGTGATAGAATAAATTGCAAAATTGACCCccatcaacttggAAAAACAAAAAAAGGAAGAAGCAAAACATAAAGCAAGCGAGgccggcaatacttctact
YDL191W	gataaatgatcTAATTTCTACTGTTGTAGATAACTTCCAATTAAGCCTTAAttttttttTAATTGGAAGTTCAATTATATACTATCATTATCTccatcaacttggAAAGAAGCAAATCGCTTTCCCACAAAGAAAGTACGCTATTAAGGCTgccggcaatacttctact
YDL191W	gataaatgatcTAATTTCTACTGTTGTAGATCAATTAAGCCTTAATAGCGTttttttttTAATTGGAAGTTCAATTATATACTATCAccatcaacttggGCAAAGAAAGAAGCAAATCGCTTTCCCACAAAGAAAGTACGCTATTAAGGCTgccggcaatacttctact
YDL191W	gataaatgatcTAATTTCTACTGTTGTAGATATTGGAAGTTCAATTATATAttttttttTAATTGGAAGTTCAATTATATACTATCATTATCTATAGTTCCAACTTccatcaacttggGCTTTCCCACAAAGAAAGTACGCTATTAAGGCTgccggcaatacttctact
YDL192W	gataaatgatcTAATTTCTACTGTTGTAGATAAAAACTCAACTTAAAAATTttttttttTAAAAATTCTAGAATATGGATCAAATACGCTTGTATAAACccatcaacttggAGGTTTGGAATGGTTAAGTAACAGTTTGAAAAACTCAACTgccggcaatacttctact
YDL192W	gataaatgatcTAATTTCTACTGTTGTAGATAAAATTCTAGAATATGGATCttttttttTAAAAATTCTAGAATATGGATCAAATACGCTTGTATAAACTAAATGAccatcaacttggGAATGGTTAAGTAACAGTTTGAAAAACTCAACTgccggcaatacttctact
YDL193W	gataaatgatcTAATTTCTACTGTTGTAGATGTTTAGCTCTTAAGTATCATttttttttTGATACTTAAGAGCTAAACGAAAAGATAAGTATCTCGCTCccatcaacttggCCTAAGACAGTACGCAGGATGTAAAGTGAATGTTGGTAAAgccggcaatacttctact
YDL193W	gataaatgatcTAATTTCTACTGTTGTAGATAGTATCATTTACCAACATTCttttttttTGATACTTAAGAGCTAAACGAAAAGATAAccatcaacttggTTCATCCGCGGCCTAAGACAGTACGCAGGATGTAAAGTGAATGTTGGTAAAgccggcaatacttctact
YDL193W	gataaatgatcTAATTTCTACTGTTGTAGATGCTCTTAAGTATCATTTACCttttttttTGATACTTAAGAGCTAAACGAAAAGATAAGTATCTCccatcaacttggGCGGCCTAAGACAGTACGCAGGATGTAAAGTGAATGTTGGTAAAgccggcaatacttctact
YDL194W	gataaatgatcTAATTTCTACTGTTGTAGATAATTAATTATTTCAAATCATttttttttTAATTAATTTAATGTTATTCGATGTATTAATccatcaacttggCGAAGAAAACGCCACTAATCAACCTGTAAATGAAAATAATGATTTGAAAgccggcaatacttctact
YDL194W	gataaatgatcTAATTTCTACTGTTGTAGATATTATTTCAAATCATTATTTttttttttTAATTAATTTAATGTTATTCGATGTATccatcaacttggCAAGCGAAGAAAACGCCACTAATCAACCTGTAAATGAAAATAATGATTTGAAAgccggcaatacttctact
YDL195W	gataaatgatcTAATTTCTACTGTTGTAGATAGACTGAATTAATTCAAAGTttttttttTAATTCAGTCTCAAAACTTTCAGTACAAAAAGTccatcaacttggTGACAGGAGTGAAGAGGTTGATTGGCATAGCTGAAGCGACTTTGAATgccggcaatacttctact
YDL195W	gataaatgatcTAATTTCTACTGTTGTAGATATTCAGTCTCAAAACTTTCAttttttttTAATTCAGTCTCAAAACTTTCAGTACAAAAAGTGGCGTATTGGCCTTccatcaacttggAGGTTGATTGGCATAGCTGAAGCGACTTTGAATgccggcaatacttctact
YDL197C	gataaatgatcTAATTTCTACTGTTGTAGATAGGACTACATAAATAAATATttttttttTAAATATAAATACGAAGCGGTAGAGATCACTACGGCATCCccatcaacttggAAGCTTGGCGGATTCAAAGCATTGTTCAGGACTACATAAAgccggcaatacttctact
YDL197C	gataaatgatcTAATTTCTACTGTTGTAGATTATTTATTTATGTAGTCCTGttttttttTAAATATAAATACGAAGCGGTAGAGATCccatcaacttggTCCTGTGGCACAAAGCTTGGCGGATTCAAAGCATTGTTCAGGACTACATAAAgccggcaatacttctact
YDL198C	gataaatgatcTAATTTCTACTGTTGTAGATAGCAAATGAAGTACATGAACttttttttTGAAGTACATGAACTTCTTGTCTATTTTCCTTGGCATTCAccatcaacttggTCAATCTTTGATACCTAGATTCGATAACCTGTTGAGCAAAgccggcaatacttctact
YDL198C	gataaatgatcTAATTTCTACTGTTGTAGATATGTACTTCATTTGCTCAACttttttttTGAAGTACATGAACTTCTTGTCTATTTTCCTTccatcaacttggGCGTTAGCTCAATCTTTGATACCTAGATTCGATAACCTGTTGAGCAAAgccggcaatacttctact
YDL199C	gataaatgatcTAATTTCTACTGTTGTAGATCCTAGTATGGCCTCATAAAAttttttttTAGTATGGCCTCATAAAAATATTTGCTTCATCCTAAGTATAAAccatcaacttggTGGAGGCCAGAATTCGCCTGGAGACATGGCAGTTGCCgccggcaatacttctact
YDL199C	gataaatgatcTAATTTCTACTGTTGTAGATTGAGGCCATACTAGGCAACTttttttttTAGTATGGCCTCATAAAAATATTTGCTTCATCCTAccatcaacttggAGTTCAGGTGGAGGCCAGAATTCGCCTGGAGACATGGCAGTTGCCgccggcaatacttctact
YDL200C	gataaatgatcTAATTTCTACTGTTGTAGATTAGTTGGATAAAGGATTTTAttttttttTAGTTGGATAAAGGATTTTAGGAAAATAAACATAAGAAATAGTTAccatcaacttggATGAAAAGGAAAATAGCTTAAGCCTTAGTAGATTGgccggcaatacttctact
YDL200C	gataaatgatcTAATTTCTACTGTTGTAGATTCCAACTACAATCTACTAAGttttttttTAGTTGGATAAAGGATTTTAGGAAAATAAAccatcaacttggAACAGTTATTAAATAATGAAAAGGAAAATAGCTTAAGCCTTAGTAGATTGgccggcaatacttctact
YDL201W	gataaatgatcTAATTTCTACTGTTGTAGATTACATCTATGTTACAATATGttttttttTAACATAGATGTATAACTAGAACAATTTACCACATccatcaacttggAAGTTCGTCGCTTGTTTCACAAGATTACCAACGCCAGCCATATTGgccggcaatacttctact
YDL201W	gataaatgatcTAATTTCTACTGTTGTAGATTAGTTATACATCTATGTTACttttttttTAACATAGATGTATAACTAGAACAATTTACCACATATACAccatcaacttggCGTCGCTTGTTTCACAAGATTACCAACGCCAGCCATATTGgccggcaatacttctact
YDL202W	gataaatgatcTAATTTCTACTGTTGTAGATCTTTGATCCCTTCGATTCTGttttttttTAAAAAGAAAATGCCCGTAATTCGACAccatcaacttggAACCTAAAGAGGATGTGGAGTCAACTACAGATGCAGAATCGAAGGGATCAAAGgccggcaatacttctact
YDL203C	gataaatgatcTAATTTCTACTGTTGTAGATACAAATTAACGAATTCGCATttttttttTAACGAATTCGCATTTCTTTATTATGCCATAAATCAAATAccatcaacttggATTCAGGAAGGCAGTTGATGCTCTTCGAAGTTTGACAAATgccggcaatacttctact
YDL203C	gataaatgatcTAATTTCTACTGTTGTAGATGTTAATTTGTCAAACTTCGAttttttttTAACGAATTCGCATTTCTTTATTATGCccatcaacttggCTGCAAGAATGGGATTCAGGAAGGCAGTTGATGCTCTTCGAAGTTTGACAAATgccggcaatacttctact
YDL203C	gataaatgatcTAATTTCTACTGTTGTAGATACGAATTCGCATTTCTTTATttttttttTAACGAATTCGCATTTCTTTATTATGCCATAAATCAAATATTATTCAccatcaacttggAAGGCAGTTGATGCTCTTCGAAGTTTGACAAATgccggcaatacttctact
YDL204W	gataaatgatcTAATTTCTACTGTTGTAGATCAACACGCATAATCTAGTTTttttttttTAATCTAGTTTTTTTTTTTTTCTCTCTTCTTTCTAGCTAGccatcaacttggCAAAACCACGCACGGCCTAAAGCAAAAATTGCAACACGCAgccggcaatacttctact
YDL205C	gataaatgatcTAATTTCTACTGTTGTAGATGACAGAATCAAATGAACACCttttttttTGAACACCATTAATTTGATCAGTCCAAAAACTCTATTATTccatcaacttggAAAGAAAATTCTGGATGAAATTAATTTAGACAGAATCAAAgccggcaatacttctact
YDL205C	gataaatgatcTAATTTCTACTGTTGTAGATATGGTGTTCATTTGATTCTGttttttttTGAACACCATTAATTTGATCAGTCCAAAAACTccatcaacttggGATGGCGCAAAGAAAATTCTGGATGAAATTAATTTAGACAGAATCAAAgccggcaatacttctact
YDL206W	gataaatgatcTAATTTCTACTGTTGTAGATATTTATTAAATTACACTTGGttttttttTAATTTAATAAATCAAGATTTCATTTTTTATATACccatcaacttggATAGTTGTCACATGTATTAGTGTTTTTTTAGAAGTTCACCAAGTGgccggcaatacttctact
YDL206W	gataaatgatcTAATTTCTACTGTTGTAGATAATTACACTTGGTGAACTTCttttttttTAATTTAATAAATCAAGATTTCATTTTccatcaacttggCGTTGTATATAGTTGTCACATGTATTAGTGTTTTTTTAGAAGTTCACCAAGTGgccggcaatacttctact
YDL207W	gataaatgatcTAATTTCTACTGTTGTAGATGAAAATTCTGAACTTATATAttttttttTAGAAAATTCTGAACTTATATATGCACATTATGCTAATACACTTTATccatcaacttggAATAATATGGAGTCCTTTCCGGAAATGTCTCCTgccggcaatacttctact
YDL208W	gataaatgatcTAATTTCTACTGTTGTAGATAAGCTTTATGAAAAAAGTTCttttttttTGAAAAAAGTTCGCTTCTTAACCATATTAGAAATCTAGAAccatcaacttggGGAATCTTTCAACGAAGTTGTCAAAGAAGTTCAAGCTTTAgccggcaatacttctact
YDL208W	gataaatgatcTAATTTCTACTGTTGTAGATTGAAAAAAGTTCGCTTCTTAttttttttTGAAAAAAGTTCGCTTCTTAACCATATTAGAAATCTAGAAGAAATccatcaacttggCTTTCAACGAAGTTGTCAAAGAAGTTCAAGCTTTAgccggcaatacttctact
YDL209C	gataaatgatcTAATTTCTACTGTTGTAGATGAGAAGAAAATCGTTTCCACttttttttTAGAGAAGAAAATCGTTTCCACCAAATTCTAAGTATCTGCCATTAACccatcaacttggCCCTTGCTCGATTACCTCTCCTCTGATGAGGATgccggcaatacttctact
YDL209C	gataaatgatcTAATTTCTACTGTTGTAGATTCTAATCCTCATCAGAGGAGttttttttTAGAGAAGAAAATCGTTTCCACCAAATccatcaacttggCTGTTGGTAAGCTTGGTGGTCCCTTGCTCGATTACCTCTCCTCTGATGAGGATgccggcaatacttctact
YDL210W	gataaatgatcTAATTTCTACTGTTGTAGATAACATTTATGGTTCCTGTTTttttttttTAAATGTTCAAACCTTTATAAAGATTTTATccatcaacttggAAGCCGTTGGTGCTGATGTTATCGACACAATTATGTCCAAACAGGAACCAgccggcaatacttctact
YDL210W	gataaatgatcTAATTTCTACTGTTGTAGATTAAAGGTTTGAACATTTATGttttttttTAAATGTTCAAACCTTTATAAAGATTTTATATTCAGAGTTccatcaacttggTGCTGATGTTATCGACACAATTATGTCCAAACAGGAACCAgccggcaatacttctact
YDL211C	gataaatgatcTAATTTCTACTGTTGTAGATAGAGAAATTATTTAAAAATAttttttttTAAAAATAGAAAAAAGTGGATTCCAAGATTTTCGTACTTCccatcaacttggAAATATTCAGCAAACCAATAGCTTTTTGAGAGAAATTATTgccggcaatacttctact
YDL211C	gataaatgatcTAATTTCTACTGTTGTAGATAAAATAGAAAAAAGTGGATTttttttttTAAAAATAGAAAAAAGTGGATTCCAAGATTTTCGTACTTCTAAACAAccatcaacttggCAGCAAACCAATAGCTTTTTGAGAGAAATTATTgccggcaatacttctact
YDL212W	gataaatgatcTAATTTCTACTGTTGTAGATAAAATATTATGGCCTATTTTttttttttTAGGCCATAATATTTTTAACATTTTCTCTTTTTGTCCCccatcaacttggAACAAATCTAAAGGTGCTCAAAAGAGGAAGAACGCCAAAAAAgccggcaatacttctact
YDL213C	gataaatgatcTAATTTCTACTGTTGTAGATAATTTGTACTCATTTAAGTAttttttttTGAGTACAAATTTAATTTTATACGCCATGTATCTccatcaacttggGCCTGTTCCTGCAGGAATTCATCCTGATAGAGCCAAACTACTTAAAgccggcaatacttctact
YDL213C	gataaatgatcTAATTTCTACTGTTGTAGATTACTCATTTAAGTAGTTTGGttttttttTGAGTACAAATTTAATTTTATACGCCATccatcaacttggCAACAAGCCTGTTCCTGCAGGAATTCATCCTGATAGAGCCAAACTACTTAAAgccggcaatacttctact
YDL214C	gataaatgatcTAATTTCTACTGTTGTAGATCAGTTACGTTCGCTGATGCAttttttttTAACTGGAAGAATAGCAATGTCATACTGccatcaacttggTACAAACATCGATCAACGATACGCCCACATTGGCGGCCTGCATCAGCGAACGgccggcaatacttctact
YDL214C	gataaatgatcTAATTTCTACTGTTGTAGATCTATTCTTCCAGTTACGTTCttttttttTAACTGGAAGAATAGCAATGTCATACTGGCCATATGCccatcaacttggCGATCAACGATACGCCCACATTGGCGGCCTGCATCAGCGAACGgccggcaatacttctact
YDL215C	gataaatgatcTAATTTCTACTGTTGTAGATAGCTTCAATAAAATTGTTTTttttttttTGAGCTTCAATAAAATTGTTTTGTATAAATTAGTTCTGCCGTCAGAAccatcaacttggGGTGGGTTAAAAAGAGAAGCGGAGGCAAGTGCTgccggcaatacttctact
YDL215C	gataaatgatcTAATTTCTACTGTTGTAGATAAGCTCAAGCACTTGCCTCCttttttttTGAGCTTCAATAAAATTGTTTTGTATAAAccatcaacttggAAATTCTTGGAATTTATTGGTGGGTTAAAAAGAGAAGCGGAGGCAAGTGCTgccggcaatacttctact
YDL216C	gataaatgatcTAATTTCTACTGTTGTAGATGAGCAACGTTAGGAATTCATttttttttTGAATTCCTAACGTTGCTCCAATGACGCTGCAATAGCTTAccatcaacttggATATGAGCGGTTACGTTTTTACAAGGACACCTTTACATTAgccggcaatacttctact
YDL216C	gataaatgatcTAATTTCTACTGTTGTAGATGGAATTCATAATGTAAAGGTttttttttTGAATTCCTAACGTTGCTCCAATGACGCTGccatcaacttggAGATAAAACAATATGAGCGGTTACGTTTTTACAAGGACACCTTTACATTAgccggcaatacttctact
YDL216C	gataaatgatcTAATTTCTACTGTTGTAGATTGAATTCCTAACGTTGCTCCttttttttTGAATTCCTAACGTTGCTCCAATGACGCTGCAATAGCTTATGTTTccatcaacttggAGCGGTTACGTTTTTACAAGGACACCTTTACATTAgccggcaatacttctact
YDL217C	gataaatgatcTAATTTCTACTGTTGTAGATGTCGAAATTGGCTATTCATTttttttttTGAATAGCCAATTTCGACGAACGATGAATGTTTTATATTTccatcaacttggAAGTGAGGATGGTAGACCACCTCAAAACGATTTTAAAGAAgccggcaatacttctact
YDL217C	gataaatgatcTAATTTCTACTGTTGTAGATGCTATTCATTCTTTAAAATCttttttttTGAATAGCCAATTTCGACGAACGATGAATGccatcaacttggTGTATATGAAAAGTGAGGATGGTAGACCACCTCAAAACGATTTTAAAGAAgccggcaatacttctact
YDL218W	gataaatgatcTAATTTCTACTGTTGTAGATAATTTATGGCATTTGATTGAttttttttTAAATTCAATGATTTCCTTTTTGTTCGTccatcaacttggCGCTATGAGTGGTAGCACTGCAGAACCAAACAGGAACGTCAATCAAATGCCAgccggcaatacttctact
YDL218W	gataaatgatcTAATTTCTACTGTTGTAGATAATGCCATAAATTCAATGATttttttttTAAATTCAATGATTTCCTTTTTGTTCGTCTATACCCTTCAccatcaacttggTAGCACTGCAGAACCAAACAGGAACGTCAATCAAATGCCAgccggcaatacttctact
YDL219W	gataaatgatcTAATTTCTACTGTTGTAGATATAAGGTCAATCTTATTGGTttttttttTAAGATTGACCTTATAGATATATACGAGAAGAAAATAccatcaacttggAACTAATGAAGGGCCCGTTACAATCATTCTTGACAGTGACCAAgccggcaatacttctact
YDL219W	gataaatgatcTAATTTCTACTGTTGTAGATACAGTGACCAATAAGATTGAttttttttTAAGATTGACCTTATAGATATATACGAGAAGAAAATAAAAccatcaacttggTAATGAAGGGCCCGTTACAATCATTCTTGACAGTGACCAAgccggcaatacttctact
YDL220C	gataaatgatcTAATTTCTACTGTTGTAGATTGTCTTACGAGGTGGGAACGttttttttTAAGACATGATCCGCGCAGCCCAACGCGGccatcaacttggGTGAAAAAGGAGGAGGATAATGACGATGACGCCGGAGCCGTTCCCACCTCGgccggcaatacttctact
YDL220C	gataaatgatcTAATTTCTACTGTTGTAGATCCACCTCGTAAGACATGATCttttttttTAAGACATGATCCGCGCAGCCCAACGCGGCGGTGCCAAATccatcaacttggGGAGGATAATGACGATGACGCCGGAGCCGTTCCCACCTCGgccggcaatacttctact
YDL220C	gataaatgatcTAATTTCTACTGTTGTAGATTAAGACATGATCCGCGCAGCttttttttTAAGACATGATCCGCGCAGCCCAACGCGGCGGTGCCAAATTGCAGccatcaacttggATAATGACGATGACGCCGGAGCCGTTCCCACCTCGgccggcaatacttctact
YDL222C	gataaatgatcTAATTTCTACTGTTGTAGATCTTCCTAGTCGCGTACCGTCttttttttTAGGAAGGAAATAATCACCATAAAATACTccatcaacttggTTAGAACCAGCTGGGGATGGTGGTCTTGCCGGGCCAGTGACGGTACGCGACgccggcaatacttctact
YDL222C	gataaatgatcTAATTTCTACTGTTGTAGATTTTCCTTCCTAGTCGCGTACttttttttTAGGAAGGAAATAATCACCATAAAATACTTCCTccatcaacttggAACCAGCTGGGGATGGTGGTCTTGCCGGGCCAGTGACGGTACGCGACgccggcaatacttctact
YDL223C	gataaatgatcTAATTTCTACTGTTGTAGATAACACTTCTCGATTAACAAAttttttttTAAACACTTCTCGATTAACAAATTCCCAGTATTCTTTGAAATCTATTccatcaacttggTCTGGCGGTACTTTTGGATTTAGGAGTGAAATTgccggcaatacttctact
YDL223C	gataaatgatcTAATTTCTACTGTTGTAGATATCGAGAAGTGTTTAAATTTttttttttTAAACACTTCTCGATTAACAAATTCCCAGTATTCTTTccatcaacttggAAAAAGTATTTCTGGCGGTACTTTTGGATTTAGGAGTGAAATTgccggcaatacttctact
YDL224C	gataaatgatcTAATTTCTACTGTTGTAGATATCATGATTTCCCGTAACTTttttttttTGATAGATTTAGTATTGCTTTATTAATccatcaacttggCAAACAGTAGGAGTAAATCTGGTTACAGCTTTAATGGAAGTTACGGGAAATCAgccggcaatacttctact
YDL224C	gataaatgatcTAATTTCTACTGTTGTAGATCGGGAAATCATGATAGATTTttttttttTGATAGATTTAGTATTGCTTTATTAATTTTCTTTTGCTTTccatcaacttggTAAATCTGGTTACAGCTTTAATGGAAGTTACGGGAAATCAgccggcaatacttctact
YDL225W	gataaatgatcTAATTTCTACTGTTGTAGATTACAGATACAACTCAATCTCttttttttTGAGTTGTATCTGTACAAAATCCAAAGCTGAGCAAATccatcaacttggTGACACGTATACTGATTTAGCCTCTATTGCATCGGGTAGAGATgccggcaatacttctact
YDL226C	gataaatgatcTAATTTCTACTGTTGTAGATAAATTAGAAATCGTCCCATTttttttttTAATTTTAATATAGTTTTTCTCAACATTccatcaacttggTGATAATAACGATAAGAAGAATGAACAGGACGAGGACAAATGGGACGATTTCgccggcaatacttctact
YDL227C	gataaatgatcTAATTTCTACTGTTGTAGATGCTAAAATGTGTATATTAGTttttttttTAAAATGTGTATATTAGTTTAAAAAGTTGTATGTAATAAAAGTccatcaacttggTAAGAGTTGTGGTAACAACGCAGGTGCGCGCATCTGCgccggcaatacttctact
YDL227C	gataaatgatcTAATTTCTACTGTTGTAGATAACTAATATACACATTTTAGttttttttTAAAATGTGTATATTAGTTTAAAAAGTTGTATGTAATAAAccatcaacttggTCATAAGAGTTGTGGTAACAACGCAGGTGCGCGCATCTGCgccggcaatacttctact
YDL229W	gataaatgatcTAATTTCTACTGTTGTAGATTCGTTAAGACTGCATTCATCttttttttTAAGACTGCATTCATCACATATATATGAATATTACTTATATccatcaacttggGGTTTGAAGAGAGTTGTCACCAAGGCCATGTCTTCTCGTgccggcaatacttctact
YDL229W	gataaatgatcTAATTTCTACTGTTGTAGATAGACTGCATTCATCACATATttttttttTAAGACTGCATTCATCACATATATATGAATATTACTTATATTGTATAccatcaacttggAAGAGAGTTGTCACCAAGGCCATGTCTTCTCGTgccggcaatacttctact
YDL230W	gataaatgatcTAATTTCTACTGTTGTAGATCGTGAACCAATAGACAGCTAttttttttTAGACAGCTATATAAAAGTTCCTAATTGTGCATTTTTTCAccatcaacttggCCATGCTGCCAAGTATCTTAACAGTCTTTCCGTGAACCAAgccggcaatacttctact
YDL230W	gataaatgatcTAATTTCTACTGTTGTAGATTATAGCTGTCTATTGGTTCAttttttttTAGACAGCTATATAAAAGTTCCTAATTGTGCATTccatcaacttggTATCTACCATGCTGCCAAGTATCTTAACAGTCTTTCCGTGAACCAAgccggcaatacttctact
YDL231C	gataaatgatcTAATTTCTACTGTTGTAGATAAAACAAATGTTAAAAGTTTttttttttTAACATTTGTTTTTGAATATATGTATAGGAATTCTccatcaacttggCAGGTAGAGAGTTGTGCAAAAGATATACTGGGCGAAGAAAACTTTgccggcaatacttctact
YDL231C	gataaatgatcTAATTTCTACTGTTGTAGATAAAAACAAATGTTAAAAGTTttttttttTAACATTTGTTTTTGAATATATGTATAGGAATTCTTccatcaacttggAGGTAGAGAGTTGTGCAAAAGATATACTGGGCGAAGAAAACTTTgccggcaatacttctact
YDL232W	gataaatgatcTAATTTCTACTGTTGTAGATGCTATCCAAATGTAACCACTttttttttTAAAGTGGTTACATTTGGATAGCGAACTTCAGTTTTTATTccatcaacttggCATTTACCATGCTGTTGACTCCACCATGTCTCCTAAGAACgccggcaatacttctact
YDL232W	gataaatgatcTAATTTCTACTGTTGTAGATGGAGACATGGTGGAGTCAACttttttttTAAAGTGGTTACATTTGGATAGCGAccatcaacttggGATGACTTTAATTGTCATTTACCATGCTGTTGACTCCACCATGTCTCCTAAGAACgccggcaatacttctact
YDL232W	gataaatgatcTAATTTCTACTGTTGTAGATACTCCACCATGTCTCCTAAGttttttttTAAAGTGGTTACATTTGGATAGCGAACTTCAGTTTccatcaacttggATTGTCATTTACCATGCTGTTGACTCCACCATGTCTCCTAAGAACgccggcaatacttctact
YDL232W	gataaatgatcTAATTTCTACTGTTGTAGATCATTTGGATAGCGAACTTCAttttttttTAAAGTGGTTACATTTGGATAGCGAACTTCAGTTTTTATTATACGTCGCTccatcaacttggGCTGTTGACTCCACCATGTCTCCTAAGAACgccggcaatacttctact
YDL232W	gataaatgatcTAATTTCTACTGTTGTAGATGTTCTTAGGAGACATGGTGGttttttttTAAAGTGGTTACATTTGGATAGCGAACccatcaacttggTGACTTTAATTGTCATTTACCATGCTGTTGACTCCACCATGTCTCCTAAGAACgccggcaatacttctact
YDL232W	gataaatgatcTAATTTCTACTGTTGTAGATCCATGCTGTTGACTCCACCAttttttttTAAAGTGGTTACATTTGGATAGCGAACccatcaacttggTGACTTTAATTGTCATTTACCATGCTGTTGACTCCACCATGTCTCCTAAGAACgccggcaatacttctact
YDL233W	gataaatgatcTAATTTCTACTGTTGTAGATGGTAATTACCTTCTTTAAAAttttttttTAAAGAAGGTAATTACCTAACGTCACCCACTGAAATATTccatcaacttggATGATATTAACAAAGACATGACAAAAAAGAAGATGAAGTTTgccggcaatacttctact
YDL233W	gataaatgatcTAATTTCTACTGTTGTAGATTTTAAAACTTCATCTTCTTTttttttttTAAAGAAGGTAATTACCTAACGTCACCccatcaacttggCAAGTGATGTGAATGATATTAACAAAGACATGACAAAAAAGAAGATGAAGTTTgccggcaatacttctact
YDL233W	gataaatgatcTAATTTCTACTGTTGTAGATCCTTCTTTAAAACTTCATCTttttttttTAAAGAAGGTAATTACCTAACGTCACCCACTccatcaacttggTGATGTGAATGATATTAACAAAGACATGACAAAAAAGAAGATGAAGTTTgccggcaatacttctact
YDL234C	gataaatgatcTAATTTCTACTGTTGTAGATTATTTACCACTATTTAACGGttttttttTAGTGGTAAATAGAAACGGAACTTTACATATTGAccatcaacttggACCTATCATAAGACATGAAGGGCAAAGGAGCAAAAATTCCGTTAAAgccggcaatacttctact
YDL234C	gataaatgatcTAATTTCTACTGTTGTAGATCCACTATTTAACGGAATTTTttttttttTAGTGGTAAATAGAAACGGAACTTTACAccatcaacttggTAAAAAACCTATCATAAGACATGAAGGGCAAAGGAGCAAAAATTCCGTTAAAgccggcaatacttctact
YDL234C	gataaatgatcTAATTTCTACTGTTGTAGATAATAGTGGTAAATAGAAACGttttttttTAGTGGTAAATAGAAACGGAACTTTACATATTGAATACCGGAGccatcaacttggAAGACATGAAGGGCAAAGGAGCAAAAATTCCGTTAAAgccggcaatacttctact
YDL234C	gataaatgatcTAATTTCTACTGTTGTAGATCGTTTCTATTTACCACTATTttttttttTAGTGGTAAATAGAAACGGAACTTTACATATTGAATACCGccatcaacttggCATAAGACATGAAGGGCAAAGGAGCAAAAATTCCGTTAAAgccggcaatacttctact
YDL235C	gataaatgatcTAATTTCTACTGTTGTAGATCAACACAAACCTATAATCGTttttttttTAATCGTCATCATTTTATTCACACCTCCGGATAATCCATTccatcaacttggGGCGAGAATTGAGTTATCTAAATATTACAACACAAACCTAgccggcaatacttctact
YDL236W	gataaatgatcTAATTTCTACTGTTGTAGATCTCCTCTATAACTCATTATTttttttttTAGAGGAGCAATGCAAAATCTAGGGGTAGAccatcaacttggTTTACATTGATAAACTTGGTGACATCTACACCTTAACCAATAATGAGTTAgccggcaatacttctact
YDL236W	gataaatgatcTAATTTCTACTGTTGTAGATCATTGCTCCTCTATAACTCAttttttttTAGAGGAGCAATGCAAAATCTAGGGGTAGAATTACccatcaacttggATTGATAAACTTGGTGACATCTACACCTTAACCAATAATGAGTTAgccggcaatacttctact
YDL237W	gataaatgatcTAATTTCTACTGTTGTAGATATATAAGTGGCTTGAGCTGTttttttttTAAGTGGCTTGAGCTGTGGATAAGAAAAGCCATATATTTATAccatcaacttggTTAACCTGGACAATTTATTCATGGCATCGTCATTGATAgccggcaatacttctact
YDL237W	gataaatgatcTAATTTCTACTGTTGTAGATACAGCTCAAGCCACTTATATttttttttTAAGTGGCTTGAGCTGTGGATAAGAAAAGCCATATATTTccatcaacttggTACTTAACCTGGACAATTTATTCATGGCATCGTCATTGATAgccggcaatacttctact
YDL239C	gataaatgatcTAATTTCTACTGTTGTAGATAATATTTCTTTTCTTAGCTTttttttttTAGCTTTTTTTTTTTTATTTAGAACTAATATATTCAATGGccatcaacttggTGAGTATGATTTGCAAGCGTTGTTTAAATATTTCTTTTCTgccggcaatacttctact
YDL240W	gataaatgatcTAATTTCTACTGTTGTAGATTGCCTATTATTTGTTTATTTttttttttTAATAGGCAGAAACTGTAAGTTTCCCCTCATccatcaacttggCACAGTCAAAGATTCGACCACAACGGTCATACAAGGTGAAATAAACAAAgccggcaatacttctact
YDL240W	gataaatgatcTAATTTCTACTGTTGTAGATCAGTTTCTGCCTATTATTTGttttttttTAATAGGCAGAAACTGTAAGTTTCCCCTCATTTTCCTTccatcaacttggAAAGATTCGACCACAACGGTCATACAAGGTGAAATAAACAAAgccggcaatacttctact
YDL241W	gataaatgatcTAATTTCTACTGTTGTAGATAGAATTAGACAATTGTATACttttttttTAATTCTCAAGGTATGACACTTTGGATTGccatcaacttggTCTCTCGCCAAATTTACCATACTGTTCATGCTAGTGTTGTATACAATTGTCgccggcaatacttctact
YDL241W	gataaatgatcTAATTTCTACTGTTGTAGATTCTAATTCTCAAGGTATGACttttttttTAATTCTCAAGGTATGACACTTTGGATTGGTGGTCGCAGTAGCccatcaacttggTACCATACTGTTCATGCTAGTGTTGTATACAATTGTCgccggcaatacttctact
YDL243C	gataaatgatcTAATTTCTACTGTTGTAGATGATTAATCGAAGGAAATCTGttttttttTAATCAGATTTCTTTTTTGGTGCGTTTccatcaacttggTTACCAAGAAGGCTTCACTTCTCACGGCAATGTCTGCGCAGATTTCCTTCGATgccggcaatacttctact
YDL243C	gataaatgatcTAATTTCTACTGTTGTAGATCTTCGATTAATCAGATTTCTttttttttTAATCAGATTTCTTTTTTGGTGCGTTTGTGTAAGAAATATccatcaacttggTTCACTTCTCACGGCAATGTCTGCGCAGATTTCCTTCGATgccggcaatacttctact
YDL244W	gataaatgatcTAATTTCTACTGTTGTAGATAACGCACTTCGTCACTCCTCttttttttTAAACGCACTTCGTCACTCCTCGAGCGTAGCCTTCCTCTACGACTTGccatcaacttggGAAGGTACTTTCAAGAGATTGGCTCTTCCAGCTgccggcaatacttctact
YDL244W	gataaatgatcTAATTTCTACTGTTGTAGATCAGCTTAAACGCACTTCGTCttttttttTAAACGCACTTCGTCACTCCTCGAGCGTAGCCTTCCTCTAccatcaacttggCAGACAGGAAGGTACTTTCAAGAGATTGGCTCTTCCAGCTgccggcaatacttctact
YDL245C	gataaatgatcTAATTTCTACTGTTGTAGATATCAATATGCGCGCTTGATAttttttttTGATCAATATGCGCGCTTGATAAACATGCTAAGAGATAAATTCTTGAccatcaacttggAAAGAAGTTTTGAAGTTCCCAAAGAGTTTTAATgccggcaatacttctact
YDL245C	gataaatgatcTAATTTCTACTGTTGTAGATATCAATTAAAACTCTTTGGGttttttttTGATCAATATGCGCGCTTGATAAACATccatcaacttggAGGCTAAGAAGAAAAGCTGGAAAGAAGTTTTGAAGTTCCCAAAGAGTTTTAATgccggcaatacttctact
YDL246C	gataaatgatcTAATTTCTACTGTTGTAGATGTCCTGAATGAAAAGTGAATttttttttTGAAAAGTGAATACTTTTCGGCACTGGTTCATGTCCATATccatcaacttggTGGTGGAGAGGTAGTCAAGACTATTATCTTTGGTCCTGAAgccggcaatacttctact
YDL246C	gataaatgatcTAATTTCTACTGTTGTAGATACTTTTCATTCAGGACCAAAttttttttTGAAAAGTGAATACTTTTCGGCACTGGTTCccatcaacttggACATTGCCCATGGTGGAGAGGTAGTCAAGACTATTATCTTTGGTCCTGAAgccggcaatacttctact
YDL247W	gataaatgatcTAATTTCTACTGTTGTAGATGCTCATAGGTGATGGGATACttttttttTGAGCTAATGAACATTTATCGACACAGccatcaacttggGGGAGATATCGAAGCTTCCATTGCAGAGGAATAGCAATGTATCCCATCACCTAgccggcaatacttctact
YDL247W	gataaatgatcTAATTTCTACTGTTGTAGATATTAGCTCATAGGTGATGGGttttttttTGAGCTAATGAACATTTATCGACACAGGTAAccatcaacttggGATATCGAAGCTTCCATTGCAGAGGAATAGCAATGTATCCCATCACCTAgccggcaatacttctact
YDL248W	gataaatgatcTAATTTCTACTGTTGTAGATATGAAGAAATGAGAACGCCCttttttttTGAGAACGCCCTTCTGGACTTAAAAATTCATACTTTTGCAccatcaacttggAGCGCAATTGTCCCGCAATGAAGAGTCTTTAATGAAGAAAgccggcaatacttctact
YDL248W	gataaatgatcTAATTTCTACTGTTGTAGATTCATTTCTTCATTAAAGACTttttttttTGAGAACGCCCTTCTGGACTTAAAAATccatcaacttggCATATATTAAAGAAGCGCAATTGTCCCGCAATGAAGAGTCTTTAATGAAGAAAgccggcaatacttctact
YDR001C	gataaatgatcTAATTTCTACTGTTGTAGATACTATAGTCCATAGAGGTTTttttttttTAGTTGAGATAATATATATATATATATccatcaacttggCAATATCATTCTTTAGCAGTTTAAGGCCTCAAGAAAGAAACCTCTATGGACTAgccggcaatacttctact
YDR001C	gataaatgatcTAATTTCTACTGTTGTAGATTCTCAACTATAGTCCATAGAttttttttTAGTTGAGATAATATATATATATATATATATccatcaacttggATCATTCTTTAGCAGTTTAAGGCCTCAAGAAAGAAACCTCTATGGACTAgccggcaatacttctact
YDR002W	gataaatgatcTAATTTCTACTGTTGTAGATACAAAAAGGCTTAGTTTCGAttttttttTAGTTTCGATGTGCTTGTTACTTGCGTCTAGATTTTTTTGccatcaacttggAGAAGAATTTGAAAAAGCTCAAGAAATCAACAAAAAGGCTgccggcaatacttctact
YDR002W	gataaatgatcTAATTTCTACTGTTGTAGATGTTTCGATGTGCTTGTTACTttttttttTAGTTTCGATGTGCTTGTTACTTGCGTCTAGATTTTTTTGTTCCTAAccatcaacttggTTTGAAAAAGCTCAAGAAATCAACAAAAAGGCTgccggcaatacttctact
YDR003W-A	gataaatgatcTAATTTCTACTGTTGTAGATAACCTAAATCAATAGTATGTttttttttTGATTTAGGTTTGAGAGCTGGTAGTATCGACGTccatcaacttggAAAGTCGCGATTATTCCGAGTTGTGTATTATAGTAGGAACATACTATgccggcaatacttctact
YDR003W-A	gataaatgatcTAATTTCTACTGTTGTAGATATTTAGGTTTGAGAGCTGGTttttttttTGATTTAGGTTTGAGAGCTGGTAGTATCGACGTCCAGAACAGTCAATccatcaacttggTCCGAGTTGTGTATTATAGTAGGAACATACTATgccggcaatacttctact
YDR004W	gataaatgatcTAATTTCTACTGTTGTAGATAATCAGGCTGTTTCTATTCCttttttttTGATTGAAGTTCCGTATTCGAAAGAAAccatcaacttggCTAAGCCTGGTCAAATTGCATATCAAATTACTAAGCGAGGAATAGAAACAGCCgccggcaatacttctact
YDR004W	gataaatgatcTAATTTCTACTGTTGTAGATGAATACGGAACTTCAATCAGttttttttTGATTGAAGTTCCGTATTCGAAAGAAACTAAGAGCTTTGCccatcaacttggAATTGCATATCAAATTACTAAGCGAGGAATAGAAACAGCCgccggcaatacttctact
YDR005C	gataaatgatcTAATTTCTACTGTTGTAGATAAACTACTGTAGGGATTCTTttttttttTAGTTTTAAACTTTAATTTGTGAATTTTccatcaacttggTTATGATGAGAATGTAATAGATGATAAATCAGATCAAGAAGAATCCCTACAGgccggcaatacttctact
YDR005C	gataaatgatcTAATTTCTACTGTTGTAGATAAGTTTAAAACTACTGTAGGttttttttTAGTTTTAAACTTTAATTTGTGAATTTTCCTTGTCccatcaacttggGAGAATGTAATAGATGATAAATCAGATCAAGAAGAATCCCTACAGgccggcaatacttctact
YDR006C	gataaatgatcTAATTTCTACTGTTGTAGATATAAAAAAGGAATATAACTAttttttttTAACTATTATCGGTAATGGAGGAAAAAAAAATTTTTTTACccatcaacttggTATCGAAATGTTAGGAGATAAAGTTAATAAAAAAGGAATAgccggcaatacttctact
YDR006C	gataaatgatcTAATTTCTACTGTTGTAGATCCGATAATAGTTATATTCCTttttttttTAACTATTATCGGTAATGGAGGAAAAAAAAATTTTccatcaacttggCATTATATCGAAATGTTAGGAGATAAAGTTAATAAAAAAGGAATAgccggcaatacttctact
YDR007W	gataaatgatcTAATTTCTACTGTTGTAGATAATAAATACTACTCAGTAATttttttttTAGGTTATTACTGAGTAGTATTTATTTAAGTATTGTTTGTccatcaacttggCTCTAACAAAATAGCAAATTTCGTCAAAAATGCTAAGAAAgccggcaatacttctact
YDR007W	gataaatgatcTAATTTCTACTGTTGTAGATCTGAGTAGTATTTATTTAAGttttttttTAGGTTATTACTGAGTAGTATTTATTTAAGTATTGTTTGTGCACTTGCCTccatcaacttggATAGCAAATTTCGTCAAAAATGCTAAGAAAgccggcaatacttctact
YDR009W	gataaatgatcTAATTTCTACTGTTGTAGATTACGAACAATAACACTAAACttttttttTAACACTAAACACCTTCTTGGAACAACCTTTAAATATTAAccatcaacttggAGTTTCGAAGCCTGCCTTGGGTACTTGTTTGTACGAACAAgccggcaatacttctact
YDR009W	gataaatgatcTAATTTCTACTGTTGTAGATGTGTTATTGTTCGTACAAACttttttttTAACACTAAACACCTTCTTGGAACAACCccatcaacttggAGACGCAATTATAGTTTCGAAGCCTGCCTTGGGTACTTGTTTGTACGAACAAgccggcaatacttctact
YDR011W	gataaatgatcTAATTTCTACTGTTGTAGATGAAGCCCACATTACTGCTTCttttttttTAATGTGGGCTTCAGATAACTTAACATTTTGTGCAccatcaacttggGTATCTATACTCAATAAAATTAAAAACATAAGGAAAAAGAAGCAGgccggcaatacttctact
YDR011W	gataaatgatcTAATTTCTACTGTTGTAGATTCTGAAGCCCACATTACTGCttttttttTAATGTGGGCTTCAGATAACTTAACATTTTGTGCATTCccatcaacttggTCTATACTCAATAAAATTAAAAACATAAGGAAAAAGAAGCAGgccggcaatacttctact
YDR012W	gataaatgatcTAATTTCTACTGTTGTAGATATACTATAAATTCTAGTCATttttttttTAGAATTTATAGTATAGATCTTTAACTTTAATTTAAAccatcaacttggTACCAAGCCAGCTGCTGTTTTCGCCGAAACCTTGAAGCATGACgccggcaatacttctact
YDR012W	gataaatgatcTAATTTCTACTGTTGTAGATAAGCATGACTAGAATTTATAttttttttTAGAATTTATAGTATAGATCTTTAACTTTAATTTAAATATccatcaacttggCAAGCCAGCTGCTGTTTTCGCCGAAACCTTGAAGCATGACgccggcaatacttctact
YDR013W	gataaatgatcTAATTTCTACTGTTGTAGATAAAGCATTTTATCATATCTTttttttttTGATAAAATGCTTTCAAGCTGGTCTTCATGATATATccatcaacttggCTGATGTAGAGCGTTTGATTCAACAAGGTTATTTGCAGAAGATAgccggcaatacttctact
YDR013W	gataaatgatcTAATTTCTACTGTTGTAGATCAGAAGATATGATAAAATGCttttttttTGATAAAATGCTTTCAAGCTGGTCTTCATGATATATAATCccatcaacttggTGTAGAGCGTTTGATTCAACAAGGTTATTTGCAGAAGATAgccggcaatacttctact
YDR013W	gataaatgatcTAATTTCTACTGTTGTAGATTCATATCTTCTGCAAATAACttttttttTGATAAAATGCTTTCAAGCTGGTCTTCccatcaacttggTAAGGCAGTCTGATGTAGAGCGTTTGATTCAACAAGGTTATTTGCAGAAGATAgccggcaatacttctact
YDR014W	gataaatgatcTAATTTCTACTGTTGTAGATTTTATATTGTAATTCTTTCAttttttttTAAAGAAAGCATACATTGAACATAGCCccatcaacttggAAATAGCGTTAAATTACCTAAAATCAATATACACGAGTGAAAGAATTACAATAgccggcaatacttctact
YDR014W	gataaatgatcTAATTTCTACTGTTGTAGATAATGTATGCTTTCTTTATATttttttttTAAAGAAAGCATACATTGAACATAGCCTGGCTTCATCTTccatcaacttggATTACCTAAAATCAATATACACGAGTGAAAGAATTACAATAgccggcaatacttctact
YDR014W-A	gataaatgatcTAATTTCTACTGTTGTAGATAACTTAGTTGTCTACCGTTTttttttttTAAGTTCAAAGAGGAGAACGTTTGAAAAccatcaacttggTAAGGTAGGTCTATCCAAGAAACAGCTATTACCATCCAAAACGGTAGACAACgccggcaatacttctact
YDR014W-A	gataaatgatcTAATTTCTACTGTTGTAGATTCCTCTTTGAACTTAGTTGTttttttttTAAGTTCAAAGAGGAGAACGTTTGAAAAAGAGTTCGGccatcaacttggTCTATCCAAGAAACAGCTATTACCATCCAAAACGGTAGACAACgccggcaatacttctact
YDR016C	gataaatgatcTAATTTCTACTGTTGTAGATGGAGAGACAGAGGGAACCGCttttttttTAAAGTTGCGGTTCCCTCTGTCTCTCCTAATATTATCCTAccatcaacttggCATCGACGAGCAACCTACTTTATCTCAATCGAAAACGAAGgccggcaatacttctact
YDR016C	gataaatgatcTAATTTCTACTGTTGTAGATCGGTTCCCTCTGTCTCTCCTttttttttTAAAGTTGCGGTTCCCTCTGTCTCTCCTAATATTATCCTAAATTTATGTTccatcaacttggCAACCTACTTTATCTCAATCGAAAACGAAGgccggcaatacttctact
YDR016C	gataaatgatcTAATTTCTACTGTTGTAGATCTTCGTTTTCGATTGAGATAttttttttTAAAGTTGCGGTTCCCTCTGTCTCTCCccatcaacttggCAGACGAAGCGCCCATCGACGAGCAACCTACTTTATCTCAATCGAAAACGAAGgccggcaatacttctact
YDR016C	gataaatgatcTAATTTCTACTGTTGTAGATGTTTTCGATTGAGATAAAGTttttttttTAAAGTTGCGGTTCCCTCTGTCTCTCCccatcaacttggCAGACGAAGCGCCCATCGACGAGCAACCTACTTTATCTCAATCGAAAACGAAGgccggcaatacttctact
YDR016C	gataaatgatcTAATTTCTACTGTTGTAGATGGATAATATTAGGAGAGACAttttttttTAAAGTTGCGGTTCCCTCTGTCTCTCCTAATATTATCCTAAATTTATccatcaacttggGAGCAACCTACTTTATCTCAATCGAAAACGAAGgccggcaatacttctact
YDR017C	gataaatgatcTAATTTCTACTGTTGTAGATAAAAGAAAGGATAGAACTAAttttttttTGAAAAGAAAGGATAGAACTAATGAATATTCTTTTAGCTGCGCTTATccatcaacttggCCAAGATACAATGACGATGCTCAAGTTAGTGATgccggcaatacttctact
YDR017C	gataaatgatcTAATTTCTACTGTTGTAGATTATCCTTTCTTTTCAATCACttttttttTGAAAAGAAAGGATAGAACTAATGAATATTCTTTTAGccatcaacttggCGACGCTGAACCAAGATACAATGACGATGCTCAAGTTAGTGATgccggcaatacttctact
YDR017C	gataaatgatcTAATTTCTACTGTTGTAGATGTTCTATCCTTTCTTTTCAAttttttttTGAAAAGAAAGGATAGAACTAATGAATATTCTTTTAGCTGccatcaacttggCGCTGAACCAAGATACAATGACGATGCTCAAGTTAGTGATgccggcaatacttctact
YDR017C	gataaatgatcTAATTTCTACTGTTGTAGATTTTTCAATCACTAACTTGAGttttttttTGAAAAGAAAGGATAGAACTAATGAATAccatcaacttggGCTTATTTTCGACGCTGAACCAAGATACAATGACGATGCTCAAGTTAGTGATgccggcaatacttctact
YDR018C	gataaatgatcTAATTTCTACTGTTGTAGATATTTAACCTTAAACCAAACAttttttttTGATTTAACCTTAAACCAAACATAATTAAACCTGTATTTCATATATTccatcaacttggCTTATTCTTGTATTTGTGATGAAAAAAAATCATgccggcaatacttctact
YDR018C	gataaatgatcTAATTTCTACTGTTGTAGATGTTTAAGGTTAAATCAATGAttttttttTGATTTAACCTTAAACCAAACATAATTAAACCTGTATTccatcaacttggTTCGCTTTTCTTATTCTTGTATTTGTGATGAAAAAAAATCATgccggcaatacttctact
YDR019C	gataaatgatcTAATTTCTACTGTTGTAGATGCTCAGTTTACTGCTTGTAGttttttttTAAACTGAGCGAAATAATATTCAGTTGATAATccatcaacttggATTGAACTTGCTAAAATGCCTCTTGTGCCCACACATTACTACAAGCAGgccggcaatacttctact
YDR019C	gataaatgatcTAATTTCTACTGTTGTAGATTTTCGCTCAGTTTACTGCTTttttttttTAAACTGAGCGAAATAATATTCAGTTGATAATGCGTccatcaacttggAACTTGCTAAAATGCCTCTTGTGCCCACACATTACTACAAGCAGgccggcaatacttctact
YDR020C	gataaatgatcTAATTTCTACTGTTGTAGATTGAGGTCCTTGCCTTCTATAttttttttTGAGGTCCTTGCCTTCTATATCTGCGCCACTTTTAATCGGCTCGAccatcaacttggTGGACTTGGAGAAAGATAGATATTACGATCTGTCAgccggcaatacttctact
YDR020C	gataaatgatcTAATTTCTACTGTTGTAGATCGATCTGTCATGAGGTCCTTttttttttTGAGGTCCTTGCCTTCTATATCTGCGCCACTTTTAATCGGccatcaacttggAACAATGGACTTGGAGAAAGATAGATATTACGATCTGTCAgccggcaatacttctact
YDR021W	gataaatgatcTAATTTCTACTGTTGTAGATTCATAAAATATAGAGAACATttttttttTAAAATATAGAGAACATATACCTACATAAACAAGTTAAGAGAccatcaacttggAAATAAATCCGATGCCAGCAAATTTTGCAGAATTATCAgccggcaatacttctact
YDR021W	gataaatgatcTAATTTCTACTGTTGTAGATTCTATATTTTATGATAATTCttttttttTAAAATATAGAGAACATATACCTACATAAACAAccatcaacttggATTCTATCAAAATAAATCCGATGCCAGCAAATTTTGCAGAATTATCAgccggcaatacttctact
YDR022C	gataaatgatcTAATTTCTACTGTTGTAGATCGTATGAAAGCAAAAATGAAttttttttTGAAAGCAAAAATGAAGCCGCATGGATGAGACTCTCTTAACccatcaacttggACACAAAATGAACAATTACAAATGCTCTCCAATTCCGTAgccggcaatacttctact
YDR022C	gataaatgatcTAATTTCTACTGTTGTAGATCTTTCATACGGAATTGGAGAttttttttTGAAAGCAAAAATGAAGCCGCATGGATGccatcaacttggTAAACTCTACGTCACACAAAATGAACAATTACAAATGCTCTCCAATTCCGTAgccggcaatacttctact
YDR023W	gataaatgatcTAATTTCTACTGTTGTAGATAATATAGCATATCATGAATGttttttttTAAATATAGCATATCATGAATGTCACATATATGTTGTTTCTGTTCTGccatcaacttggTCCACCTCTAGTAAAGACAAGAAAAAGAAGAATgccggcaatacttctact
YDR023W	gataaatgatcTAATTTCTACTGTTGTAGATATGATATGCTATATTTAATTttttttttTAAATATAGCATATCATGAATGTCACATATATGTTGTTTccatcaacttggCAAAGAATTCCACCTCTAGTAAAGACAAGAAAAAGAAGAATgccggcaatacttctact
YDR025W	gataaatgatcTAATTTCTACTGTTGTAGATATAACCAGCTTAAAATTTAGttttttttTAAGCTGGTTATGAATCAGCATAAGACTTACGTAccatcaacttggGGTCTCTGCTGCTGCTGGTAAGGCTAACAAACAATTTGCTAAATTTgccggcaatacttctact
YDR025W	gataaatgatcTAATTTCTACTGTTGTAGATAGCTGGTTATGAATCAGCATttttttttTAAGCTGGTTATGAATCAGCATAAGACTTACGTAACTGTTTATTTTAccatcaacttggGCTGGTAAGGCTAACAAACAATTTGCTAAATTTgccggcaatacttctact
YDR026C	gataaatgatcTAATTTCTACTGTTGTAGATAGAAGGGTTACTTTCCCAAAttttttttTAAGAAGGGTTACTTTCCCAAACATATACAGACCCAATAGATAAAAGccatcaacttggGAAATAATTGATTCATTGTTGGAACAAATCAATgccggcaatacttctact
YDR026C	gataaatgatcTAATTTCTACTGTTGTAGATGGAAAGTAACCCTTCTTAATttttttttTAAGAAGGGTTACTTTCCCAAACATATACAGACCCAATAGccatcaacttggAACAGCTGAAATAATTGATTCATTGTTGGAACAAATCAATgccggcaatacttctact
YDR027C	gataaatgatcTAATTTCTACTGTTGTAGATTCATGTTTATACAGGCGGAGttttttttTAAACATGATAAAGAAAAATTAGATTTCAAGccatcaacttggGGCCTCATCGAATAAAATATACATGGCCAATGCCCCACCTCCGCCTGTAgccggcaatacttctact
YDR027C	gataaatgatcTAATTTCTACTGTTGTAGATTTTATCATGTTTATACAGGCttttttttTAAACATGATAAAGAAAAATTAGATTTCAAGCTATccatcaacttggTCATCGAATAAAATATACATGGCCAATGCCCCACCTCCGCCTGTAgccggcaatacttctact
YDR028C	gataaatgatcTAATTTCTACTGTTGTAGATTTTCTTCTAACTGCTGTCATttttttttTAGAAGAAAGAATTTTGAAGTCAACATGAAGccatcaacttggTTGGAAAAAGAGTGACGTCAAGCCACAAGAAAATGGAAATGACAGCAGTgccggcaatacttctact
YDR028C	gataaatgatcTAATTTCTACTGTTGTAGATAAAATTCTTTCTTCTAACTGttttttttTAGAAGAAAGAATTTTGAAGTCAACATGAAGAGAAAATccatcaacttggAAGAGTGACGTCAAGCCACAAGAAAATGGAAATGACAGCAGTgccggcaatacttctact
YDR030C	gataaatgatcTAATTTCTACTGTTGTAGATATAAGTAATAAATGCCGTATttttttttTAAGTAATAAATGCCGTATAGAATATGATAATAGTCTTCGCGGCccatcaacttggACCGTTAGCGACGGCGGATCCATCTTTGAATGTTCAgccggcaatacttctact
YDR030C	gataaatgatcTAATTTCTACTGTTGTAGATCTTATGAACATTCAAAGATGttttttttTAAGTAATAAATGCCGTATAGAATATGccatcaacttggTTGGAACTAACAACAACACCGTTAGCGACGGCGGATCCATCTTTGAATGTTCAgccggcaatacttctact
YDR031W	gataaatgatcTAATTTCTACTGTTGTAGATATCAAGGACTGAATTAATAGttttttttTGAATTAATAGGCTTCCTTTGTTTATTTCCGCCATTTTTAccatcaacttggGCCTTCAATTAATGGAGTAAACTTGGAATTAATCAAGGACgccggcaatacttctact
YDR031W	gataaatgatcTAATTTCTACTGTTGTAGATATTCAGTCCTTGATTAATTCttttttttTGAATTAATAGGCTTCCTTTGTTTATTccatcaacttggATAAAAATATTAAGCCTTCAATTAATGGAGTAAACTTGGAATTAATCAAGGACgccggcaatacttctact
YDR032C	gataaatgatcTAATTTCTACTGTTGTAGATAAATAATTTGAAGTATTACTttttttttTGAAATAATTTGAAGTATTACTTCTCCTACCTATGGAAATGAATGATccatcaacttggGGCAAGACTTTCTACGAAACCGTTGCAAAGTTTgccggcaatacttctact
YDR032C	gataaatgatcTAATTTCTACTGTTGTAGATTTTCAAAACTTTGCAACGGTttttttttTGAAATAATTTGAAGTATTACTTCTCCccatcaacttggTACAAGTACACGAAATTCAAGGCAAGACTTTCTACGAAACCGTTGCAAAGTTTgccggcaatacttctact
YDR032C	gataaatgatcTAATTTCTACTGTTGTAGATAAATTATTTCAAAACTTTGCttttttttTGAAATAATTTGAAGTATTACTTCTCCTACCTAccatcaacttggTACACGAAATTCAAGGCAAGACTTTCTACGAAACCGTTGCAAAGTTTgccggcaatacttctact
YDR033W	gataaatgatcTAATTTCTACTGTTGTAGATGCTTATTCTTCAGACTTCTTttttttttTAAGCCAATCGTCATGTCAATTATGTGccatcaacttggAAAAGAAGTCTAAGAAGAGCAAGAAATCTAAGAAGTCTAAGAAGTCTGAAGAAgccggcaatacttctact
YDR033W	gataaatgatcTAATTTCTACTGTTGTAGATACATGACGATTGGCTTATTCttttttttTAAGCCAATCGTCATGTCAATTATGTGCTACTTTCTTCTccatcaacttggAGAAGAGCAAGAAATCTAAGAAGTCTAAGAAGTCTGAAGAAgccggcaatacttctact
YDR034C	gataaatgatcTAATTTCTACTGTTGTAGATACATGGTAGTTTGTCTGTTTttttttttTAGTTTGTCTGTTTACGTAATAATTTTGCCTGTAGATTGAccatcaacttggTCAAAATTACAGGTTAGAAGAACAAGACGTTTTAACATGGgccggcaatacttctact
YDR034C	gataaatgatcTAATTTCTACTGTTGTAGATCGTAAACAGACAAACTACCAttttttttTAGTTTGTCTGTTTACGTAATAATTTTGCCTGTAGATTGccatcaacttggATCAAAATTACAGGTTAGAAGAACAAGACGTTTTAACATGGgccggcaatacttctact
YDR034C-A	gataaatgatcTAATTTCTACTGTTGTAGATACTAACTAGTATTTATGTTAttttttttTAAATACTAGTTAGTAGATGATAGTTGGTTTTTATTCccatcaacttggTGTGTCATCTTCTAACACCGTATATGATAATATACTAGTAACAgccggcaatacttctact
YDR034C-A	gataaatgatcTAATTTCTACTGTTGTAGATATACACTGTTGGAATAAAAAttttttttTAAATACTAGTTAGTAGATGATAGTTGGTTTTTATTCCAACAGTGTATCAccatcaacttggAACACCGTATATGATAATATACTAGTAACAgccggcaatacttctact
YDR034W-B	gataaatgatcTAATTTCTACTGTTGTAGATGAATTAAAAAACGTCACAACttttttttTAATTCTAATCGACAGCTAAAAATTAGTccatcaacttggTTGTCACTTCCTATGTTGTCTATGTTTAATTAACCTATGTTGTGACGTTTTTgccggcaatacttctact
YDR034W-B	gataaatgatcTAATTTCTACTGTTGTAGATGCTGTCGATTAGAATTAAAAttttttttTAATTCTAATCGACAGCTAAAAATTAGTATGGAAAGAACccatcaacttggTATGTTGTCTATGTTTAATTAACCTATGTTGTGACGTTTTTgccggcaatacttctact
YDR035W	gataaatgatcTAATTTCTACTGTTGTAGATAAAAAATAGCCTGTAAATGAttttttttTAGCCTGTAAATGAGGGAAAAATGCAAATAATCTTGAATGccatcaacttggGGCAGAAGGTGTTAGAAACAGAAGAAAGGCCTTGAAAAAAgccggcaatacttctact
YDR035W	gataaatgatcTAATTTCTACTGTTGTAGATCCTCATTTACAGGCTATTTTttttttttTAGCCTGTAAATGAGGGAAAAATGCAAATAATCTTGAAccatcaacttggTTGGCAGAAGGTGTTAGAAACAGAAGAAAGGCCTTGAAAAAAgccggcaatacttctact
[truncated: 10,515 more rows]
