# Supplementary material for: Pooled clone collections by multiplexed CRISPR-Cas12a-assisted gene tagging in yeast
Source: Nat Commun. 2019 Jul 4;10:2960. doi: 10.1038/s41467-019-10816-7 (PMC6609715; doi:10.1038/s41467-019-10816-7)
Supplement: Supplementary file 4 — Supplementary Data 3 [file 41467_2019_10816_MOESM4_ESM.csv]

locus_tag	oligo_sequence
YKR093W	gcgcataatttctactgttgtagatAAAAAAAAAAAAAAAAAAAGttttttttTAGTGCGTTTAATTAACTTACTGTCTTTTTTTTTTTTTTTTTTTTAACCAccatcaacttggATGGAAAGTCTAAGATCCACCACCAAATATggctcttcaggcggt
YKR093W	gcgcataatttctactgttgtagatAACGCACTAATATTTGGTGGttttttttTAGTGCGTTTAATTAACTTACTGTCTTTTTTTTTccatcaacttggTGAAATATTAGAACCAATGGAAAGTCTAAGATCCACCACCAAATATggctcttcaggcggt
YKR093W	gcgcataatttctactgttgtagatATTAAACGCACTAATATTTGttttttttTAGTGCGTTTAATTAACTTACTGTCTTTTTTTTTTTTTccatcaacttggATATTAGAACCAATGGAAAGTCTAAGATCCACCACCAAATATggctcttcaggcggt
YKR093W	gcgcataatttctactgttgtagatGAACCAATGGAAAGTCTAAGttttttttTAGTGCGTTTAATTAACTTACTGTCTTccatcaacttggACGATATTGAAATATTAGAACCAATGGAAAGTCTAAGATCCACCACCAAATATggctcttcaggcggt
YKR093W	gcgcataatttctactgttgtagatGTGCGTTTAATTAACTTACTttttttttTAGTGCGTTTAATTAACTTACTGTCTTTTTTTTTTTTTTTTTTTccatcaacttggGAACCAATGGAAAGTCTAAGATCCACCACCAAATATggctcttcaggcggt
YML018C	gcgcataatttctactgttgtagatAAAAAAAAAAAAATAGAAATttttttttTGATCTTAAAAAAAAAAAAAATAGAAATAATAAAAAAAACTATTAGCATCccatcaacttggGAATCAGTGGAGGTGCCAGCAGCAAACAACggctcttcaggcggt
YML018C	gcgcataatttctactgttgtagatAGATCAGTTGTTTGCTGCTGttttttttTGATCTTAAAAAAAAAAAAAATAGAAATAATccatcaacttggAATAACGGCTAGCAATTACGAATCAGTGGAGGTGCCAGCAGCAAACAACggctcttcaggcggt
YML018C	gcgcataatttctactgttgtagatCGAATCAGTGGAGGTGCCAGttttttttTGATCTTAAAAAAAAAAAAAATAGAAAccatcaacttggACTCAATAACGGCTAGCAATTACGAATCAGTGGAGGTGCCAGCAGCAAACAACggctcttcaggcggt
YML018C	gcgcataatttctactgttgtagatTTTGCTGCTGGCACCTCCACttttttttTGATCTTAAAAAAAAAAAAAATAGAAAccatcaacttggACTCAATAACGGCTAGCAATTACGAATCAGTGGAGGTGCCAGCAGCAAACAACggctcttcaggcggt
YOR346W	gcgcataatttctactgttgtagatAAAAAAAAAAAACATTTCAGttttttttTGAATTAAAAAAAAAAAAACATTTCAGCATACAGTAAACACGCAGTTTGccatcaacttggTGTGCGTAAACTTGACATGGACTTTGAAGTTggctcttcaggcggt
YOR346W	gcgcataatttctactgttgtagatAAACTTCAAAGTCCATGTCAttttttttTGAATTAAAAAAAAAAAAACATTTCAGccatcaacttggGAAATAAACATACTTACCAGACTGTGCGTAAACTTGACATGGACTTTGAAGTTggctcttcaggcggt
YOR346W	gcgcataatttctactgttgtagatAAGTTTGAATTAAAAAAAAAttttttttTGAATTAAAAAAAAAAAAACATTTCAGCATACAGTAAACAccatcaacttggTTACCAGACTGTGCGTAAACTTGACATGGACTTTGAAGTTggctcttcaggcggt
YOR346W	gcgcataatttctactgttgtagatACATGGACTTTGAAGTTTGAttttttttTGAATTAAAAAAAAAAAAACATTTCAGCATACAGTAAAccatcaacttggACTTACCAGACTGTGCGTAAACTTGACATGGACTTTGAAGTTggctcttcaggcggt
YOR346W	gcgcataatttctactgttgtagatATTCAAACTTCAAAGTCCATttttttttTGAATTAAAAAAAAAAAAACATTTCAGCATccatcaacttggATAAACATACTTACCAGACTGTGCGTAAACTTGACATGGACTTTGAAGTTggctcttcaggcggt
YOR346W	gcgcataatttctactgttgtagatCCAGACTGTGCGTAAACTTGttttttttTGAATTAAAAAAAAAAAAACATTTCAGccatcaacttggGAAATAAACATACTTACCAGACTGTGCGTAAACTTGACATGGACTTTGAAGTTggctcttcaggcggt
YOR229W	gcgcataatttctactgttgtagatAAAAAAAAAAAGAGTAAGAAttttttttTAAAAAAAAAAAAGAGTAAGAAATTAACGTTACCACCTATGGGAccatcaacttggCTGGCCAGTGACTTCATTGGCAGAGGTTACGACGATggctcttcaggcggt
YOR229W	gcgcataatttctactgttgtagatCCATAGGTGGTAACGTTAATttttttttTAAAAAAAAAAAAGAGTAAGAAATTAACGTTACCACCTATGGGAAAGGCAccatcaacttggAGTGACTTCATTGGCAGAGGTTACGACGATggctcttcaggcggt
YOR229W	gcgcataatttctactgttgtagatCGACGATTAAAAAAAAAAAAttttttttTAAAAAAAAAAAAGAGTAAGAAATTAACGTTACCACCTATccatcaacttggATTTCTGGCCAGTGACTTCATTGGCAGAGGTTACGACGATggctcttcaggcggt
YOR229W	gcgcataatttctactgttgtagatGCAGAGGTTACGACGATTAAttttttttTAAAAAAAAAAAAGAGTAAGAAATTAACGTTACCACCTccatcaacttggCCATTTCTGGCCAGTGACTTCATTGGCAGAGGTTACGACGATggctcttcaggcggt
YOR229W	gcgcataatttctactgttgtagatTGGCCAGTGACTTCATTGGCttttttttTAAAAAAAAAAAAGAGTAAGAAATTAAccatcaacttggCTGCCTACAAACCATTTCTGGCCAGTGACTTCATTGGCAGAGGTTACGACGATggctcttcaggcggt
YPL032C	gcgcataatttctactgttgtagatAAAAAAAAAAATAAATCAAAttttttttTAATATCCTTCGACAGCTTAATGAACACGCAccatcaacttggTAAGAAGAAGAGATTTGGCCTATTCAAAAAAAAAAATAAATCAAAGAAAggctcttcaggcggt
YPL032C	gcgcataatttctactgttgtagatAGCTGTCGAAGGATATTATTttttttttTAATATCCTTCGACAGCTTAATGAACACGCATGTAAATGTccatcaacttggGAGATTTGGCCTATTCAAAAAAAAAAATAAATCAAAGAAAggctcttcaggcggt
YPL032C	gcgcataatttctactgttgtagatATTAAGCTGTCGAAGGATATttttttttTAATATCCTTCGACAGCTTAATGAACACGCATGTAAATGTccatcaacttggGAGATTTGGCCTATTCAAAAAAAAAAATAAATCAAAGAAAggctcttcaggcggt
YPL032C	gcgcataatttctactgttgtagatCAAAACATTTACATGCGTGTttttttttTAATATCCTTCGACAGCTTAATGAACACGCATGTAAATGTTTTGTAAACAccatcaacttggCTATTCAAAAAAAAAAATAAATCAAAGAAAggctcttcaggcggt
YPL032C	gcgcataatttctactgttgtagatCATGCGTGTTCATTAAGCTGttttttttTAATATCCTTCGACAGCTTAATGAACACGCATGTAAATGTTTTGTccatcaacttggTTGGCCTATTCAAAAAAAAAAATAAATCAAAGAAAggctcttcaggcggt
YPL032C	gcgcataatttctactgttgtagatGACAGCTTAATGAACACGCAttttttttTAATATCCTTCGACAGCTTAATGAACACGCATGTAAATGTTTTGTAAACAccatcaacttggCTATTCAAAAAAAAAAATAAATCAAAGAAAggctcttcaggcggt
YPL032C	gcgcataatttctactgttgtagatGCCTATTCAAAAAAAAAAATttttttttTAATATCCTTCGACAGCTTAATGAACAccatcaacttggGTGGTAAGAAGAAGAGATTTGGCCTATTCAAAAAAAAAAATAAATCAAAGAAAggctcttcaggcggt
YLL046C	gcgcataatttctactgttgtagatAAAAAAAAAAATAGCTAGTAttttttttTAAAAAAAAAAAATAGCTAGTATACTTGCTTTGACTTCTCATCAccatcaacttggCAAGAAGGAGGAGATAATACAAAAATAAAACAAAATggctcttcaggcggt
YJL172W	gcgcataatttctactgttgtagatAAAAAAAAAAATCTTTGACTttttttttTAAGCGCAATGATTGAATAGTCAAAGATTTTTTTTTTTTAATTTTTTTTTccatcaacttggGAGTATATCGTTAATGTTAACGAATACGCTggctcttcaggcggt
YJL172W	gcgcataatttctactgttgtagatAATCATTGCGCTTAAGCGTAttttttttTAAGCGCAATGATTGAATAGTCAAAGATTTTTTTTTTTTccatcaacttggCCTTTGTTTACGAGTATATCGTTAATGTTAACGAATACGCTggctcttcaggcggt
YJL172W	gcgcataatttctactgttgtagatACGAATACGCTTAAGCGCAAttttttttTAAGCGCAATGATTGAATAGTCAAAGATTTTTTTTTTTTAccatcaacttggCTTTGTTTACGAGTATATCGTTAATGTTAACGAATACGCTggctcttcaggcggt
YJL172W	gcgcataatttctactgttgtagatACTATTCAATCATTGCGCTTttttttttTAAGCGCAATGATTGAATAGTCAAAGATTTTTTTTTTTTAccatcaacttggCTTTGTTTACGAGTATATCGTTAATGTTAACGAATACGCTggctcttcaggcggt
YJL172W	gcgcataatttctactgttgtagatAGCGCAATGATTGAATAGTCttttttttTAAGCGCAATGATTGAATAGTCAAAGATTTTTTTTTTTTAATTTccatcaacttggGTTTACGAGTATATCGTTAATGTTAACGAATACGCTggctcttcaggcggt
YJL172W	gcgcataatttctactgttgtagatAGCGTATTCGTTAACATTAAttttttttTAAGCGCAATGATTGAATAGTCAAAGAccatcaacttggTATCTGCCATTGCCTTTGTTTACGAGTATATCGTTAATGTTAACGAATACGCTggctcttcaggcggt
YJL172W	gcgcataatttctactgttgtagatCGAGTATATCGTTAATGTTAttttttttTAAGCGCAATGATTGAATAGTCAAAGAccatcaacttggTATCTGCCATTGCCTTTGTTTACGAGTATATCGTTAATGTTAACGAATACGCTggctcttcaggcggt
YJL172W	gcgcataatttctactgttgtagatCGCTTAAGCGTATTCGTTAAttttttttTAAGCGCAATGATTGAATAGTCAAAGATTTTccatcaacttggTGCCATTGCCTTTGTTTACGAGTATATCGTTAATGTTAACGAATACGCTggatcaagcggtggt
YJL172W	gcgcataatttctactgttgtagatGTTAACATTAACGATATACTttttttttTAAGCGCAATGATTGAATAGTCAAAGccatcaacttggTTATCTGCCATTGCCTTTGTTTACGAGTATATCGTTAATGTTAACGAATACGCTggctcttcaggcggt
YGR238C	gcgcataatttctactgttgtagatAAAAAAAAACTATATACTCTttttttttTAGTCATTGGAAGACGTTGTTACGCACccatcaacttggAGGACGAACTGCTAGCTTTAAAAAAAAAACTATATACTCTCGAACAAAAAAAAggctcttcaggcggt
YGR238C	gcgcataatttctactgttgtagatACTTCCCAGTGCGTAACAACttttttttTAGTCATTGGAAGACGTTGTTACGCACTGGGAAGTCAATATGTACAAccatcaacttggAAAAAAAAACTATATACTCTCGAACAAAAAAAAggctcttcaggcggt
YGR238C	gcgcataatttctactgttgtagatCCAGTGCGTAACAACGTCTTttttttttTAGTCATTGGAAGACGTTGTTACGCACTGGGAAGTCAATATGccatcaacttggCTTTAAAAAAAAAACTATATACTCTCGAACAAAAAAAAggctcttcaggcggt
YGR238C	gcgcataatttctactgttgtagatGAAGACGTTGTTACGCACTGttttttttTAGTCATTGGAAGACGTTGTTACGCACTGGGAAGTCAATATGTACAAAGTccatcaacttggAAAAAACTATATACTCTCGAACAAAAAAAAggctcttcaggcggt
YGR238C	gcgcataatttctactgttgtagatTACATATTGACTTCCCAGTGttttttttTAGTCATTGGAAGACGTTGTTACGCACTGGGAAGTCAATATGTACAAAGTccatcaacttggAAAAAACTATATACTCTCGAACAAAAAAAAggctcttcaggcggt
YOR372C	gcgcataatttctactgttgtagatAAAAAAAAAGGTGAGATGCAttttttttTAATATTAACCAAACTTGCATCTCACCTTTTTTTTTTAATCGAAATTTccatcaacttggCTAAATCTAATGGAAATTTATTCAATTCACAGggctcttcaggcggt
YOR372C	gcgcataatttctactgttgtagatAATTCACAGTAATATTAACCttttttttTAATATTAACCAAACTTGCATCTCACCTTTTTTTTTTAATccatcaacttggCTGTAATTCTAAATCTAATGGAAATTTATTCAATTCACAGggctcttcaggcggt
YOR372C	gcgcataatttctactgttgtagatACAGTAATATTAACCAAACTttttttttTAATATTAACCAAACTTGCATCTCACCTTTTTTTTTTAATccatcaacttggCTGTAATTCTAAATCTAATGGAAATTTATTCAATTCACAGggctcttcaggcggt
YOR372C	gcgcataatttctactgttgtagatACCAAACTTGCATCTCACCTttttttttTAATATTAACCAAACTTGCATCTCACCTTTTTTTTTTAATCGAAATTTCAccatcaacttggAAATCTAATGGAAATTTATTCAATTCACAGggctcttcaggcggt
YOR372C	gcgcataatttctactgttgtagatATATTACTGTGAATTGAATAttttttttTAATATTAACCAAACTTGCATCTCACCTTTTccatcaacttggAAGGAAAAGCTGTAATTCTAAATCTAATGGAAATTTATTCAATTCACAGggctcttcaggcggt
YOR372C	gcgcataatttctactgttgtagatCTGTGAATTGAATAAATTTCttttttttTAATATTAACCAAACTTGCATCTCACCccatcaacttggAAGCAAGGAAAAGCTGTAATTCTAAATCTAATGGAAATTTATTCAATTCACAGggctcttcaggcggt
YOR372C	gcgcataatttctactgttgtagatGATTAAAAAAAAAAGGTGAGttttttttTAATATTAACCAAACTTGCATCTCACCTTTTTTTTTTAATCGAAATTTCAccatcaacttggAAATCTAATGGAAATTTATTCAATTCACAGggctcttcaggcggt
YOR372C	gcgcataatttctactgttgtagatGTTAATATTACTGTGAATTGttttttttTAATATTAACCAAACTTGCATCTCACCTTTTTTTTccatcaacttggAAAAGCTGTAATTCTAAATCTAATGGAAATTTATTCAATTCACAGggctcttcaggcggt
YOR372C	gcgcataatttctactgttgtagatTAAATCTAATGGAAATTTATttttttttTAATATTAACCAAACTTGCATCTCACCccatcaacttggAAGCAAGGAAAAGCTGTAATTCTAAATCTAATGGAAATTTATTCAATTCACAGggctcttcaggcggt
YBL101C	gcgcataatttctactgttgtagatAAAAAAAAATAAAAAACGAAttttttttTGAATTTTTTCGTTTTTTATTTTTTTTTGAATTATTCTACccatcaacttggGCGTTATGACGAAATAGTGCCTTTGATGAGTGATGAAGAAggctcttcaggcggt
YBL101C	gcgcataatttctactgttgtagatATCACTCATCAAAGGCACTAttttttttTGAATTTTTTCGTTTTTTATTTTTTTTccatcaacttggGTAACGAGCCTCCGCGTTATGACGAAATAGTGCCTTTGATGAGTGATGAAGAAggctcttcaggcggt
YBL101C	gcgcataatttctactgttgtagatATGAGTGATGAAGAATGAATttttttttTGAATTTTTTCGTTTTTTATTTTTTTTTGAATTATTCTACccatcaacttggGCGTTATGACGAAATAGTGCCTTTGATGAGTGATGAAGAAggctcttcaggcggt
YBL101C	gcgcataatttctactgttgtagatATTCTTCATCACTCATCAAAttttttttTGAATTTTTTCGTTTTTTATTTTTTTTccatcaacttggGTAACGAGCCTCCGCGTTATGACGAAATAGTGCCTTTGATGAGTGATGAAGAAggctcttcaggcggt
YBL101C	gcgcataatttctactgttgtagatTCGTAGAATAATTCAAAAAAttttttttTGAATTTTTTCGTTTTTTATTTTTTTTTGAATTATTCTACGATAATTATAccatcaacttggGAAATAGTGCCTTTGATGAGTGATGAAGAAggctcttcaggcggt
YBL101C	gcgcataatttctactgttgtagatTGACGAAATAGTGCCTTTGAttttttttTGAATTTTTTCGTTTTTTATTTTTTTTccatcaacttggGTAACGAGCCTCCGCGTTATGACGAAATAGTGCCTTTGATGAGTGATGAAGAAggctcttcaggcggt
YGL082W	gcgcataatttctactgttgtagatAAAAAAAACTGTGTAATTATttttttttTGAAACCATGATTTCTTTTTCGTCTTTTGTATCTccatcaacttggTAAAGAAAAGAAAAGAGACAAGTTGAAAAAAAACTGTGTAATTATGggctcttcaggcggt
YGL082W	gcgcataatttctactgttgtagatTATAAGAAAGATACAAAAGAttttttttTGAAACCATGATTTCTTTTTCGTCTTTTGTATCTTTCTTATAGAATTATTccatcaacttggGACAAGTTGAAAAAAAACTGTGTAATTATGggctcttcaggcggt
YGL082W	gcgcataatttctactgttgtagatTGTGAAACCATGATTTCTTTttttttttTGAAACCATGATTTCTTTTTCGTCTTTTGTATCTTTCTTAccatcaacttggAAAGAAAAGAGACAAGTTGAAAAAAAACTGTGTAATTATGggctcttcaggcggt
YJL052C-A	gcgcataatttctactgttgtagatAAAAAAAAGCGCGATTATGGttttttttTAAAAAAAAAGCGCGATTATGGGCCGCTCGTGACAGTAAAGGAAccatcaacttggGAAACCCGAGCTTCCTGTTTGCTGTCTCGCGCCTTTggctcttcaggcggt
YJL052C-A	gcgcataatttctactgttgtagatAAACCCGAGCTTCCTGTTTGttttttttTAAAAAAAAAGCGCGATTATGGGCCGCccatcaacttggCGACCACTCCGAAGGTTGAAACCCGAGCTTCCTGTTTGCTGTCTCGCGCCTTTggctcttcaggcggt
YJL052C-A	gcgcataatttctactgttgtagatAAAGGCGCGAGACAGCAAACttttttttTAAAAAAAAAGCGCGATTATGGGCCGCccatcaacttggCGACCACTCCGAAGGTTGAAACCCGAGCTTCCTGTTTGCTGTCTCGCGCCTTTggctcttcaggcggt
YJL052C-A	gcgcataatttctactgttgtagatCTGTCACGAGCGGCCCATAAttttttttTAAAAAAAAAGCGCGATTATGGGCCGCTCGTGACAGTAAAGGAAGCAAccatcaacttggCCCGAGCTTCCTGTTTGCTGTCTCGCGCCTTTggctcttcaggcggt
YJL052C-A	gcgcataatttctactgttgtagatCTGTCTCGCGCCTTTTAAAAttttttttTAAAAAAAAAGCGCGATTATGGGCCGCTCGTGACAGTAAAccatcaacttggGGTTGAAACCCGAGCTTCCTGTTTGCTGTCTCGCGCCTTTggctcttcaggcggt
YJL052C-A	gcgcataatttctactgttgtagatCTGTTTGCTGTCTCGCGCCTttttttttTAAAAAAAAAGCGCGATTATGGGCCGCTCGTGAccatcaacttggCTCCGAAGGTTGAAACCCGAGCTTCCTGTTTGCTGTCTCGCGCCTTTggctcttcaggcggt
YJL052C-A	gcgcataatttctactgttgtagatCTTCCTTTACTGTCACGAGCttttttttTAAAAAAAAAGCGCGATTATGGGCCGCTCGTGACAGTAAAGGAAGCAAGCccatcaacttggCGAGCTTCCTGTTTGCTGTCTCGCGCCTTTggctcttcaggcggt
YJL052C-A	gcgcataatttctactgttgtagatCTTTACTGTCACGAGCGGCCttttttttTAAAAAAAAAGCGCGATTATGGGCCGCTCGTGACAGTAAAGGAAGCAAGCccatcaacttggCGAGCTTCCTGTTTGCTGTCTCGCGCCTTTggctcttcaggcggt
YML066C	gcgcataatttctactgttgtagatAAAAAAAAGTTCTGTGGTGAttttttttTAATTCACCACAGAACTTTTTTTTCAAATGACAGTAAATAccatcaacttggAGACACATCTAACTCCCCTTCTCCAGACTTGATGGAGAAGggctcttcaggcggt
YML066C	gcgcataatttctactgttgtagatATGGAGAAGTAATTCACCACttttttttTAATTCACCACAGAACTTTTTTTTCAAATGACAGTAAATAccatcaacttggAGACACATCTAACTCCCCTTCTCCAGACTTGATGGAGAAGggctcttcaggcggt
YML066C	gcgcataatttctactgttgtagatCATATTTACTGTCATTTGAAttttttttTAATTCACCACAGAACTTTTTTTTCAAATGACAGTAAATATGTAAACATAccatcaacttggAACTCCCCTTCTCCAGACTTGATGGAGAAGggctcttcaggcggt
YML066C	gcgcataatttctactgttgtagatTCCAGACTTGATGGAGAAGTttttttttTAATTCACCACAGAACTTTTTTTTCAAATGACAGTAccatcaacttggCAGAAGACACATCTAACTCCCCTTCTCCAGACTTGATGGAGAAGggctcttcaggcggt
YML066C	gcgcataatttctactgttgtagatTCCATCAAGTCTGGAGAAGGttttttttTAATTCACCACAGAACTTTTTTTTCAAccatcaacttggATAAGTATACAGAAGACACATCTAACTCCCCTTCTCCAGACTTGATGGAGAAGggctcttcaggcggt
YML066C	gcgcataatttctactgttgtagatTGTGGTGAATTACTTCTCCAttttttttTAATTCACCACAGAACTTTTTTTTCAAATGACAGTAAccatcaacttggAGAAGACACATCTAACTCCCCTTCTCCAGACTTGATGGAGAAGggctcttcaggcggt
YCR014C	gcgcataatttctactgttgtagatAAAAAAAATTCGCTCCTCTTttttttttTAAAGGCATTAAAAGAGGAGCGAATTTTTTTTTAATAAAAATCTccatcaacttggGAACATAGAAATATCGAATGGGAAAAAAAAACTGCAggctcttcaggcggt
YCR014C	gcgcataatttctactgttgtagatCCATTCGATATTTCTATGTTttttttttTAAAGGCATTAAAAGAGGAGccatcaacttggTTAAACTTAAAATACGCTGAACCCGAACATAGAAATATCGAATGGGAAAAAAAAACTGCAggctcttcaggcggt
YCR014C	gcgcataatttctactgttgtagatGCTCCTCTTTTAATGCCTTTttttttttTAAAGGCATTAAAAGAGGAGCGAATTTTTTTTTAATAAAAccatcaacttggACCCGAACATAGAAATATCGAATGGGAAAAAAAAACTGCAggctcttcaggcggt
YBR225W	gcgcataatttctactgttgtagatAAAAAAAATTGGAACGGCGGttttttttTAATTGTGCCGCCGTTCCAATTTTTTTTTAAATTGTTCAAccatcaacttggGTATGTGGTGGCGCAAAAGCCAAAGCTGCCATATACCAAAggctcttcaggcggt
YBR225W	gcgcataatttctactgttgtagatAACAATTTAAAAAAAAATTGttttttttTAATTGTGCCGCCGTTCCAATTTTTTTTTAAATTGTTCAAGAATTACTTccatcaacttggGGCGCAAAAGCCAAAGCTGCCATATACCAAAggctcttcaggcggt
YBR225W	gcgcataatttctactgttgtagatGAACGGCGGCACAATTATTTttttttttTAATTGTGCCGCCGTTCCAATTTTTTTTTAAATTGTTCAAccatcaacttggGTATGTGGTGGCGCAAAAGCCAAAGCTGCCATATACCAAAggctcttcaggcggt
YBR225W	gcgcataatttctactgttgtagatTATGTGGTGGCGCAAAAGCCttttttttTAATTGTGCCGCCGTTCCAATTTTTTccatcaacttggTGCTTTAGAACTTTGTATGTGGTGGCGCAAAAGCCAAAGCTGCCATATACCAAAggctcttcaggcggt
YEL002C	gcgcataatttctactgttgtagatAAAAAAACAAACTAATATATttttttttTAATATATGTTTTCATATCCTTTATAATTCTTTATAAATGccatcaacttggCTCTGTTGGCAAGAAACTTGAAACATTCAAAAAAACAAACggctcttcaggcggt
YEL002C	gcgcataatttctactgttgtagatATATCCTTTATAATTCTTTAttttttttTAATATATGTTTTCATATCCTTTATAATTCTTTATAAATGGCTCACATAAccatcaacttggAAGAAACTTGAAACATTCAAAAAAACAAACggctcttcaggcggt
YEL002C	gcgcataatttctactgttgtagatCTCTGTTGGCAAGAAACTTGttttttttTAATATATGTTTTCATATCCTTTATccatcaacttggTTTCGTTACGACTTCCTCTGTTGGCAAGAAACTTGAAACATTCAAAAAAACAAACggctcttcaggcggt
YEL002C	gcgcataatttctactgttgtagatGCAAGAAACTTGAAACATTCttttttttTAATATATGTTTTCATATCCTTTATAAccatcaacttggTCGTTACGACTTCCTCTGTTGGCAAGAAACTTGAAACATTCAAAAAAACAAACggctcttcaggcggt
YEL002C	gcgcataatttctactgttgtagatTAAAGAATTATAAAGGATATttttttttTAATATATGTTTTCATATCCTTTATAATTCTTTATAAATGGCTCACccatcaacttggTGGCAAGAAACTTGAAACATTCAAAAAAACAAACggctcttcaggcggt
YEL002C	gcgcataatttctactgttgtagatTAAAGGATATGAAAACATATttttttttTAATATATGTTTTCATATCCTTTATAATTCTTTATAAATGccatcaacttggCTCTGTTGGCAAGAAACTTGAAACATTCAAAAAAACAAACggctcttcaggcggt
YIR043C	gcgcataatttctactgttgtagatAAAAAAACATGTTCACTTTTttttttttTAGTGAAAAAGTGAACATGTTTTTTTCAACCTAAAAGGTGccatcaacttggGCCATACGTTAAAGAAGCACAATCCGTGGTAACAAGTCTTggctcttcaggcggt
YIR043C	gcgcataatttctactgttgtagatAAGAAGCACAATCCGTGGTAttttttttTAGTGAAAAAGTGAACATGTTTTTTTCccatcaacttggACGTTGAGCTATGGCCATACGTTAAAGAAGCACAATCCGTGGTAACAAGTCTTggctcttcaggcggt
YIR043C	gcgcataatttctactgttgtagatACCCACCTTTTAGGTTGAAAttttttttTAGTGAAAAAGTGAACATGTTTTTTTCAACCTAAAAGGTGGGTTAAGATTccatcaacttggAAAGAAGCACAATCCGTGGTAACAAGTCTTggctcttcaggcggt
YIR043C	gcgcataatttctactgttgtagatGGTTGAAAAAAACATGTTCAttttttttTAGTGAAAAAGTGAACATGTTTTTTTCAACCTAAAAGGTGGGTccatcaacttggATACGTTAAAGAAGCACAATCCGTGGTAACAAGTCTTggctcttcaggcggt
YIR043C	gcgcataatttctactgttgtagatGTGAAAAAGTGAACATGTTTttttttttTAGTGAAAAAGTGAACATGTTTTTTTCAACCTAAAAGGTGGGTTccatcaacttggTACGTTAAAGAAGCACAATCCGTGGTAACAAGTCTTggctcttcaggcggt
YGL171W	gcgcataatttctactgttgtagatAAAAAAACATTTCTCGAAATttttttttTAATATAAACAAACGTGCGTATGCAAGACATGTATAccatcaacttggAAAGAAGAAAAAATGAAGAACTTTCAAAAAAACATTTCTCGAAAggctcttcaggcggt
YGL171W	gcgcataatttctactgttgtagatCATACGCACGTTTGTTTATAttttttttTAATATAAACAAACGTGCGTATGCAAGACATGTATATATGccatcaacttggAAGAAAAAATGAAGAACTTTCAAAAAAACATTTCTCGAAAggctcttcaggcggt
YGL171W	gcgcataatttctactgttgtagatTATTATTTCGAGAAATGTTTttttttttTAATATAAACAAACGTGCGTATGCAAGACAccatcaacttggCATCCAAAAGAAGAAAAAATGAAGAACTTTCAAAAAAACATTTCTCGAAAggctcttcaggcggt
YGL171W	gcgcataatttctactgttgtagatTCGAAATAATATAAACAAACttttttttTAATATAAACAAACGTGCGTATGCAAGACATGTATATATGccatcaacttggAAGAAAAAATGAAGAACTTTCAAAAAAACATTTCTCGAAAggctcttcaggcggt
YGL171W	gcgcataatttctactgttgtagatTTTATATTATTTCGAGAAATttttttttTAATATAAACAAACGTGCGTATGCAAGACATGTAccatcaacttggCAAAAGAAGAAAAAATGAAGAACTTTCAAAAAAACATTTCTCGAAAggctcttcaggcggt
YKL028W	gcgcataatttctactgttgtagatAAAAAAACGGACCATATCAAttttttttTGATATGGTCCGTTTTTTTTAAATCTTACCAACTAGCTCTccatcaacttggTGATGATGATGATGAGATGGACATTGAGTTTGAGGACGTTggctcttcaggcggt
YKL028W	gcgcataatttctactgttgtagatAGGACGTTTGATATGGTCCGttttttttTGATATGGTCCGTTTTTTTTAAATCTTACCAACTAGCTCTccatcaacttggTGATGATGATGATGAGATGGACATTGAGTTTGAGGACGTTggctcttcaggcggt
YKL028W	gcgcataatttctactgttgtagatTAAGAGCTAGTTGGTAAGATttttttttTGATATGGTCCGTTTTTTTTAAATCTTACCAACTAGCTCTTACAATGTAGccatcaacttggGATGAGATGGACATTGAGTTTGAGGACGTTggctcttcaggcggt
YMR241W	gcgcataatttctactgttgtagatAAAAAAACTTATAGTACAATttttttttTAGCGTGTATTGTACTATAAGTTTTTTTTAAAAAAATTAAccatcaacttggTGTCGCCAGAATGACTGGTGAAACCCCAGTTGCCAAACATggctcttcaggcggt
YMR241W	gcgcataatttctactgttgtagatCCAAACATTAGCGTGTATTGttttttttTAGCGTGTATTGTACTATAAGTTTTTTTTAAAAAAATTAAccatcaacttggTGTCGCCAGAATGACTGGTGAAACCCCAGTTGCCAAACATggctcttcaggcggt
YMR241W	gcgcataatttctactgttgtagatGCAACTGGGGTTTCACCAGTttttttttTAGCGTGTATTGTACTATAAGTTTTTTccatcaacttggTGGCGAAGGAATTTGTCGCCAGAATGACTGGTGAAACCCCAGTTGCCAAACATggctcttcaggcggt
YMR241W	gcgcataatttctactgttgtagatGCGTGTATTGTACTATAAGTttttttttTAGCGTGTATTGTACTATAAGTTTTTTTTAAAAAAATTAATTATccatcaacttggGCCAGAATGACTGGTGAAACCCCAGTTGCCAAACATggctcttcaggcggt
YMR241W	gcgcataatttctactgttgtagatTAGTACAATACACGCTAATGttttttttTAGCGTGTATTGTACTATAAGTTTTTTTTAAAAAAATTAAccatcaacttggTGTCGCCAGAATGACTGGTGAAACCCCAGTTGCCAAACATggctcttcaggcggt
YOR022C	gcgcataatttctactgttgtagatAAAAAAACTTGTGCCTTGCGttttttttTGATCAGTAAACGCAAGGCACAAGTTTTTTTTAACTTTTTTCTccatcaacttggAAATGCATCAGAAATATATGTAAAAAGAAAGACTGGTggctcttcaggcggt
YOR022C	gcgcataatttctactgttgtagatATCAGTAAACGCAAGGCACAttttttttTGATCAGTAAACGCAAGGCACAAGTTTTTTTTAACTTTTTTCTTccatcaacttggAATGCATCAGAAATATATGTAAAAAGAAAGACTGGTggctcttcaggcggt
YOR022C	gcgcataatttctactgttgtagatCGTTTACTGATCAACCAGTCttttttttTGATCAGTAAACGCAAGGCACAAGTTTTTTTTAACTTTccatcaacttggCATGAAAATGCATCAGAAATATATGTAAAAAGAAAGACTGGTggctcttcaggcggt
YOR022C	gcgcataatttctactgttgtagatTGCCTTGCGTTTACTGATCAttttttttTGATCAGTAAACGCAAGGCACAAGTTTTTTTTAACTTTTTccatcaacttggTGAAAATGCATCAGAAATATATGTAAAAAGAAAGACTGGTggctcttcaggcggt
YDR226W	gcgcataatttctactgttgtagatAAAAAAAGAAAAGATATTTAttttttttTAATGACCTTGCGCAATGTCTTCTAAATATCTTTTCTTTTTTTTAAATTAccatcaacttggGCTGACATCTTGAACAAGCTAGGTAAGGATggctcttcaggcggt
YDR226W	gcgcataatttctactgttgtagatATGACCTTGCGCAATGTCTTttttttttTAATGACCTTGCGCAATGTCTTCTAAATATCTTTTCTTTTTTTTccatcaacttggGTTTGGGCTGACATCTTGAACAAGCTAGGTAAGGATggctcttcaggcggt
YDR226W	gcgcataatttctactgttgtagatCCTAGCTTGTTCAAGATGTCttttttttTAATGACCTTGCGCAATGTCTTCTAAAccatcaacttggCCCAACCTCCTGCTACTGTTTGGGCTGACATCTTGAACAAGCTAGGTAAGGATggctcttcaggcggt
YDR226W	gcgcataatttctactgttgtagatCGCAATGTCTTCTAAATATCttttttttTAATGACCTTGCGCAATGTCTTCTAAATATCTTTTCTTTTTTTTAAATTAccatcaacttggGCTGACATCTTGAACAAGCTAGGTAAGGATggctcttcaggcggt
YDR226W	gcgcataatttctactgttgtagatGAAGACATTGCGCAAGGTCAttttttttTAATGACCTTGCGCAATGTCTTCTAAATATCTTTTCTTTTccatcaacttggTACTGTTTGGGCTGACATCTTGAACAAGCTAGGTAAGGATggctcttcaggcggt
YJL110C	gcgcataatttctactgttgtagatAAAAAAAGATCTATCCTCCTttttttttTAGATCTTTTTTTCAAAAAAATCAGCATCATTTTTCAAccatcaacttggCGTTTGCAAAGGACAGTAAAACAAGAAGGGAATAAAGGAGGAggctcttcaggcggt
YJL110C	gcgcataatttctactgttgtagatAAAAAAATCAGCATCATTTTttttttttTAGATCTTTTTTTCAAAAAAATCAGCATCATTTTTCAAATATAATATCATccatcaacttggACAGTAAAACAAGAAGGGAATAAAGGAGGAggctcttcaggcggt
YJL110C	gcgcataatttctactgttgtagatCAAAGGACAGTAAAACAAGAttttttttTAGATCTTTTTTTCAAAAAAATCAGCAccatcaacttggCTCTTGAGGAACGTTTGCAAAGGACAGTAAAACAAGAAGGGAATAAAGGAGGAggctcttcaggcggt
YJL110C	gcgcataatttctactgttgtagatTATTTGAAAAATGATGCTGAttttttttTAGATCTTTTTTTCAAAAAAATCAGCATCATTTTTCAAATATAATATCATccatcaacttggACAGTAAAACAAGAAGGGAATAAAGGAGGAggctcttcaggcggt
YBR086C	gcgcataatttctactgttgtagatAAAAAAAGCTAGGACGATAAttttttttTAAAAAAAAGCTAGGACGATAACAAATTTTATTTTTATAATATGccatcaacttggAAAAAGGGGCTATTGCATAAGCTGAAAAAGAAGCTTggctcttcaggcggt
YBR086C	gcgcataatttctactgttgtagatAGCTTATGCAATAGCCCCTTttttttttTAAAAAAAAGCTAGGACGATAAccatcaacttggGGCAAAGGAAAAACCAAAACATAAAAAGGGGCTATTGCATAAGCTGAAAAAGAAGCTTggctcttcaggcggt
YBR086C	gcgcataatttctactgttgtagatCATAAGCTGAAAAAGAAGCTttttttttTAAAAAAAAGCTAGGACGATAACAAATTTTATTTccatcaacttggACCAAAACATAAAAAGGGGCTATTGCATAAGCTGAAAAAGAAGCTTggctcttcaggcggt
YPL097W	gcgcataatttctactgttgtagatAAAAAAAGGGAGGTATATAAttttttttTAAAAAAAAGGGAGGTATATAAAGTACATGTATAAAATAGGCATccatcaacttggATAGGAAAGCAGAAGTGTTTTATAATAGAAATGCGTggctcttcaggcggt
YPL097W	gcgcataatttctactgttgtagatACGCATTTCTATTATAAAACttttttttTAAAAAAAAGGGAGGTATATAAAGTACccatcaacttggGAGTACTGATCTTGAGGATAGGAAAGCAGAAGTGTTTTATAATAGAAATGCGTggctcttcaggcggt
YPL097W	gcgcataatttctactgttgtagatAGGATAGGAAAGCAGAAGTGttttttttTAAAAAAAAGGGAGGTATATAAAGTAccatcaacttggCGAGTACTGATCTTGAGGATAGGAAAGCAGAAGTGTTTTATAATAGAAATGCGTggctcttcaggcggt
YPL097W	gcgcataatttctactgttgtagatTACATGTACTTTATATACCTttttttttTAAAAAAAAGGGAGGTATATAAAGTACATGTATAAAATAGGCATccatcaacttggATAGGAAAGCAGAAGTGTTTTATAATAGAAATGCGTggctcttcaggcggt
YPL097W	gcgcataatttctactgttgtagatTATTATAAAACACTTCTGCTttttttttTAAAAAAAAGGGAGGTATATAAAGTAccatcaacttggCGAGTACTGATCTTGAGGATAGGAAAGCAGAAGTGTTTTATAATAGAAATGCGTggctcttcaggcggt
YKL187C	gcgcataatttctactgttgtagatAAAAAAAGTGATAGAGCATTttttttttTAATTTTTTTCTTTTTCGTAAATGCTCTATCACTTTTTTTCAATTGTACCccatcaacttggCCTGTTAACAATAATGCACATTTGGTAGCAggctcttcaggcggt
YKL187C	gcgcataatttctactgttgtagatAAATGGACCTGTTAACAATAttttttttTAATTTTTTTCTTTTTCGTAAATGCTCccatcaacttggTGACACCAAAAGATTCAAATGGACCTGTTAACAATAATGCACATTTGGTAGCAggctcttcaggcggt
YKL187C	gcgcataatttctactgttgtagatACAATAATGCACATTTGGTAttttttttTAATTTTTTTCTTTTTCGTAAATGCTCTATCAccatcaacttggCCAAAAGATTCAAATGGACCTGTTAACAATAATGCACATTTGGTAGCAggctcttcaggcggt
YKL187C	gcgcataatttctactgttgtagatTGCTACCAAATGTGCATTATttttttttTAATTTTTTTCTTTTTCGTAAATGCTCccatcaacttggTGACACCAAAAGATTCAAATGGACCTGTTAACAATAATGCACATTTGGTAGCAggctcttcaggcggt
YKL040C	gcgcataatttctactgttgtagatAAAAAAAGTTGGAATCGAGTttttttttTAAATATTCCGTCCTTCAAATGAAccatcaacttggAATTTGATAAGCTTGAAAAAAAGTTGGAATCGAGTAAAAATACAAGCCATGAAAAGggctcttcaggcggt
YKL040C	gcgcataatttctactgttgtagatATTTGAAGGACGGAATATTTttttttttTAAATATTCCGTCCTTCAAATGAAAATACAAGATGAGACGccatcaacttggAAAAAAGTTGGAATCGAGTAAAAATACAAGCCATGAAAAGggctcttcaggcggt
YKL040C	gcgcataatttctactgttgtagatCGTCCTTCAAATGAAAATACttttttttTAAATATTCCGTCCTTCAAATGAAAATACAAGATGAGACGAAAATAAAAGccatcaacttggGAATCGAGTAAAAATACAAGCCATGAAAAGggctcttcaggcggt
YKL040C	gcgcataatttctactgttgtagatCTTTTCATGGCTTGTATTTTttttttttTAAATATTCCGTCCTTCAAATGAAAATccatcaacttggTTGATAAGCTTGAAAAAAAGTTGGAATCGAGTAAAAATACAAGCCATGAAAAGggctcttcaggcggt
YKL040C	gcgcataatttctactgttgtagatGTCTCATCTTGTATTTTCATttttttttTAAATATTCCGTCCTTCAAATGAAAATACAAGATGAGACGAAAATAAAAGccatcaacttggGAATCGAGTAAAAATACAAGCCATGAAAAGggctcttcaggcggt
YKL040C	gcgcataatttctactgttgtagatTATTTTCATTTGAAGGACGGttttttttTAAATATTCCGTCCTTCAAATGAAAATACAAGATGAGACGccatcaacttggAAAAAAGTTGGAATCGAGTAAAAATACAAGCCATGAAAAGggctcttcaggcggt
YKL040C	gcgcataatttctactgttgtagatTTTTCGTCTCATCTTGTATTttttttttTAAATATTCCGTCCTTCAAATGAAAATACAAGATGAGACGAAAATAAAAGccatcaacttggGAATCGAGTAAAAATACAAGCCATGAAAAGggctcttcaggcggt
YDL054C	gcgcataatttctactgttgtagatAAAAAAATAAATGTAGCAGTttttttttTAAACAAAAAAGAAACTGCTACATTTATTTTTTTTAAAATTCATAGccatcaacttggATTTTGGAAATTAAAAAGTAGAAAACTCAGAATTggctcttcaggcggt
YDL054C	gcgcataatttctactgttgtagatAACAAAAAAGAAACTGCTACttttttttTAAACAAAAAAGAAACTGCTACATTTATTTTTTTTAAAATTCATccatcaacttggGTATTTTGGAAATTAAAAAGTAGAAAACTCAGAATTggctcttcaggcggt
YDL054C	gcgcataatttctactgttgtagatAGCTGTAGTATTTTGGAAATttttttttTAAACAAAAAAGAAACTGCTACccatcaacttggATCCGCTGTTCTTTCAGCTGTAGTATTTTGGAAATTAAAAAGTAGAAAACTCAGAATTggctcttcaggcggt
YDL054C	gcgcataatttctactgttgtagatGAAATTAAAAAGTAGAAAACttttttttTAAACAAAAAAGAAACTGCTACATTTAccatcaacttggCTGTTCTTTCAGCTGTAGTATTTTGGAAATTAAAAAGTAGAAAACTCAGAATTggctcttcaggcggt
YKL062W	gcgcataatttctactgttgtagatAAAAAAATAAGGTCAAAAGCttttttttTGAAAAAAATAAGGTCAAAAGCAAATAAAAGCAAGACAAGCTACccatcaacttggCAACATCTAAAAACTCACAAAAAGCACGGTGATTTTggctcttcaggcggt
YKL062W	gcgcataatttctactgttgtagatCTTTTATTTGCTTTTGACCTttttttttTGAAAAAAATAAGGTCAAAAGCAAATAAAAGCAAGACAAGCTAccatcaacttggACAACATCTAAAAACTCACAAAAAGCACGGTGATTTTggctcttcaggcggt
YKL062W	gcgcataatttctactgttgtagatTCACAACATCTAAAAACTCAttttttttTGAAAAAAATAAGGTCAAAAGCAAATccatcaacttggAGAAGTGACAATTTATCACAACATCTAAAAACTCACAAAAAGCACGGTGATTTTggctcttcaggcggt
YKL062W	gcgcataatttctactgttgtagatTCTTGCTTTTATTTGCTTTTttttttttTGAAAAAAATAAGGTCAAAAGCAAATAAAAGCAAGACAAGCTACGGTAccatcaacttggATCTAAAAACTCACAAAAAGCACGGTGATTTTggctcttcaggcggt
YKL062W	gcgcataatttctactgttgtagatTTTGCTTTTGACCTTATTTTttttttttTGAAAAAAATAAGGTCAAAAGCAAATAAAAGCAAGACAAGccatcaacttggATCACAACATCTAAAAACTCACAAAAAGCACGGTGATTTTggctcttcaggcggt
YMR215W	gcgcataatttctactgttgtagatAAAAAAATACATGAGCAGCTttttttttTGAGCTGCTCATGTATTTTTTTGAAACATCCATGGACTTGccatcaacttggATACCTTGCATTATTTGCAGGTCTGATTTCTGCTCTACTCggctcttcaggcggt
YMR215W	gcgcataatttctactgttgtagatCAGGTCTGATTTCTGCTCTAttttttttTGAGCTGCTCATGTATTTTTTTGAAACATCCAccatcaacttggCAGTCTGGATACCTTGCATTATTTGCAGGTCTGATTTCTGCTCTACTCggctcttcaggcggt
YMR215W	gcgcataatttctactgttgtagatTGCTCTACTCTGAGCTGCTCttttttttTGAGCTGCTCATGTATTTTTTTGAAACATCCATGGACTTGccatcaacttggATACCTTGCATTATTTGCAGGTCTGATTTCTGCTCTACTCggctcttcaggcggt
YMR215W	gcgcataatttctactgttgtagatTTTGCAGGTCTGATTTCTGCttttttttTGAGCTGCTCATGTATTTTTTTGAAACAccatcaacttggTAGTCAGTCTGGATACCTTGCATTATTTGCAGGTCTGATTTCTGCTCTACTCggctcttcaggcggt
YKL150W	gcgcataatttctactgttgtagatAAAAAAATATCAATTACTTTttttttttTAAGCATGGAGGAAAGTAATTGATATTTTTTTTAATTTCGGATCccatcaacttggAATTTGGGCTACTCCAAGGACCAAGTTTTCAAATTTggctcttcaggcggt
YKL150W	gcgcataatttctactgttgtagatAAAACTTGGTCCTTGGAGTAttttttttTAAGCATGGAGGAAAGTAATTGATATTccatcaacttggTGATCGGTATCTTGAACAATTTGGGCTACTCCAAGGACCAAGTTTTCAAATTTggctcttcaggcggt
YKL150W	gcgcataatttctactgttgtagatAAATTTTAAGCATGGAGGAAttttttttTAAGCATGGAGGAAAGTAATTGATATTTTTTTTAATTTCGccatcaacttggGAACAATTTGGGCTACTCCAAGGACCAAGTTTTCAAATTTggctcttcaggcggt
YKL150W	gcgcataatttctactgttgtagatAGCATGGAGGAAAGTAATTGttttttttTAAGCATGGAGGAAAGTAATTGATATTTTTTTTAATTTCGGATCccatcaacttggAATTTGGGCTACTCCAAGGACCAAGTTTTCAAATTTggctcttcaggcggt
YKL150W	gcgcataatttctactgttgtagatCTCCATGCTTAAAATTTGAAttttttttTAAGCATGGAGGAAAGTAATTGATATTTTTTTTAATccatcaacttggTCTTGAACAATTTGGGCTACTCCAAGGACCAAGTTTTCAAATTTggctcttcaggcggt
YKL150W	gcgcataatttctactgttgtagatCTTTCCTCCATGCTTAAAATttttttttTAAGCATGGAGGAAAGTAATTGATATTTTTTTTAATTTCGccatcaacttggGAACAATTTGGGCTACTCCAAGGACCAAGTTTTCAAATTTggctcttcaggcggt
YBR245C	gcgcataatttctactgttgtagatAAAAAAATCGAAATATAAAAttttttttTAAACCTTCTTTTTTTATATTTCGATTTTTTTTAATATATCCTAccatcaacttggGTAGCAGAGAAAATTCCGGAAAACGAAACCACTCATggctcttcaggcggt
YBR245C	gcgcataatttctactgttgtagatATGAGTGGTTTCGTTTTCCGttttttttTAAACCTTCTTTTTTTATATTTCGATTccatcaacttggTTGGAACTGAACAGTTGGTAGCAGAGAAAATTCCGGAAAACGAAACCACTCATggctcttcaggcggt
YBR245C	gcgcataatttctactgttgtagatCGGAAAACGAAACCACTCATttttttttTAAACCTTCTTTTTTTATATTTCGATTTTTTTTAAccatcaacttggGAACAGTTGGTAGCAGAGAAAATTCCGGAAAACGAAACCACTCATggctcttcaggcggt
YBR245C	gcgcataatttctactgttgtagatGTAGCAGAGAAAATTCCGGAttttttttTAAACCTTCTTTTTTTATATTTCGATTccatcaacttggTTGGAACTGAACAGTTGGTAGCAGAGAAAATTCCGGAAAACGAAACCACTCATggctcttcaggcggt
YBR245C	gcgcataatttctactgttgtagatGTTTTCCGGAATTTTCTCTGttttttttTAAACCTTCTTTTTTTATATTTCccatcaacttggAATGTTGGAACTGAACAGTTGGTAGCAGAGAAAATTCCGGAAAACGAAACCACTCATggctcttcaggcggt
YLL066W-B	gcgcataatttctactgttgtagatAAAAAAATGAAAATGAAACCttttttttTGACCGAAATTAAAAAAAATGAAAATGAAACCCTCTTCTTTAGCCCTACAccatcaacttggACTCTCGCTGTCACACCTTACCCGGCTTTCggctcttcaggcggt
YLL066W-B	gcgcataatttctactgttgtagatATTTCGGTCAGAAAGCCGGGttttttttTGACCGAAATTAAAAAAAATGAAAATGAAACCCTCccatcaacttggCTTACATCTACCTTTACTCTCGCTGTCACACCTTACCCGGCTTTCggctcttcaggcggt
YLL066W-B	gcgcataatttctactgttgtagatCCCGGCTTTCTGACCGAAATttttttttTGACCGAAATTAAAAAAAATGAAAATGAAACCCTCTTCTTccatcaacttggATCTACCTTTACTCTCGCTGTCACACCTTACCCGGCTTTCggctcttcaggcggt
YLL066W-B	gcgcataatttctactgttgtagatTGACCGAAATTAAAAAAAATttttttttTGACCGAAATTAAAAAAAATGAAAATGAAACCCTCTTCTTTAccatcaacttggCTACCTTTACTCTCGCTGTCACACCTTACCCGGCTTTCggctcttcaggcggt
YLR225C	gcgcataatttctactgttgtagatAAAAAAATGAAATTTGACTAttttttttTGAAAAAAATGAAATTTGACTATACATATTTTCATCATTGCAAGccatcaacttggGAAGGAGTTTCCATCATTGAAAGTACATTTATCAATggctcttcaggcggt
YLR225C	gcgcataatttctactgttgtagatCAATGATGAAAATATGTATAttttttttTGAAAAAAATGAAATTTGACTATACATATTTTCATCATTGCAAGAATATTccatcaacttggGTTTCCATCATTGAAAGTACATTTATCAATggctcttcaggcggt
YLR225C	gcgcataatttctactgttgtagatCATCATTGAAAGTACATTTAttttttttTGAAAAAAATGAAATTTGACTATACATATTccatcaacttggAATTCGATGACGATGAAGGAGTTTCCATCATTGAAAGTACATTTATCAATggctcttcaggcggt
YLR225C	gcgcataatttctactgttgtagatGATGACGATGAAGGAGTTTCttttttttTGAAAAAAATGAAATTTGACccatcaacttggCAGAAGTCTAAATTCGATGACGATGAAGGAGTTTCCATCATTGAAAGTACATTTATCAATggctcttcaggcggt
YLR225C	gcgcataatttctactgttgtagatTCAATTGAAAAAAATGAAATttttttttTGAAAAAAATGAAATTTGACTATACATATTTTCATCATTGccatcaacttggCGATGAAGGAGTTTCCATCATTGAAAGTACATTTATCAATggctcttcaggcggt
YPL104W	gcgcataatttctactgttgtagatAAAAAAATGAGCAGAAGTTGttttttttTGAGCAGAAGTTGATGTTACCTAGATGTGAGAGAATCTTAccatcaacttggTCTGGAACCTTACAATATCAAGTATAGTAATTCAAAAAAAggctcttcaggcggt
YPL104W	gcgcataatttctactgttgtagatAATTACTATACTTGATATTGttttttttTGAGCAGAAGTTGATGTTACCTAGATGccatcaacttggTACCTGAAAGCATTCTGGAACCTTACAATATCAAGTATAGTAATTCAAAAAAAggctcttcaggcggt
YPL104W	gcgcataatttctactgttgtagatATGTTACCTAGATGTGAGAGttttttttTGAGCAGAAGTTGATGTTACCTAGATGTGAGAGAATCTTAGTGTGGCTGCccatcaacttggTACAATATCAAGTATAGTAATTCAAAAAAAggctcttcaggcggt
YPL104W	gcgcataatttctactgttgtagatCTATACTTGATATTGTAAGGttttttttTGAGCAGAAGTTGATGTTACCTccatcaacttggTGTGATACCTGAAAGCATTCTGGAACCTTACAATATCAAGTATAGTAATTCAAAAAAAggctcttcaggcggt
YPL104W	gcgcataatttctactgttgtagatTCTCACATCTAGGTAACATCttttttttTGAGCAGAAGTTGATGTTACCTAGATGTGAGAGAATCTTAGTGTccatcaacttggGAACCTTACAATATCAAGTATAGTAATTCAAAAAAAggctcttcaggcggt
YBR163W	gcgcataatttctactgttgtagatAAAAAAATTATTCTTGAATCttttttttTAGTGTAGGTATTGTAACATTATTTATccatcaacttggTTATTGATCTAGGGAAAGAATTAAAAAAAATTATTCTTGAATCAAGTATGAAGggctcttcaggcggt
YBR163W	gcgcataatttctactgttgtagatAATCAAGTATGAAGTAGTGTttttttttTAGTGTAGGTATTGTAACATTATTTATTCTAGTTATTAAAccatcaacttggGAAAGAATTAAAAAAAATTATTCTTGAATCAAGTATGAAGggctcttcaggcggt
YBR163W	gcgcataatttctactgttgtagatATAACTAGAATAAATAATGTttttttttTAGTGTAGGTATTGTAACATTATTTATTCTAGTTATTAAAAGGGTGTTccatcaacttggTAAAAAAAATTATTCTTGAATCAAGTATGAAGggctcttcaggcggt
YBR163W	gcgcataatttctactgttgtagatCAATACCTACACTACTTCATttttttttTAGTGTAGGTATTGTAACATTATTTATTCTAGTTATTAAccatcaacttggGGAAAGAATTAAAAAAAATTATTCTTGAATCAAGTATGAAGggctcttcaggcggt
YBR163W	gcgcataatttctactgttgtagatTAACATTATTTATTCTAGTTttttttttTAGTGTAGGTATTGTAACATTATTTATTCTAGTTATTAAAAGGGTGTTGTccatcaacttggAAAAAAATTATTCTTGAATCAAGTATGAAGggctcttcaggcggt
YJL080C	gcgcataatttctactgttgtagatAAAAAAATTGGTTTCAAAGAttttttttTAGACAAGCTCTTTGAAACCAATTTTTTTCAATATAGATTTccatcaacttggGAAAAGGCCGGTGAAATGGTTTTGAAATCCTTAAGAAGAggctcttcaggcggt
YJL080C	gcgcataatttctactgttgtagatAAAGAGCTTGTCTATCTTCTttttttttTAGACAAGCTCTTTGAAACCAATTTTTTTCAATATAGATccatcaacttggTCGAAAAGGCCGGTGAAATGGTTTTGAAATCCTTAAGAAGAggctcttcaggcggt
YJL080C	gcgcataatttctactgttgtagatAGAAGATAGACAAGCTCTTTttttttttTAGACAAGCTCTTTGAAACCAATTTTTTTCAATATAGATTccatcaacttggCGAAAAGGCCGGTGAAATGGTTTTGAAATCCTTAAGAAGAggctcttcaggcggt
YJL080C	gcgcataatttctactgttgtagatGTTTCAAAGAGCTTGTCTATttttttttTAGACAAGCTCTTTGAAACCAATTTTTTTCAATATAGATTccatcaacttggCGAAAAGGCCGGTGAAATGGTTTTGAAATCCTTAAGAAGAggctcttcaggcggt
YJL114W	gcgcataatttctactgttgtagatAAAAAACAAATATAGAAGTTttttttttTAGAAGTTTGCATGGTAGAGATGTCAGAATTAGAGCCTGGccatcaacttggTGACATTTTTAGGATAATCGATGGTTTAAAAAAACAAATAggctcttcaggcggt
YJL114W	gcgcataatttctactgttgtagatAACCATCGATTATCCTAAAAttttttttTAGAAGTTTGCATGGTAGAGAccatcaacttggTCATGAACACAAATACAACTGACATTTTTAGGATAATCGATGGTTTAAAAAAACAAATAggctcttcaggcggt
YJL114W	gcgcataatttctactgttgtagatCATGGTAGAGATGTCAGAATttttttttTAGAAGTTTGCATGGTAGAGATGTCAGAATTAGAGCCTGGGAAAAGGTTTccatcaacttggAGGATAATCGATGGTTTAAAAAAACAAATAggctcttcaggcggt
YJL114W	gcgcataatttctactgttgtagatCCAGGCTCTAATTCTGACATttttttttTAGAAGTTTGCATGGTAGAGATGTCAGAATTAGAGCCTGGGAAAAGGTTTccatcaacttggAGGATAATCGATGGTTTAAAAAAACAAATAggctcttcaggcggt
YJL114W	gcgcataatttctactgttgtagatGGATAATCGATGGTTTAAAAttttttttTAGAAGTTTGCATGGTAGAGATGTCAGccatcaacttggACACAAATACAACTGACATTTTTAGGATAATCGATGGTTTAAAAAAACAAATAggctcttcaggcggt
YJL114W	gcgcataatttctactgttgtagatTGACATCTCTACCATGCAAAttttttttTAGAAGTTTGCATGGTAGAGATGTCAGAATTAGAGCCTGGccatcaacttggTGACATTTTTAGGATAATCGATGGTTTAAAAAAACAAATAggctcttcaggcggt
YJL179W	gcgcataatttctactgttgtagatAAAAAACAATAGACAATCTAttttttttTAAAAGAAAGCGGCAATAGCCTTTCCTccatcaacttggTAGAAACTACTGTTGAAAAAACAATAGACAATCTAAAGGCATTGATGAAGAATggctcttcaggcggt
YJL179W	gcgcataatttctactgttgtagatAAAGAAAGCGGCAATAGCCTttttttttTAAAAGAAAGCGGCAATAGCCTTTCCTTTCTTAGCCGGAAAACTccatcaacttggAAAACAATAGACAATCTAAAGGCATTGATGAAGAATggctcttcaggcggt
YJL179W	gcgcataatttctactgttgtagatATCAATGCCTTTAGATTGTCttttttttTAAAAGAAAGCGGCAATAGCCTTTCCTccatcaacttggTAGAAACTACTGTTGAAAAAACAATAGACAATCTAAAGGCATTGATGAAGAATggctcttcaggcggt
YJL179W	gcgcataatttctactgttgtagatATGAAGAATTAAAAGAAAGCttttttttTAAAAGAAAGCGGCAATAGCCTTTCCTTTCTTAGCCGGAAccatcaacttggTGAAAAAACAATAGACAATCTAAAGGCATTGATGAAGAATggctcttcaggcggt
YJL179W	gcgcataatttctactgttgtagatATTCTTCATCAATGCCTTTAttttttttTAAAAGAAAGCGGCAATAGCCTTTCCTccatcaacttggTAGAAACTACTGTTGAAAAAACAATAGACAATCTAAAGGCATTGATGAAGAATggctcttcaggcggt
YJL179W	gcgcataatttctactgttgtagatCGGCTAAGAAAGGAAAGGCTttttttttTAAAAGAAAGCGGCAATAGCCTTTCCTTTCTTAGCCGGAAAACTTACTAccatcaacttggAATAGACAATCTAAAGGCATTGATGAAGAATggctcttcaggcggt
YJL179W	gcgcataatttctactgttgtagatTTTTAATTCTTCATCAATGCttttttttTAAAAGAAAGCGGCAATAGCCTTTCCTTTCccatcaacttggAAACTACTGTTGAAAAAACAATAGACAATCTAAAGGCATTGATGAAGAATggctcttcaggcggt
YOR253W	gcgcataatttctactgttgtagatAAAAAACACATTTCTTAACAttttttttTAACAGATGGCTGAAAAATTTTTTTTTTTTTTTTGGTTTTccatcaacttggCGACGAACAAGATGCTATCTTATTGAAAAAACACATTTCTggctcttcaggcggt
YOR253W	gcgcataatttctactgttgtagatACAGATGGCTGAAAAATTTTttttttttTAACAGATGGCTGAAAAATTTTTTTTTTTTTTTTGGTTTTGCTTccatcaacttggGAACAAGATGCTATCTTATTGAAAAAACACATTTCTggctcttcaggcggt
YOR253W	gcgcataatttctactgttgtagatAGCCATCTGTTAAGAAATGTttttttttTAACAGATGGCTGAAAAATTTTTTTTTTTTTTTTGGTccatcaacttggTGGCGACGAACAAGATGCTATCTTATTGAAAAAACACATTTCTggctcttcaggcggt
YLR113W	gcgcataatttctactgttgtagatAAAAAACACGTTTACTGTTGttttttttTAAACGTGTTTTTTTAATGTCCCTAACCACTCATTCTTAccatcaacttggACGGTAACCAGGCCATACAGTACGCTAATGAGTTCCAACAGggctcttcaggcggt
YLR113W	gcgcataatttctactgttgtagatCTGTTGGAACTCATTAGCGTttttttttTAAACGTGTTTTTTTAATGTCCCTAACccatcaacttggCCATTACGGACTACGGTAACCAGGCCATACAGTACGCTAATGAGTTCCAACAGggctcttcaggcggt
YLR113W	gcgcataatttctactgttgtagatGGGACATTAAAAAAACACGTttttttttTAAACGTGTTTTTTTAATGTCCCTAACCACTCATTCTTACccatcaacttggCGGTAACCAGGCCATACAGTACGCTAATGAGTTCCAACAGggctcttcaggcggt
YNL048W	gcgcataatttctactgttgtagatAAAAAACATCAGCCCCTTTCttttttttTGATGTTTTTTGAAAATAGAAGCCTTGTTTATGAGAccatcaacttggTACTGAATCCTATTTGTAAATTATTAGAAGAGGAGGAAAGGGGCggctcttcaggcggt
YNL048W	gcgcataatttctactgttgtagatAAAATAGAAGCCTTGTTTATttttttttTGATGTTTTTTGAAAATAGAAGCCTTGTTTATGAGAAAACTTATACATAAccatcaacttggTGTAAATTATTAGAAGAGGAGGAAAGGGGCggctcttcaggcggt
YNL048W	gcgcataatttctactgttgtagatCTCCTCTTCTAATAATTTACttttttttTGATGTTTTTTGAAAATAGAAGCCTTccatcaacttggGAAAACTTTGTACTGAATCCTATTTGTAAATTATTAGAAGAGGAGGAAAGGGGCggctcttcaggcggt
YNL048W	gcgcataatttctactgttgtagatGAAGAGGAGGAAAGGGGCTGttttttttTGATGTTTTTTGAAAATAGAAGCCTTGTTTATGAGAAccatcaacttggACTGAATCCTATTTGTAAATTATTAGAAGAGGAGGAAAGGGGCggctcttcaggcggt
YNL048W	gcgcataatttctactgttgtagatTAAATTATTAGAAGAGGAGGttttttttTGATGTTTTTTGAAAATAGAAGCCTTGccatcaacttggAAAACTTTGTACTGAATCCTATTTGTAAATTATTAGAAGAGGAGGAAAGGGGCggctcttcaggcggt
YNL048W	gcgcataatttctactgttgtagatTCATAAACAAGGCTTCTATTttttttttTGATGTTTTTTGAAAATAGAAGCCTTGTTTATGAGAAAACTTATACccatcaacttggTATTTGTAAATTATTAGAAGAGGAGGAAAGGGGCggctcttcaggcggt
YJL063C	gcgcataatttctactgttgtagatAAAAAACCAGGATTTTGTGTttttttttTAAAAAAACCAGGATTTTGTGTATTCCCTTGTAAATATATAGATccatcaacttggAAGAAACCCTCCTCCTATGTCATGGTTCCCAGACCTggctcttcaggcggt
YJL063C	gcgcataatttctactgttgtagatCAAGGGAATACACAAAATCCttttttttTAAAAAAACCAGGATTTTGTGTATTCCCTTGTAAATATATAGAccatcaacttggGAAGAAACCCTCCTCCTATGTCATGGTTCCCAGACCTggctcttcaggcggt
YJL063C	gcgcataatttctactgttgtagatCCAGACCTTAAAAAAACCAGttttttttTAAAAAAACCAGGATTTTGTGTATTCCCTTGTAAATATATccatcaacttggGACGAAGAAACCCTCCTCCTATGTCATGGTTCCCAGACCTggctcttcaggcggt
YEL023C	gcgcataatttctactgttgtagatAAAAAACCCCTTCGGTACGTttttttttTAGCATTAAAAAAACCCCTTCGGTACGTAATATAAAAAATTTTATAGGTAccatcaacttggAAAATATACCTACAGCAAGATGAATCGCTTggctcttcaggcggt
YEL023C	gcgcataatttctactgttgtagatAAAATATACCTACAGCAAGAttttttttTAGCATTAAAAAAACCCCTTCGGTACGccatcaacttggGGACAGATATTCCAGATGATTTAAAAATATACCTACAGCAAGATGAATCGCTTggctcttcaggcggt
YEL023C	gcgcataatttctactgttgtagatCAGATGATTTAAAAATATACttttttttTAGCATTAAAAAAACCCCTTCGGTccatcaacttggCCTGGACAGATATTCCAGATGATTTAAAAATATACCTACAGCAAGATGAATCGCTTggctcttcaggcggt
YEL023C	gcgcataatttctactgttgtagatGCATTAAAAAAACCCCTTCGttttttttTAGCATTAAAAAAACCCCTTCGGTACGTAATATAAAAAATTTTAccatcaacttggGATTTAAAAATATACCTACAGCAAGATGAATCGCTTggctcttcaggcggt
YEL023C	gcgcataatttctactgttgtagatTATTACGTACCGAAGGGGTTttttttttTAGCATTAAAAAAACCCCTTCGGTACGTAATATAAAAAATTTTAccatcaacttggGATTTAAAAATATACCTACAGCAAGATGAATCGCTTggctcttcaggcggt
YJL029C	gcgcataatttctactgttgtagatAAAAAACGCATGAAGTGGTTttttttttTGAAAAAACGCATGAAGTGGTTTACAGAGGAAGTACGTAGTATAccatcaacttggTTCGTTTCTCACTCAAGGTTCTTTAACAGAGGCACTggctcttcaggcggt
YJL029C	gcgcataatttctactgttgtagatAAGTGCCTCTGTTAAAGAACttttttttTGAAAAAACGCATGAAGTGGTTTACAGccatcaacttggGTTTGAGTGTCAAAGACTTCGTTTCTCACTCAAGGTTCTTTAACAGAGGCACTggctcttcaggcggt
YJL029C	gcgcataatttctactgttgtagatACAGAGGCACTTGAAAAAACttttttttTGAAAAAACGCATGAAGTGGTTTACAGAGGAAGTACGTAGccatcaacttggAGACTTCGTTTCTCACTCAAGGTTCTTTAACAGAGGCACTggctcttcaggcggt
YJL029C	gcgcataatttctactgttgtagatCTCTGTAAACCACTTCATGCttttttttTGAAAAAACGCATGAAGTGGTTTACAGAGGAAGTACGTAGTccatcaacttggGACTTCGTTTCTCACTCAAGGTTCTTTAACAGAGGCACTggctcttcaggcggt
YJL029C	gcgcataatttctactgttgtagatTTTAACAGAGGCACTTGAAAttttttttTGAAAAAACGCATGAAGTGGTTTACAGAGGAAGTACGTAGccatcaacttggAGACTTCGTTTCTCACTCAAGGTTCTTTAACAGAGGCACTggctcttcaggcggt
YBR110W	gcgcataatttctactgttgtagatAAAAAAGAAAGGCTGAGTTAttttttttTGAGTCAATGGTAACTCAGCCTTTCTTTTTTGAAAATTACTATccatcaacttggTTGGGAACGAACAATGAGAGATTTGAAGCTAATTCATggctcttcaggcggt
YBR110W	gcgcataatttctactgttgtagatAAATCTCTCATTGTTCGTTCttttttttTGAGTCAATGGTAACTCAGCCTccatcaacttggTGAGAACAGATGGCAATCAAATTGGGAACGAACAATGAGAGATTTGAAGCTAATTCATggctcttcaggcggt
YBR110W	gcgcataatttctactgttgtagatACTCAATGAATTAGCTTCAAttttttttTGAGTCAATGGTAACTCAGCCTTTCTTTTTccatcaacttggGATGGCAATCAAATTGGGAACGAACAATGAGAGATTTGAAGCTAATTCATggctcttcaggcggt
YBR110W	gcgcataatttctactgttgtagatAGTCAATGGTAACTCAGCCTttttttttTGAGTCAATGGTAACTCAGCCTTTCTTTTTTGAAAATTACTATTccatcaacttggTGGGAACGAACAATGAGAGATTTGAAGCTAATTCATggctcttcaggcggt
YBR110W	gcgcataatttctactgttgtagatATTGAGTCAATGGTAACTCAttttttttTGAGTCAATGGTAACTCAGCCTTTCTTTTTTGAAAATTACccatcaacttggAAATTGGGAACGAACAATGAGAGATTTGAAGCTAATTCATggctcttcaggcggt
YBR110W	gcgcataatttctactgttgtagatCCATTGACTCAATGAATTAGttttttttTGAGTCAATGGTAACTCAGCCTTTCTTTTTTGAAAAccatcaacttggAATCAAATTGGGAACGAACAATGAGAGATTTGAAGCTAATTCATggctcttcaggcggt
YAL038W	gcgcataatttctactgttgtagatAAAAAAGAATCATGATTGAAttttttttTAAAAAAAGAATCATGATTGAATGAAGATATTATTTTTTTGAATccatcaacttggGCTGGTCACTCCAACACTTTGCAAGTCTCTACCGTTggctcttcaggcggt
YAL038W	gcgcataatttctactgttgtagatAACGGTAGAGACTTGCAAAGttttttttTAAAAAAAGAATCATGATTGAATGAAGccatcaacttggAAGGTTTCAAGGCCGGTGCTGGTCACTCCAACACTTTGCAAGTCTCTACCGTTggctcttcaggcggt
YAL038W	gcgcataatttctactgttgtagatAAGGCCGGTGCTGGTCACTCttttttttTAAAAAAAGAATCATGATTGccatcaacttggTCCATCCAAGGTTTCAAGGCCGGTGCTGGTCACTCCAACACTTTGCAAGTCTCTACCGTTggctcttcaggcggt
YAL038W	gcgcataatttctactgttgtagatCAAAGTGTTGGAGTGACCAGttttttttTAAAAAAAGAATCATGATTGccatcaacttggTCCATCCAAGGTTTCAAGGCCGGTGCTGGTCACTCCAACACTTTGCAAGTCTCTACCGTTggctcttcaggcggt
YAL038W	gcgcataatttctactgttgtagatCAAGTCTCTACCGTTTAAAAttttttttTAAAAAAAGAATCATGATTGAATGAAGATATTATTTTTTTccatcaacttggCGGTGCTGGTCACTCCAACACTTTGCAAGTCTCTACCGTTggctcttcaggcggt
YGR101W	gcgcataatttctactgttgtagatAAAAAAGACACATTCTCATTttttttttTAATCACTTAAAAAAAGACACATTCTCATTCGAAATATTGTAAATACTGCccatcaacttggCGTCGCCTTCAGGCTGCTGGTAGGTGGTTTggctcttcaggcggt
YGR101W	gcgcataatttctactgttgtagatAAACCACCTACCAGCAGCCTttttttttTAATCACTTAAAAAAAGACACATTCTCccatcaacttggAAGCTGTAGAGAAACAAAGGCAGCGTCGCCTTCAGGCTGCTGGTAGGTGGTTTggctcttcaggcggt
YGR101W	gcgcataatttctactgttgtagatAGGCTGCTGGTAGGTGGTTTttttttttTAATCACTTAAAAAAAGACACATTCTCATTCGAAAccatcaacttggGAGAAACAAAGGCAGCGTCGCCTTCAGGCTGCTGGTAGGTGGTTTggctcttcaggcggt
YGR101W	gcgcataatttctactgttgtagatAGTGATTAAAACCACCTACCttttttttTAATCACTTAAAAAAAGACACATTCTCATTCGAccatcaacttggTAGAGAAACAAAGGCAGCGTCGCCTTCAGGCTGCTGGTAGGTGGTTTggctcttcaggcggt
YGR101W	gcgcataatttctactgttgtagatATCACTTAAAAAAAGACACAttttttttTAATCACTTAAAAAAAGACACATTCTCATTCGAAATATTGTAAAccatcaacttggAGGCAGCGTCGCCTTCAGGCTGCTGGTAGGTGGTTTggctcttcaggcggt
YGR101W	gcgcataatttctactgttgtagatCAATATTTCGAATGAGAATGttttttttTAATCACTTAAAAAAAGACACATTCTCATTCGAAATATTGTAAATACTGCccatcaacttggCGTCGCCTTCAGGCTGCTGGTAGGTGGTTTggctcttcaggcggt
YPR073C	gcgcataatttctactgttgtagatAAAAAAGAGTTATAAGCTAGttttttttTAAGCTAGCAAGTAATGATGGTGCGGTCTACATCGAGTAAccatcaacttggAATCACCTATTTCTCCAAACAGTTTTTAAAAAAAGAGTTAggctcttcaggcggt
YPR073C	gcgcataatttctactgttgtagatAAAACTGTTTGGAGAAATAGttttttttTAAGCTAGCAAGTAATGATGGccatcaacttggTCGAGTACAACTTCAAACAAATCACCTATTTCTCCAAACAGTTTTTAAAAAAAGAGTTAggctcttcaggcggt
YPR073C	gcgcataatttctactgttgtagatAAACAAATCACCTATTTCTCttttttttTAAGCTAGCAAGTAATGATGccatcaacttggTTCGAGTACAACTTCAAACAAATCACCTATTTCTCCAAACAGTTTTTAAAAAAAGAGTTAggctcttcaggcggt
YPR073C	gcgcataatttctactgttgtagatCTCGATGTAGACCGCACCATttttttttTAAGCTAGCAAGTAATGATGGTGCGGTCTACATCGAGTAAAAAGATAATccatcaacttggTTTCTCCAAACAGTTTTTAAAAAAAGAGTTAggctcttcaggcggt
YPR073C	gcgcataatttctactgttgtagatCTTGCTAGCTTATAACTCTTttttttttTAAGCTAGCAAGTAATGATGGTGCGGTCTACATCGAGccatcaacttggACAAATCACCTATTTCTCCAAACAGTTTTTAAAAAAAGAGTTAggctcttcaggcggt
YPR073C	gcgcataatttctactgttgtagatTAAGCTAGCAAGTAATGATGttttttttTAAGCTAGCAAGTAATGATGGTGCGGTCTACATCGAGTAAAAccatcaacttggTCACCTATTTCTCCAAACAGTTTTTAAAAAAAGAGTTAggctcttcaggcggt
YLR174W	gcgcataatttctactgttgtagatAAAAAAGAGTTCGAGGCAGCttttttttTAAACTTACTCAATGACAGATTGATTTAccatcaacttggCATTGACGCGGTGGAATCTAGATTGAAAAAAGAGTTCGAGGCAGCTGCATTGggctcttcaggcggt
YLR174W	gcgcataatttctactgttgtagatCAATGCAGCTGCCTCGAACTttttttttTAAACTTACTCAATGACAGATTGATTTccatcaacttggTCATTGACGCGGTGGAATCTAGATTGAAAAAAGAGTTCGAGGCAGCTGCATTGggctcttcaggcggt
YLR174W	gcgcataatttctactgttgtagatCTCAATGACAGATTGATTTAttttttttTAAACTTACTCAATGACAGATTGATTTATTTATATTATATATTCCCTTTTccatcaacttggTTGAAAAAAGAGTTCGAGGCAGCTGCATTGggctcttcaggcggt
YLR174W	gcgcataatttctactgttgtagatGAGGCAGCTGCATTGTAAACttttttttTAAACTTACTCAATGACAGATTGATTTATTTATATTATATccatcaacttggGGAATCTAGATTGAAAAAAGAGTTCGAGGCAGCTGCATTGggctcttcaggcggt
YLR174W	gcgcataatttctactgttgtagatTAAACTTACTCAATGACAGAttttttttTAAACTTACTCAATGACAGATTGATTTATTTATATTATATATccatcaacttggAATCTAGATTGAAAAAAGAGTTCGAGGCAGCTGCATTGggctcttcaggcggt
YKL096W-A	gcgcataatttctactgttgtagatAAAAAAGCCATATAGATATTttttttttTAAGAAATCTCTGATTTTTTATAATATCTATATGGCTTTTTTCAAAATTTccatcaacttggGGTGCTCTAGCTGCTGCTGCTATGTTGTTAggctcttcaggcggt
YKL096W-A	gcgcataatttctactgttgtagatTAAAAAATCAGAGATTTCTTttttttttTAAGAAATCTCTGATTTTTTATAATATCTATATGGCTTTTccatcaacttggTATGGGTGCCGGTGCTCTAGCTGCTGCTGCTATGTTGTTAggctcttcaggcggt
YKL096W-A	gcgcataatttctactgttgtagatTAACAACATAGCAGCAGCAGttttttttTAAGAAATCTCTGATTTTTTATAATATccatcaacttggAGGCCGCTGTCGGTATGGGTGCCGGTGCTCTAGCTGCTGCTGCTATGTTGTTAggctcttcaggcggt
YBR159W	gcgcataatttctactgttgtagatAAAAAAGCCGCAAGACAGGTttttttttTAGAATTATCGTTCTCGAGATAGTTTTccatcaacttggAATCTATCAGAATTAGAGCCTTAAAAAAAGCCGCAAGACAGGTTAAAAAGGAAggctcttcaggcggt
YBR159W	gcgcataatttctactgttgtagatAAAAGGAATAGAATTATCGTttttttttTAGAATTATCGTTCTCGAGATAGTTTTTATACAATACATAccatcaacttggTAGAGCCTTAAAAAAAGCCGCAAGACAGGTTAAAAAGGAAggctcttcaggcggt
YBR159W	gcgcataatttctactgttgtagatGAGCCTTAAAAAAAGCCGCAttttttttTAGAATTATCGTTCTCGAGATAGTTTTccatcaacttggAATCTATCAGAATTAGAGCCTTAAAAAAAGCCGCAAGACAGGTTAAAAAGGAAggctcttcaggcggt
YJR048W	gcgcataatttctactgttgtagatAAAAAAGCCTGTGAGTAAACttttttttTAAACAGGCCCCTTTTCCTTTGTCGATATCATGTAATTAGccatcaacttggCAGAAACGACTTAATTACCTACTTGAAAAAAGCCTGTGAGggctcttcaggcggt
YJR048W	gcgcataatttctactgttgtagatATTACCTACTTGAAAAAAGCttttttttTAAACAGGCCCCTTTTCCTTTGTCGATAccatcaacttggGAAGGAAAAAGACAGAAACGACTTAATTACCTACTTGAAAAAAGCCTGTGAGggctcttcaggcggt
YJR048W	gcgcataatttctactgttgtagatCATGATATCGACAAAGGAAAttttttttTAAACAGGCCCCTTTTCCTTTGTCGATATCATGTAATTAGTTATGccatcaacttggACGACTTAATTACCTACTTGAAAAAAGCCTGTGAGggctcttcaggcggt
YJR048W	gcgcataatttctactgttgtagatCCTACTTGAAAAAAGCCTGTttttttttTAAACAGGCCCCTTTTCCTTTGTCGATATCATccatcaacttggGAAAAAGACAGAAACGACTTAATTACCTACTTGAAAAAAGCCTGTGAGggctcttcaggcggt
YPR026W	gcgcataatttctactgttgtagatAAAAAAGCGCTACTTATATGttttttttTAAATGAAATGATGCATATAAGTAGCGCTTTTTTTAATATTATAAGccatcaacttggAGGAGCTACAATCAAGGAAATTGTTCTCAATGATggctcttcaggcggt
YPR026W	gcgcataatttctactgttgtagatAATGAAATGATGCATATAAGttttttttTAAATGAAATGATGCATATAAGTAGCGCTTTTTTTAATATTATAccatcaacttggAAAGGAGCTACAATCAAGGAAATTGTTCTCAATGATggctcttcaggcggt
YPR026W	gcgcataatttctactgttgtagatTAATATTAAAAAAAGCGCTAttttttttTAAATGAAATGATGCATATAAGTAGCGCTTTTTTTAATATTATAAGTTTGccatcaacttggGCTACAATCAAGGAAATTGTTCTCAATGATggctcttcaggcggt
YPR026W	gcgcataatttctactgttgtagatTATGCATCATTTCATTTAATttttttttTAAATGAAATGATGCATATAAGTAGCGCTTTTTTTAATATccatcaacttggTAACAAAGGAGCTACAATCAAGGAAATTGTTCTCAATGATggctcttcaggcggt
YPR026W	gcgcataatttctactgttgtagatTCAATGATTAAATGAAATGAttttttttTAAATGAAATGATGCATATAAGTAGCGCTTTTTTTAATATccatcaacttggTAACAAAGGAGCTACAATCAAGGAAATTGTTCTCAATGATggctcttcaggcggt
YNL201C	gcgcataatttctactgttgtagatAAAAAAGCGTTGACCAAATGttttttttTGAGTTTTTCCTTGTTGGAAAGAAGAAccatcaacttggCTGGTGATCAGTTAGCATTTAAAAAAAGCGTTGACCAAATGAATGCAAGTACTggctcttcaggcggt
YNL201C	gcgcataatttctactgttgtagatCAACAAGGAAAAACTCAAGTttttttttTGAGTTTTTCCTTGTTGGAAAGAAGAATAAAAAGCTAGCAccatcaacttggAGCATTTAAAAAAAGCGTTGACCAAATGAATGCAAGTACTggctcttcaggcggt
YNL201C	gcgcataatttctactgttgtagatCTTGTTGGAAAGAAGAATAAttttttttTGAGTTTTTCCTTGTTGGAAAGAAGAATAAAAAGCTAGCACAACGGTCATccatcaacttggAAAAGCGTTGACCAAATGAATGCAAGTACTggctcttcaggcggt
YNL201C	gcgcataatttctactgttgtagatTTTCCAACAAGGAAAAACTCttttttttTGAGTTTTTCCTTGTTGGAAAGAAGAATAAAAAGCTAGCAccatcaacttggAGCATTTAAAAAAAGCGTTGACCAAATGAATGCAAGTACTggctcttcaggcggt
YLR236C	gcgcataatttctactgttgtagatAAAAAAGCTCTCCGCTTAATttttttttTAAGCGGAGAGCTTTTTTGAAGACAAAGGGCGGCAAAAACccatcaacttggTACTGAAAATGCACATATGCAGTCAGCTGAATCATGCAATggctcttcaggcggt
YLR236C	gcgcataatttctactgttgtagatCCGCCCTTTGTCTTCAAAAAttttttttTAAGCGGAGAGCTTTTTTGAAGACAAAGGGCGGCAAAAACGCCTTccatcaacttggAAAATGCACATATGCAGTCAGCTGAATCATGCAATggctcttcaggcggt
YLR236C	gcgcataatttctactgttgtagatTCTTCAAAAAAGCTCTCCGCttttttttTAAGCGGAGAGCTTTTTTGAAGACAAAGGGCGGCAAAAACccatcaacttggTACTGAAAATGCACATATGCAGTCAGCTGAATCATGCAATggctcttcaggcggt
YPR074C	gcgcataatttctactgttgtagatAAAAAAGCTTTCTAAATTCTttttttttTAAATTCTGATCGTAGATCATCAGATTTGATATGATATTAccatcaacttggTAAGGGTGACAAGCTAATTTCTCCTTTGAAAAAAGCTTTCggctcttcaggcggt
YPR074C	gcgcataatttctactgttgtagatTAAATTCTGATCGTAGATCAttttttttTAAATTCTGATCGTAGATCATCAGATTTGATATGATATTATTccatcaacttggAGGGTGACAAGCTAATTTCTCCTTTGAAAAAAGCTTTCggctcttcaggcggt
YPR074C	gcgcataatttctactgttgtagatTCCTTTGAAAAAAGCTTTCTttttttttTAAATTCTGATCGTAGATCATCAGATTTGATATGATccatcaacttggTCTATAAGGGTGACAAGCTAATTTCTCCTTTGAAAAAAGCTTTCggctcttcaggcggt
YPR074C	gcgcataatttctactgttgtagatTGATCGTAGATCATCAGATTttttttttTAAATTCTGATCGTAGATCATCAGATTTGATATGATATTATTTGTGAAAccatcaacttggCAAGCTAATTTCTCCTTTGAAAAAAGCTTTCggctcttcaggcggt
YOR175C	gcgcataatttctactgttgtagatAAAAAAGGAAGAGTAGATGGttttttttTAGATGGCCAAAAACGACAGATGCGTGTGGAAGTCACAGTccatcaacttggTAGTGGTTACTCACCAAAGCCTATTTCAAAAAAGGAAGAGggctcttcaggcggt
YOR175C	gcgcataatttctactgttgtagatCTCACCAAAGCCTATTTCAAttttttttTAGATGGCCAAAAACGACAGATGCGTGccatcaacttggGAAAAATGAGTTTTAGTGGTTACTCACCAAAGCCTATTTCAAAAAAGGAAGAGggctcttcaggcggt
YOR175C	gcgcataatttctactgttgtagatGTGGTTACTCACCAAAGCCTttttttttTAGATGGCCAAAAACGACAGATGCGTGccatcaacttggGAAAAATGAGTTTTAGTGGTTACTCACCAAAGCCTATTTCAAAAAAGGAAGAGggctcttcaggcggt
YDR344C	gcgcataatttctactgttgtagatAAAAAAGGCAGTGACAACGAttttttttTAAAAAAAGGCAGTGACAACGAGCACGGGTGCACCATATGGTGTccatcaacttggCGGCCCGTGCTTTCAGAGGAACAAAGGAAGAATTGTggctcttcaggcggt
YDR344C	gcgcataatttctactgttgtagatACAATTCTTCCTTTGTTCCTttttttttTAAAAAAAGGCAGTGACAACGAGCACGccatcaacttggGGGTAATTGGAGTGCGCCGGCCCGTGCTTTCAGAGGAACAAAGGAAGAATTGTggctcttcaggcggt
YDR344C	gcgcataatttctactgttgtagatAGAGGAACAAAGGAAGAATTttttttttTAAAAAAAGGCAGTGACAACGAGCACGGGTGCAccatcaacttggTTGGAGTGCGCCGGCCCGTGCTTTCAGAGGAACAAAGGAAGAATTGTggctcttcaggcggt
YDR344C	gcgcataatttctactgttgtagatCTTTGTTCCTCTGAAAGCACttttttttTAAAAAAAGGCAGTGACAACGAGCAccatcaacttggAGGGGTAATTGGAGTGCGCCGGCCCGTGCTTTCAGAGGAACAAAGGAAGAATTGTggctcttcaggcggt
YDR344C	gcgcataatttctactgttgtagatGAGTGCGCCGGCCCGTGCTTttttttttTAAAAAAAGGCAGTGACAACGccatcaacttggATGTAGGGGTAATTGGAGTGCGCCGGCCCGTGCTTTCAGAGGAACAAAGGAAGAATTGTggctcttcaggcggt
YNL305C	gcgcataatttctactgttgtagatAAAAAAGGGAAAAATCGAATttttttttTAAAAAAAGGGAAAAATCGAATTATTTACACGAATATATATATAccatcaacttggATTTTAAGGATTTTGGCCAACTCTAACGACGACAATggctcttcaggcggt
YNL305C	gcgcataatttctactgttgtagatATTGTCGTCGTTAGAGTTGGttttttttTAAAAAAAGGGAAAAATCGAATTATTTccatcaacttggTCAATTTGTTTTTGTCTATTTTAAGGATTTTGGCCAACTCTAACGACGACAATggctcttcaggcggt
YNL305C	gcgcataatttctactgttgtagatGAGTTGGCCAAAATCCTTAAttttttttTAAAAAAAGGGAAAAATCGAATccatcaacttggCATCGTCAATTTGTTTTTGTCTATTTTAAGGATTTTGGCCAACTCTAACGACGACAATggctcttcaggcggt
YNL305C	gcgcataatttctactgttgtagatGCCAACTCTAACGACGACAAttttttttTAAAAAAAGGGAAAAATCGAATTATTTACACGAAccatcaacttggGTTTTTGTCTATTTTAAGGATTTTGGCCAACTCTAACGACGACAATggctcttcaggcggt
YNL305C	gcgcataatttctactgttgtagatTCGTCGTTAGAGTTGGCCAAttttttttTAAAAAAAGGGAAAAATCGAATTATTTccatcaacttggTCAATTTGTTTTTGTCTATTTTAAGGATTTTGGCCAACTCTAACGACGACAATggctcttcaggcggt
YNL305C	gcgcataatttctactgttgtagatTCTATTTTAAGGATTTTGGCttttttttTAAAAAAAGGGAAAAATCGAATTATTccatcaacttggGTCAATTTGTTTTTGTCTATTTTAAGGATTTTGGCCAACTCTAACGACGACAATggctcttcaggcggt
YNR024W	gcgcataatttctactgttgtagatAAAAAAGTAGCGCAGACAATttttttttTAGCGCAGACAATGCACCAGCAGAAGTACGTATTCGTATAccatcaacttggCAACCATAATGGTAAAAATAAAAATAGAAATTCAAAAAAGggctcttcaggcggt
YNR024W	gcgcataatttctactgttgtagatTATACGAATACGTACTTCTGttttttttTAGCGCAGACAATGCACCAGCAGAAGTACGTATTCGTATATAATAATGAGccatcaacttggGGTAAAAATAAAAATAGAAATTCAAAAAAGggctcttcaggcggt
YNR024W	gcgcataatttctactgttgtagatTGCTGGTGCATTGTCTGCGCttttttttTAGCGCAGACAATGCACCAGCAGAAGTACGTATTCGTATAccatcaacttggCAACCATAATGGTAAAAATAAAAATAGAAATTCAAAAAAGggctcttcaggcggt
YMR228W	gcgcataatttctactgttgtagatAAAAAAGTGCTTTTAAAATTttttttttTGAAAAAAGTGCTTTTAAAATTTACTTCATTATTTAATAAATATccatcaacttggGATTTTGTTGATATGTATCAAACAGAGCACTCTGGTggctcttcaggcggt
YMR228W	gcgcataatttctactgttgtagatAACCAGAGTGCTCTGTTTGAttttttttTGAAAAAAGTGCTTTTAAAATTTACTTccatcaacttggAACCAGATATTTTAATGGATTTTGTTGATATGTATCAAACAGAGCACTCTGGTggctcttcaggcggt
YMR228W	gcgcataatttctactgttgtagatAATAATGAAGTAAATTTTAAttttttttTGAAAAAAGTGCTTTTAAAATTTACTTCATTATTTAATAAATATGTccatcaacttggTTTTGTTGATATGTATCAAACAGAGCACTCTGGTggctcttcaggcggt
YMR228W	gcgcataatttctactgttgtagatATATGTATCAAACAGAGCACttttttttTGAAAAAAGTGCTTTTAAAATTTACTTCAccatcaacttggCCAGATATTTTAATGGATTTTGTTGATATGTATCAAACAGAGCACTCTGGTggctcttcaggcggt
YDR146C	gcgcataatttctactgttgtagatAAAAAAGTGTCCATAACATCttttttttTAAAAAAAAACATTGATGTTATGGACACTTTTTTTAATATTTAATAccatcaacttggGATTATGGTTTCGCCAATGAAAACTAATCAAAGGggctcttcaggcggt
YDR146C	gcgcataatttctactgttgtagatAATATTAAAAAAAGTGTCCAttttttttTAAAAAAAAACATTGATGTTATGGACACTTTTTTTAATATTTAATAATAAccatcaacttggATGGTTTCGCCAATGAAAACTAATCAAAGGggctcttcaggcggt
YDR146C	gcgcataatttctactgttgtagatCCTTTGATTAGTTTTCATTGttttttttTAAAAAAAAACATTGATGTTATGGACAccatcaacttggATGATGGGAATGGAACGGGGATTATGGTTTCGCCAATGAAAACTAATCAAAGGggctcttcaggcggt
YDR146C	gcgcataatttctactgttgtagatGCCAATGAAAACTAATCAAAttttttttTAAAAAAAAACATTGATGTTATGGACACTTTTTccatcaacttggGGAATGGAACGGGGATTATGGTTTCGCCAATGAAAACTAATCAAAGGggctcttcaggcggt
YDR146C	gcgcataatttctactgttgtagatTGGTTTCGCCAATGAAAACTttttttttTAAAAAAAAACATTGATGTTATGGACAccatcaacttggATGATGGGAATGGAACGGGGATTATGGTTTCGCCAATGAAAACTAATCAAAGGggctcttcaggcggt
YAL018C	gcgcataatttctactgttgtagatAAAAAAGTTCACCATTTCTCttttttttTAAATTGAAAAAAGTTCACCATTTCTCTCCCCAGATTAAAATTACCTAGccatcaacttggACCACAAGATATCAATCAACAACCGAATCAAggctcttcaggcggt
YAL018C	gcgcataatttctactgttgtagatAAGCAGCACCACAAGATATCttttttttTAAATTGAAAAAAGTTCACCATTTCTCccatcaacttggCTCAAGCTGAAATTGAAGCAGCACCACAAGATATCAATCAACAACCGAATCAAggctcttcaggcggt
YAL018C	gcgcataatttctactgttgtagatAATTTATTGATTCGGTTGTTttttttttTAAATTGAAAAAAGTTCACCATTTCTCTCCCccatcaacttggAGCTGAAATTGAAGCAGCACCACAAGATATCAATCAACAACCGAATCAAggctcttcaggcggt
YAL018C	gcgcataatttctactgttgtagatATCTGGGGAGAGAAATGGTGttttttttTAAATTGAAAAAAGTTCACCATTTCTCTCCCCAGATTAAAATTACCTAccatcaacttggCACCACAAGATATCAATCAACAACCGAATCAAggctcttcaggcggt
YAL018C	gcgcataatttctactgttgtagatATTCGGTTGTTGATTGATATttttttttTAAATTGAAAAAAGTTCACCATTTCTCccatcaacttggCTCAAGCTGAAATTGAAGCAGCACCACAAGATATCAATCAACAACCGAATCAAggctcttcaggcggt
YAL018C	gcgcataatttctactgttgtagatATTGATATCTTGTGGTGCTGttttttttTAAATTGAAAAAAGTTCACCccatcaacttggGTAGAAACTCAAGCTGAAATTGAAGCAGCACCACAAGATATCAATCAACAACCGAATCAAggctcttcaggcggt
YGR237C	gcgcataatttctactgttgtagatAAAAAAGTTTTCGGATGAACttttttttTGAACCGGATTAATACAAGTAAAATCAGCAAAGATATAGAccatcaacttggAAAAAGTAAATTTGGCTCGATCTTCAAAAAAGTTTTCGGAggctcttcaggcggt
YGR237C	gcgcataatttctactgttgtagatATACAAGTAAAATCAGCAAAttttttttTGAACCGGATTAATACAAGTAAAATCAGCAAAGATATAGAAGACAAAATAccatcaacttggTTTGGCTCGATCTTCAAAAAAGTTTTCGGAggctcttcaggcggt
YGR237C	gcgcataatttctactgttgtagatCTTGTATTAATCCGGTTCATttttttttTGAACCGGATTAATACAAGTAAAATCAGCAAAGATATAGAccatcaacttggAAAAAGTAAATTTGGCTCGATCTTCAAAAAAGTTTTCGGAggctcttcaggcggt
YGR237C	gcgcataatttctactgttgtagatGGATGAACCGGATTAATACAttttttttTGAACCGGATTAATACAAGTAAAATCAGCAAAGATATAGAccatcaacttggAAAAAGTAAATTTGGCTCGATCTTCAAAAAAGTTTTCGGAggctcttcaggcggt
YGR237C	gcgcataatttctactgttgtagatTATATCTTTGCTGATTTTACttttttttTGAACCGGATTAATACAAGTAAAATCAGCAAAGATATAGAAGACAAAATAccatcaacttggTTTGGCTCGATCTTCAAAAAAGTTTTCGGAggctcttcaggcggt
YGR237C	gcgcataatttctactgttgtagatTATTAATCCGGTTCATCCGAttttttttTGAACCGGATTAATACAAGTAAAATCAGCAAAGATATAGAccatcaacttggAAAAAGTAAATTTGGCTCGATCTTCAAAAAAGTTTTCGGAggctcttcaggcggt
YGR237C	gcgcataatttctactgttgtagatTCTTCTATATCTTTGCTGATttttttttTGAACCGGATTAATACAAGTAAAATCAGCAAAGATATAGAAGACAAAATAccatcaacttggTTTGGCTCGATCTTCAAAAAAGTTTTCGGAggctcttcaggcggt
YBR042C	gcgcataatttctactgttgtagatAAAAAATAAAACAATAAAGTttttttttTGAATTTAAATAATCCTTTCCATATGTccatcaacttggTACCAACTCTAACAATAATTTGGTTAGTTTATAAACTTTATTGTTTTATTTTTggctcttcaggcggt
YBR042C	gcgcataatttctactgttgtagatAATAATCCTTTCCATATGTTttttttttTGAATTTAAATAATCCTTTCCATATGTTATTAGGTACATATATAGATAGAccatcaacttggTTAGTTTATAAACTTTATTGTTTTATTTTTggctcttcaggcggt
YBR042C	gcgcataatttctactgttgtagatAATTCAAAAAATAAAACAATttttttttTGAATTTAAATAATCCTTTCCATATGTTATTccatcaacttggAACTCTAACAATAATTTGGTTAGTTTATAAACTTTATTGTTTTATTTTTggctcttcaggcggt
YBR042C	gcgcataatttctactgttgtagatAATTTAAATAATCCTTTCCAttttttttTGAATTTAAATAATCCTTTCCATATGTTATTAGGTACATATATAccatcaacttggATTTGGTTAGTTTATAAACTTTATTGTTTTATTTTTggctcttcaggcggt
YBR042C	gcgcataatttctactgttgtagatGTTAGTTTATAAACTTTATTttttttttTGAATTTAAATAATCCTTTCCATATGTccatcaacttggTACCAACTCTAACAATAATTTGGTTAGTTTATAAACTTTATTGTTTTATTTTTggctcttcaggcggt
YBR042C	gcgcataatttctactgttgtagatGTTTATAAACTTTATTGTTTttttttttTGAATTTAAATAATCCTTTCCATATGTTccatcaacttggACCAACTCTAACAATAATTTGGTTAGTTTATAAACTTTATTGTTTTATTTTTggctcttcaggcggt
YBR042C	gcgcataatttctactgttgtagatTTTAAATTCAAAAAATAAAAttttttttTGAATTTAAATAATCCTTTCCATATGTTATTAGGTccatcaacttggCTAACAATAATTTGGTTAGTTTATAAACTTTATTGTTTTATTTTTggctcttcaggcggt
YHL025W	gcgcataatttctactgttgtagatAAAAAATACAGCATCAAGATttttttttTAATAGCCATGGGCGGCTACTTCTTGGccatcaacttggCGTTCAACACCAATTTCGACGATGAATTTGGAGATCTTGATGCTGTATTTTTTggctcttcaggcggt
YHL025W	gcgcataatttctactgttgtagatATAGCCATGGGCGGCTACTTttttttttTAATAGCCATGGGCGGCTACTTCTTGGAAATATATACTTTCCTTccatcaacttggGACGATGAATTTGGAGATCTTGATGCTGTATTTTTTggctcttcaggcggt
YHL025W	gcgcataatttctactgttgtagatCAAGAAGTAGCCGCCCATGGttttttttTAATAGCCATGGGCGGCTACTTCTTGGAAATATATACTTTccatcaacttggTTTCGACGATGAATTTGGAGATCTTGATGCTGTATTTTTTggctcttcaggcggt
YHL025W	gcgcataatttctactgttgtagatGAGATCTTGATGCTGTATTTttttttttTAATAGCCATGGGCGGCTACTTCTTGGAAATAccatcaacttggAACACCAATTTCGACGATGAATTTGGAGATCTTGATGCTGTATTTTTTggctcttcaggcggt
YNR074C	gcgcataatttctactgttgtagatAAAAAATAGACTAAAATATGttttttttTAGACTAAAATATGAACTGCAGCGTATATATATATATATAccatcaacttggGAATCTTTTCTCCGACAAAATGGAACCTTTATTCAAAAAAggctcttcaggcggt
YNR074C	gcgcataatttctactgttgtagatAATAAAGGTTCCATTTTGTCttttttttTAGACTAAAATATGAACTGCAGCGTATccatcaacttggGAGCAAAGTCGAAGAATCTTTTCTCCGACAAAATGGAACCTTTATTCAAAAAAggctcttcaggcggt
YNR074C	gcgcataatttctactgttgtagatTCCGACAAAATGGAACCTTTttttttttTAGACTAAAATATGAACTGCAGCGTATccatcaacttggGAGCAAAGTCGAAGAATCTTTTCTCCGACAAAATGGAACCTTTATTCAAAAAAggctcttcaggcggt
YDR035W	gcgcataatttctactgttgtagatAAAAAATAGCCTGTAAATGAttttttttTAGCCTGTAAATGAGGGAAAAATGCAAATAATCTTGAATGccatcaacttggGGCAGAAGGTGTTAGAAACAGAAGAAAGGCCTTGAAAAAAggctcttcaggcggt
YDR035W	gcgcataatttctactgttgtagatAGTATCATTCAAGATTATTTttttttttTAGCCTGTAAATGAGGGAAAAATGCAAATAATCTTGAATGATACTCAAAAccatcaacttggGTTAGAAACAGAAGAAAGGCCTTGAAAAAAggctcttcaggcggt
YDR035W	gcgcataatttctactgttgtagatCCTCATTTACAGGCTATTTTttttttttTAGCCTGTAAATGAGGGAAAAATGCAAATAATCTTGAATGccatcaacttggGGCAGAAGGTGTTAGAAACAGAAGAAAGGCCTTGAAAAAAggctcttcaggcggt
YDR035W	gcgcataatttctactgttgtagatGAAACAGAAGAAAGGCCTTGttttttttTAGCCTGTAAATGAGGGAAAAATGCAAATccatcaacttggTTGGAGCTATTGGCAGAAGGTGTTAGAAACAGAAGAAAGGCCTTGAAAAAAggctcttcaggcggt
YDR035W	gcgcataatttctactgttgtagatGCAGAAGGTGTTAGAAACAGttttttttTAGCCTGTAAATGAGGGAAAAATGCAccatcaacttggGTATTGGAGCTATTGGCAGAAGGTGTTAGAAACAGAAGAAAGGCCTTGAAAAAAggctcttcaggcggt
YOR368W	gcgcataatttctactgttgtagatAAAAAATATAGGAATATCCTttttttttTAAGTCAATATCCAGCATCGCAGAAAAccatcaacttggAGGATGAAGAGAATCACTGCAAGTATCCAACAAAGGATATTCCTATATTTTTTggctcttcaggcggt
YOR368W	gcgcataatttctactgttgtagatAGTCAATATCCAGCATCGCAttttttttTAAGTCAATATCCAGCATCGCAGAAAACGCAGAACTTCATTCAGccatcaacttggTGCAAGTATCCAACAAAGGATATTCCTATATTTTTTggctcttcaggcggt
YOR368W	gcgcataatttctactgttgtagatTGCGATGCTGGATATTGACTttttttttTAAGTCAATATCCAGCATCGCAGAAAACGCAGAACTTCATccatcaacttggTCACTGCAAGTATCCAACAAAGGATATTCCTATATTTTTTggctcttcaggcggt
YOR368W	gcgcataatttctactgttgtagatTGCGTTTTCTGCGATGCTGGttttttttTAAGTCAATATCCAGCATCGCAGAAAACGCAGAACTTCATTCAccatcaacttggCTGCAAGTATCCAACAAAGGATATTCCTATATTTTTTggctcttcaggcggt
YCL051W	gcgcataatttctactgttgtagatAAAAAATATGTCTAAAGAGTttttttttTAATACAACAATATTAATAATAAGTAAccatcaacttggGGAGGAAAAGAAAATCCAAATTAGGACTCTTTAGACATATTTTTTCAAGGAAGggctcttcaggcggt
YCL051W	gcgcataatttctactgttgtagatAAGGAAGTAATACAACAATAttttttttTAATACAACAATATTAATAATAAGTAATAAAAAGGTGAATccatcaacttggATCCAAATTAGGACTCTTTAGACATATTTTTTCAAGGAAGggctcttcaggcggt
YCL051W	gcgcataatttctactgttgtagatATATTGTTGTATTACTTCCTttttttttTAATACAACAATATTAATAATAAGTAATAAAAAGGTGAAccatcaacttggAATCCAAATTAGGACTCTTTAGACATATTTTTTCAAGGAAGggctcttcaggcggt
YCL051W	gcgcataatttctactgttgtagatCTTATTATTAATATTGTTGTttttttttTAATACAACAATATTAATAATAAGTAATAAAAAGGTGAATccatcaacttggATCCAAATTAGGACTCTTTAGACATATTTTTTCAAGGAAGggctcttcaggcggt
YCL051W	gcgcataatttctactgttgtagatCTTCCTTGAAAAAATATGTCttttttttTAATACAACAATATTAATAATAAGTAAccatcaacttggGGAGGAAAAGAAAATCCAAATTAGGACTCTTTAGACATATTTTTTCAAGGAAGggctcttcaggcggt
YCL051W	gcgcataatttctactgttgtagatCTTGAAAAAATATGTCTAAAttttttttTAATACAACAATATTAATAATAAGTAAccatcaacttggGGAGGAAAAGAAAATCCAAATTAGGACTCTTTAGACATATTTTTTCAAGGAAGggctcttcaggcggt
YCL051W	gcgcataatttctactgttgtagatGGACTCTTTAGACATATTTTttttttttTAATACAACAATATTAATAATAAGTAAccatcaacttggGGAGGAAAAGAAAATCCAAATTAGGACTCTTTAGACATATTTTTTCAAGGAAGggctcttcaggcggt
YCL051W	gcgcataatttctactgttgtagatTATTACTTCCTTGAAAAAATttttttttTAATACAACAATATTAATAATAAGTAATAAccatcaacttggGGAAAAGAAAATCCAAATTAGGACTCTTTAGACATATTTTTTCAAGGAAGggctcttcaggcggt
YPL255W	gcgcataatttctactgttgtagatAAAAAATATTCGAACCAGCAttttttttTAGGACAGGACTCCATTCCACAATccatcaacttggGTAATAACGAGAGAAAAGATACTTCTGCTGGTTCGAATATTTTTTCAACAGGACAAggctcttcaggcggt
YPL255W	gcgcataatttctactgttgtagatAACAGGACAATAGGACAGGAttttttttTAGGACAGGACTCCATTCCACAATGGAAATAACAGTTACGccatcaacttggAGATACTTCTGCTGGTTCGAATATTTTTTCAACAGGACAAggctcttcaggcggt
YPL255W	gcgcataatttctactgttgtagatCATTGTGGAATGGAGTCCTGttttttttTAGGACAGGACTCCATTCCACAATGGAAATAACAGTTACGccatcaacttggAGATACTTCTGCTGGTTCGAATATTTTTTCAACAGGACAAggctcttcaggcggt
YPL255W	gcgcataatttctactgttgtagatGAGTCGTAACTGTTATTTCCttttttttTAGGACAGGACTCCATTCCACAATGGAAATAACAGTTACGACTCTAATTCccatcaacttggGCTGGTTCGAATATTTTTTCAACAGGACAAggctcttcaggcggt
YPL255W	gcgcataatttctactgttgtagatTTTCCATTGTGGAATGGAGTttttttttTAGGACAGGACTCCATTCCACAATGGAAATAACAGTTACGAccatcaacttggGATACTTCTGCTGGTTCGAATATTTTTTCAACAGGACAAggctcttcaggcggt
YER110C	gcgcataatttctactgttgtagatAAAAAATCAAGCAATGACGGttttttttTGATTTTTTTAAAACCATTTTTTATTCTCGTCTGccatcaacttggCAACGGAATTGTTGCTCAAAATCCGGTTTTAGCTGCCGTCATTGCTggctcttcaggcggt
YER110C	gcgcataatttctactgttgtagatCTCAAAATCCGGTTTTAGCTttttttttTGATTTTTTTAAAACCATTTTTTATTCccatcaacttggCTACTTACAACGGAATTGTTGCTCAAAATCCGGTTTTAGCTGCCGTCATTGCTggctcttcaggcggt
YER110C	gcgcataatttctactgttgtagatGCTGCCGTCATTGCTTGATTttttttttTGATTTTTTTAAAACCATTTTTTATTCTCGTCTGTTTCGAccatcaacttggAATTGTTGCTCAAAATCCGGTTTTAGCTGCCGTCATTGCTggctcttcaggcggt
YER110C	gcgcataatttctactgttgtagatTCGAAACAGACGAGAATAAAttttttttTGATTTTTTTAAAACCATTTTTTATTCTCGTCTGTTTCGATAAACAGCGCccatcaacttggCAAAATCCGGTTTTAGCTGCCGTCATTGCTggctcttcaggcggt
YFR002W	gcgcataatttctactgttgtagatAAAAAATCATAGAGAGACGTttttttttTGATTTTTTTAAATATTGTATATTTTTGTTTATAccatcaacttggGCCAAGGGAAACGTACAGCACTTTAATTAATATAGACGTCTCTCTAggctcttcaggcggt
YFR002W	gcgcataatttctactgttgtagatATATAGACGTCTCTCTATGAttttttttTGATTTTTTTAAATATTGTATATTTTTGTTTATATCTAccatcaacttggAGGGAAACGTACAGCACTTTAATTAATATAGACGTCTCTCTAggctcttcaggcggt
YFR002W	gcgcataatttctactgttgtagatATTAATATAGACGTCTCTCTttttttttTGATTTTTTTAAATATTGTATATTTTTGTTTATAccatcaacttggGCCAAGGGAAACGTACAGCACTTTAATTAATATAGACGTCTCTCTAggctcttcaggcggt
YGL256W	gcgcataatttctactgttgtagatAAAAAATCGAACGAACTCATttttttttTAAAAAAATCGAACGAACTCATAAACGTCAATTATGCGTGTGCCccatcaacttggCAAGTGGTTGCCATTATCAAGAAAGCCTATGAATATggctcttcaggcggt
YGL256W	gcgcataatttctactgttgtagatACGTTTATGAGTTCGTTCGAttttttttTAAAAAAATCGAACGAACTCATAAACGTCAATTATGCGTGccatcaacttggAGAACAAGTGGTTGCCATTATCAAGAAAGCCTATGAATATggctcttcaggcggt
YGL256W	gcgcataatttctactgttgtagatATAGGCTTTCTTGATAATGGttttttttTAAAAAAATCGAACGAACTCATAAACGccatcaacttggTTCAATTCACCAAAGAACAAGTGGTTGCCATTATCAAGAAAGCCTATGAATATggctcttcaggcggt
YGL256W	gcgcataatttctactgttgtagatCCATTATCAAGAAAGCCTATttttttttTAAAAAAATCGAACGAACTCATAAACGTCccatcaacttggCAATTCACCAAAGAACAAGTGGTTGCCATTATCAAGAAAGCCTATGAATATggctcttcaggcggt
YPL016W	gcgcataatttctactgttgtagatAAAAAATCGCATCATTCCAAttttttttTGATGCGATTTTTTTAAACAATATTCTTTTACTGCTTATccatcaacttggTACTTTACAATTTAAAAAATGATATCCTAACCAATTTGGAAggctcttcaggcggt
YPL016W	gcgcataatttctactgttgtagatCAAATTGGTTAGGATATCATttttttttTGATGCGATTTTTTTAAACAATATTCTccatcaacttggACCAGTATCAATTACTTTACAATTTAAAAAATGATATCCTAACCAATTTGGAAggctcttcaggcggt
YPL016W	gcgcataatttctactgttgtagatCAATTTAAAAAATGATATCCttttttttTGATGCGATTTTTTTAAACAATATTCTccatcaacttggACCAGTATCAATTACTTTACAATTTAAAAAATGATATCCTAACCAATTTGGAAggctcttcaggcggt
YPL016W	gcgcataatttctactgttgtagatCTTTACAATTTAAAAAATGAttttttttTGATGCGATTTTTTTAAACAATATTCccatcaacttggAACCAGTATCAATTACTTTACAATTTAAAAAATGATATCCTAACCAATTTGGAAggctcttcaggcggt
YPL016W	gcgcataatttctactgttgtagatTTTAAAAAAATCGCATCATTttttttttTGATGCGATTTTTTTAAACAATATTCTTTTACTGCTTATTccatcaacttggACTTTACAATTTAAAAAATGATATCCTAACCAATTTGGAAggctcttcaggcggt
YML048W	gcgcataatttctactgttgtagatAAAAAATCTAATTAATTGTAttttttttTAATTGTAAAACCAAAACACTACCATCCAGACTTTTTTTTccatcaacttggTACTTTTGGTATAAAAAAGAATGATTTGAAAAAATCTAATggctcttcaggcggt
YML048W	gcgcataatttctactgttgtagatATTGTAAAACCAAAACACTAttttttttTAATTGTAAAACCAAAACACTACCATCCAGACTTTTTTTTTATTccatcaacttggTTTGGTATAAAAAAGAATGATTTGAAAAAATCTAATggctcttcaggcggt
YML048W	gcgcataatttctactgttgtagatGTTTTACAATTAATTAGATTttttttttTAATTGTAAAACCAAAACACTACCATCCAGACTTTTTccatcaacttggTGCTACTTTTGGTATAAAAAAGAATGATTTGAAAAAATCTAATggctcttcaggcggt
YML048W	gcgcataatttctactgttgtagatTAAAACCAAAACACTACCATttttttttTAATTGTAAAACCAAAACACTACCATCCAGACTTTTTTTTTATTCAACccatcaacttggGTATAAAAAAGAATGATTTGAAAAAATCTAATggctcttcaggcggt
YFR010W	gcgcataatttctactgttgtagatAAAAAATGAAAAATGGACTTttttttttTAAGTCCATTTTTCATTTTTTCAAAATTAATAGTTTTTTCccatcaacttggTGATAGTGCACTGATCTTAATGTATAAAGGATTTGGTCTGggctcttcaggcggt
YFR010W	gcgcataatttctactgttgtagatCAGACCAAATCCTTTATACAttttttttTAAGTCCATTTTTCATTTTTTCAAAATccatcaacttggGTGGGGGCGAAAGTGATAGTGCACTGATCTTAATGTATAAAGGATTTGGTCTGggctcttcaggcggt
YFR010W	gcgcataatttctactgttgtagatCGAAAAAACTATTAATTTTGttttttttTAAGTCCATTTTTCATTTTTTCAAAATTAATAGTTTTTTCGGAATATACAccatcaacttggCTGATCTTAATGTATAAAGGATTTGGTCTGggctcttcaggcggt
YKR064W	gcgcataatttctactgttgtagatAAAAAATGATACGAAATCCAttttttttTAAAGTCAGAGATAAAAGAGACGTATAccatcaacttggAGTTTGACGTGATTGAAGATATTTTTGATCCTGTGGATTTCGTATCATTTTTTggctcttcaggcggt
YKR064W	gcgcataatttctactgttgtagatAAGTCAGAGATAAAAGAGACttttttttTAAAGTCAGAGATAAAAGAGACGTATAGGACATATACAATATTCccatcaacttggGATATTTTTGATCCTGTGGATTTCGTATCATTTTTTggctcttcaggcggt
YKR064W	gcgcataatttctactgttgtagatTATATGTCCTATACGTCTCTttttttttTAAAGTCAGAGATAAAAGAGACGTATAGGACATATACAATATTCATACccatcaacttggTTTTTGATCCTGTGGATTTCGTATCATTTTTTggctcttcaggcggt
YKR064W	gcgcataatttctactgttgtagatTCTCTGACTTTAAAAAAATGttttttttTAAAGTCAGAGATAAAAGAGACGTATAGGACATATACccatcaacttggGATTGAAGATATTTTTGATCCTGTGGATTTCGTATCATTTTTTggctcttcaggcggt
YML022W	gcgcataatttctactgttgtagatAAAAAATGATATGTTTCACGttttttttTGATATGTTTCACGTCCTGACCCATATTCAAGCTTCCTTTccatcaacttggGTTCACTTTACTGAACGCTCAAAAGGAAGCGTTGAAAAAAggctcttcaggcggt
YML022W	gcgcataatttctactgttgtagatAACGCTTCCTTTTGAGCGTTttttttttTGATATGTTTCACGTCCTGACCCATATccatcaacttggTGAATGCTCCAGTGTTCACTTTACTGAACGCTCAAAAGGAAGCGTTGAAAAAAggctcttcaggcggt
YML022W	gcgcataatttctactgttgtagatAATATGGGTCAGGACGTGAAttttttttTGATATGTTTCACGTCCTGACCCATATTCAAGCTTCCTTTccatcaacttggGTTCACTTTACTGAACGCTCAAAAGGAAGCGTTGAAAAAAggctcttcaggcggt
YML022W	gcgcataatttctactgttgtagatACGTCCTGACCCATATTCAAttttttttTGATATGTTTCACGTCCTGACCCATATTCAAGCTTCCTTTCTGCCGGTTTccatcaacttggCTGAACGCTCAAAAGGAAGCGTTGAAAAAAggctcttcaggcggt
YML022W	gcgcataatttctactgttgtagatCTGAACGCTCAAAAGGAAGCttttttttTGATATGTTTCACGTCCTGACCCATATccatcaacttggTGAATGCTCCAGTGTTCACTTTACTGAACGCTCAAAAGGAAGCGTTGAAAAAAggctcttcaggcggt
YML022W	gcgcataatttctactgttgtagatCTTTTGAGCGTTCAGTAAAGttttttttTGATATGTTTCACGTCCTGAccatcaacttggAGTAAGTTGAATGCTCCAGTGTTCACTTTACTGAACGCTCAAAAGGAAGCGTTGAAAAAAggctcttcaggcggt
YDL230W	gcgcataatttctactgttgtagatAAAAAATGCACAATTAGGAAttttttttTAGACAGCTATATAAAAGTTCCTAATTGTGCATTTTTTCAATAACAATACccatcaacttggAAGTATCTTAACAGTCTTTCCGTGAACCAAggctcttcaggcggt
YDL230W	gcgcataatttctactgttgtagatACAGTCTTTCCGTGAACCAAttttttttTAGACAGCTATATAAAAGTTCCTAATTGTGCATTTccatcaacttggATCTACCATGCTGCCAAGTATCTTAACAGTCTTTCCGTGAACCAAggctcttcaggcggt
YDL230W	gcgcataatttctactgttgtagatCGTGAACCAATAGACAGCTAttttttttTAGACAGCTATATAAAAGTTCCTAATTGTGCATTTTTTCAccatcaacttggCCATGCTGCCAAGTATCTTAACAGTCTTTCCGTGAACCAAggctcttcaggcggt
YDL230W	gcgcataatttctactgttgtagatGGAACTTTTATATAGCTGTCttttttttTAGACAGCTATATAAAAGTTCCTAATTGTGCATTTTTTCAccatcaacttggCCATGCTGCCAAGTATCTTAACAGTCTTTCCGTGAACCAAggctcttcaggcggt
YDL230W	gcgcataatttctactgttgtagatGTTCACGGAAAGACTGTTAAttttttttTAGACAGCTATATAAAAGTTCCTAATTccatcaacttggTCCTATTTATCTACCATGCTGCCAAGTATCTTAACAGTCTTTCCGTGAACCAAggctcttcaggcggt
YDL230W	gcgcataatttctactgttgtagatTATAGCTGTCTATTGGTTCAttttttttTAGACAGCTATATAAAAGTTCCTAATTGTGCATTTTTccatcaacttggCTACCATGCTGCCAAGTATCTTAACAGTCTTTCCGTGAACCAAggctcttcaggcggt
YGR243W	gcgcataatttctactgttgtagatAAAAAATGCGAGTTCAGGAAttttttttTGATTACGTAAACGATAATATGTTCCTGAACTCGCATTTTTTTAATGATTccatcaacttggGTGATCGGTACTAATCCGCCAATAACGCACggctcttcaggcggt
YGR243W	gcgcataatttctactgttgtagatAGGAACATATTATCGTTTACttttttttTGATTACGTAAACGATAATATGTTCCTGAACTCGCATTTTccatcaacttggGAACAAAGGTGTGATCGGTACTAATCCGCCAATAACGCACggctcttcaggcggt
YGR243W	gcgcataatttctactgttgtagatCGTAAACGATAATATGTTCCttttttttTGATTACGTAAACGATAATATGTTCCTGAACTCGCATTTTTTTAATGAccatcaacttggGTGTGATCGGTACTAATCCGCCAATAACGCACggctcttcaggcggt
YGR243W	gcgcataatttctactgttgtagatCGTAATCAGTGCGTTATTGGttttttttTGATTACGTAAACGATAATATGTTCCTGAACTCccatcaacttggCATCGATGAACAAAGGTGTGATCGGTACTAATCCGCCAATAACGCACggctcttcaggcggt
YGR243W	gcgcataatttctactgttgtagatTCGTTTACGTAATCAGTGCGttttttttTGATTACGTAAACGATAATATGTTCCTGAACTCGCATTTTccatcaacttggGAACAAAGGTGTGATCGGTACTAATCCGCCAATAACGCACggctcttcaggcggt
YGL204C	gcgcataatttctactgttgtagatAAAAAATGGAATCGATATTTttttttttTGAAAAAATGGAATCGATATTTCTGCATATTAATATCACCATCAccatcaacttggGTTTCGCTACTTCTTAATAGTTTGGCACTATTTTTTggctcttcaggcggt
YGL204C	gcgcataatttctactgttgtagatCTGTTTCGCTACTTCTTAATttttttttTGAAAAAATGGAATCGATATTTCTGCAccatcaacttggGGAAATATGCCTTTGCTGTTTCGCTACTTCTTAATAGTTTGGCACTATTTTTTggctcttcaggcggt
YGL204C	gcgcataatttctactgttgtagatGCTACTTCTTAATAGTTTGGttttttttTGAAAAAATGGAATCGATATTTCTGCAccatcaacttggGGAAATATGCCTTTGCTGTTTCGCTACTTCTTAATAGTTTGGCACTATTTTTTggctcttcaggcggt
YDR381C-A	gcgcataatttctactgttgtagatAAAAAATGGATAGGTTGATTttttttttTAACACACGTTTAATCAACCTATCCATTTTTTCAATGCAGTATTccatcaacttggGACAAATTAGGTTTTTTAGATAGGAGGAGAAACGAGggctcttcaggcggt
YDR381C-A	gcgcataatttctactgttgtagatAACGTGTGTTACTCGTTTCTttttttttTAACACACGTTTAATCAACCTATCCATTTTTTCAATccatcaacttggAAAGAGGTGACAAATTAGGTTTTTTAGATAGGAGGAGAAACGAGggctcttcaggcggt
YDR381C-A	gcgcataatttctactgttgtagatCTCGTTTCTCCTCCTATCTAttttttttTAACACACGTTTAATCAACCTATCCATccatcaacttggTAACAAGAAAAAGAGGTGACAAATTAGGTTTTTTAGATAGGAGGAGAAACGAGggctcttcaggcggt
YDR381C-A	gcgcataatttctactgttgtagatGATAGGAGGAGAAACGAGTAttttttttTAACACACGTTTAATCAACCTATCCATTTTTTCAATGccatcaacttggAAGAGGTGACAAATTAGGTTTTTTAGATAGGAGGAGAAACGAGggctcttcaggcggt
YOR005C	gcgcataatttctactgttgtagatAAAAAATTAAGCCTCCGCAAttttttttTGATGGTGCGTTTTGCGGAGGCTTAATTTTTTGAAGTTTATTTAccatcaacttggCAAGTGCCTGAAGAAGACTTCCCCGTAGTCAACTACggctcttcaggcggt
YOR005C	gcgcataatttctactgttgtagatACTACGGGGAAGTCTTCTTCttttttttTGATGGTGCGTTTTGCGGAGGCTTAATccatcaacttggCTATTAATGAAAACTGTCAAGTGCCTGAAGAAGACTTCCCCGTAGTCAACTACggctcttcaggcggt
YOR005C	gcgcataatttctactgttgtagatAGCCTCCGCAAAACGCACCAttttttttTGATGGTGCGTTTTGCGGAGGCTTAATTTTTTGAAGTTTAccatcaacttggCTGTCAAGTGCCTGAAGAAGACTTCCCCGTAGTCAACTACggctcttcaggcggt
YOR005C	gcgcataatttctactgttgtagatCCCGTAGTCAACTACTGATGttttttttTGATGGTGCGTTTTGCGGAGGCTTAATTTTTTGAAGTTTAccatcaacttggCTGTCAAGTGCCTGAAGAAGACTTCCCCGTAGTCAACTACggctcttcaggcggt
YFL047W	gcgcataatttctactgttgtagatAAAAAATTAGGACTAGGCGAttttttttTAGGACTAGGCGATATAGATTTGTATATAATTTTATATAAccatcaacttggACAGATTTTTCACGAATTGAAAAGGCAAAATTCAAAAAATggctcttcaggcggt
YFL047W	gcgcataatttctactgttgtagatAAAAGGCAAAATTCAAAAAAttttttttTAGGACTAGGCGATATAGATTTGTATATAATTTTccatcaacttggTAAGAAACAGATTTTTCACGAATTGAAAAGGCAAAATTCAAAAAATggctcttcaggcggt
YFL047W	gcgcataatttctactgttgtagatACGAATTGAAAAGGCAAAATttttttttTAGGACTAGGCGATATAGATTTGTATAccatcaacttggTGACACATAAGAAACAGATTTTTCACGAATTGAAAAGGCAAAATTCAAAAAATggctcttcaggcggt
YFL047W	gcgcataatttctactgttgtagatGGACTAGGCGATATAGATTTttttttttTAGGACTAGGCGATATAGATTTGTATATAATTTTATATAAAAGGccatcaacttggATTTTTCACGAATTGAAAAGGCAAAATTCAAAAAATggctcttcaggcggt
YFL047W	gcgcataatttctactgttgtagatTATACAAATCTATATCGCCTttttttttTAGGACTAGGCGATATAGATTTGTATATAATTTTATATAAccatcaacttggACAGATTTTTCACGAATTGAAAAGGCAAAATTCAAAAAATggctcttcaggcggt
YDR278C	gcgcataatttctactgttgtagatAAAAAATTCTAGGTCTCATAttttttttTGAAAAAATTCTAGGTCTCATATTAATGCTTGAAATATGGAAGTccatcaacttggTCCTCATCATATAACTACAATGTACATAAGTTAGCTggctcttcaggcggt
YDR278C	gcgcataatttctactgttgtagatAAGCATTAATATGAGACCTAttttttttTGAAAAAATTCTAGGTCTCATATTAATGCTTGAAATATGGAAGccatcaacttggTTCCTCATCATATAACTACAATGTACATAAGTTAGCTggctcttcaggcggt
YDR278C	gcgcataatttctactgttgtagatAAGCTAACTTATGTACATTGttttttttTGAAAAAATTCTAGGTCTCATATTAATccatcaacttggGCTGTTGTGTACATTTTTCCTCATCATATAACTACAATGTACATAAGTTAGCTggctcttcaggcggt
YDR278C	gcgcataatttctactgttgtagatCTCATCATATAACTACAATGttttttttTGAAAAAATTCTAGGTCTCATATTAATccatcaacttggGCTGTTGTGTACATTTTTCCTCATCATATAACTACAATGTACATAAGTTAGCTggctcttcaggcggt
YDR278C	gcgcataatttctactgttgtagatGCTTGAAAAAATTCTAGGTCttttttttTGAAAAAATTCTAGGTCTCATATTAATGCTTGAAATATGGccatcaacttggTTTTTCCTCATCATATAACTACAATGTACATAAGTTAGCTggctcttcaggcggt
YDR278C	gcgcataatttctactgttgtagatTAGGTCTCATATTAATGCTTttttttttTGAAAAAATTCTAGGTCTCATATTAATGCTTGAAATATGGAAGTATGTCGccatcaacttggTCATATAACTACAATGTACATAAGTTAGCTggctcttcaggcggt
YDR278C	gcgcataatttctactgttgtagatTGTACATTGTAGTTATATGAttttttttTGAAAAAATTCTAGGTCTCATATTAccatcaacttggAAGCTGTTGTGTACATTTTTCCTCATCATATAACTACAATGTACATAAGTTAGCTggctcttcaggcggt
YHR005C	gcgcataatttctactgttgtagatAAAAAATTGGTATTATATGAttttttttTGAAGGAACTGTATAATTAAAGTAGTGTTTAGATACGTccatcaacttggGATCTAATCATCCAGCAAAACCTTAAAAAAATTGGTATTATAggctcttcaggcggt
YHR005C	gcgcataatttctactgttgtagatCGTATCTAAACACTACTTTAttttttttTGAAGGAACTGTATAATTAAAGTAGTGTTTAGATACGTAAATTCTGTTTccatcaacttggCCAGCAAAACCTTAAAAAAATTGGTATTATAggctcttcaggcggt
YHR005C	gcgcataatttctactgttgtagatGTATTATATGAAGGAACTGTttttttttTGAAGGAACTGTATAATTAAAGTAGTGTTTAGATACGTAAccatcaacttggTCTAATCATCCAGCAAAACCTTAAAAAAATTGGTATTATAggctcttcaggcggt
YHR005C	gcgcataatttctactgttgtagatTATGAAGGAACTGTATAATTttttttttTGAAGGAACTGTATAATTAAAGTAGTGTTTAGATACGTAAccatcaacttggTCTAATCATCCAGCAAAACCTTAAAAAAATTGGTATTATAggctcttcaggcggt
YDR175C	gcgcataatttctactgttgtagatAAAAACAAAAAGAACGGCCCttttttttTAATACATGTTCAAAAACAAAAAGAACGGCCCCCCTGTATATATTATGTAccatcaacttggGATATTGTAGATCAATTATTGAGCACTCTTggctcttcaggcggt
YDR175C	gcgcataatttctactgttgtagatAACATGTATTAAAGAGTGCTttttttttTAATACATGTTCAAAAACAAAAAGAACGGCCCCCCTccatcaacttggCAAAGAAGAAATTTGATATTGTAGATCAATTATTGAGCACTCTTggctcttcaggcggt
YDR175C	gcgcataatttctactgttgtagatAAGAGTGCTCAATAATTGATttttttttTAATACATGTTCAAAAACAAAAAGAACccatcaacttggAAGATGCACCAAAGAAGAAATTTGATATTGTAGATCAATTATTGAGCACTCTTggctcttcaggcggt
YDR175C	gcgcataatttctactgttgtagatAGCACTCTTTAATACATGTTttttttttTAATACATGTTCAAAAACAAAAAGAACGGCCCCCCTGTATccatcaacttggGAAGAAATTTGATATTGTAGATCAATTATTGAGCACTCTTggctcttcaggcggt
YDR175C	gcgcataatttctactgttgtagatATACATGTTCAAAAACAAAAttttttttTAATACATGTTCAAAAACAAAAAGAACGGCCCCCCTGTATATATccatcaacttggAAATTTGATATTGTAGATCAATTATTGAGCACTCTTggctcttcaggcggt
YOR210W	gcgcataatttctactgttgtagatAAAAACAGCCATATTGAGGAttttttttTAAGTGTTCCTCAATATGGCTGTTTTTGAACTTTTCTTTTccatcaacttggTGAAAAGTTTTTAAGATACAACCCATTAGAAAAAAGAGATggctcttcaggcggt
YOR210W	gcgcataatttctactgttgtagatAGGAACACTTAATCTCTTTTttttttttTAAGTGTTCCTCAATATGGCTGTTTTTGAACTTTTCccatcaacttggTTATTGAAAAGTTTTTAAGATACAACCCATTAGAAAAAAGAGATggctcttcaggcggt
YOR210W	gcgcataatttctactgttgtagatAGTGTTCCTCAATATGGCTGttttttttTAAGTGTTCCTCAATATGGCTGTTTTTGAACTTTTCTTTTCCTTccatcaacttggAAGTTTTTAAGATACAACCCATTAGAAAAAAGAGATggctcttcaggcggt
YJL083W	gcgcataatttctactgttgtagatAAAAACATCAAACGCGATCTttttttttTGATGCCTGGCATTATTTGCAGAAGTTccatcaacttggCAGTCCGACAGGAATTGAAAAACATCAAACGCGATCTCAGAAATGTCAGAATAggctcttcaggcggt
YJL083W	gcgcataatttctactgttgtagatACACAGGAAGAGAACTTCTGttttttttTGATGCCTGGCATTATTTGCAGAAGTTCTCTTCCTGTGTTAATAATGAATccatcaacttggATCAAACGCGATCTCAGAAATGTCAGAATAggctcttcaggcggt
YJL083W	gcgcataatttctactgttgtagatTGACATTTCTGAGATCGCGTttttttttTGATGCCTGGCATTATTTGCAGAAGTTccatcaacttggCAGTCCGACAGGAATTGAAAAACATCAAACGCGATCTCAGAAATGTCAGAATAggctcttcaggcggt
YJL083W	gcgcataatttctactgttgtagatTGAGATCGCGTTTGATGTTTttttttttTGATGCCTGGCATTATTTGCAccatcaacttggAGCTTTCAGTCCGACAGGAATTGAAAAACATCAAACGCGATCTCAGAAATGTCAGAATAggctcttcaggcggt
YJL083W	gcgcataatttctactgttgtagatTGCAAATAATGCCAGGCATCttttttttTGATGCCTGGCATTATTTGCAGAAGTTCTCTTCCTGTGTTccatcaacttggATTGAAAAACATCAAACGCGATCTCAGAAATGTCAGAATAggctcttcaggcggt
YJL083W	gcgcataatttctactgttgtagatTTTGCAGAAGTTCTCTTCCTttttttttTGATGCCTGGCATTATTTGCAGAAGTTCTCTTCCTGTGTTAATAATGAATccatcaacttggATCAAACGCGATCTCAGAAATGTCAGAATAggctcttcaggcggt
YNL219C	gcgcataatttctactgttgtagatAAAAACCAACTGAGACTACTttttttttTGATATACAGGTTCTCTAAAACAAGCAGCAAAccatcaacttggCGTTACATTGATTACTGTTTGTTTGAAAAACCAACTGAGACTACTAATggctcttcaggcggt
YNL219C	gcgcataatttctactgttgtagatATATACAGGTTCTCTAAAACttttttttTGATATACAGGTTCTCTAAAACAAGCAGCAAAAAAAAAAAAAGCccatcaacttggTACTGTTTGTTTGAAAAACCAACTGAGACTACTAATggctcttcaggcggt
YNL219C	gcgcataatttctactgttgtagatCTGCTTGTTTTAGAGAACCTttttttttTGATATACAGGTTCTCTAAAACAAGCAGCAAAAAAAAAAAccatcaacttggTGATTACTGTTTGTTTGAAAAACCAACTGAGACTACTAATggctcttcaggcggt
YNL219C	gcgcataatttctactgttgtagatGAGAACCTGTATATCAATTAttttttttTGATATACAGGTTCTCTAAAACAAGCAGCAAAAAAAAAAAccatcaacttggTGATTACTGTTTGTTTGAAAAACCAACTGAGACTACTAATggctcttcaggcggt
YNL219C	gcgcataatttctactgttgtagatTCTAAAACAAGCAGCAAAAAttttttttTGATATACAGGTTCTCTAAAACAAGCAGCAAAAAAAAAAAAAGCCTGCTTccatcaacttggTTGTTTGAAAAACCAACTGAGACTACTAATggctcttcaggcggt
YNL219C	gcgcataatttctactgttgtagatTTTGAAAAACCAACTGAGACttttttttTGATATACAGGTTCTCTAAAACAAGCAGccatcaacttggTGTTCGTTACATTGATTACTGTTTGTTTGAAAAACCAACTGAGACTACTAATggctcttcaggcggt
YNL219C	gcgcataatttctactgttgtagatTTTTAGAGAACCTGTATATCttttttttTGATATACAGGTTCTCTAAAACAAGCAGCAAAAAAAAAAAccatcaacttggTGATTACTGTTTGTTTGAAAAACCAACTGAGACTACTAATggctcttcaggcggt
YIL175W	gcgcataatttctactgttgtagatAAAAACCCTTTTGCGCGCCTttttttttTGAAAAACCCTTTTGCGCGCCTGCGAAGTTTCCATTTTCGGTCAccatcaacttggTGTGAGAATGCCAATTATAGGGGTGCCGAGGTGCCTggctcttcaggcggt
YIL175W	gcgcataatttctactgttgtagatAAGGCACCTCGGCACCCCTAttttttttTGAAAAACCCTTTTGCGCGCCTGCGAAccatcaacttggTATTCGTATGCGCAGAATGTGAGAATGCCAATTATAGGGGTGCCGAGGTGCCTggctcttcaggcggt
YIL175W	gcgcataatttctactgttgtagatACCGAAAATGGAAACTTCGCttttttttTGAAAAACCCTTTTGCGCGCCTGCGAAGTTTCCATTTTCGGTCAAAAAGAccatcaacttggAATGCCAATTATAGGGGTGCCGAGGTGCCTggctcttcaggcggt
YIL175W	gcgcataatttctactgttgtagatCGCGCCTGCGAAGTTTCCATttttttttTGAAAAACCCTTTTGCGCGCCTGCGAAGTTTCCATTTTCGGTCAAAAAGAccatcaacttggAATGCCAATTATAGGGGTGCCGAGGTGCCTggctcttcaggcggt
YIL175W	gcgcataatttctactgttgtagatTAGGGGTGCCGAGGTGCCTTttttttttTGAAAAACCCTTTTGCGCGCCTGCGAAGTTTCCATTccatcaacttggGCGCAGAATGTGAGAATGCCAATTATAGGGGTGCCGAGGTGCCTggctcttcaggcggt
YER101C	gcgcataatttctactgttgtagatAAAAACCTTCAACTTTCATTttttttttTGAAATGGGAGTTTCTGTCTCCCTAGGccatcaacttggATATGGCTACACAACGTGCTCAAGGTAAGCTTATAATGAAAGTTGAAGGTTTTggctcttcaggcggt
YER101C	gcgcataatttctactgttgtagatAAATGGGAGTTTCTGTCTCCttttttttTGAAATGGGAGTTTCTGTCTCCCTAGGTTTCACCTCATTTTTATccatcaacttggGCTCAAGGTAAGCTTATAATGAAAGTTGAAGGTTTTggctcttcaggcggt
YER101C	gcgcataatttctactgttgtagatTAATGAAAGTTGAAGGTTTTttttttttTGAAATGGGAGTTTCTGTCTCCCTAGGTTTCACCTccatcaacttggACACAACGTGCTCAAGGTAAGCTTATAATGAAAGTTGAAGGTTTTggctcttcaggcggt
YER101C	gcgcataatttctactgttgtagatTGTCTCCCTAGGTTTCACCTttttttttTGAAATGGGAGTTTCTGTCTCCCTAGGTTTCACCTCATTTTTATTGAGGTccatcaacttggGGTAAGCTTATAATGAAAGTTGAAGGTTTTggctcttcaggcggt
YER061C	gcgcataatttctactgttgtagatAAAAACGATTATAATGGGATttttttttTAATATTATTAAACTTATATATATATCCCATTATAATCGTTTTTGAATTAccatcaacttggTCTCTTCTCTTCAAGAAATGGGAAGGGAGTggctcttcaggcggt
YER061C	gcgcataatttctactgttgtagatAACTTATATATATATCCCATttttttttTAATATTATTAAACTTATATATATATCCCATTATAATCGTTTTTGAATTAccatcaacttggTCTCTTCTCTTCAAGAAATGGGAAGGGAGTggctcttcaggcggt
YER061C	gcgcataatttctactgttgtagatACTCCCTTCCCATTTCTTGAttttttttTAATATTATTAAACTTATATATATATCccatcaacttggTCGGATTTGGAGGAGTTAACACATCTCTTCTCTTCAAGAAATGGGAAGGGAGTggctcttcaggcggt
YER061C	gcgcataatttctactgttgtagatATAATATTAACTCCCTTCCCttttttttTAATATTATTAAACTTATATATATATCCCATTATccatcaacttggTGGAGGAGTTAACACATCTCTTCTCTTCAAGAAATGGGAAGGGAGTggctcttcaggcggt
YER061C	gcgcataatttctactgttgtagatTAATGGGATATATATATAAGttttttttTAATATTATTAAACTTATATATATATCCCATTATAATCGTTTTTGccatcaacttggACACATCTCTTCTCTTCAAGAAATGGGAAGGGAGTggctcttcaggcggt
YLR065C	gcgcataatttctactgttgtagatAAAAACGTTTGAAAAGCTTTttttttttTAAACAAAGCTTTTCAAACGTTTTTGAAATTTTTTGCTTTccatcaacttggGAGGGGTGAAACTGACTCTAAAATTAAGTACAAGTATCGTggctcttcaggcggt
YLR065C	gcgcataatttctactgttgtagatAACAAAGCTTTTCAAACGTTttttttttTAAACAAAGCTTTTCAAACGTTTTTGAAATTTTTTGCTTTCTATccatcaacttggGGTGAAACTGACTCTAAAATTAAGTACAAGTATCGTggctcttcaggcggt
YLR065C	gcgcataatttctactgttgtagatACGATACTTGTACTTAATTTttttttttTAAACAAAGCTTTTCAAACGTTTTTGAccatcaacttggTGAAAAGGGAGAGGAGGGGTGAAACTGACTCTAAAATTAAGTACAAGTATCGTggctcttcaggcggt
YLR065C	gcgcataatttctactgttgtagatAGTACAAGTATCGTTAAACAttttttttTAAACAAAGCTTTTCAAACGTTTTTGAAATTTTTTGCTTTccatcaacttggGAGGGGTGAAACTGACTCTAAAATTAAGTACAAGTATCGTggctcttcaggcggt
YLR065C	gcgcataatttctactgttgtagatTTTAACGATACTTGTACTTAttttttttTAAACAAAGCTTTTCAAACGTTTTTGAAAccatcaacttggAAAAGGGAGAGGAGGGGTGAAACTGACTCTAAAATTAAGTACAAGTATCGTggctcttcaggcggt
YDR451C	gcgcataatttctactgttgtagatAAAAACTAATCTTTCTCAGTttttttttTAATCTTTCTCAGTGTTTATTTTCTTGAGCACTGATGCTAccatcaacttggAAAACCCCTTGGGGAGGTCGATCTCAATTCTTTCAAAAACggctcttcaggcggt
YDR451C	gcgcataatttctactgttgtagatAAAGAATTGAGATCGACCTCttttttttTAATCTTTCTCAGTGTTTATTTTCTTGccatcaacttggATGCATACGAAAGAAAACCCCTTGGGGAGGTCGATCTCAATTCTTTCAAAAACggctcttcaggcggt
YDR451C	gcgcataatttctactgttgtagatATAGCATCAGTGCTCAAGAAttttttttTAATCTTTCTCAGTGTTTATTTTCTTGAGCACTGATGCTATCAATATTAAccatcaacttggGGGGAGGTCGATCTCAATTCTTTCAAAAACggctcttcaggcggt
YDR451C	gcgcataatttctactgttgtagatGGGAGGTCGATCTCAATTCTttttttttTAATCTTTCTCAGTGTTTATTTTCTTGccatcaacttggATGCATACGAAAGAAAACCCCTTGGGGAGGTCGATCTCAATTCTTTCAAAAACggctcttcaggcggt
YDR451C	gcgcataatttctactgttgtagatTCAGTGTTTATTTTCTTGAGttttttttTAATCTTTCTCAGTGTTTATTTTCTTGAGCACTGATGCTATCAATATTAAccatcaacttggGGGGAGGTCGATCTCAATTCTTTCAAAAACggctcttcaggcggt
YNR038W	gcgcataatttctactgttgtagatAAAAACTATCACAATAACACttttttttTAATTTCTCACTTTCCACCTTCGCATCccatcaacttggATACTTCGTCTCTAGAAAGTTTGAAAAACTATCACAATAACACCGCACAAGCTggctcttcaggcggt
YNR038W	gcgcataatttctactgttgtagatAGCTTGTGCGGTGTTATTGTttttttttTAATTTCTCACTTTCCACCTTCGCATCccatcaacttggATACTTCGTCTCTAGAAAGTTTGAAAAACTATCACAATAACACCGCACAAGCTggctcttcaggcggt
YNR038W	gcgcataatttctactgttgtagatATTTCTCACTTTCCACCTTCttttttttTAATTTCTCACTTTCCACCTTCGCATCCATTCATTTATAACATTccatcaacttggAGTTTGAAAAACTATCACAATAACACCGCACAAGCTggctcttcaggcggt
YNR038W	gcgcataatttctactgttgtagatCACCTTCGCATCCATTCATTttttttttTAATTTCTCACTTTCCACCTTCGCATCCATTCATTTATAACATTCAAACAccatcaacttggAAAAACTATCACAATAACACCGCACAAGCTggctcttcaggcggt
YNR038W	gcgcataatttctactgttgtagatTCACTTTCCACCTTCGCATCttttttttTAATTTCTCACTTTCCACCTTCGCATCCATTCATTTATAACATTCAAACccatcaacttggGAAAAACTATCACAATAACACCGCACAAGCTggctcttcaggcggt
YNR038W	gcgcataatttctactgttgtagatTGCGGTGTTATTGTGATAGTttttttttTAATTTCTCACTTTCCACCTTCGCATCccatcaacttggATACTTCGTCTCTAGAAAGTTTGAAAAACTATCACAATAACACCGCACAAGCTggctcttcaggcggt
YDR206W	gcgcataatttctactgttgtagatAAAAACTATGATAAAAAACGttttttttTAATATTGTTCGTTTTTTATCATAGTTTTTCAAATCTTCATAccatcaacttggCGGACAGCATGAGGGGAAACAGTCGGAATAATATGTTTggctcttcaggcggt
YDR206W	gcgcataatttctactgttgtagatATATGAAGATTTGAAAAACTttttttttTAATATTGTTCGTTTTTTATCATAGTTTTTCAAATCTTCATATGAATACTccatcaacttggATGAGGGGAAACAGTCGGAATAATATGTTTggctcttcaggcggt
YDR206W	gcgcataatttctactgttgtagatCGACTGTTTCCCCTCATGCTttttttttTAATATTGTTCGTTTTTTATCAccatcaacttggTTTTGACGCCCAAAGCAACACGGACAGCATGAGGGGAAACAGTCGGAATAATATGTTTggctcttcaggcggt
YDL192W	gcgcataatttctactgttgtagatAAAAACTCAACTTAAAAATTttttttttTAAAAATTCTAGAATATGGATCAAATACGCTTGTATAAACccatcaacttggAGGTTTGGAATGGTTAAGTAACAGTTTGAAAAACTCAACTggctcttcaggcggt
YDL192W	gcgcataatttctactgttgtagatAAACTGTTACTTAACCATTCttttttttTAAAAATTCTAGAATATGGATCccatcaacttggCGGTGAAGGTTTGTATGAAGGTTTGGAATGGTTAAGTAACAGTTTGAAAAACTCAACTggctcttcaggcggt
YDL192W	gcgcataatttctactgttgtagatGTTTATACAAGCGTATTTGAttttttttTAAAAATTCTAGAATATGGATCAAATACGCTTGTATAAACTAAATGAAACccatcaacttggTGGTTAAGTAACAGTTTGAAAAACTCAACTggctcttcaggcggt
YDL192W	gcgcataatttctactgttgtagatTACAAGCGTATTTGATCCATttttttttTAAAAATTCTAGAATATGGATCAAATACGCTTGTATAAACTAAATGAccatcaacttggGAATGGTTAAGTAACAGTTTGAAAAACTCAACTggctcttcaggcggt
YDL192W	gcgcataatttctactgttgtagatTAGAATATGGATCAAATACGttttttttTAAAAATTCTAGAATATGGATCAAATACGCTTGTATAAACTAAATGAAACccatcaacttggTGGTTAAGTAACAGTTTGAAAAACTCAACTggctcttcaggcggt
YJR140C	gcgcataatttctactgttgtagatAAAAACTCACGTGATCTTATttttttttTGAGTTTTTCAATAACGCACATGGTGGTGTACGGccatcaacttggGAAGGAAGTCTTCGATAGAGTGAGGCTATTAGTGGATAAGATCACGggctcttcaggcggt
YJR140C	gcgcataatttctactgttgtagatAATAACGCACATGGTGGTGTttttttttTGAGTTTTTCAATAACGCACATGGTGGTGTACGGGTGTGTTGATGACCATccatcaacttggAGAGTGAGGCTATTAGTGGATAAGATCACGggctcttcaggcggt
YJR140C	gcgcataatttctactgttgtagatGTGGATAAGATCACGTGAGTttttttttTGAGTTTTTCAATAACGCACATGGTGGTGTACGGGTGTGTccatcaacttggAGTCTTCGATAGAGTGAGGCTATTAGTGGATAAGATCACGggctcttcaggcggt
YOR272W	gcgcataatttctactgttgtagatAAAAACTGAGAAAAAACTGTttttttttTGAGAAAAAACTGTTGTTGTTTTTATGTAGAATAATGTACccatcaacttggAAAGATTCAAATAAATAAAGGAGACAACATTTTCAAAAACggctcttcaggcggt
YOR272W	gcgcataatttctactgttgtagatAAAATGTTGTCTCCTTTATTttttttttTGAGAAAAAACTGTTGTTGTTTTTATGccatcaacttggCTGGTCAAGACAAAAAGATTCAAATAAATAAAGGAGACAACATTTTCAAAAACggctcttcaggcggt
YOR272W	gcgcataatttctactgttgtagatAAATAAATAAAGGAGACAACttttttttTGAGAAAAAACTGTTGTTGTTTTTATGccatcaacttggCTGGTCAAGACAAAAAGATTCAAATAAATAAAGGAGACAACATTTTCAAAAACggctcttcaggcggt
YOR272W	gcgcataatttctactgttgtagatTACATAAAAACAACAACAGTttttttttTGAGAAAAAACTGTTGTTGTTTTTATGTAGAATAATGTACTccatcaacttggAAGATTCAAATAAATAAAGGAGACAACATTTTCAAAAACggctcttcaggcggt
YDR533C	gcgcataatttctactgttgtagatAAAAACTGAGCCAAAGGTTGttttttttTGAGCCAAAGGTTGATAATTAGAATTTCCTTTGTACTACTccatcaacttggGCACTCCACTGCCGTAAGATCCATCGACGCTTTAAAAAACggctcttcaggcggt
YDR533C	gcgcataatttctactgttgtagatTAATTATCAACCTTTGGCTCttttttttTGAGCCAAAGGTTGATAATTAGAATTTCCTTTGTACTACTccatcaacttggGCACTCCACTGCCGTAAGATCCATCGACGCTTTAAAAAACggctcttcaggcggt
YDR533C	gcgcataatttctactgttgtagatTCAACCTTTGGCTCAGTTTTttttttttTGAGCCAAAGGTTGATAATTAGAATTTCCTTTGTACTACTccatcaacttggGCACTCCACTGCCGTAAGATCCATCGACGCTTTAAAAAACggctcttcaggcggt
YKL130C	gcgcataatttctactgttgtagatAAAAACTGAGGCCTTCAGTTttttttttTGAGGCCTTCAGTTTTTAGCTCAAAAAGAGCAAATAAGTAccatcaacttggCGCTACTAAATGGCATGACAAATTTGGTAAATTGAAAAACggctcttcaggcggt
YKL130C	gcgcataatttctactgttgtagatAGCTAAAAACTGAAGGCCTCttttttttTGAGGCCTTCAGTTTTTAGCTCAAAAAGAGCAAATAAGTAccatcaacttggCGCTACTAAATGGCATGACAAATTTGGTAAATTGAAAAACggctcttcaggcggt
YKL130C	gcgcataatttctactgttgtagatGTAAATTGAAAAACTGAGGCttttttttTGAGGCCTTCAGTTTTTAGCTCAAAAAGAGCAAATAAGTAccatcaacttggCGCTACTAAATGGCATGACAAATTTGGTAAATTGAAAAACggctcttcaggcggt
YPR110C	gcgcataatttctactgttgtagatAAAAACTGTCCAATTACCCAttttttttTGATCCTACTTTGCATACTAATAAAAAAAACACAccatcaacttggTTTAAAGAATAAGGCTGAGTATTTGAAAAACTGTCCAATTACCCAAggctcttcaggcggt
YPR110C	gcgcataatttctactgttgtagatCATACTAATAAAAAAAACACttttttttTGATCCTACTTTGCATACTAATAAAAAAAACACAGTTTGAGAAAAATATTccatcaacttggGAGTATTTGAAAAACTGTCCAATTACCCAAggctcttcaggcggt
YPR110C	gcgcataatttctactgttgtagatCCCAATGATCCTACTTTGCAttttttttTGATCCTACTTTGCATACTAATAAAAAAAACACAGTTTGAccatcaacttggGAATAAGGCTGAGTATTTGAAAAACTGTCCAATTACCCAAggctcttcaggcggt
YPR110C	gcgcataatttctactgttgtagatGTATGCAAAGTAGGATCATTttttttttTGATCCTACTTTGCATACTAATAAAAAAAACACAGTTTGAccatcaacttggGAATAAGGCTGAGTATTTGAAAAACTGTCCAATTACCCAAggctcttcaggcggt
YHL040C	gcgcataatttctactgttgtagatAAAAACTTCCATCAAAATTCttttttttTAAGTTGATGTTTACGTTGCATGATTGccatcaacttggCAATTTTGGATTGGTTTGAAAAACTTCCATCAAAATTCACTTTTAAACGGGAAggctcttcaggcggt
YHL040C	gcgcataatttctactgttgtagatAACGGGAATAAGTTGATGTTttttttttTAAGTTGATGTTTACGTTGCATGATTGCTTGATATCACTTccatcaacttggGTTTGAAAAACTTCCATCAAAATTCACTTTTAAACGGGAAggctcttcaggcggt
YHL040C	gcgcataatttctactgttgtagatACTTTTAAACGGGAATAAGTttttttttTAAGTTGATGTTTACGTTGCATGATTGCTTGATATCACTTccatcaacttggGTTTGAAAAACTTCCATCAAAATTCACTTTTAAACGGGAAggctcttcaggcggt
YHL040C	gcgcataatttctactgttgtagatATGTTTACGTTGCATGATTGttttttttTAAGTTGATGTTTACGTTGCATGATTGCTTGATATCACTTTCCATGACTccatcaacttggACTTCCATCAAAATTCACTTTTAAACGGGAAggctcttcaggcggt
YHL040C	gcgcataatttctactgttgtagatCGTTGCATGATTGCTTGATAttttttttTAAGTTGATGTTTACGTTGCATGATTGCTTGATATCACTTTCCATGACTAccatcaacttggCTTCCATCAAAATTCACTTTTAAACGGGAAggctcttcaggcggt
YHL040C	gcgcataatttctactgttgtagatGTTTGAAAAACTTCCATCAAttttttttTAAGTTGATGTTTACGTTGCATGATccatcaacttggTCCAATTTTGGATTGGTTTGAAAAACTTCCATCAAAATTCACTTTTAAACGGGAAggctcttcaggcggt
YBR060C	gcgcataatttctactgttgtagatAAAAACTTCTGAAAACCGTTttttttttTAAATGTATACATATCACGAACAATTGccatcaacttggCCTACACGTATGCGGAACTTGAAAAACTTCTGAAAACCGTTTTAAATACTCTAggctcttcaggcggt
YBR060C	gcgcataatttctactgttgtagatAAACGGTTTTCAGAAGTTTTttttttttTAAATGTATACATATCACGAACAAccatcaacttggTACCCTACACGTATGCGGAACTTGAAAAACTTCTGAAAACCGTTTTAAATACTCTAggctcttcaggcggt
YBR060C	gcgcataatttctactgttgtagatAATACTCTATAAATGTATACttttttttTAAATGTATACATATCACGAACAATTGTAATAGTACTAGGccatcaacttggGGAACTTGAAAAACTTCTGAAAACCGTTTTAAATACTCTAggctcttcaggcggt
YBR060C	gcgcataatttctactgttgtagatCAATTGTTCGTGATATGTATttttttttTAAATGTATACATATCACGAACAATTGTAATAGTACTAGGccatcaacttggGGAACTTGAAAAACTTCTGAAAACCGTTTTAAATACTCTAggctcttcaggcggt
YBR060C	gcgcataatttctactgttgtagatTAGAGTATTTAAAACGGTTTttttttttTAAATGTATACATATCACGAACAATTGccatcaacttggCCTACACGTATGCGGAACTTGAAAAACTTCTGAAAACCGTTTTAAATACTCTAggctcttcaggcggt
YBR060C	gcgcataatttctactgttgtagatTGAAAACCGTTTTAAATACTttttttttTAAATGTATACATATCACGAACAATTGTAATAccatcaacttggACGTATGCGGAACTTGAAAAACTTCTGAAAACCGTTTTAAATACTCTAggctcttcaggcggt
YDR365C	gcgcataatttctactgttgtagatAAAAAGAAAAGCAAATCATCttttttttTAAAGCAGTCAATGAAATAGTATTTAAccatcaacttggACTTGGTAAACAAGTTGAAAAAGAAAAGCAAATCATCCAAGAAGGTAAAGGTTggctcttcaggcggt
YDR365C	gcgcataatttctactgttgtagatAACCTTTACCTTCTTGGATGttttttttTAAAGCAGTCAATGAAATAGTATTTAAccatcaacttggACTTGGTAAACAAGTTGAAAAAGAAAAGCAAATCATCCAAGAAGGTAAAGGTTggctcttcaggcggt
YDR365C	gcgcataatttctactgttgtagatAAGCAGTCAATGAAATAGTAttttttttTAAAGCAGTCAATGAAATAGTATTTAAATGAAACTTGAATACAAccatcaacttggAAAAAGAAAAGCAAATCATCCAAGAAGGTAAAGGTTggctcttcaggcggt
YDR365C	gcgcataatttctactgttgtagatAAGTTTCATTTAAATACTATttttttttTAAAGCAGTCAATGAAATAGTATTTAAATGAAACTTGAATACAAATAGccatcaacttggAGAAAAGCAAATCATCCAAGAAGGTAAAGGTTggctcttcaggcggt
YDR365C	gcgcataatttctactgttgtagatAATACTATTTCATTGACTGCttttttttTAAAGCAGTCAATGAAATAGTATTTAAATGAAACTTGAATccatcaacttggGTTGAAAAAGAAAAGCAAATCATCCAAGAAGGTAAAGGTTggctcttcaggcggt
YDR365C	gcgcataatttctactgttgtagatACTGCTTTAAACCTTTACCTttttttttTAAAGCAGTCAATGAAATAGTATTTAAATGAAACccatcaacttggAAACAAGTTGAAAAAGAAAAGCAAATCATCCAAGAAGGTAAAGGTTggctcttcaggcggt
YDR365C	gcgcataatttctactgttgtagatTATTCAAGTTTCATTTAAATttttttttTAAAGCAGTCAATGAAATAGTATTTAAATGAAACTTGAATACAAATAGATccatcaacttggAAAAGCAAATCATCCAAGAAGGTAAAGGTTggctcttcaggcggt
YLR239C	gcgcataatttctactgttgtagatAAAAAGAATCCGTGAGACGGttttttttTGAGACGGATGACTCCCCCCATACTTTCTTAAATGAAAGGccatcaacttggAATGCAAATTGACGACGTCAATATTTTGAAAAAGAATCCGggctcttcaggcggt
YLR239C	gcgcataatttctactgttgtagatAGAAAGTATGGGGGGAGTCAttttttttTGAGACGGATGACTCCCCCCATACTTTCTTAAATGAAAGGAccatcaacttggATGCAAATTGACGACGTCAATATTTTGAAAAAGAATCCGggctcttcaggcggt
YLR239C	gcgcataatttctactgttgtagatATTTAAGAAAGTATGGGGGGttttttttTGAGACGGATGACTCCCCCCATACTTTCTTAAATGAAAGGATGCTTccatcaacttggAATTGACGACGTCAATATTTTGAAAAAGAATCCGggctcttcaggcggt
YLR239C	gcgcataatttctactgttgtagatGAAAGAATGCAAATTGACGAttttttttTGAGACGGATGACTCCCCCCccatcaacttggGGAATAAAAACTTTGGAAAGAATGCAAATTGACGACGTCAATATTTTGAAAAAGAATCCGggctcttcaggcggt
YHR052W	gcgcataatttctactgttgtagatAAAAAGAATCTAGCGAGTCAttttttttTAATTTGTTTCCTCCTTATCTccatcaacttggCTTCTAGCGAGCTTGAAAAAGAATCTAGCGAGTCAGAAGCTGTCAAGAAGGCTAAAAGTggctcttcaggcggt
YHR052W	gcgcataatttctactgttgtagatATTTGTTTCCTCCTTATCTAttttttttTAATTTGTTTCCTCCTTATCTATCTTTTCTCTCATTTTTTTCTTccatcaacttggTCTAGCGAGTCAGAAGCTGTCAAGAAGGCTAAAAGTggctcttcaggcggt
YHR052W	gcgcataatttctactgttgtagatCTCCTTATCTATCTTTTCTCttttttttTAATTTGTTTCCTCCTTATCTATCTTTTCTCTCATTTTTTTCTTGTGAAGccatcaacttggGAGTCAGAAGCTGTCAAGAAGGCTAAAAGTggctcttcaggcggt
YHR052W	gcgcataatttctactgttgtagatTTTCCTCCTTATCTATCTTTttttttttTAATTTGTTTCCTCCTTATCTATCTTTTCTCTCATTTTTTTCTTGTGAAccatcaacttggCGAGTCAGAAGCTGTCAAGAAGGCTAAAAGTggctcttcaggcggt
YMR015C	gcgcataatttctactgttgtagatAAAAAGAGAGACCCAATTACttttttttTAATGGGGAAAAACAGAACTTTGTCCAccatcaacttggATTTGTTACTGACTTTCAAAAAGAGAGACCCAATTACTGGAGAAGTCTTCGAAggctcttcaggcggt
YMR015C	gcgcataatttctactgttgtagatCCCATTATTCGAAGACTTCTttttttttTAATGGGGAAAAACAGAACTTTGTCCAGACAAccatcaacttggTTACTGACTTTCAAAAAGAGAGACCCAATTACTGGAGAAGTCTTCGAAggctcttcaggcggt
YMR015C	gcgcataatttctactgttgtagatCTGGAGAAGTCTTCGAATAAttttttttTAATGGGGAAAAACAGAACTTTGTCCAGACAATAAATCccatcaacttggACTTTCAAAAAGAGAGACCCAATTACTGGAGAAGTCTTCGAAggctcttcaggcggt
YMR015C	gcgcataatttctactgttgtagatGAATAATGGGGAAAAACAGAttttttttTAATGGGGAAAAACAGAACTTTGTCCAGACAATAAATCATccatcaacttggTTTCAAAAAGAGAGACCCAATTACTGGAGAAGTCTTCGAAggctcttcaggcggt
YMR015C	gcgcataatttctactgttgtagatTCTGGACAAAGTTCTGTTTTttttttttTAATGGGGAAAAACAGAACTTTGTCCAGACAATAAATCATAccatcaacttggTTCAAAAAGAGAGACCCAATTACTGGAGAAGTCTTCGAAggctcttcaggcggt
YDR291W	gcgcataatttctactgttgtagatAAAAAGAGATATGAGCACGCttttttttTGAGCACGCTATTTGTAGTTTGTAAACCGAATATAAATACccatcaacttggAGACGATACTCATACAAATGAAATCATTAAAAAAGAGATAggctcttcaggcggt
YDR291W	gcgcataatttctactgttgtagatATGATTTCATTTGTATGAGTttttttttTGAGCACGCTATTTGTAGTTTGccatcaacttggCGTTAGAAGAGCTACGAAAGACGATACTCATACAAATGAAATCATTAAAAAAGAGATAggctcttcaggcggt
YDR291W	gcgcataatttctactgttgtagatCAAACTACAAATAGCGTGCTttttttttTGAGCACGCTATTTGTAGTTTGTAAACCGAATATAAATACccatcaacttggAGACGATACTCATACAAATGAAATCATTAAAAAAGAGATAggctcttcaggcggt
YDR291W	gcgcataatttctactgttgtagatGGTTTACAAACTACAAATAGttttttttTGAGCACGCTATTTGTAGTTTGTAAACCGAATATAAATACccatcaacttggAGACGATACTCATACAAATGAAATCATTAAAAAAGAGATAggctcttcaggcggt
YDR291W	gcgcataatttctactgttgtagatTATTCGGTTTACAAACTACAttttttttTGAGCACGCTATTTGTAGTTTGTAAACCGAATATAAATACTCTATccatcaacttggATACTCATACAAATGAAATCATTAAAAAAGAGATAggctcttcaggcggt
YMR142C	gcgcataatttctactgttgtagatAAAAAGATGAAACATATTTAttttttttTAAATTAAATGAATCTGATAAATATGTTTCATCTTTTTTAATGTCTTTATccatcaacttggAAGGCTGAAGCTGAAGCTGAAAAGAAGAAAggctcttcaggcggt
YMR142C	gcgcataatttctactgttgtagatAATGAATCTGATAAATATGTttttttttTAAATTAAATGAATCTGATAAATATGTTTCATCTTTTTTAATGTCTTTAccatcaacttggGAAGGCTGAAGCTGAAGCTGAAAAGAAGAAAggctcttcaggcggt
YMR142C	gcgcataatttctactgttgtagatTCAGATTCATTTAATTTATTttttttttTAAATTAAATGAATCTGATAAATATGTTTCATCTTTTTTAccatcaacttggGGCTAGAGAGAAGGCTGAAGCTGAAGCTGAAAAGAAGAAAggctcttcaggcggt
YNL211C	gcgcataatttctactgttgtagatAAAAAGATTAATTCATCCTTttttttttTAATTCATCCTTGTCTGATGTACAAGTACTATAAAACAGAccatcaacttggTGGGTTCAGAAGGAGACTAGGAGACCGCTTTAAAAAAGATggctcttcaggcggt
YNL211C	gcgcataatttctactgttgtagatAAGCGGTCTCCTAGTCTCCTttttttttTAATTCATCCTTGTCTGATGTACAAccatcaacttggAATGAGATCTACTTTTGGGTTCAGAAGGAGACTAGGAGACCGCTTTAAAAAAGATggctcttcaggcggt
YNL211C	gcgcataatttctactgttgtagatATCCTTGTCTGATGTACAAGttttttttTAATTCATCCTTGTCTGATGTACAAGTACTATAAAACAGACAAAAGTAccatcaacttggGAAGGAGACTAGGAGACCGCTTTAAAAAAGATggctcttcaggcggt
YNL211C	gcgcataatttctactgttgtagatATTCATCCTTGTCTGATGTAttttttttTAATTCATCCTTGTCTGATGTACAAGTACTATAAAACAGACAAAccatcaacttggTTCAGAAGGAGACTAGGAGACCGCTTTAAAAAAGATggctcttcaggcggt
YNL211C	gcgcataatttctactgttgtagatGGTTCAGAAGGAGACTAGGAttttttttTAATTCATCCTTGTCTGATGTACAAGTccatcaacttggTGAGATCTACTTTTGGGTTCAGAAGGAGACTAGGAGACCGCTTTAAAAAAGATggctcttcaggcggt
YNL211C	gcgcataatttctactgttgtagatTACATCAGACAAGGATGAATttttttttTAATTCATCCTTGTCTGATGTACAAGTACTATAAAACAGAccatcaacttggTGGGTTCAGAAGGAGACTAGGAGACCGCTTTAAAAAAGATggctcttcaggcggt
YNL211C	gcgcataatttctactgttgtagatTAGTACTTGTACATCAGACAttttttttTAATTCATCCTTGTCTGATGTACAAGTACTATAAAACAGACAAccatcaacttggGTTCAGAAGGAGACTAGGAGACCGCTTTAAAAAAGATggctcttcaggcggt
YNL211C	gcgcataatttctactgttgtagatTCTGATGTACAAGTACTATAttttttttTAATTCATCCTTGTCTGATGTACAAGTACTATAAAACAGACAAAAGTACCccatcaacttggAGGAGACTAGGAGACCGCTTTAAAAAAGATggctcttcaggcggt
YJL010C	gcgcataatttctactgttgtagatAAAAAGCAAAAGCACTATAGttttttttTAATTGGATAATATGTTACTACTGTACTGATGTAccatcaacttggTAATTCGAAGGAAGGAAGCGCCTTCAAAAAGCAAAAGCACTATAGAggctcttcaggcggt
YJL010C	gcgcataatttctactgttgtagatCATCAGTACAGTAGTAACATttttttttTAATTGGATAATATGTTACTACTGTACTGATGTAAATTATAGAAccatcaacttggGAAGGAAGCGCCTTCAAAAAGCAAAAGCACTATAGAggctcttcaggcggt
YJL010C	gcgcataatttctactgttgtagatGATAATATGTTACTACTGTAttttttttTAATTGGATAATATGTTACTACTGTACTGATGTAAATTATAGAATTATccatcaacttggGAAGCGCCTTCAAAAAGCAAAAGCACTATAGAggctcttcaggcggt
YJL010C	gcgcataatttctactgttgtagatTCCAATTATCTATAGTGCTTttttttttTAATTGGATAATATGTTACTACTGTACTGATGTccatcaacttggATAATTCGAAGGAAGGAAGCGCCTTCAAAAAGCAAAAGCACTATAGAggctcttcaggcggt
YDR524W-C	gcgcataatttctactgttgtagatAAAAAGCACATAAAAACTTGttttttttTAATAATATTATTAAAAAAGCACATAAAAACTTGATTGTGTAGCGATAATccatcaacttggAAGGAAAGAGCGGTCTTTCTTCTTGTTCTAggctcttcaggcggt
YDR524W-C	gcgcataatttctactgttgtagatAAGGAAAGAGCGGTCTTTCTttttttttTAATAATATTATTAAAAAAGCACATAAccatcaacttggTTTTTTCCTTCTTTGGTCCCTTCAAGGAAAGAGCGGTCTTTCTTCTTGTTCTAggctcttcaggcggt
YDR524W-C	gcgcataatttctactgttgtagatGTCCCTTCAAGGAAAGAGCGttttttttTAATAATATTATTAAAAAAGCACATAAccatcaacttggTTTTTTCCTTCTTTGGTCCCTTCAAGGAAAGAGCGGTCTTTCTTCTTGTTCTAggctcttcaggcggt
YDR524W-C	gcgcataatttctactgttgtagatTTTGGTCCCTTCAAGGAAAGttttttttTAATAATATTATTAAAAAAGCACccatcaacttggTATTTTTTTTCCTTCTTTGGTCCCTTCAAGGAAAGAGCGGTCTTTCTTCTTGTTCTAggctcttcaggcggt
YLR039C	gcgcataatttctactgttgtagatAAAAAGCACTCGAGAGATTCttttttttTAAATCTATATGACACCATGTATTCTTTACCAccatcaacttggAGAGAAAACAACACACAATTGGTTCAAAAAGCACTCGAGAGATTCAAAggctcttcaggcggt
YLR039C	gcgcataatttctactgttgtagatAAATAAATCTATATGACACCttttttttTAAATCTATATGACACCATGTATTCTTTACCATATAGCTTccatcaacttggCAACACACAATTGGTTCAAAAAGCACTCGAGAGATTCAAAggctcttcaggcggt
YLR039C	gcgcataatttctactgttgtagatTGAAGCTATATGGTAAAGAAttttttttTAAATCTATATGACACCATGTATTCTTTACCATATAGCTTCATAACATTGccatcaacttggTTGGTTCAAAAAGCACTCGAGAGATTCAAAggctcttcaggcggt
YBL095W	gcgcataatttctactgttgtagatAAAAAGCATGCCTGTCTCAAttttttttTGAAAAAGCATGCCTGTCTCAAAATAGCCTATTCCGTGTTAATTccatcaacttggACTTGGTTCAAATATTTTAAATGGCTTGATATGTTTggctcttcaggcggt
YBL095W	gcgcataatttctactgttgtagatACACGGAATAGGCTATTTTGttttttttTGAAAAAGCATGCCTGTCTCAAAATAGCCTATTCCGTGTTAATTAATATTccatcaacttggTTCAAATATTTTAAATGGCTTGATATGTTTggctcttcaggcggt
YBL095W	gcgcataatttctactgttgtagatATATGTTTTGAAAAAGCATGttttttttTGAAAAAGCATGCCTGTCTCAAAATAGCCTATTCCGTGTTccatcaacttggGCCTACTTGGTTCAAATATTTTAAATGGCTTGATATGTTTggctcttcaggcggt
YLR182W	gcgcataatttctactgttgtagatAAAAAGCATGCTTCATGAGGttttttttTGAGGGCATGTGATTTCATTGCATTAACTTTTATGACTTTccatcaacttggCACTGACGAAATGCAAGATTTTTTAAAAAAGCATGCTTCAggctcttcaggcggt
YLR182W	gcgcataatttctactgttgtagatACACTGACGAAATGCAAGATttttttttTGAGGGCATGTGATTTCATTGCATccatcaacttggACCCACAAGACATTGACACTGACGAAATGCAAGATTTTTTAAAAAAGCATGCTTCAggctcttcaggcggt
YLR182W	gcgcataatttctactgttgtagatATGAGGGCATGTGATTTCATttttttttTGAGGGCATGTGATTTCATTGCATTAACTTTTATGACTTTAccatcaacttggACTGACGAAATGCAAGATTTTTTAAAAAAGCATGCTTCAggctcttcaggcggt
YLR182W	gcgcataatttctactgttgtagatATGCAATGAAATCACATGCCttttttttTGAGGGCATGTGATTTCATTGCATTAACTTTTATGACTTTccatcaacttggCACTGACGAAATGCAAGATTTTTTAAAAAAGCATGCTTCAggctcttcaggcggt
YJL177W	gcgcataatttctactgttgtagatAAAAAGCATTTAAGCAGAGAttttttttTAAATGCTTTTTTAATTTTAAAATCTTTTAAAGTGAAccatcaacttggTAGACAAAGAGGTAGAATTGCTGCCCAAAAACGTATCTCTGCTggctcttcaggcggt
YJL177W	gcgcataatttctactgttgtagatAAATTAAAAAAGCATTTAAGttttttttTAAATGCTTTTTTAATTTTAAAATCTTTTAAAGTGAATATccatcaacttggACAAAGAGGTAGAATTGCTGCCCAAAAACGTATCTCTGCTggctcttcaggcggt
YJL177W	gcgcataatttctactgttgtagatACTTTAAAAGATTTTAAAATttttttttTAAATGCTTTTTTAATTTTAAAATCTTTTAAAGTGAATATTTGATTccatcaacttggAGGTAGAATTGCTGCCCAAAAACGTATCTCTGCTggctcttcaggcggt
YJL177W	gcgcataatttctactgttgtagatATTTTAAAATCTTTTAAAGTttttttttTAAATGCTTTTTTAATTTTAAAATCTTTTAAAGTGAATATTTGATTTATAccatcaacttggAGAATTGCTGCCCAAAAACGTATCTCTGCTggctcttcaggcggt
YJL177W	gcgcataatttctactgttgtagatCTGCCCAAAAACGTATCTCTttttttttTAAATGCTTTTTTAATTTTAAAATCTTTTAAAccatcaacttggACTTCTAGACAAAGAGGTAGAATTGCTGCCCAAAAACGTATCTCTGCTggctcttcaggcggt
YJL177W	gcgcataatttctactgttgtagatTAGACAAAGAGGTAGAATTGttttttttTAAATGCTTTTTTAATTTTAAAccatcaacttggTGTCAGATTGACTTCTAGACAAAGAGGTAGAATTGCTGCCCAAAAACGTATCTCTGCTggctcttcaggcggt
YOR258W	gcgcataatttctactgttgtagatAAAAAGCATTTAGAACTAGAttttttttTAAGGCAAGCTTTCTCGCATccatcaacttggAAATTTAGCTTATTGAAAAAGCATTTAGAACTAGAGTTCAATAGCCATTTCGAGCTTAAAggctcttcaggcggt
YOR258W	gcgcataatttctactgttgtagatAATAAGGCAAGCTTTCTCGCttttttttTAAGGCAAGCTTTCTCGCATTTCTTTTTGTTACTGATATAccatcaacttggGCATTTAGAACTAGAGTTCAATAGCCATTTCGAGCTTAAAggctcttcaggcggt
YOR258W	gcgcataatttctactgttgtagatCCTTATTTAAGCTCGAAATGttttttttTAAGGCAAGCTTTCTCGCATTTCTTTTTGTccatcaacttggTATTGAAAAAGCATTTAGAACTAGAGTTCAATAGCCATTTCGAGCTTAAAggctcttcaggcggt
YOR258W	gcgcataatttctactgttgtagatGAACTAGAGTTCAATAGCCAttttttttTAAGGCAAGCTTTCTCGCATTTCTTTTccatcaacttggGCTTATTGAAAAAGCATTTAGAACTAGAGTTCAATAGCCATTTCGAGCTTAAAggctcttcaggcggt
YOR258W	gcgcataatttctactgttgtagatGAGCTTAAATAAGGCAAGCTttttttttTAAGGCAAGCTTTCTCGCATTTCTTTTTGTTACTGATATAccatcaacttggGCATTTAGAACTAGAGTTCAATAGCCATTTCGAGCTTAAAggctcttcaggcggt
YOR258W	gcgcataatttctactgttgtagatTTTAAGCTCGAAATGGCTATttttttttTAAGGCAAGCTTTCTCGCATTTCTTTTccatcaacttggGCTTATTGAAAAAGCATTTAGAACTAGAGTTCAATAGCCATTTCGAGCTTAAAggctcttcaggcggt
YOR235W	gcgcataatttctactgttgtagatAAAAAGCCTGCTCCGAAATGttttttttTAAAAGTCTTAGGTACTAGAGTTTTCATTTCGGAGCAGGCTTTTTGAAAAccatcaacttggAAAAAACCAGGATTTGAAAACTATAGCATCggctcttcaggcggt
YOR235W	gcgcataatttctactgttgtagatAAAACTATAGCATCTAAAAGttttttttTAAAAGTCTTAGGTACTAGAGTTTTCATTTCGGAGCAGGCccatcaacttggTTTTACCCACAAAAAACCAGGATTTGAAAACTATAGCATCggctcttcaggcggt
YOR235W	gcgcataatttctactgttgtagatCCCACAAAAAACCAGGATTTttttttttTAAAAGTCTTAGGTACTAGAGTTTTCAccatcaacttggTATACCCCAAACATTTTACCCACAAAAAACCAGGATTTGAAAACTATAGCATCggctcttcaggcggt
YOR235W	gcgcataatttctactgttgtagatGGTACTAGAGTTTTCATTTCttttttttTAAAAGTCTTAGGTACTAGAGTTTTCATTTCGGAGCAGGCTTTTTGAAAAccatcaacttggAAAAAACCAGGATTTGAAAACTATAGCATCggctcttcaggcggt
YPL177C	gcgcataatttctactgttgtagatAAAAAGCTATCCAACCCTGAttttttttTGATCACTTATCAATGCATTACTTAAATccatcaacttggACTAATTGATAGGCTGGAAGAATTGAAAAAGCTATCCAACCCTGATATGAATggctcttcaggcggt
YPL177C	gcgcataatttctactgttgtagatAGTAATGCATTGATAAGTGAttttttttTGATCACTTATCAATGCATTACTTAAATATTCATATAATTccatcaacttggGCTGGAAGAATTGAAAAAGCTATCCAACCCTGATATGAATggctcttcaggcggt
YPL177C	gcgcataatttctactgttgtagatATCACTTATCAATGCATTACttttttttTGATCACTTATCAATGCATTACTTAAATATTCATATAATTATATccatcaacttggGAAGAATTGAAAAAGCTATCCAACCCTGATATGAATggctcttcaggcggt
YPL177C	gcgcataatttctactgttgtagatTATGAATATTTAAGTAATGCttttttttTGATCACTTATCAATGCATTACTTAAATATTCATATAATTATATCTAccatcaacttggGAATTGAAAAAGCTATCCAACCCTGATATGAATggctcttcaggcggt
YPL177C	gcgcataatttctactgttgtagatTCAATGCATTACTTAAATATttttttttTGATCACTTATCAATGCATTACTTAAATATTCATATAATTATATCTATTAccatcaacttggTTGAAAAAGCTATCCAACCCTGATATGAATggctcttcaggcggt
YDR002W	gcgcataatttctactgttgtagatAAAAAGCTCAAGAAATCAACttttttttTAGTTTCGATGTGCTTGTTACTTGCGTccatcaacttggCTGATAAATTTAAAGAAGAATTTGAAAAAGCTCAAGAAATCAACAAAAAGGCTggctcttcaggcggt
YDR002W	gcgcataatttctactgttgtagatAAGAAGAATTTGAAAAAGCTttttttttTAGTTTCGATGTGCTTGTTACTTGccatcaacttggATGCTGATAAATTTAAAGAAGAATTTGAAAAAGCTCAAGAAATCAACAAAAAGGCTggctcttcaggcggt
YDR002W	gcgcataatttctactgttgtagatGATGTGCTTGTTACTTGCGTttttttttTAGTTTCGATGTGCTTGTTACTTGCGTCTAGATTTTTTTGTTCCTAATGccatcaacttggTGAAAAAGCTCAAGAAATCAACAAAAAGGCTggctcttcaggcggt
YDR002W	gcgcataatttctactgttgtagatGGAACAAAAAAATCTAGACGttttttttTAGTTTCGATGTGCTTGTTACTTGCGTCTAGATTTTTTTGTTCCTAATGTccatcaacttggGAAAAAGCTCAAGAAATCAACAAAAAGGCTggctcttcaggcggt
YDR002W	gcgcataatttctactgttgtagatGTTTCGATGTGCTTGTTACTttttttttTAGTTTCGATGTGCTTGTTACTTGCGTCTAGATTTTTTTGTTCCccatcaacttggGAATTTGAAAAAGCTCAAGAAATCAACAAAAAGGCTggctcttcaggcggt
YDR079C-A	gcgcataatttctactgttgtagatAAAAAGCTGAATGAGCAATAttttttttTAATTATTGCTCATTCAGCTTTTTCAATACTATTTGAATAccatcaacttggTAAGAATATATATAATCCTATGGATGAAGAAGAAAATCAGggctcttcaggcggt
YDR079C-A	gcgcataatttctactgttgtagatAAATAGTATTGAAAAAGCTGttttttttTAATTATTGCTCATTCAGCTTTTTCAATACTATTTGAATAGAGCATGccatcaacttggATATATAATCCTATGGATGAAGAAGAAAATCAGggctcttcaggcggt
YDR079C-A	gcgcataatttctactgttgtagatCTGATTTTCTTCTTCATCCAttttttttTAATTATTGCTCATTCAGCTTTTTCAAccatcaacttggATAGGCTATTATCTAAGAATATATATAATCCTATGGATGAAGAAGAAAATCAGggctcttcaggcggt
YHR159W	gcgcataatttctactgttgtagatAAAAAGGAATTAGAAGTCTGttttttttTAATTCCTTTTTCAAAATGACGTTTATTCTTCACTTGccatcaacttggTGATAATTCCTCCGTCAAAAACTCAGTTGAAATGACAGACTTCggctcttcaggcggt
YHR159W	gcgcataatttctactgttgtagatAAAATGACGTTTATTCTTCAttttttttTAATTCCTTTTTCAAAATGACGTTTATTCTTCACTTGTCACTCTTTTTACccatcaacttggGTCAAAAACTCAGTTGAAATGACAGACTTCggctcttcaggcggt
YHR159W	gcgcataatttctactgttgtagatAAATGACAGACTTCTAATTCttttttttTAATTCCTTTTTCAAAATGACGTTTATTCTTCACTTGTCAccatcaacttggTAATTCCTCCGTCAAAAACTCAGTTGAAATGACAGACTTCggctcttcaggcggt
YHR159W	gcgcataatttctactgttgtagatCTCCGTCAAAAACTCAGTTGttttttttTAATTCCTTTTTCAAAATGACGTTTATccatcaacttggAACCCGATAATGATAATTCCTCCGTCAAAAACTCAGTTGAAATGACAGACTTCggctcttcaggcggt
YHR159W	gcgcataatttctactgttgtagatGAAGTCTGTCATTTCAACTGttttttttTAATTCCTTTTTCAAAATGACGTTTATccatcaacttggAACCCGATAATGATAATTCCTCCGTCAAAAACTCAGTTGAAATGACAGACTTCggctcttcaggcggt
YCR003W	gcgcataatttctactgttgtagatAAAAAGGACTAGGCTCATCTttttttttTAGGCTCATCTTTCATCTAGTGGTTTCCTTTTTAAATAAAccatcaacttggTAACTATTTGGAACGTCGCGTTCGGACTTTAAAAAAGGACggctcttcaggcggt
YCR003W	gcgcataatttctactgttgtagatAAAAGGAAACCACTAGATGAttttttttTAGGCTCATCTTTCATCTAGTGGTTTCCTTTTTAAATAAACTTAccatcaacttggTATTTGGAACGTCGCGTTCGGACTTTAAAAAAGGACggctcttcaggcggt
YCR003W	gcgcataatttctactgttgtagatGGACTTTAAAAAAGGACTAGttttttttTAGGCTCATCTTTCATCTAGTGGTTTCCTTTTTAAATAccatcaacttggGATAACTATTTGGAACGTCGCGTTCGGACTTTAAAAAAGGACggctcttcaggcggt
YCR003W	gcgcataatttctactgttgtagatTTTAAAAAGGAAACCACTAGttttttttTAGGCTCATCTTTCATCTAGTGGTTTCCTTTTTAAATAAACTTAAGCCccatcaacttggTGGAACGTCGCGTTCGGACTTTAAAAAAGGACggctcttcaggcggt
YDL142C	gcgcataatttctactgttgtagatAAAAAGGATCGCAATTATACttttttttTAGTATAATTGCGATCCTTTTTGAAAAGGGTCCTGACTTTccatcaacttggATCCTACGCATTAAAGAGAAACGCTTTTAAACTTTTAAAAggctcttcaggcggt
YDL142C	gcgcataatttctactgttgtagatAAATAGTATAATTGCGATCCttttttttTAGTATAATTGCGATCCTTTTTGAAAAGGGTCCTGACTTTccatcaacttggATCCTACGCATTAAAGAGAAACGCTTTTAAACTTTTAAAAggctcttcaggcggt
YDL142C	gcgcataatttctactgttgtagatAACTTTTAAAATAGTATAATttttttttTAGTATAATTGCGATCCTTTTTGAAAAGGGTCCTGACTTTccatcaacttggATCCTACGCATTAAAGAGAAACGCTTTTAAACTTTTAAAAggctcttcaggcggt
YDL142C	gcgcataatttctactgttgtagatAAGAGAAACGCTTTTAAACTttttttttTAGTATAATTGCGATCCTTTTTGAAAAGccatcaacttggAATGAGCGGAGTATCCTACGCATTAAAGAGAAACGCTTTTAAACTTTTAAAAggctcttcaggcggt
YDL142C	gcgcataatttctactgttgtagatTACTATTTTAAAAGTTTAAAttttttttTAGTATAATTGCGATCCTTTTTGAAAAGGGccatcaacttggTGAGCGGAGTATCCTACGCATTAAAGAGAAACGCTTTTAAACTTTTAAAAggctcttcaggcggt
YJL156C	gcgcataatttctactgttgtagatAAAAAGGCAAATCATCCATCttttttttTGATTTGCCTTTTTGAAGTTATTTAACCCATTACAGGATccatcaacttggTAACTAAAATTCAATGGGACATTGATCCACAACTAGATGGAggctcttcaggcggt
YJL156C	gcgcataatttctactgttgtagatAAGTTATTTAACCCATTACAttttttttTGATTTGCCTTTTTGAAGTTATTTAACCCATTACAGGATGAAAAAAAAAAccatcaacttggCAATGGGACATTGATCCACAACTAGATGGAggctcttcaggcggt
YJL156C	gcgcataatttctactgttgtagatAATAACTTCAAAAAGGCAAAttttttttTGATTTGCCTTTTTGAAGTTATTTAACCCATTACAGGATGccatcaacttggAACTAAAATTCAATGGGACATTGATCCACAACTAGATGGAggctcttcaggcggt
YJL156C	gcgcataatttctactgttgtagatAATGGGACATTGATCCACAAttttttttTGATTTGCCTTTTTGAAGTTATTTAACccatcaacttggGACTACATGCTGTAACTAAAATTCAATGGGACATTGATCCACAACTAGATGGAggctcttcaggcggt
YJL156C	gcgcataatttctactgttgtagatATCCACAACTAGATGGATGAttttttttTGATTTGCCTTTTTGAAGTTATTTAACCCATTACAGGAccatcaacttggGTAACTAAAATTCAATGGGACATTGATCCACAACTAGATGGAggctcttcaggcggt
YJL156C	gcgcataatttctactgttgtagatATCCTGTAATGGGTTAAATAttttttttTGATTTGCCTTTTTGAAGTTATTTAACCCATTACAGGATGAAAAAAAAAAccatcaacttggCAATGGGACATTGATCCACAACTAGATGGAggctcttcaggcggt
YLR414C	gcgcataatttctactgttgtagatAAAAAGGCAAGGTTATTAATttttttttTGAATTTGAAAAAGGCAAGGTTATTAATTAATTTTTGTGTTCCGTTTCATccatcaacttggAACGCTCCAATTGAGGAAAAACCATTGATTggctcttcaggcggt
YLR414C	gcgcataatttctactgttgtagatAAATTCAAATCAATGGTTTTttttttttTGAATTTGAAAAAGGCAAGGTTATTAATTAATccatcaacttggCCCACCGTCATCTATGCGAACGCTCCAATTGAGGAAAAACCATTGATTggctcttcaggcggt
YLR414C	gcgcataatttctactgttgtagatAGGAAAAACCATTGATTTGAttttttttTGAATTTGAAAAAGGCAAGGTTATTAATTAATTTTTGTccatcaacttggGTCATCTATGCGAACGCTCCAATTGAGGAAAAACCATTGATTggctcttcaggcggt
YLR414C	gcgcataatttctactgttgtagatATTTGAATTTGAAAAAGGCAttttttttTGAATTTGAAAAAGGCAAGGTTATTAATTAATTTTTGTGTccatcaacttggCATCTATGCGAACGCTCCAATTGAGGAAAAACCATTGATTggctcttcaggcggt
YKL009W	gcgcataatttctactgttgtagatAAAAAGGCTTCCAAATAATAttttttttTAAGCTGAACTATTATTTGGAAGCCTTTTTTAATAGACCATTccatcaacttggATAGCTCCACTGTTGAAAGCACTAACATCAACATGGAAggctcttcaggcggt
YKL009W	gcgcataatttctactgttgtagatAAAGCACTAACATCAACATGttttttttTAAGCTGAACTATTATTTGGAAGCCTTTTTTAccatcaacttggTATGACAACGATAGCTCCACTGTTGAAAGCACTAACATCAACATGGAAggctcttcaggcggt
YKL009W	gcgcataatttctactgttgtagatAGCTTATTCCATGTTGATGTttttttttTAAGCTGAACTATTATTTGGAAGCCTTTTTTccatcaacttggCTATGACAACGATAGCTCCACTGTTGAAAGCACTAACATCAACATGGAAggctcttcaggcggt
YKL009W	gcgcataatttctactgttgtagatATGTTAGTGCTTTCAACAGTttttttttTAAGCTGAACTATTATTTGGAAGCCccatcaacttggGGCCTACTATGACAACGATAGCTCCACTGTTGAAAGCACTAACATCAACATGGAAggctcttcaggcggt
YKL009W	gcgcataatttctactgttgtagatCAAATAATAGTTCAGCTTATttttttttTAAGCTGAACTATTATTTGGAAGCCTTTTTTAATAGACCAccatcaacttggCGATAGCTCCACTGTTGAAAGCACTAACATCAACATGGAAggctcttcaggcggt
YKL009W	gcgcataatttctactgttgtagatTACAATGGTCTATTAAAAAAttttttttTAAGCTGAACTATTATTTGGAAGCCTTTTTTAATAGACCATTGTATAAAAccatcaacttggACTGTTGAAAGCACTAACATCAACATGGAAggctcttcaggcggt
YDR043C	gcgcataatttctactgttgtagatAAAAAGGGACAATAATTGACttttttttTAATTGACGGTATACCCGTGTTTTTCTCATTAGCAGTACTccatcaacttggTTGCTTGCAACACTATAGAACACATTTGAAAAAGGGACAAggctcttcaggcggt
YDR043C	gcgcataatttctactgttgtagatCAACACTATAGAACACATTTttttttttTAATTGACGGTATACCCGTGTTTTTCTccatcaacttggGTCGACATGATAATTGCTTGCAACACTATAGAACACATTTGAAAAAGGGACAAggctcttcaggcggt
YDR043C	gcgcataatttctactgttgtagatCTTGCAACACTATAGAACACttttttttTAATTGACGGTATACCCGTGTTTTTCTccatcaacttggGTCGACATGATAATTGCTTGCAACACTATAGAACACATTTGAAAAAGGGACAAggctcttcaggcggt
YDR357C	gcgcataatttctactgttgtagatAAAAAGGGCGCCAGTAAATCttttttttTAACTTATAATACAAATATACCACATACATAccatcaacttggGGCCGTAAATAATTACAATAGCTTAAAAAAGGGCGCCAGTAAATCTAAGggctcttcaggcggt
YDR357C	gcgcataatttctactgttgtagatCAATAGCTTAAAAAAGGGCGttttttttTAACTTATAATACAAATATACCACATAccatcaacttggCAGAGGCCGTAAATAATTACAATAGCTTAAAAAAGGGCGCCAGTAAATCTAAGggctcttcaggcggt
YDR357C	gcgcataatttctactgttgtagatCTTAGATTTACTGGCGCCCTttttttttTAACTTATAATACAAATATACCACATAccatcaacttggCAGAGGCCGTAAATAATTACAATAGCTTAAAAAAGGGCGCCAGTAAATCTAAGggctcttcaggcggt
YDR357C	gcgcataatttctactgttgtagatTAATACAAATATACCACATAttttttttTAACTTATAATACAAATATACCACATACATAGATATACCCTACGTATGTccatcaacttggTAGCTTAAAAAAGGGCGCCAGTAAATCTAAGggctcttcaggcggt
YLR362W	gcgcataatttctactgttgtagatAAAAAGGGCTACTTATTAATttttttttTGAAAAAGGGCTACTTATTAATTCTTTTTATGGCACTAAAGTGCccatcaacttggTTGCTGCAGCATCCATGGCTGGATGCACACATAATTggctcttcaggcggt
YLR362W	gcgcataatttctactgttgtagatAAATTATGTGTGCATCCAGCttttttttTGAAAAAGGGCTACTTATTAATTCTTTccatcaacttggGGCCTAGTGCCCTTGAATTGCTGCAGCATCCATGGCTGGATGCACACATAATTggctcttcaggcggt
YLR362W	gcgcataatttctactgttgtagatAATTGCTGCAGCATCCATGGttttttttTGAAAAAGGGCTACTTATTAATTCTTTccatcaacttggGGCCTAGTGCCCTTGAATTGCTGCAGCATCCATGGCTGGATGCACACATAATTggctcttcaggcggt
YLR362W	gcgcataatttctactgttgtagatCTGCAGCATCCATGGCTGGAttttttttTGAAAAAGGGCTACTTATTAATTCTTTccatcaacttggGGCCTAGTGCCCTTGAATTGCTGCAGCATCCATGGCTGGATGCACACATAATTggctcttcaggcggt
YLR362W	gcgcataatttctactgttgtagatGTGCCATAAAAAGAATTAATttttttttTGAAAAAGGGCTACTTATTAATTCTTTTTATGGCACTAAAGTGCTCTGccatcaacttggTGCAGCATCCATGGCTGGATGCACACATAATTggctcttcaggcggt
YNL061W	gcgcataatttctactgttgtagatAAAAAGGGTGTCAATCCAAAttttttttTAAGTTCCCACAAACGTAGTccatcaacttggAAAAACAATCTTTTGAAAAAGGGTGTCAATCCAAAAGCTAAAAGACCTTCTAACGAAAAAggctcttcaggcggt
YNL061W	gcgcataatttctactgttgtagatCCACAAACGTAGTGGCATCAttttttttTAAGTTCCCACAAACGTAGTGGCATCATGTTAGCATAGTTTTCTCTCTCccatcaacttggTCCAAAAGCTAAAAGACCTTCTAACGAAAAAggctcttcaggcggt
YNL061W	gcgcataatttctactgttgtagatTAACGAAAAATAAGTTCCCAttttttttTAAGTTCCCACAAACGTAGTGGCATCATGTTAGCATAGTTccatcaacttggGGGTGTCAATCCAAAAGCTAAAAGACCTTCTAACGAAAAAggctcttcaggcggt
YMR106C	gcgcataatttctactgttgtagatAAAAAGGTCTAACATCCTTTttttttttTAAAAAAGGTCTAACATCCTTTGAGTTATGTTTTCGTCACCACAccatcaacttggCAACACAGTAGGGGAAGTCCAAACAATAGCAATAATggctcttcaggcggt
YMR106C	gcgcataatttctactgttgtagatATTATTGCTATTGTTTGGACttttttttTAAAAAAGGTCTAACATCCTTTGAGTTccatcaacttggTATTGAAGCGCGGTGAACAACACAGTAGGGGAAGTCCAAACAATAGCAATAATggctcttcaggcggt
YMR106C	gcgcataatttctactgttgtagatCTATTGTTTGGACTTCCCCTttttttttTAAAAAAGGTCTAACATCCTTTGAGTTccatcaacttggTATTGAAGCGCGGTGAACAACACAGTAGGGGAAGTCCAAACAATAGCAATAATggctcttcaggcggt
YMR106C	gcgcataatttctactgttgtagatTTTGGACTTCCCCTACTGTGttttttttTAAAAAAGGTCTAACATCCTTTccatcaacttggAACGCTATTGAAGCGCGGTGAACAACACAGTAGGGGAAGTCCAAACAATAGCAATAATggctcttcaggcggt
YMR105C	gcgcataatttctactgttgtagatAAAAAGGTGAAAATCATTAAttttttttTAAAACGAATGATTTACTAATGGCTTAATGATTTTCACCTTTTTCAATGAccatcaacttggTTAGGAACTGAAGAACCAACGGTTCGTACTggctcttcaggcggt
YMR105C	gcgcataatttctactgttgtagatAAACGAATGATTTACTAATGttttttttTAAAACGAATGATTTACTAATGGCTTAATGATTTTCACCTTTTTccatcaacttggCAAGTTTTAGGAACTGAAGAACCAACGGTTCGTACTggctcttcaggcggt
YMR105C	gcgcataatttctactgttgtagatAACAAGTTTTAGGAACTGAAttttttttTAAAACGAATGATTTACTAATGGCTTAccatcaacttggAGTTCTTGAACTTTAAACAAGTTTTAGGAACTGAAGAACCAACGGTTCGTACTggctcttcaggcggt
YMR105C	gcgcataatttctactgttgtagatAGCCATTAGTAAATCATTCGttttttttTAAAACGAATGATTTACTAATGGCTTAATGATTTTCACCTccatcaacttggTAAACAAGTTTTAGGAACTGAAGAACCAACGGTTCGTACTggctcttcaggcggt
YMR105C	gcgcataatttctactgttgtagatGTACTTAAAACGAATGATTTttttttttTAAAACGAATGATTTACTAATGGCTTAATGATTTTCACCTccatcaacttggTAAACAAGTTTTAGGAACTGAAGAACCAACGGTTCGTACTggctcttcaggcggt
YMR105C	gcgcataatttctactgttgtagatGTTTTAAGTACGAACCGTTGttttttttTAAAACGAATGATTTACTAATGGCTTAATGAccatcaacttggCTTGAACTTTAAACAAGTTTTAGGAACTGAAGAACCAACGGTTCGTACTggctcttcaggcggt
YNR047W	gcgcataatttctactgttgtagatAAAAAGGTTCGATGACTATTttttttttTAAAGGGGGCTTTGACGTATAAGTGTCccatcaacttggCTCCAAACTCCAACAGATCGAGGAGTAATAGTCATCGAACCTTTTTTAAGAGAggctcttcaggcggt
YNR047W	gcgcataatttctactgttgtagatACGTATAAGTGTCGGTATTTttttttttTAAAGGGGGCTTTGACGTATAAGTGTCGGTATTTTTTTTTTTTTTATTGAccatcaacttggAGTAATAGTCATCGAACCTTTTTTAAGAGAggctcttcaggcggt
YNR047W	gcgcataatttctactgttgtagatAGAGATAAAGGGGGCTTTGAttttttttTAAAGGGGGCTTTGACGTATAAGTGTCGGTATTTTTTTTTccatcaacttggCAGATCGAGGAGTAATAGTCATCGAACCTTTTTTAAGAGAggctcttcaggcggt
YNR047W	gcgcataatttctactgttgtagatTACGTCAAAGCCCCCTTTATttttttttTAAAGGGGGCTTTGACGTATAAGTGTCGGTATTTTTTTTTccatcaacttggCAGATCGAGGAGTAATAGTCATCGAACCTTTTTTAAGAGAggctcttcaggcggt
YNR047W	gcgcataatttctactgttgtagatTCTCTTAAAAAAGGTTCGATttttttttTAAAGGGGGCTTTGACGTATAAGTGTCccatcaacttggCTCCAAACTCCAACAGATCGAGGAGTAATAGTCATCGAACCTTTTTTAAGAGAggctcttcaggcggt
YFR006W	gcgcataatttctactgttgtagatAAAAAGGTTTGAAGAAACCCttttttttTAGGTATTAACTTTTTTTTACccatcaacttggTTGAAAAAATCGTTCAAAAAGGTTTGAAGAAACCCCGTTCAGGTTTCCACGTAATCGTTggctcttcaggcggt
YFR006W	gcgcataatttctactgttgtagatAGGTTTCCACGTAATCGTTTttttttttTAGGTATTAACTTTTTTTTACTCGCTTCTAGAAGTTccatcaacttggAAAAAGGTTTGAAGAAACCCCGTTCAGGTTTCCACGTAATCGTTggctcttcaggcggt
YFR006W	gcgcataatttctactgttgtagatATACCTAAACGATTACGTGGttttttttTAGGTATTAACTTTTTTTTACTCGCTTCTAGAccatcaacttggGTTCAAAAAGGTTTGAAGAAACCCCGTTCAGGTTTCCACGTAATCGTTggctcttcaggcggt
YFR006W	gcgcataatttctactgttgtagatCACGTAATCGTTTAGGTATTttttttttTAGGTATTAACTTTTTTTTACTCGCTTCTAGAAGTTTAGTccatcaacttggAGGTTTGAAGAAACCCCGTTCAGGTTTCCACGTAATCGTTggctcttcaggcggt
YFR006W	gcgcataatttctactgttgtagatTAGAAGCGAGTAAAAAAAAGttttttttTAGGTATTAACTTTTTTTTACTCGCTTCTAGAAGTTTAGTATccatcaacttggGTTTGAAGAAACCCCGTTCAGGTTTCCACGTAATCGTTggctcttcaggcggt
YDL236W	gcgcataatttctactgttgtagatAAAAAGTAATTCTACCCCTAttttttttTAGAGGAGCAATGCAAAATCTAGGGGTAGAATTACTTTTTGAAAAGGAAAccatcaacttggGACATCTACACCTTAACCAATAATGAGTTAggctcttcaggcggt
YDL236W	gcgcataatttctactgttgtagatATAAACTTGGTGACATCTACttttttttTAGAGGAGCAATGCAAAATCTAGGccatcaacttggCTAAATTTTACATTGATAAACTTGGTGACATCTACACCTTAACCAATAATGAGTTAggctcttcaggcggt
YDL236W	gcgcataatttctactgttgtagatCATTGCTCCTCTATAACTCAttttttttTAGAGGAGCAATGCAAAATCTAGGGGTAGAATTACTTTccatcaacttggGATAAACTTGGTGACATCTACACCTTAACCAATAATGAGTTAggctcttcaggcggt
YDL236W	gcgcataatttctactgttgtagatTACCCCTAGATTTTGCATTGttttttttTAGAGGAGCAATGCAAAATCTAGGGGTAGAATTACTTTTTccatcaacttggTAAACTTGGTGACATCTACACCTTAACCAATAATGAGTTAggctcttcaggcggt
YDL236W	gcgcataatttctactgttgtagatTAGAGGAGCAATGCAAAATCttttttttTAGAGGAGCAATGCAAAATCTAGGGGTAGAATTACTTTTTGAccatcaacttggAACTTGGTGACATCTACACCTTAACCAATAATGAGTTAggctcttcaggcggt
YER179W	gcgcataatttctactgttgtagatAAAAAGTATACAAAAACTAGttttttttTAGTTTTTGTATACTTTTTTAATGAAGATGACATTGCTCCccatcaacttggCTACGTAATTGGTGAAAAAGGTATTACCGATTCAAGTGACggctcttcaggcggt
YER179W	gcgcataatttctactgttgtagatATAAAGGAGCAATGTCATCTttttttttTAGTTTTTGTATACTTTTTTAATGAAGATGACATTGCTCCTTTATTAAACccatcaacttggGGTGAAAAAGGTATTACCGATTCAAGTGACggctcttcaggcggt
YER179W	gcgcataatttctactgttgtagatCCGATTCAAGTGACTAGTTTttttttttTAGTTTTTGTATACTTTTTTAATGAAGATGACATTGCTCCccatcaacttggCTACGTAATTGGTGAAAAAGGTATTACCGATTCAAGTGACggctcttcaggcggt
YER179W	gcgcataatttctactgttgtagatGTGAAAAAGGTATTACCGATttttttttTAGTTTTTGTATACTTTTTTAATGAAGccatcaacttggAAAAAGAATGTGTCTACGTAATTGGTGAAAAAGGTATTACCGATTCAAGTGACggctcttcaggcggt
YPR176C	gcgcataatttctactgttgtagatAAAAAGTATCCATACAAATAttttttttTAGATGGCAGAGTACCAACACTACCGTGCTTGTTTAAccatcaacttggGCCGAAATCCGTTACATCAAAATTCAAAAAGTATCCATACAAAggctcttcaggcggt
YPR176C	gcgcataatttctactgttgtagatAACAAGCACGGTAGTGTTGGttttttttTAGATGGCAGAGTACCAACACTACCGTGCTTGTTTAAGTGTTCTTAccatcaacttggCGTTACATCAAAATTCAAAAAGTATCCATACAAAggctcttcaggcggt
YPR176C	gcgcataatttctactgttgtagatCATCAAAATTCAAAAAGTATttttttttTAGATGGCAGAGTACCAACACTACCGTccatcaacttggTATATTGTATGCCGAAATCCGTTACATCAAAATTCAAAAAGTATCCATACAAAggctcttcaggcggt
YPR176C	gcgcataatttctactgttgtagatGTACTCTGCCATCTATTTGTttttttttTAGATGGCAGAGTACCAACACTACCGTGCTTGTTTAAGTGccatcaacttggGAAATCCGTTACATCAAAATTCAAAAAGTATCCATACAAAggctcttcaggcggt
YDR116C	gcgcataatttctactgttgtagatAAAAAGTCCAACAAGACAAAttttttttTAATCAGCGAATCAGTTTTGTCTTGTTGGACTTTTTTAATTGTATATAccatcaacttggCACATGGCCCCGGTATTGTAATCGATTTTGCTggctcttcaggcggt
YDR116C	gcgcataatttctactgttgtagatATCAGCGAATCAGTTTTGTCttttttttTAATCAGCGAATCAGTTTTGTCTTGTTGGACTTTTTTAATTGTAccatcaacttggAGCACACATGGCCCCGGTATTGTAATCGATTTTGCTggctcttcaggcggt
YDR116C	gcgcataatttctactgttgtagatCTTAATCAGCGAATCAGTTTttttttttTAATCAGCGAATCAGTTTTGTCTTGTTGGACTTTTTTAATccatcaacttggATCAAGCACACATGGCCCCGGTATTGTAATCGATTTTGCTggctcttcaggcggt
YDR116C	gcgcataatttctactgttgtagatGCTGATTAAGCAAAATCGATttttttttTAATCAGCGAATCAGTTTTGTCTTGTTGGACTTccatcaacttggCCACATTATCAAGCACACATGGCCCCGGTATTGTAATCGATTTTGCTggctcttcaggcggt
YJL146W	gcgcataatttctactgttgtagatAAAAAGTCTCGCCAAAGATCttttttttTAAATAAGAATAGTACTGCTTTccatcaacttggAGAATCTATTATGAACAAGTGGCTAGATCTTTGGCGAGACTTTTTGAACCAAGCAAACggctcttcaggcggt
YJL146W	gcgcataatttctactgttgtagatAACCAAGCAAACTAAATAAGttttttttTAAATAAGAATAGTACTGCTTTTCCGCAATTCTTCAATATccatcaacttggGTGGCTAGATCTTTGGCGAGACTTTTTGAACCAAGCAAACggctcttcaggcggt
YJL146W	gcgcataatttctactgttgtagatAAGAATTGCGGAAAAGCAGTttttttttTAAATAAGAATAGTACTGCTTTTCCGCAATTCTTCAATATTCATTAccatcaacttggAGATCTTTGGCGAGACTTTTTGAACCAAGCAAACggctcttcaggcggt
YJL146W	gcgcataatttctactgttgtagatCGGAAAAGCAGTACTATTCTttttttttTAAATAAGAATAGTACTGCTTTTCCGCAATTCTTCAATATccatcaacttggGTGGCTAGATCTTTGGCGAGACTTTTTGAACCAAGCAAACggctcttcaggcggt
YJL146W	gcgcataatttctactgttgtagatCTTGGTTCAAAAAGTCTCGCttttttttTAAATAAGAATAGTACTGCTTTTCCGCccatcaacttggCTATTATGAACAAGTGGCTAGATCTTTGGCGAGACTTTTTGAACCAAGCAAACggctcttcaggcggt
YJL146W	gcgcataatttctactgttgtagatGTTTGCTTGGTTCAAAAAGTttttttttTAAATAAGAATAGTACTGCTTTTCCGCccatcaacttggCTATTATGAACAAGTGGCTAGATCTTTGGCGAGACTTTTTGAACCAAGCAAACggctcttcaggcggt
YJL146W	gcgcataatttctactgttgtagatTTTAGTTTGCTTGGTTCAAAttttttttTAAATAAGAATAGTACTGCTTTTCCGCAAccatcaacttggATTATGAACAAGTGGCTAGATCTTTGGCGAGACTTTTTGAACCAAGCAAACggctcttcaggcggt
YPR127W	gcgcataatttctactgttgtagatAAAAAGTGAATCTCCATTGTttttttttTAAGGTTAAAAAAGTGAATCTCCATTGTTTATATAAATTTTAAATTTGATccatcaacttggCATACTGTTGGTGACAGATACGAAATGGCGggctcttcaggcggt
YPR127W	gcgcataatttctactgttgtagatAAATTTATATAAACAATGGAttttttttTAAGGTTAAAAAAGTGAATCTCCATTGTTTATATAAATTTTAAATTTGATccatcaacttggCATACTGTTGGTGACAGATACGAAATGGCGggctcttcaggcggt
YAL036C	gcgcataatttctactgttgtagatAAAAAGTGATTCTCGAACAAttttttttTGATTCTCGAACAAAAAATAATATAAGAAATGAAAAAAAAccatcaacttggCATTTTGGAAGACGAAGATGTTGTTACCATCTTGAAAAAGggctcttcaggcggt
YAL036C	gcgcataatttctactgttgtagatAAGATGGTAACAACATCTTCttttttttTGATTCTCGAACAAAAAATAATATAAGccatcaacttggTGGGGTTGAGTCACATTTTGGAAGACGAAGATGTTGTTACCATCTTGAAAAAGggctcttcaggcggt
YAL036C	gcgcataatttctactgttgtagatCCATCTTGAAAAAGTGATTCttttttttTGATTCTCGAACAAAAAATAATATAAGAAATGAAAAAAAAccatcaacttggCATTTTGGAAGACGAAGATGTTGTTACCATCTTGAAAAAGggctcttcaggcggt
YAL036C	gcgcataatttctactgttgtagatTCGAACAAAAAATAATATAAttttttttTGATTCTCGAACAAAAAATAATATAAGAAATGAAAAAAAAAAAAAATAccatcaacttggAAGACGAAGATGTTGTTACCATCTTGAAAAAGggctcttcaggcggt
YJL072C	gcgcataatttctactgttgtagatAAAAAGTGCTGGCTTTGCAAttttttttTAAAAAAGTGCTGGCTTTGCAATAATTAGAACTTTCAGTGATATccatcaacttggGCTGGTACTGAAAATGATGAAGAAGAATTCAATATTggctcttcaggcggt
YJL072C	gcgcataatttctactgttgtagatAATATTGAATTCTTCTTCATttttttttTAAAAAAGTGCTGGCTTTGCAATAATTccatcaacttggACACAGCATCTCTTACCGCTGGTACTGAAAATGATGAAGAAGAATTCAATATTggctcttcaggcggt
YJL072C	gcgcataatttctactgttgtagatAATATTTAAAAAAGTGCTGGttttttttTAAAAAAGTGCTGGCTTTGCAATAATTAGAACTTTCAGTGccatcaacttggTACCGCTGGTACTGAAAATGATGAAGAAGAATTCAATATTggctcttcaggcggt
YJL072C	gcgcataatttctactgttgtagatCCGCTGGTACTGAAAATGATttttttttTAAAAAAGTGCTGGCTTTGCAATAATTccatcaacttggACACAGCATCTCTTACCGCTGGTACTGAAAATGATGAAGAAGAATTCAATATTggctcttcaggcggt
YJL072C	gcgcataatttctactgttgtagatTAATTATTGCAAAGCCAGCAttttttttTAAAAAAGTGCTGGCTTTGCAATAATTAGAACTTTCAGTGccatcaacttggTACCGCTGGTACTGAAAATGATGAAGAAGAATTCAATATTggctcttcaggcggt
YGL004C	gcgcataatttctactgttgtagatAAAAAGTTACTAGTACGAAAttttttttTAACCTCTTTCGTACTAGTAACTTTTTCAAAAAAGTTCACccatcaacttggAAAAAACAACTTCTGCGCTTTGTATAACTTAAGTAATCCTggctcttcaggcggt
YGL004C	gcgcataatttctactgttgtagatACCTCTTTCGTACTAGTAACttttttttTAACCTCTTTCGTACTAGTAACTTTTTCAAAAAAGTTCACTTCGccatcaacttggAACAACTTCTGCGCTTTGTATAACTTAAGTAATCCTggctcttcaggcggt
YGL004C	gcgcataatttctactgttgtagatAGTAATCCTTAACCTCTTTCttttttttTAACCTCTTTCGTACTAGTAACTTTTTCAAAAAAGTTCACccatcaacttggAAAAAACAACTTCTGCGCTTTGTATAACTTAAGTAATCCTggctcttcaggcggt
YGL004C	gcgcataatttctactgttgtagatCTAGTACGAAAGAGGTTAAGttttttttTAACCTCTTTCGTACTAGTAACTTTTTCAAAAAAGTTCACccatcaacttggAAAAAACAACTTCTGCGCTTTGTATAACTTAAGTAATCCTggctcttcaggcggt
YGL004C	gcgcataatttctactgttgtagatCTTAAGTTATACAAAGCGCAttttttttTAACCTCTTTCGTACTAGTAACTTTTTccatcaacttggTGCTTGAAGTTGGAAAAAACAACTTCTGCGCTTTGTATAACTTAAGTAATCCTggctcttcaggcggt
YBR290W	gcgcataatttctactgttgtagatAAAAAGTTATATATCTCTTTttttttttTAAGCCATCTTCTTCATTATGATAAAAAGAGATATATAACTTTTTTAAGTccatcaacttggAAATACCTCAACCAAAGTCAAAATCAAGCAggctcttcaggcggt
YBR290W	gcgcataatttctactgttgtagatATTATGATAAAAAGAGATATttttttttTAAGCCATCTTCTTCATTATGATAAAAAGAGATATATAACTTTTTTAAGTccatcaacttggAAATACCTCAACCAAAGTCAAAATCAAGCAggctcttcaggcggt
YBR290W	gcgcataatttctactgttgtagatATTTTGACTTTGGTTGAGGTttttttttTAAGCCATCTTCTTCATTATGATAAAAccatcaacttggTTCAAGTCAAAAAATTGGAAAAGAAATACCTCAACCAAAGTCAAAATCAAGCAggctcttcaggcggt
YBR290W	gcgcataatttctactgttgtagatTCATAATGAAGAAGATGGCTttttttttTAAGCCATCTTCTTCATTATGATAAAAAGAGATATATAACccatcaacttggATTGGAAAAGAAATACCTCAACCAAAGTCAAAATCAAGCAggctcttcaggcggt
YLR447C	gcgcataatttctactgttgtagatAAAAAGTTATCGTTCCTTCTttttttttTGAAAAAGTTATCGTTCCTTCTTCTTTTATGTCACTAAGAGAAAccatcaacttggCAAAGAGAAAGAATCAACAATTATATTTCCGTTTATggctcttcaggcggt
YLR447C	gcgcataatttctactgttgtagatAATAAACGGAAATATAATTGttttttttTGAAAAAGTTATCGTTCCTTCTTCTTTccatcaacttggAATGTATCGCACAAAACCAAAGAGAAAGAATCAACAATTATATTTCCGTTTATggctcttcaggcggt
YLR447C	gcgcataatttctactgttgtagatCGTTTATTGAAAAAGTTATCttttttttTGAAAAAGTTATCGTTCCTTCTTCTTTTATGTCACTAAGAccatcaacttggAAACCAAAGAGAAAGAATCAACAATTATATTTCCGTTTATggctcttcaggcggt
YLR447C	gcgcataatttctactgttgtagatGTGACATAAAAGAAGAAGGAttttttttTGAAAAAGTTATCGTTCCTTCTTCTTTTATGTCACTAAGAGAAATTGccatcaacttggAGAGAAAGAATCAACAATTATATTTCCGTTTATggctcttcaggcggt
YLR447C	gcgcataatttctactgttgtagatTATTTCCGTTTATTGAAAAAttttttttTGAAAAAGTTATCGTTCCTTCTTCTTTTATGTCACTAAGAccatcaacttggAAACCAAAGAGAAAGAATCAACAATTATATTTCCGTTTATggctcttcaggcggt
YLR447C	gcgcataatttctactgttgtagatTCGTTCCTTCTTCTTTTATGttttttttTGAAAAAGTTATCGTTCCTTCTTCTTTTATGTCACTAAGAGAAATTGTTAccatcaacttggGAAAGAATCAACAATTATATTTCCGTTTATggctcttcaggcggt
YLR447C	gcgcataatttctactgttgtagatTCTTAGTGACATAAAAGAAGttttttttTGAAAAAGTTATCGTTCCTTCTTCTTTTATGTCACTAAGAGAAATTGTTAccatcaacttggGAAAGAATCAACAATTATATTTCCGTTTATggctcttcaggcggt
YBR302C	gcgcataatttctactgttgtagatAAAAAGTTGTATTTATCTCTttttttttTAGAGATAAATACAACTTTTTCAATTTATATATTTTGTAGccatcaacttggTAAAGAAGCGCAATTATCCCGCAGTGAGGTGCTCTTAGTGggctcttcaggcggt
YBR302C	gcgcataatttctactgttgtagatAAGAAGCGCAATTATCCCGCttttttttTAGAGATAAATACAACTTTTTCAATTTccatcaacttggTATGGCCATACATTAAAGAAGCGCAATTATCCCGCAGTGAGGTGCTCTTAGTGggctcttcaggcggt
YBR302C	gcgcataatttctactgttgtagatGTGTAGAGATAAATACAACTttttttttTAGAGATAAATACAACTTTTTCAATTTATATATTTTGTAGccatcaacttggTAAAGAAGCGCAATTATCCCGCAGTGAGGTGCTCTTAGTGggctcttcaggcggt
YBR302C	gcgcataatttctactgttgtagatTATTTATCTCTACACTAAGAttttttttTAGAGATAAATACAACTTTTTCAATTTATATATTTTGccatcaacttggCATTAAAGAAGCGCAATTATCCCGCAGTGAGGTGCTCTTAGTGggctcttcaggcggt
YBR302C	gcgcataatttctactgttgtagatTCTCTACACTAAGAGCACCTttttttttTAGAGATAAATACAACTTTTTCAATTTATATccatcaacttggGCCATACATTAAAGAAGCGCAATTATCCCGCAGTGAGGTGCTCTTAGTGggctcttcaggcggt
YML132W	gcgcataatttctactgttgtagatAAAAAGTTGTATTTATCTCTttttttttTAGAGATAAATACAACTTTTTCAATTTATATATTTTGTAGccatcaacttggTAAAGAAGCGCAATTATCCCGCAGTGAGGTGCTCTTAGTGggctcttcaggcggt
YML132W	gcgcataatttctactgttgtagatAAGAAGCGCAATTATCCCGCttttttttTAGAGATAAATACAACTTTTTCAATTTccatcaacttggTATGGCCATACATTAAAGAAGCGCAATTATCCCGCAGTGAGGTGCTCTTAGTGggctcttcaggcggt
YML132W	gcgcataatttctactgttgtagatGTGTAGAGATAAATACAACTttttttttTAGAGATAAATACAACTTTTTCAATTTATATATTTTGTAGccatcaacttggTAAAGAAGCGCAATTATCCCGCAGTGAGGTGCTCTTAGTGggctcttcaggcggt
YML132W	gcgcataatttctactgttgtagatTATTTATCTCTACACTAAGAttttttttTAGAGATAAATACAACTTTTTCAATTTATATATTTTGccatcaacttggCATTAAAGAAGCGCAATTATCCCGCAGTGAGGTGCTCTTAGTGggctcttcaggcggt
YML132W	gcgcataatttctactgttgtagatTCTCTACACTAAGAGCACCTttttttttTAGAGATAAATACAACTTTTTCAATTTATATccatcaacttggGCCATACATTAAAGAAGCGCAATTATCCCGCAGTGAGGTGCTCTTAGTGggctcttcaggcggt
YPL179W	gcgcataatttctactgttgtagatAAAAATAAAAAGAAGTTATAttttttttTAGCTGTTGCTAAGATTGGTTTTGCCTccatcaacttggTGTTAAAGCCGCGTGCATTGAAAAATAAAAAGAAGTTATACAAAACCAAAGTGggctcttcaggcggt
YPL179W	gcgcataatttctactgttgtagatCAGGCAAAACCAATCTTAGCttttttttTAGCTGTTGCTAAGATTGGTTTTGCCTGGAAAGCACATTGccatcaacttggTGCATTGAAAAATAAAAAGAAGTTATACAAAACCAAAGTGggctcttcaggcggt
YPL179W	gcgcataatttctactgttgtagatCTAAGATTGGTTTTGCCTGGttttttttTAGCTGTTGCTAAGATTGGTTTTGCCTGGAAAGCACATTGGTTTTTAGGCccatcaacttggAATAAAAAGAAGTTATACAAAACCAAAGTGggctcttcaggcggt
YPL179W	gcgcataatttctactgttgtagatGCAACAGCTACACTTTGGTTttttttttTAGCTGTTGCTAAGATTGGTTTTGCCTGGAAAGCAccatcaacttggCCGCGTGCATTGAAAAATAAAAAGAAGTTATACAAAACCAAAGTGggctcttcaggcggt
YDR201W	gcgcataatttctactgttgtagatAAAAATAAACTTCTAACTATttttttttTAGTTAGAAGTTTATTTTTTAAAGCATCCATTTATCTCTTccatcaacttggGAAGCAACTGGAGAATAAGTTGGAAATACTCAAACAGAAAggctcttcaggcggt
YDR201W	gcgcataatttctactgttgtagatAGTATTTCCAACTTATTCTCttttttttTAGTTAGAAGTTTATTTTTTAAAGCccatcaacttggACTAAAGGAAAAGAAGAAGCAACTGGAGAATAAGTTGGAAATACTCAAACAGAAAggctcttcaggcggt
YDR201W	gcgcataatttctactgttgtagatGAAATACTCAAACAGAAATAttttttttTAGTTAGAAGTTTATTTTTTAAAGCATCCATTTATCTccatcaacttggGAAGAAGCAACTGGAGAATAAGTTGGAAATACTCAAACAGAAAggctcttcaggcggt
YDR201W	gcgcataatttctactgttgtagatTGTTTGAGTATTTCCAACTTttttttttTAGTTAGAAGTTTATTTTTTAAAGCATccatcaacttggTAAAGGAAAAGAAGAAGCAACTGGAGAATAAGTTGGAAATACTCAAACAGAAAggctcttcaggcggt
YBR105C	gcgcataatttctactgttgtagatAAAAATAAAGTCGAGTCCAGttttttttTGATGTGTGATATATTCGTTTTTccatcaacttggTTAGTACCATCTTTGAAAAATAAAGTCGAGTCCAGTGATTGTTCTTTTGAGTTTGCTggctcttcaggcggt
YBR105C	gcgcataatttctactgttgtagatAGTTTGCTTGATGTGTGATAttttttttTGATGTGTGATATATTCGTTTTTACCTGCATACCCTTTTCccatcaacttggAAATAAAGTCGAGTCCAGTGATTGTTCTTTTGAGTTTGCTggctcttcaggcggt
YBR105C	gcgcataatttctactgttgtagatATGTGTGATATATTCGTTTTttttttttTGATGTGTGATATATTCGTTTTTACCTGCATACCCTTTTCTCTTccatcaacttggAAAGTCGAGTCCAGTGATTGTTCTTTTGAGTTTGCTggctcttcaggcggt
YBR105C	gcgcataatttctactgttgtagatCTTGATGTGTGATATATTCGttttttttTGATGTGTGATATATTCGTTTTTACCTGCATACCCTTTTCccatcaacttggAAATAAAGTCGAGTCCAGTGATTGTTCTTTTGAGTTTGCTggatcaagcggtggt
YBR105C	gcgcataatttctactgttgtagatTTTTGAGTTTGCTTGATGTGttttttttTGATGTGTGATATATTCGTTTTTACCTGCATACCCTTTTCccatcaacttggAAATAAAGTCGAGTCCAGTGATTGTTCTTTTGAGTTTGCTggctcttcaggcggt
YML126C	gcgcataatttctactgttgtagatAAAAATAATCTTCCCCCATCttttttttTAATCTTCCCCCATCGATTGCATCTTGCTGAACCCCCTTCccatcaacttggCATCGATGACAAATTTAGAAGATCTTACGATGTTAAAAAAggctcttcaggcggt
YML126C	gcgcataatttctactgttgtagatACATCGTAAGATCTTCTAAAttttttttTAATCTTCCCCCATCGATTGCATCTTGccatcaacttggACTACTTGACCAACATCGATGACAAATTTAGAAGATCTTACGATGTTAAAAAAggctcttcaggcggt
YML126C	gcgcataatttctactgttgtagatACCAACATCGATGACAAATTttttttttTAATCTTCCCCCATCGATTGccatcaacttggGGTGTTTACTACTTGACCAACATCGATGACAAATTTAGAAGATCTTACGATGTTAAAAAAggctcttcaggcggt
YML126C	gcgcataatttctactgttgtagatAGCAAGATGCAATCGATGGGttttttttTAATCTTCCCCCATCGATTGCATCTTGCTGAACCCCCTTCAccatcaacttggATCGATGACAAATTTAGAAGATCTTACGATGTTAAAAAAggctcttcaggcggt
YML126C	gcgcataatttctactgttgtagatCCCCATCGATTGCATCTTGCttttttttTAATCTTCCCCCATCGATTGCATCTTGCTGAACCCCCTTCATAAATGCTTccatcaacttggAAATTTAGAAGATCTTACGATGTTAAAAAAggctcttcaggcggt
YML126C	gcgcataatttctactgttgtagatCGATGTTAAAAAATAATCTTttttttttTAATCTTCCCCCATCGATTGCATCTTGCTGAACCCCCTTCccatcaacttggCATCGATGACAAATTTAGAAGATCTTACGATGTTAAAAAAggctcttcaggcggt
YML126C	gcgcataatttctactgttgtagatTGAAGGGGGTTCAGCAAGATttttttttTAATCTTCCCCCATCGATTGCATCTTGCTGAACCCCCTTCATAAATGCTTccatcaacttggAAATTTAGAAGATCTTACGATGTTAAAAAAggctcttcaggcggt
YGR122W	gcgcataatttctactgttgtagatAAAAATAATTACCGCAATTGttttttttTGAATTGAATCAAACGCCGTTCGAACGccatcaacttggATCTTACATTTGCAGACTCAAATAATGCAACCCACAATTGCGGTAATTATTTTggctcttcaggcggt
YGR122W	gcgcataatttctactgttgtagatAATCAAACGCCGTTCGAACGttttttttTGAATTGAATCAAACGCCGTTCGAACGTAGAGGTCAATAGTCTATATGAccatcaacttggTAATGCAACCCACAATTGCGGTAATTATTTTggctcttcaggcggt
YGR122W	gcgcataatttctactgttgtagatACCTCTACGTTCGAACGGCGttttttttTGAATTGAATCAAACGCCGTTCGAACGTAGAGGTCAATAGTCTATAccatcaacttggAAATAATGCAACCCACAATTGCGGTAATTATTTTggctcttcaggcggt
YGR122W	gcgcataatttctactgttgtagatGAACGGCGTTTGATTCAATTttttttttTGAATTGAATCAAACGCCGTTCGAACGTAGAGGTCAATAGccatcaacttggAGACTCAAATAATGCAACCCACAATTGCGGTAATTATTTTggctcttcaggcggt
YLR125W	gcgcataatttctactgttgtagatAAAAATACACCGGTGTTTATttttttttTGATTATGAAGAAAATTCCATAATTTTccatcaacttggTGAAAGATTGGCTTGAAAAATACACCGGTGTTTATAGAAGCTCTTGGCATGGTggctcttcaggcggt
YLR125W	gcgcataatttctactgttgtagatATTATGAAGAAAATTCCATAttttttttTGATTATGAAGAAAATTCCATAATTTTGCGAGGTGGGAGAATACccatcaacttggAAATACACCGGTGTTTATAGAAGCTCTTGGCATGGTggctcttcaggcggt
YLR125W	gcgcataatttctactgttgtagatGCATGGTTGATTATGAAGAAttttttttTGATTATGAAGAAAATTCCATAATTTTGCGAGGTGGGAGAccatcaacttggTGAAAAATACACCGGTGTTTATAGAAGCTCTTGGCATGGTggctcttcaggcggt
YLR125W	gcgcataatttctactgttgtagatTAGAAGCTCTTGGCATGGTTttttttttTGATTATGAAGAAAATTCCATAATTTTGCGAGGTGGccatcaacttggGGCTTGAAAAATACACCGGTGTTTATAGAAGCTCTTGGCATGGTggctcttcaggcggt
YLR125W	gcgcataatttctactgttgtagatTCCCACCTCGCAAAATTATGttttttttTGATTATGAAGAAAATTCCATAATTTTGCGAGGTGGGAGAATACTCTTGGccatcaacttggACCGGTGTTTATAGAAGCTCTTGGCATGGTggctcttcaggcggt
YLR125W	gcgcataatttctactgttgtagatTGAAGAAAATTCCATAATTTttttttttTGATTATGAAGAAAATTCCATAATTTTGCGAGGTGGGAGAATACTCTTccatcaacttggACACCGGTGTTTATAGAAGCTCTTGGCATGGTggctcttcaggcggt
YMR305C	gcgcataatttctactgttgtagatAAAAATACTGGGGTATTCTAttttttttTAAACCACTGAAACTTCATTTACTTTAccatcaacttggAAGATGATGGGCAATACGGTGTTGAAAAATACTGGGGTATTCTATCAAGTGATggctcttcaggcggt
YMR305C	gcgcataatttctactgttgtagatAACCACTGAAACTTCATTTAttttttttTAAACCACTGAAACTTCATTTACTTTATGATCATTCTTTTTCCCccatcaacttggGGTGTTGAAAAATACTGGGGTATTCTATCAAGTGATggctcttcaggcggt
YMR305C	gcgcataatttctactgttgtagatAGTGGTTTAATCACTTGATAttttttttTAAACCACTGAAACTTCATTTACTTTATGATCATccatcaacttggTGGGCAATACGGTGTTGAAAAATACTGGGGTATTCTATCAAGTGATggctcttcaggcggt
YMR305C	gcgcataatttctactgttgtagatTATCAAGTGATTAAACCACTttttttttTAAACCACTGAAACTTCATTTACTTTATGATCATTCTTTTccatcaacttggATACGGTGTTGAAAAATACTGGGGTATTCTATCAAGTGATggctcttcaggcggt
YPR145W	gcgcataatttctactgttgtagatAAAAATAGAAAAAGAATTATttttttttTAAATAACATTAAAAAATAGAAAAAGAATTATGGATTAATCTTATAGATAccatcaacttggTATGCCCAAATTCATGAAAAACATATCGAAggctcttcaggcggt
YPR145W	gcgcataatttctactgttgtagatATGAATTTGGGCATATCTACttttttttTAAATAACATTAAAAAATAGccatcaacttggTGGGGTTGTGCTGAAGATCCTTCTGGTAGATATGCCCAAATTCATGAAAAACATATCGAAggctcttcaggcggt
YPR145W	gcgcataatttctactgttgtagatATGTTATTTATTCGATATGTttttttttTAAATAACATTAAAAAATAGAAAAAGAATTATGGAccatcaacttggGATCCTTCTGGTAGATATGCCCAAATTCATGAAAAACATATCGAAggctcttcaggcggt
YPR145W	gcgcataatttctactgttgtagatTGGTAGATATGCCCAAATTCttttttttTAAATAACATTAAAAAATAGAAAAAGAccatcaacttggGTGCTGAAGATCCTTCTGGTAGATATGCCCAAATTCATGAAAAACATATCGAAggctcttcaggcggt
YCR030C	gcgcataatttctactgttgtagatAAAAATAGAAGCATAGCAGAttttttttTGATATTTCTGCTATGCTTCTATTTTTCAATATTAATTGTccatcaacttggAAAAAGAACTTTGACCACTGGTAACTACCATGGTCTCGCTggctcttcaggcggt
YCR030C	gcgcataatttctactgttgtagatATATTGAAAAATAGAAGCATttttttttTGATATTTCTGCTATGCTTCTATTTTTCAATATTAATTGTTCTTTccatcaacttggGAACTTTGACCACTGGTAACTACCATGGTCTCGCTggctcttcaggcggt
YCR030C	gcgcataatttctactgttgtagatATATTTCTGCTATGCTTCTAttttttttTGATATTTCTGCTATGCTTCTATTTTTCAATATTAATTGTTCTTccatcaacttggAGAACTTTGACCACTGGTAACTACCATGGTCTCGCTggctcttcaggcggt
YDL091C	gcgcataatttctactgttgtagatAAAAATAGTCATCTCAAAACttttttttTGAAAGGAATTTCAAAAATAGTCATCTCAAAACGTTTATTCTAAAGTTTAccatcaacttggGGAAATATTGTAATGGAACGCCTGGACGAAggctcttcaggcggt
YDL091C	gcgcataatttctactgttgtagatAAATTCCTTTCATTCGTCCAttttttttTGAAAGGAATTTCAAAAATAGTCATCTCAAAACGTTTccatcaacttggCATATATCCATCAGGAAATATTGTAATGGAACGCCTGGACGAAggctcttcaggcggt
YDL091C	gcgcataatttctactgttgtagatATTCGTCCAGGCGTTCCATTttttttttTGAAAGGAATTTCAAAAATAGTCATCTccatcaacttggACGTTAGCGGCATATATCCATCAGGAAATATTGTAATGGAACGCCTGGACGAAggctcttcaggcggt
YDL091C	gcgcataatttctactgttgtagatCATTACAATATTTCCTGATGttttttttTGAAAGGAATTTCAAAAATAccatcaacttggATATCTGACGTTAGCGGCATATATCCATCAGGAAATATTGTAATGGAACGCCTGGACGAAggctcttcaggcggt
YDL091C	gcgcataatttctactgttgtagatCTTTCATTCGTCCAGGCGTTttttttttTGAAAGGAATTTCAAAAATAGTCATCTCAAAccatcaacttggTAGCGGCATATATCCATCAGGAAATATTGTAATGGAACGCCTGGACGAAggctcttcaggcggt
YDL091C	gcgcataatttctactgttgtagatGAATAAACGTTTTGAGATGAttttttttTGAAAGGAATTTCAAAAATAGTCATCTCAAAACGTTTATTCTAAAGTTTAccatcaacttggGGAAATATTGTAATGGAACGCCTGGACGAAggctcttcaggcggt
YDL091C	gcgcataatttctactgttgtagatGTCCAGGCGTTCCATTACAAttttttttTGAAAGGAATTTCAAAAATAGTCATCTccatcaacttggACGTTAGCGGCATATATCCATCAGGAAATATTGTAATGGAACGCCTGGACGAAggctcttcaggcggt
YDL091C	gcgcataatttctactgttgtagatTAATGGAACGCCTGGACGAAttttttttTGAAAGGAATTTCAAAAATAGTCATCTCAAAACGTccatcaacttggGGCATATATCCATCAGGAAATATTGTAATGGAACGCCTGGACGAAggctcttcaggcggt
YER043C	gcgcataatttctactgttgtagatAAAAATAGTGAGAAAGAAGAttttttttTGATCAATTCAATTCCCATTTCAGTTCTTCTTTCTCACTATTTTTTAATGccatcaacttggGGTCCATTCAAGGCCGACCACTACAGATATggctcttcaggcggt
YER043C	gcgcataatttctactgttgtagatAATTCCCATTTCAGTTCTTCttttttttTGATCAATTCAATTCCCATTTCAGTTCTTCTTTCTCACTATTTTTTAATGccatcaacttggGGTCCATTCAAGGCCGACCACTACAGATATggctcttcaggcggt
YER043C	gcgcataatttctactgttgtagatATCAATTCAATTCCCATTTCttttttttTGATCAATTCAATTCCCATTTCAGTTCTTCTTTCTCACTATTTTccatcaacttggGAAGAAGGTCCATTCAAGGCCGACCACTACAGATATggctcttcaggcggt
YER043C	gcgcataatttctactgttgtagatCAGAAGAAGGTCCATTCAAGttttttttTGATCAATTCAATTCCCATTTCAGTTCccatcaacttggAATACTTGGGTATTCCAGAAGAAGGTCCATTCAAGGCCGACCACTACAGATATggctcttcaggcggt
YER043C	gcgcataatttctactgttgtagatCCATTTCAGTTCTTCTTTCTttttttttTGATCAATTCAATTCCCATTTCAGTTCTTCTTTCTCACTATTTTTTAATGccatcaacttggGGTCCATTCAAGGCCGACCACTACAGATATggctcttcaggcggt
YER043C	gcgcataatttctactgttgtagatGGTATTCCAGAAGAAGGTCCttttttttTGATCAATTCAATTCCCATTccatcaacttggCAATCTGAATACTTGGGTATTCCAGAAGAAGGTCCATTCAAGGCCGACCACTACAGATATggctcttcaggcggt
YOR033C	gcgcataatttctactgttgtagatAAAAATATACCTCCGATATGttttttttTAAAAGTTAAGTACTGCACGTTTCATATCGGAGGTATATTTTTCAAATGAccatcaacttggTTGCTTTCCCAATTTGTTTATAAAGGTAAAggctcttcaggcggt
YOR033C	gcgcataatttctactgttgtagatACTTTTATTTACCTTTATAAttttttttTAAAAGTTAAGTACTGCACGTTTCATATCGGAccatcaacttggGCAGTCAGATCTATCTCCTTGCTTTCCCAATTTGTTTATAAAGGTAAAggctcttcaggcggt
YOR033C	gcgcataatttctactgttgtagatAGTACTGCACGTTTCATATCttttttttTAAAAGTTAAGTACTGCACGTTTCATATCGGAGGTATATTTTTCAAATGAccatcaacttggTTGCTTTCCCAATTTGTTTATAAAGGTAAAggctcttcaggcggt
YOR033C	gcgcataatttctactgttgtagatCTTTCCCAATTTGTTTATAAttttttttTAAAAGTTAAGTACTGCACGTTTCATATccatcaacttggGCCGGCAGTCAGATCTATCTCCTTGCTTTCCCAATTTGTTTATAAAGGTAAAggctcttcaggcggt
YOR033C	gcgcataatttctactgttgtagatTAAACAAATTGGGAAAGCAAttttttttTAAAAGTTAAGTACTGCACGTTTCAccatcaacttggTCGGCCGGCAGTCAGATCTATCTCCTTGCTTTCCCAATTTGTTTATAAAGGTAAAggctcttcaggcggt
YOR033C	gcgcataatttctactgttgtagatTAAAGGTAAATAAAAGTTAAttttttttTAAAAGTTAAGTACTGCACGTTTCATATCGGAGGTATATTccatcaacttggATCTATCTCCTTGCTTTCCCAATTTGTTTATAAAGGTAAAggctcttcaggcggt
YOR033C	gcgcataatttctactgttgtagatTTTATAAAGGTAAATAAAAGttttttttTAAAAGTTAAGTACTGCACGTTTCATATCGGAGGTATATTccatcaacttggATCTATCTCCTTGCTTTCCCAATTTGTTTATAAAGGTAAAggctcttcaggcggt
YOR059C	gcgcataatttctactgttgtagatAAAAATATATACTATTTCGTttttttttTGAGCACTTGATTTACACGAAATAGTATATATTTTTGAATGAACACTCccatcaacttggAATTACTAGCATACTTGATGCACAAGAGTAATggctcttcaggcggt
YOR059C	gcgcataatttctactgttgtagatAGCACTTGATTTACACGAAAttttttttTGAGCACTTGATTTACACGAAATAGTATATATTTTTGAATGAACccatcaacttggGCCCAATTACTAGCATACTTGATGCACAAGAGTAATggctcttcaggcggt
YOR059C	gcgcataatttctactgttgtagatATTTACACGAAATAGTATATttttttttTGAGCACTTGATTTACACGAAATAGTATATATTTTTGAATGAACACTCTCccatcaacttggTTACTAGCATACTTGATGCACAAGAGTAATggctcttcaggcggt
YOR059C	gcgcataatttctactgttgtagatCACGAAATAGTATATATTTTttttttttTGAGCACTTGATTTACACGAAATAGTATATATTTTTGAATGAACACTCTCccatcaacttggTTACTAGCATACTTGATGCACAAGAGTAATggctcttcaggcggt
YOR059C	gcgcataatttctactgttgtagatCGGCCCAATTACTAGCATACttttttttTGAGCACTTGATTTACACGAAATAGTAccatcaacttggCTTGTATCGAATTTACGGCCCAATTACTAGCATACTTGATGCACAAGAGTAATggctcttcaggcggt
YOR059C	gcgcataatttctactgttgtagatCTCTTGTGCATCAAGTATGCttttttttTGAGCACTTGATTTACACGAAATAGTAccatcaacttggCTTGTATCGAATTTACGGCCCAATTACTAGCATACTTGATGCACAAGAGTAATggctcttcaggcggt
YOR059C	gcgcataatttctactgttgtagatTGCATCAAGTATGCTAGTAAttttttttTGAGCACTTGATTTACACGAAATAGccatcaacttggTGCTTGTATCGAATTTACGGCCCAATTACTAGCATACTTGATGCACAAGAGTAATggctcttcaggcggt
YDR056C	gcgcataatttctactgttgtagatAAAAATCACAATACTTTATTttttttttTAAATAAAGTATTGTGATTTTTTAAATTTTTAAGTGTCGTccatcaacttggGCAACAACAAGGAGGTGCCGGAGCTGATCAAAAGACTGAGggctcttcaggcggt
YDR056C	gcgcataatttctactgttgtagatAAAATTTAAAAAATCACAATttttttttTAAATAAAGTATTGTGATTTTTTAAATTTTTAAGTGTCGTTAccatcaacttggAACAACAAGGAGGTGCCGGAGCTGATCAAAAGACTGAGggctcttcaggcggt
YDR056C	gcgcataatttctactgttgtagatATCAGCTCCGGCACCTCCTTttttttttTAAATAAAGTATTGTGATTTTTTccatcaacttggGCGGGCTCAGCAAAGAAGCAACAACAAGGAGGTGCCGGAGCTGATCAAAAGACTGAGggctcttcaggcggt
YDR056C	gcgcataatttctactgttgtagatCTCAGTCTTTTGATCAGCTCttttttttTAAATAAAGTATTGTGATTTTTTAAATccatcaacttggGCTCAGCAAAGAAGCAACAACAAGGAGGTGCCGGAGCTGATCAAAAGACTGAGggctcttcaggcggt
YDR056C	gcgcataatttctactgttgtagatTTTACTCAGTCTTTTGATCAttttttttTAAATAAAGTATTGTGATTTTTTAAATTTccatcaacttggTCAGCAAAGAAGCAACAACAAGGAGGTGCCGGAGCTGATCAAAAGACTGAGggctcttcaggcggt
YKR098C	gcgcataatttctactgttgtagatAAAAATCCGATGCAATTAACttttttttTAATTGCATCGGATTTTTGAATTTTCCTTATGTATATACAccatcaacttggCGAAAGAATGGATGAAGAGAACTATGAAGAAGAATTCTGTggctcttcaggcggt
YKR098C	gcgcataatttctactgttgtagatTGTATATACATAAGGAAAATttttttttTAATTGCATCGGATTTTTGAATTTTCCTTATGTATATACATAAATATGTTccatcaacttggGATGAAGAGAACTATGAAGAAGAATTCTGTggctcttcaggcggt
YKR098C	gcgcataatttctactgttgtagatTGTTAATTGCATCGGATTTTttttttttTAATTGCATCGGATTTTTGAATTTTCCTTATGTATATACAccatcaacttggCGAAAGAATGGATGAAGAGAACTATGAAGAAGAATTCTGTggctcttcaggcggt
YEL047C	gcgcataatttctactgttgtagatAAAAATCGTTTAGAAATGATttttttttTAACGAATTTTATAAATGAATCATTTCTAAACGATTTTTTAATAGTATATccatcaacttggGCAGCTGAATCTATTGCCAATGACCGCAAGggctcttcaggcggt
YEL047C	gcgcataatttctactgttgtagatCCAATGACCGCAAGTAACGAttttttttTAACGAATTTTATAAATGAATCATTTCTAAACGATTTTTTccatcaacttggTGGGAGAACCGCAGCTGAATCTATTGCCAATGACCGCAAGggctcttcaggcggt
YEL047C	gcgcataatttctactgttgtagatCTTGCGGTCATTGGCAATAGttttttttTAACGAATTTTATAAATGAATCATTTCccatcaacttggAATGCGTTGTCTTTGGGAGAACCGCAGCTGAATCTATTGCCAATGACCGCAAGggctcttcaggcggt
YEL047C	gcgcataatttctactgttgtagatGAAATGATTCATTTATAAAAttttttttTAACGAATTTTATAAATGAATCATTTCTAAACGATTTTTTccatcaacttggTGGGAGAACCGCAGCTGAATCTATTGCCAATGACCGCAAGggctcttcaggcggt
YEL047C	gcgcataatttctactgttgtagatGGAGAACCGCAGCTGAATCTttttttttTAACGAATTTTATAAATGAATCATTTCccatcaacttggAATGCGTTGTCTTTGGGAGAACCGCAGCTGAATCTATTGCCAATGACCGCAAGggctcttcaggcggt
YEL047C	gcgcataatttctactgttgtagatGTTACTTGCGGTCATTGGCAttttttttTAACGAATTTTATAAATGAATCATTTCTAccatcaacttggTGCGTTGTCTTTGGGAGAACCGCAGCTGAATCTATTGCCAATGACCGCAAGggctcttcaggcggt
YEL047C	gcgcataatttctactgttgtagatTAAATGAATCATTTCTAAACttttttttTAACGAATTTTATAAATGAATCATTTCTAAACGATTTTTTAATAGTATATccatcaacttggGCAGCTGAATCTATTGCCAATGACCGCAAGggctcttcaggcggt
YHR022C	gcgcataatttctactgttgtagatAAAAATCTAAAAGTGATCGCttttttttTAAGGGTTTATAATCAAGATGTATCCGccatcaacttggTGGCAGTATTATTGAAAATTGAAAAATCTAAAAGTGATCGCAGGAAACTTTTGggctcttcaggcggt
YHR022C	gcgcataatttctactgttgtagatCAAAAGTTTCCTGCGATCACttttttttTAAGGGTTTATAATCAAGATGTATCCGccatcaacttggTGGCAGTATTATTGAAAATTGAAAAATCTAAAAGTGATCGCAGGAAACTTTTGggctcttcaggcggt
YHR022C	gcgcataatttctactgttgtagatCTGCGATCACTTTTAGATTTttttttttTAAGGGTTTATAATCAAGATGTATCccatcaacttggCTTGGCAGTATTATTGAAAATTGAAAAATCTAAAAGTGATCGCAGGAAACTTTTGggctcttcaggcggt
YHR022C	gcgcataatttctactgttgtagatTAAGGGTTTATAATCAAGATttttttttTAAGGGTTTATAATCAAGATGTATCCGCTGGAGAATTCGCCTccatcaacttggAAATTGAAAAATCTAAAAGTGATCGCAGGAAACTTTTGggctcttcaggcggt
YHR022C	gcgcataatttctactgttgtagatTAATCAAGATGTATCCGCTGttttttttTAAGGGTTTATAATCAAGATGTATCCGCTGGAGAATTCGCCTCTCTTACGccatcaacttggAAATCTAAAAGTGATCGCAGGAAACTTTTGggctcttcaggcggt
YHR022C	gcgcataatttctactgttgtagatTCCAGCGGATACATCTTGATttttttttTAAGGGTTTATAATCAAGATGTATCCGCTGGAGAATTCGCCTCTccatcaacttggATTGAAAAATCTAAAAGTGATCGCAGGAAACTTTTGggctcttcaggcggt
YHR129C	gcgcataatttctactgttgtagatAAAAATCTAACGACTCTGTTttttttttTAAGAAACAGAGTCGTTAGATTTTTCAAGCATATTTGTTAccatcaacttggTTGGCTAGAGGACAGTACCCGTGTTTATTCGAACCTAATGggctcttcaggcggt
YHR129C	gcgcataatttctactgttgtagatGAACCTAATGTAAGAAACAGttttttttTAAGAAACAGAGTCGTTAGATTTTTCAAGCATATTTGTTAccatcaacttggTTGGCTAGAGGACAGTACCCGTGTTTATTCGAACCTAATGggctcttcaggcggt
YHR129C	gcgcataatttctactgttgtagatGCTAGAGGACAGTACCCGTGttttttttTAAGAAACAGAGTCGTTAGATTTTTCAccatcaacttggCCAAAAAGTCAGATTGGCTAGAGGACAGTACCCGTGTTTATTCGAACCTAATGggctcttcaggcggt
YCR020W-B	gcgcataatttctactgttgtagatAAAAATGAAAGGAAAAAGTAttttttttTAGGAAAACGCAACATTCACAATTGTAAGCTACAAAAccatcaacttggAATGAAAAAAATGCTCGATGCTTTGAAAAATGAAAGGAAAAAGggctcttcaggcggt
YCR020W-B	gcgcataatttctactgttgtagatCAATTGTGAATGTTGCGTTTttttttttTAGGAAAACGCAACATTCACAATTGTAAGCTACAAAATATccatcaacttggGAAAAAAATGCTCGATGCTTTGAAAAATGAAAGGAAAAAGggctcttcaggcggt
YCR020W-B	gcgcataatttctactgttgtagatTAGCTTACAATTGTGAATGTttttttttTAGGAAAACGCAACATTCACAATTGTAAGCTACAAAATATTGAAccatcaacttggAAAATGCTCGATGCTTTGAAAAATGAAAGGAAAAAGggctcttcaggcggt
YCR020W-B	gcgcataatttctactgttgtagatTGAATGTTGCGTTTTCCTACttttttttTAGGAAAACGCAACATTCACAATTGTAAGCTACAAAATATccatcaacttggGAAAAAAATGCTCGATGCTTTGAAAAATGAAAGGAAAAAGggctcttcaggcggt
YMR059W	gcgcataatttctactgttgtagatAAAAATGAACTTAAAGACACttttttttTGAAAAATGAACTTAAAGACACCTTTCTGCATTATTTTGTTTATccatcaacttggTTCGTTTATAAAGGAGTACGAAAACCGAAAAGAAATggctcttcaggcggt
YMR059W	gcgcataatttctactgttgtagatAAGACACCTTTCTGCATTATttttttttTGAAAAATGAACTTAAAGACACCTTTCTGCATTATTTTGTTTATTTTTATccatcaacttggTATAAAGGAGTACGAAAACCGAAAAGAAATggctcttcaggcggt
YMR059W	gcgcataatttctactgttgtagatTAAAGGAGTACGAAAACCGAttttttttTGAAAAATGAACTTAAAGACACCTTTCccatcaacttggGTACAATTGTTTATTACTTCGTTTATAAAGGAGTACGAAAACCGAAAAGAAATggctcttcaggcggt
YNR017W	gcgcataatttctactgttgtagatAAAAATGAGCAACACAAGAAttttttttTGAGCAACACAAGAACCTACTCTCTCTCTCTCTTTCTCTCccatcaacttggCGCCGTCTGGTGTAGTGTCAAGAAAAGACTACTTGAAAAAggctcttcaggcggt
YNR017W	gcgcataatttctactgttgtagatAAGTAGTCTTTTCTTGACACttttttttTGAGCAACACAAGAACCTACTCTCTCTccatcaacttggTGGCCGCTGCGTGCGCCGTCTGGTGTAGTGTCAAGAAAAGACTACTTGAAAAAggctcttcaggcggt
YCR085W	gcgcataatttctactgttgtagatAAAAATGATTGGAAAAAGGTttttttttTGATTGGAAAAAGGTCACATTGAAATCAAAACAGTGAAGAccatcaacttggGTTTATGCTTCAATATCTTGTATTTGTTTACATTGAAAAAggctcttcaggcggt
YCR085W	gcgcataatttctactgttgtagatAATATCTTGTATTTGTTTACttttttttTGATTGGAAAAAGGTCACATTGAAATCccatcaacttggTTCATTTTATTTTGTTTATGCTTCAATATCTTGTATTTGTTTACATTGAAAAAggctcttcaggcggt
YCR085W	gcgcataatttctactgttgtagatAATGTAAACAAATACAAGATttttttttTGATTGGAAAAAGGTCACATTGAAATCccatcaacttggTTCATTTTATTTTGTTTATGCTTCAATATCTTGTATTTGTTTACATTGAAAAAggctcttcaggcggt
YCR085W	gcgcataatttctactgttgtagatACTGTTTTGATTTCAATGTGttttttttTGATTGGAAAAAGGTCACATTGAAATCAAAACAGTGAAGAAGCAGACccatcaacttggCTTCAATATCTTGTATTTGTTTACATTGAAAAAggctcttcaggcggt
YCR085W	gcgcataatttctactgttgtagatCATTGAAAAATGATTGGAAAttttttttTGATTGGAAAAAGGTCACATTGAAATCAAAACAGTGAAGAccatcaacttggGTTTATGCTTCAATATCTTGTATTTGTTTACATTGAAAAAggctcttcaggcggt
YCR085W	gcgcataatttctactgttgtagatGAAAAAGGTCACATTGAAATttttttttTGATTGGAAAAAGGTCACATTGAAATCAAAACAGTGAAGAAGCAGACAccatcaacttggTTCAATATCTTGTATTTGTTTACATTGAAAAAggctcttcaggcggt
YCR085W	gcgcataatttctactgttgtagatTTTATGCTTCAATATCTTGTttttttttTGATTGGAAAAAGGTCACATTGAAATccatcaacttggTTTCATTTTATTTTGTTTATGCTTCAATATCTTGTATTTGTTTACATTGAAAAAggctcttcaggcggt
YCR085W	gcgcataatttctactgttgtagatTTTTGTTTATGCTTCAATATttttttttTGATTGGAAAAAGGTCACATTccatcaacttggTATTATTTCATTTTATTTTGTTTATGCTTCAATATCTTGTATTTGTTTACATTGAAAAAggctcttcaggcggt
YOR063W	gcgcataatttctactgttgtagatAAAAATGATTTATTTTCTAAttttttttTAAGAAGTTTTGTTAGAAAATAAATCATTTTTTAATTGAGCATTccatcaacttggAAGCATGCTTTCATGGGTACTTTGAAGAAGGACTTGggctcttcaggcggt
YOR063W	gcgcataatttctactgttgtagatAAAGTACCCATGAAAGCATGttttttttTAAGAAGTTTTGTTAGAAAATAccatcaacttggTAGATTCCAAACCCCAGCTGAAAAGCATGCTTTCATGGGTACTTTGAAGAAGGACTTGggctcttcaggcggt
YOR063W	gcgcataatttctactgttgtagatAAGAAGGACTTGTAAGAAGTttttttttTAAGAAGTTTTGTTAGAAAATAAATCATTTTTTAATTGAGccatcaacttggTGAAAAGCATGCTTTCATGGGTACTTTGAAGAAGGACTTGggctcttcaggcggt
YOR063W	gcgcataatttctactgttgtagatTAACAAAACTTCTTACAAGTttttttttTAAGAAGTTTTGTTAGAAAATAAATCATTTTTTAATTGAGccatcaacttggTGAAAAGCATGCTTTCATGGGTACTTTGAAGAAGGACTTGggctcttcaggcggt
YOR063W	gcgcataatttctactgttgtagatTAAGAAGTTTTGTTAGAAAAttttttttTAAGAAGTTTTGTTAGAAAATAAATCATTTTTTAATTGAGCAccatcaacttggAAAAGCATGCTTTCATGGGTACTTTGAAGAAGGACTTGggctcttcaggcggt
YOR063W	gcgcataatttctactgttgtagatTTTTCTAACAAAACTTCTTAttttttttTAAGAAGTTTTGTTAGAAAATAAATCATTTTTTAATTGAGccatcaacttggTGAAAAGCATGCTTTCATGGGTACTTTGAAGAAGGACTTGggctcttcaggcggt
YBR256C	gcgcataatttctactgttgtagatAAAAATGCGTTTATGAAACCttttttttTAAATAAAAAATTCGTCATAAATAGGTTTCATAAACGCATTTTTGAAGTGccatcaacttggGAGGAGAAGGTTAGAAACTACCTAAATAAAggctcttcaggcggt
YBR256C	gcgcataatttctactgttgtagatGAAACTACCTAAATAAATAAttttttttTAAATAAAAAATTCGTCATAAATAGGTTTCATAAACGCccatcaacttggTCAAACATTATCGAGGAGAAGGTTAGAAACTACCTAAATAAAggctcttcaggcggt
YBR256C	gcgcataatttctactgttgtagatGTCATAAATAGGTTTCATAAttttttttTAAATAAAAAATTCGTCATAAATAGGTTTCATAAACGCATTTTTGAAGTGccatcaacttggGAGGAGAAGGTTAGAAACTACCTAAATAAAggctcttcaggcggt
YBR256C	gcgcataatttctactgttgtagatTGAAACCTATTTATGACGAAttttttttTAAATAAAAAATTCGTCATAAATAGGTTTCATAAACGCATTTTccatcaacttggCATTATCGAGGAGAAGGTTAGAAACTACCTAAATAAAggctcttcaggcggt
YBR256C	gcgcataatttctactgttgtagatTTTAGGTAGTTTCTAACCTTttttttttTAAATAAAAAATTCGTCATAAATAGGTccatcaacttggATACTATGATCTCAAACATTATCGAGGAGAAGGTTAGAAACTACCTAAATAAAggctcttcaggcggt
YKR052C	gcgcataatttctactgttgtagatAAAAATGCTTAGCACATTCAttttttttTGATGTTTTTTCCCCTTTTCGAGGccatcaacttggCCACTGCCATTTCTTGGACTGCATATGAATGTGCTAAGCATTTTTTAATGAAAAATggctcttcaggcggt
YKR052C	gcgcataatttctactgttgtagatACCTCGAAAAGGGGAAAAAAttttttttTGATGTTTTTTCCCCTTTTCGAGGTCAACTTTTTTTGACAccatcaacttggGACTGCATATGAATGTGCTAAGCATTTTTTAATGAAAAATggctcttcaggcggt
YKR052C	gcgcataatttctactgttgtagatATTAAAAAATGCTTAGCACAttttttttTGATGTTTTTTCCCCTTTTCGAGGTCAccatcaacttggCTGCCATTTCTTGGACTGCATATGAATGTGCTAAGCATTTTTTAATGAAAAATggctcttcaggcggt
YKR052C	gcgcataatttctactgttgtagatCCCTTTTCGAGGTCAACTTTttttttttTGATGTTTTTTCCCCTTTTCGAGGTCAACTTTTTTTGACAACTTATAAAAccatcaacttggGAATGTGCTAAGCATTTTTTAATGAAAAATggctcttcaggcggt
YKR052C	gcgcataatttctactgttgtagatGACTGCATATGAATGTGCTAttttttttTGATGTTTTTTCCCCTTTTCGAGGTccatcaacttggCACTGCCATTTCTTGGACTGCATATGAATGTGCTAAGCATTTTTTAATGAAAAATggctcttcaggcggt
YKR052C	gcgcataatttctactgttgtagatTAAGTTGTCAAAAAAAGTTGttttttttTGATGTTTTTTCCCCTTTTCGAGGTCAACTTTTTTTGACAACTTATAAAAccatcaacttggGAATGTGCTAAGCATTTTTTAATGAAAAATggctcttcaggcggt
YLL035W	gcgcataatttctactgttgtagatAAAAATGTACGATTACCTTTttttttttTAGAAAGAAAAGGTAATCGTACATTTTTTAATAGTGAAAGccatcaacttggTCGTAAGAACGTCATGAGACGTGGCCAATTCATGAAAAGAggctcttcaggcggt
YLL035W	gcgcataatttctactgttgtagatACTATTAAAAAATGTACGATttttttttTAGAAAGAAAAGGTAATCGTACATTTTTTAATAGTGAAAGATAGAGGccatcaacttggAACGTCATGAGACGTGGCCAATTCATGAAAAGAggctcttcaggcggt
YLL035W	gcgcataatttctactgttgtagatCCTTTTCTTTCTATCTTTTCttttttttTAGAAAGAAAAGGTAATCGTACATTTTTTAATAGTGAAccatcaacttggGTTCGTAAGAACGTCATGAGACGTGGCCAATTCATGAAAAGAggctcttcaggcggt
YLL035W	gcgcataatttctactgttgtagatGCCACGTCTCATGACGTTCTttttttttTAGAAAGAAAAGGTAATCGTccatcaacttggTTGGAACATGTGTGGAAAGTTCGTAAGAACGTCATGAGACGTGGCCAATTCATGAAAAGAggctcttcaggcggt
YLL035W	gcgcataatttctactgttgtagatGTAAGAACGTCATGAGACGTttttttttTAGAAAGAAAAGGTAATCGTACATTTTccatcaacttggATGTGTGGAAAGTTCGTAAGAACGTCATGAGACGTGGCCAATTCATGAAAAGAggctcttcaggcggt
YLL035W	gcgcataatttctactgttgtagatTATCTTTTCATGAATTGGCCttttttttTAGAAAGAAAAGGTAATCGTACATTTTccatcaacttggATGTGTGGAAAGTTCGTAAGAACGTCATGAGACGTGGCCAATTCATGAAAAGAggctcttcaggcggt
YLL035W	gcgcataatttctactgttgtagatTTTCTATCTTTTCATGAATTttttttttTAGAAAGAAAAGGTAATCGTACATTTTTTAAccatcaacttggGTGGAAAGTTCGTAAGAACGTCATGAGACGTGGCCAATTCATGAAAAGAggctcttcaggcggt
YDL019C	gcgcataatttctactgttgtagatAAAAATGTCACCACAATCTTttttttttTAACACGCCTTTTTTATGCGAGCTTTTccatcaacttggAATATTGGGTTAAAAGAAGAGATCATGATTTGAAAGATTGTGGTGACATTTTTggctcttcaggcggt
YDL019C	gcgcataatttctactgttgtagatAAAGAAGAGATCATGATTTGttttttttTAACACGCCTTTTTTATGCGAGCTccatcaacttggGCAAATATTGGGTTAAAAGAAGAGATCATGATTTGAAAGATTGTGGTGACATTTTTggctcttcaggcggt
YDL019C	gcgcataatttctactgttgtagatAAAGATTGTGGTGACATTTTttttttttTAACACGCCTTTTTTATGCGAGCTTTTTTCCTGGccatcaacttggGGTTAAAAGAAGAGATCATGATTTGAAAGATTGTGGTGACATTTTTggctcttcaggcggt
YJL042W	gcgcataatttctactgttgtagatAAAAATTAAGAGAAATCCCTttttttttTAATAAGGGATTTCTCTTAATTTTTTAATCTCTTTTTTGTccatcaacttggGCTAGACAAAATCCAGGATGCGCGGAACAGTAGTACTAAAggctcttcaggcggt
YJL042W	gcgcataatttctactgttgtagatAGAGAAATCCCTTATTATTTttttttttTAATAAGGGATTTCTCTTAATTTTTTAATCTCTTTTTTGTccatcaacttggGCTAGACAAAATCCAGGATGCGCGGAACAGTAGTACTAAAggctcttcaggcggt
YJL042W	gcgcataatttctactgttgtagatGTACTACTGTTCCGCGCATCttttttttTAATAAGGGATTTCTCTTAATTTTTTAccatcaacttggCTTATGATGATGTGCTAGACAAAATCCAGGATGCGCGGAACAGTAGTACTAAAggctcttcaggcggt
YJL042W	gcgcataatttctactgttgtagatTTTAGTACTACTGTTCCGCGttttttttTAATAAGGGATTTCTCTTAATTTTTTAccatcaacttggCTTATGATGATGTGCTAGACAAAATCCAGGATGCGCGGAACAGTAGTACTAAAggctcttcaggcggt
YGL233W	gcgcataatttctactgttgtagatAAAAATTAGATATTATCTCAttttttttTAAAAAATTAGATATTATCTCAGTATAATCATTTGTACGTTCATccatcaacttggAATACGAGTAGGATAGCCAAATTTTTTAATAGACGTggctcttcaggcggt
YGL233W	gcgcataatttctactgttgtagatACGTCTATTAAAAAATTTGGttttttttTAAAAAATTAGATATTATCTCAGTATAccatcaacttggCGAGTGTCATTGACTCTAATACGAGTAGGATAGCCAAATTTTTTAATAGACGTggctcttcaggcggt
YGL233W	gcgcataatttctactgttgtagatATAGACGTTAAAAAATTAGAttttttttTAAAAAATTAGATATTATCTCAGTATAATCATTTGTACGTccatcaacttggCTCTAATACGAGTAGGATAGCCAAATTTTTTAATAGACGTggctcttcaggcggt
YGL233W	gcgcataatttctactgttgtagatTACTGAGATAATATCTAATTttttttttTAAAAAATTAGATATTATCTCAGTATAATCATTTGTACGTccatcaacttggCTCTAATACGAGTAGGATAGCCAAATTTTTTAATAGACGTggctcttcaggcggt
YGL233W	gcgcataatttctactgttgtagatTGAACGTACAAATGATTATAttttttttTAAAAAATTAGATATTATCTCAGTATAATCATTTGTACGTTCATAAGAAAccatcaacttggAGTAGGATAGCCAAATTTTTTAATAGACGTggctcttcaggcggt
YLR219W	gcgcataatttctactgttgtagatAAAAATTAGGGTTGATTGCAttttttttTAGCAGTTGTTTACTCGAATTTTGCAATCAACCCTAATTTTTGAAGCCTGccatcaacttggACTAAACTGTTCAAGAAAAAAAGCAGCCGTggctcttcaggcggt
YLR219W	gcgcataatttctactgttgtagatCTCGAATTTTGCAATCAACCttttttttTAGCAGTTGTTTACTCGAATTTTGCAATCAACCCTAATTTTTGAAGCCTGccatcaacttggACTAAACTGTTCAAGAAAAAAAGCAGCCGTggctcttcaggcggt
YLR219W	gcgcataatttctactgttgtagatGCAGTTGTTTACTCGAATTTttttttttTAGCAGTTGTTTACTCGAATTTTGCAATCAACCCTAATTTTTGAccatcaacttggTTCTTCACTAAACTGTTCAAGAAAAAAAGCAGCCGTggctcttcaggcggt
YLR219W	gcgcataatttctactgttgtagatTTTACTCGAATTTTGCAATCttttttttTAGCAGTTGTTTACTCGAATTTTGCAATCAACCCTAATTTTTGAAGCCTGccatcaacttggACTAAACTGTTCAAGAAAAAAAGCAGCCGTggctcttcaggcggt
YHR084W	gcgcataatttctactgttgtagatAAAAATTATATTATATCAGGttttttttTGATATAATATAATTTTTGAATTTATGATACAAGAATTAAccatcaacttggTACCAATCGAAGGTCCGATAAAAACCTTCCAGATGCAACCggctcttcaggcggt
YHR084W	gcgcataatttctactgttgtagatATTCTTGTATCATAAATTCAttttttttTGATATAATATAATTTTTGAATTTATGATACAAGAATTAAAAATGCGGGccatcaacttggAAGGTCCGATAAAAACCTTCCAGATGCAACCggctcttcaggcggt
YHR084W	gcgcataatttctactgttgtagatCAGATGCAACCTGATATAATttttttttTGATATAATATAATTTTTGAATTTATGATACAAGAATTAAccatcaacttggTACCAATCGAAGGTCCGATAAAAACCTTCCAGATGCAACCggctcttcaggcggt
YHR084W	gcgcataatttctactgttgtagatTATCAGGTTGCATCTGGAAGttttttttTGATATAATATAATTTTTGAATTTATGATAccatcaacttggTTGAGGTAGATACCAATCGAAGGTCCGATAAAAACCTTCCAGATGCAACCggctcttcaggcggt
YHR084W	gcgcataatttctactgttgtagatTATCATAAATTCAAAAATTAttttttttTGATATAATATAATTTTTGAATTTATGATACAAGAATTAAAAccatcaacttggCCAATCGAAGGTCCGATAAAAACCTTCCAGATGCAACCggctcttcaggcggt
YHR084W	gcgcataatttctactgttgtagatTATTATATCAGGTTGCATCTttttttttTGATATAATATAATTTTTGAATTTATGATACAAGAccatcaacttggGTAGATACCAATCGAAGGTCCGATAAAAACCTTCCAGATGCAACCggctcttcaggcggt
YPR005C	gcgcataatttctactgttgtagatAAAAATTCGTTGGTACTAGCttttttttTGAAAAATTCGTTGGTACTAGCTTCGGGTCGGTTAGCTGCGCTGccatcaacttggTCGGTGTTGCAAAGGAGACAATCAACACAGAATAGTggctcttcaggcggt
YPR005C	gcgcataatttctactgttgtagatGTACTAGCTTCGGGTCGGTTttttttttTGAAAAATTCGTTGGTACTAGCTTCGGGTCGGTTAGCTGCGCTGCTATGCccatcaacttggTTGCAAAGGAGACAATCAACACAGAATAGTggctcttcaggcggt
YPR005C	gcgcataatttctactgttgtagatGTTGGTACTAGCTTCGGGTCttttttttTGAAAAATTCGTTGGTACTAGCTTCGGGTCGGTTAGCTGCGCTGCTATGCccatcaacttggTTGCAAAGGAGACAATCAACACAGAATAGTggctcttcaggcggt
YPR005C	gcgcataatttctactgttgtagatTGTGTTGATTGTCTCCTTTGttttttttTGAAAAATTCGTTGGTACTAGCTTCGGccatcaacttggTGAGAATACTGAAGAGCTCGGTGTTGCAAAGGAGACAATCAACACAGAATAGTggctcttcaggcggt
YMR088C	gcgcataatttctactgttgtagatAAAAATTGAAAATAGACTTTttttttttTGAAAAATTGAAAATAGACTTTATATTATATACCTTTATAAATCccatcaacttggCTGGTGAAACATACTTACAAACGTAGTTCAAGTTCTggctcttcaggcggt
YMR088C	gcgcataatttctactgttgtagatAAGTTCTTGAAAAATTGAAAttttttttTGAAAAATTGAAAATAGACTTTATATTATATACCTTTATAccatcaacttggATATCTGGTGAAACATACTTACAAACGTAGTTCAAGTTCTggctcttcaggcggt
YMR088C	gcgcataatttctactgttgtagatCAAACGTAGTTCAAGTTCTTttttttttTGAAAAATTGAAAATAGACTTTATATTATATACCTTccatcaacttggCGTTATATCTGGTGAAACATACTTACAAACGTAGTTCAAGTTCTggctcttcaggcggt
YMR088C	gcgcataatttctactgttgtagatGATTTATAAAGGTATATAATttttttttTGAAAAATTGAAAATAGACTTTATATTATATACCTTTATAAATCCAAGGTccatcaacttggAAACATACTTACAAACGTAGTTCAAGTTCTggctcttcaggcggt
YMR088C	gcgcataatttctactgttgtagatTAAAGGTATATAATATAAAGttttttttTGAAAAATTGAAAATAGACTTTATATTATATACCTTTATAAATCCAAGGTccatcaacttggAAACATACTTACAAACGTAGTTCAAGTTCTggctcttcaggcggt
YMR088C	gcgcataatttctactgttgtagatTCGTTATATCTGGTGAAACAttttttttTGAAAAATTGAAAATAGACTccatcaacttggGTGGGAATTGTTTTATCGTTATATCTGGTGAAACATACTTACAAACGTAGTTCAAGTTCTggctcttcaggcggt
YMR287C	gcgcataatttctactgttgtagatAAAAATTGACTGTTTAGAAGttttttttTAAAAAGGGACTCTTTTTCCAAccatcaacttggGAATTGTAAAATTTCAAAAATTGACTGTTTAGAAGGAATGTTAGAGTTGGAAAAGCTAggctcttcaggcggt
YMR287C	gcgcataatttctactgttgtagatCAACTCTAACATTCCTTCTAttttttttTAAAAAGGGACTCTTTTTCCAAATATccatcaacttggTGTAAAATTTCAAAAATTGACTGTTTAGAAGGAATGTTAGAGTTGGAAAAGCTAggctcttcaggcggt
YMR287C	gcgcataatttctactgttgtagatGAAAAGCTATAAAAAGGGACttttttttTAAAAAGGGACTCTTTTTCCAAATATAAAATTCAATAGACccatcaacttggAATTGACTGTTTAGAAGGAATGTTAGAGTTGGAAAAGCTAggctcttcaggcggt
YMR287C	gcgcataatttctactgttgtagatGAGTTGGAAAAGCTATAAAAttttttttTAAAAAGGGACTCTTTTTCCAAATATAAAATTCAATAGACccatcaacttggAATTGACTGTTTAGAAGGAATGTTAGAGTTGGAAAAGCTAggctcttcaggcggt
YMR287C	gcgcataatttctactgttgtagatTATTTGGAAAAAGAGTCCCTttttttttTAAAAAGGGACTCTTTTTCCAAATATAAAATTCAATAGACccatcaacttggAATTGACTGTTTAGAAGGAATGTTAGAGTTGGAAAAGCTAggctcttcaggcggt
YAL016W	gcgcataatttctactgttgtagatAAAAATTGATACTAGTTCAAttttttttTGATACTAGTTCAAATATATACATACATACACATATGTACccatcaacttggTAAGAAAAGTTTGGCAGAATGTCAAGAACTTTTAAAAAATggctcttcaggcggt
YAL016W	gcgcataatttctactgttgtagatAAGTGTACATATGTGTATGTttttttttTGATACTAGTTCAAATATATACATACATACACATATGTACACTTGAATGAccatcaacttggTTGGCAGAATGTCAAGAACTTTTAAAAAATggctcttcaggcggt
YAL016W	gcgcataatttctactgttgtagatATACTAGTTCAAATATATACttttttttTGATACTAGTTCAAATATATACATACATACACATATGTACACTTccatcaacttggAAAAGTTTGGCAGAATGTCAAGAACTTTTAAAAAATggctcttcaggcggt
YAL016W	gcgcataatttctactgttgtagatGCTAAGAAAAGTTTGGCAGAttttttttTGATACTAGTTCAAATATATACAccatcaacttggGATGTAAAATACTTCGCTAAGAAAAGTTTGGCAGAATGTCAAGAACTTTTAAAAAATggctcttcaggcggt
YDR339C	gcgcataatttctactgttgtagatAAAAATTGCCAGATGTCTTTttttttttTAAACTACTGTGTATTCACTCTTTAAGTATGTAGTccatcaacttggGTAGGCGGTCACGCATACGTCATTGAAAAATTGCCAGATGTCTTTggctcttcaggcggt
YDR339C	gcgcataatttctactgttgtagatAACTACTGTGTATTCACTCTttttttttTAAACTACTGTGTATTCACTCTTTAAGTATGTAGTGCAATGTTTccatcaacttggCACGCATACGTCATTGAAAAATTGCCAGATGTCTTTggctcttcaggcggt
YDR339C	gcgcataatttctactgttgtagatAAGAGTGAATACACAGTAGTttttttttTAAACTACTGTGTATTCACTCTTTAAGTATGTAGTGCAATccatcaacttggCGGTCACGCATACGTCATTGAAAAATTGCCAGATGTCTTTggctcttcaggcggt
YDR339C	gcgcataatttctactgttgtagatCACTACATACTTAAAGAGTGttttttttTAAACTACTGTGTATTCACTCTTTAAGTATGTAGTGCAATGTTTTTGGccatcaacttggCATACGTCATTGAAAAATTGCCAGATGTCTTTggctcttcaggcggt
YJL103C	gcgcataatttctactgttgtagatAAAAATTGGTAAAAATTGTCttttttttTGATCACTATTTTTTGGGCTTATTACccatcaacttggTTTAATATCCCAATTCTCGTAATGGGACAATTTTTACCAATTTTTGAAATGGACggctcttcaggcggt
YJL103C	gcgcataatttctactgttgtagatAAATGGACTGATCACTATTTttttttttTGATCACTATTTTTTGGGCTTATTACTGATTACAGTTTTTccatcaacttggTCTCGTAATGGGACAATTTTTACCAATTTTTGAAATGGACggctcttcaggcggt
YHR050W-A	gcgcataatttctactgttgtagatAAAAATTGTATCACTTCTGAttttttttTAGTAGCGGAGATAAACAGCCGAACAATTGTccatcaacttggCACACTTATTTATTATTACAATTTGAAAAATTGTATCACTTCTGAGACTggctcttcaggcggt
YHR050W-A	gcgcataatttctactgttgtagatGTAGCGGAGATAAACAGCCGttttttttTAGTAGCGGAGATAAACAGCCGAACAATTGTATTTGACACATAAccatcaacttggTATTACAATTTGAAAAATTGTATCACTTCTGAGACTggctcttcaggcggt
YHR050W-A	gcgcataatttctactgttgtagatTATCACTTCTGAGACTTAGTttttttttTAGTAGCGGAGATAAACAGCCGAACAATTGTATTTGACAccatcaacttggTTTATTATTACAATTTGAAAAATTGTATCACTTCTGAGACTggctcttcaggcggt
YHR050W-A	gcgcataatttctactgttgtagatTCTCCGCTACTAAGTCTCAGttttttttTAGTAGCGGAGATAAACAGCCGAACAATTGTATTTGAccatcaacttggTATTTATTATTACAATTTGAAAAATTGTATCACTTCTGAGACTggctcttcaggcggt
YHR050W-A	gcgcataatttctactgttgtagatTGAGACTTAGTAGCGGAGATttttttttTAGTAGCGGAGATAAACAGCCGAACAATTGTATTTGACACccatcaacttggTTATTATTACAATTTGAAAAATTGTATCACTTCTGAGACTggctcttcaggcggt
YHR050W-A	gcgcataatttctactgttgtagatTGTGTCAAATACAATTGTTCttttttttTAGTAGCGGAGATAAACAGCCGAACAATTGTATTTGACACATAAACTAATccatcaacttggAATTTGAAAAATTGTATCACTTCTGAGACTggctcttcaggcggt
YDR459C	gcgcataatttctactgttgtagatAAAAATTTAATACTATTTAGttttttttTAAATAGTATTAAATTTTTCAAGCAATTTATATTCTGGGAccatcaacttggCACATTGCGGGCTTCTGGTGACGATAGTGATCCTGCTTACggctcttcaggcggt
YDR459C	gcgcataatttctactgttgtagatATACTATTTAGTAAGCAGGAttttttttTAAATAGTATTAAATTTTTCAAGCAATTTATATTCccatcaacttggCTGGCCACATTGCGGGCTTCTGGTGACGATAGTGATCCTGCTTACggctcttcaggcggt
YDR459C	gcgcataatttctactgttgtagatCTTGAAAAATTTAATACTATttttttttTAAATAGTATTAAATTTTTCAAGCAATTTATATTCTGGGAccatcaacttggCACATTGCGGGCTTCTGGTGACGATAGTGATCCTGCTTACggctcttcaggcggt
YDR459C	gcgcataatttctactgttgtagatGTAAGCAGGATCACTATCGTttttttttTAAATAGTATTAAATTTTTCAAGCAATccatcaacttggGAGAATATCTGGCCACATTGCGGGCTTCTGGTGACGATAGTGATCCTGCTTACggctcttcaggcggt
YDR459C	gcgcataatttctactgttgtagatGTCCCAGAATATAAATTGCTttttttttTAAATAGTATTAAATTTTTCAAGCAATTTATATTCTGGGACGAAACTCATccatcaacttggGCTTCTGGTGACGATAGTGATCCTGCTTACggctcttcaggcggt
YDR459C	gcgcataatttctactgttgtagatTGGTGACGATAGTGATCCTGttttttttTAAATAGTATTAAATTTTTCAAGCAATTTAccatcaacttggAATATCTGGCCACATTGCGGGCTTCTGGTGACGATAGTGATCCTGCTTACggctcttcaggcggt
YLR264W	gcgcataatttctactgttgtagatAAAAATTTACTATTGGTGCTttttttttTAAAGGTATATTAAAAAATTTACTATTGGTGCTCTTCGAGCATTGTTTTTccatcaacttggGAATCTGAACGTGAAGCTCGTCGTTTGCGTggctcttcaggcggt
YLR264W	gcgcataatttctactgttgtagatAAGGTATATTAAAAAATTTAttttttttTAAAGGTATATTAAAAAATTTACTATTGGTGCTCTTCGAGCATTccatcaacttggTTGATGGAATCTGAACGTGAAGCTCGTCGTTTGCGTggctcttcaggcggt
YLR264W	gcgcataatttctactgttgtagatATATACCTTTAACGCAAACGttttttttTAAAGGTATATTAAAAAATTTACTATTGGTGCTCTTccatcaacttggTTTTGGTCTTGATGGAATCTGAACGTGAAGCTCGTCGTTTGCGTggctcttcaggcggt
YLR264W	gcgcataatttctactgttgtagatATGGAATCTGAACGTGAAGCttttttttTAAAGGTATATTAAAAAATTTACTATTccatcaacttggAAAACGACATTTTGGTCTTGATGGAATCTGAACGTGAAGCTCGTCGTTTGCGTggctcttcaggcggt
YLR264W	gcgcataatttctactgttgtagatCGTTAAAGGTATATTAAAAAttttttttTAAAGGTATATTAAAAAATTTACTATTGGTGCTCTTCGAGccatcaacttggGGTCTTGATGGAATCTGAACGTGAAGCTCGTCGTTTGCGTggctcttcaggcggt
YDL154W	gcgcataatttctactgttgtagatAAAAATTTCCTTCGCTAATAttttttttTAATATATCAAAGAATAAAAAAACGCTTACTTGTAACATAccatcaacttggTTCCGAGAATCTCAGGCTTAAATTGAAAAATTTCCTTCGCggctcttcaggcggt
YDL154W	gcgcataatttctactgttgtagatAATATGTTACAAGTAAGCGTttttttttTAATATATCAAAGAATAAAAAAACGCTTACTTGTAACATATTTAAGTTAAccatcaacttggCTCAGGCTTAAATTGAAAAATTTCCTTCGCggctcttcaggcggt
YDL154W	gcgcataatttctactgttgtagatATATATTAGCGAAGGAAATTttttttttTAATATATCAAAGAATAAAAAAACGCTTACTTGccatcaacttggCAACAACTTCCGAGAATCTCAGGCTTAAATTGAAAAATTTCCTTCGCggctcttcaggcggt
YDL154W	gcgcataatttctactgttgtagatCTTCGCTAATATATCAAAGAttttttttTAATATATCAAAGAATAAAAAAACGCTTACTTGTAACATAccatcaacttggTTCCGAGAATCTCAGGCTTAAATTGAAAAATTTCCTTCGCggctcttcaggcggt
YDL154W	gcgcataatttctactgttgtagatGCTAATATATCAAAGAATAAttttttttTAATATATCAAAGAATAAAAAAACGCTTACTTGTAACATAccatcaacttggTTCCGAGAATCTCAGGCTTAAATTGAAAAATTTCCTTCGCggctcttcaggcggt
YDL154W	gcgcataatttctactgttgtagatTTTGATATATTAGCGAAGGAttttttttTAATATATCAAAGAATAAAAAAACGCTTACTTGTAACccatcaacttggAACTTCCGAGAATCTCAGGCTTAAATTGAAAAATTTCCTTCGCggctcttcaggcggt
YFR024C-A	gcgcataatttctactgttgtagatAAAAATTTGAAGGAGAGTAAttttttttTAAAAAATTTGAAGGAGAGTAAAGAATACGAGAAACGTTATTGAccatcaacttggGAAGGTATATTCCCAGCAAATTACGTTGAACTAGTTggctcttcaggcggt
YFR024C-A	gcgcataatttctactgttgtagatAACTAGTTTAAAAAATTTGAttttttttTAAAAAATTTGAAGGAGAGTAAAGAATACGAGAAACGTTAccatcaacttggTAGAGAAGGTATATTCCCAGCAAATTACGTTGAACTAGTTggctcttcaggcggt
YFR024C-A	gcgcataatttctactgttgtagatAAGGAGAGTAAAGAATACGAttttttttTAAAAAATTTGAAGGAGAGTAAAGAATACGAGAAACGTTATTGATTTACAccatcaacttggATATTCCCAGCAAATTACGTTGAACTAGTTggctcttcaggcggt
YFR024C-A	gcgcataatttctactgttgtagatCGTTGAACTAGTTTAAAAAAttttttttTAAAAAATTTGAAGGAGAGTAAAGAATACGAGAAACGTTAccatcaacttggTAGAGAAGGTATATTCCCAGCAAATTACGTTGAACTAGTTggctcttcaggcggt
YFR024C-A	gcgcataatttctactgttgtagatTCGTATTCTTTACTCTCCTTttttttttTAAAAAATTTGAAGGAGAGTAAAGAATACGAGAAACGTTATTGccatcaacttggAGAAGGTATATTCCCAGCAAATTACGTTGAACTAGTTggctcttcaggcggt
YFR024C-A	gcgcataatttctactgttgtagatTTTACTCTCCTTCAAATTTTttttttttTAAAAAATTTGAAGGAGAGTAAAGAATACGAGAAACGTTAccatcaacttggTAGAGAAGGTATATTCCCAGCAAATTACGTTGAACTAGTTggctcttcaggcggt
YGR052W	gcgcataatttctactgttgtagatAAAAATTTTGAGAAACCTTGttttttttTAAGAAGTAAAAAAGACCTTTTGAAAccatcaacttggGCAAAGTTCCAATTGAAAAATTTTGAGAAACCTTGCCTAATTCAAGATGGAAAAggctcttcaggcggt
YGR052W	gcgcataatttctactgttgtagatAAGATGGAAAATAAGAAGTAttttttttTAAGAAGTAAAAAAGACCTTTTGAAAGTTTCGCCTCATTTccatcaacttggGAAAAATTTTGAGAAACCTTGCCTAATTCAAGATGGAAAAggctcttcaggcggt
YGR052W	gcgcataatttctactgttgtagatAATTAGGCAAGGTTTCTCAAttttttttTAAGAAGTAAAAAAGACCTTTTGccatcaacttggCCAGCAAAGTTCCAATTGAAAAATTTTGAGAAACCTTGCCTAATTCAAGATGGAAAAggctcttcaggcggt
YGR052W	gcgcataatttctactgttgtagatAGAAACCTTGCCTAATTCAAttttttttTAAGAAGTAAAAAAGACCTTTTGAAAGccatcaacttggCAAAGTTCCAATTGAAAAATTTTGAGAAACCTTGCCTAATTCAAGATGGAAAAggctcttcaggcggt
YGR052W	gcgcataatttctactgttgtagatCAATTGAAAAATTTTGAGAAttttttttTAAGAAGTAAAAAAGACCTTccatcaacttggGTACCAGCAAAGTTCCAATTGAAAAATTTTGAGAAACCTTGCCTAATTCAAGATGGAAAAggctcttcaggcggt
YGR052W	gcgcataatttctactgttgtagatCATCTTGAATTAGGCAAGGTttttttttTAAGAAGTAAAAAAGACCTTTTGAAAGccatcaacttggCAAAGTTCCAATTGAAAAATTTTGAGAAACCTTGCCTAATTCAAGATGGAAAAggctcttcaggcggt
YGR052W	gcgcataatttctactgttgtagatCCTAATTCAAGATGGAAAATttttttttTAAGAAGTAAAAAAGACCTTTTGAAAGTTTCGCCTCccatcaacttggAATTGAAAAATTTTGAGAAACCTTGCCTAATTCAAGATGGAAAAggctcttcaggcggt
YGR052W	gcgcataatttctactgttgtagatCTTCTTATTTTCCATCTTGAttttttttTAAGAAGTAAAAAAGACCTTTTGAAAGTTTCGccatcaacttggTTCCAATTGAAAAATTTTGAGAAACCTTGCCTAATTCAAGATGGAAAAggctcttcaggcggt
YGR052W	gcgcataatttctactgttgtagatTTTTCCATCTTGAATTAGGCttttttttTAAGAAGTAAAAAAGACCTTTTGAAAGccatcaacttggCAAAGTTCCAATTGAAAAATTTTGAGAAACCTTGCCTAATTCAAGATGGAAAAggctcttcaggcggt
YNL144C	gcgcataatttctactgttgtagatAAAACACATATATTTCATAAttttttttTGAAATATATGTGTTTTTAATGATTAAATAATAGTCAAAAccatcaacttggTTTTCACTTTTACGATAGAACTAACGACCTTACGAATTTAggctcttcaggcggt
YNL144C	gcgcataatttctactgttgtagatACTTTTACGATAGAACTAACttttttttTGAAATATATGTGTTTTTAATGATTAAccatcaacttggCTGGCTCAAAACTTTTTCACTTTTACGATAGAACTAACGACCTTACGAATTTAggctcttcaggcggt
YNL144C	gcgcataatttctactgttgtagatATCATTAAAAACACATATATttttttttTGAAATATATGTGTTTTTAATGATTAAATAATAGTCAAAAccatcaacttggTTTTCACTTTTACGATAGAACTAACGACCTTACGAATTTAggctcttcaggcggt
YNL144C	gcgcataatttctactgttgtagatCGAATTTATGAAATATATGTttttttttTGAAATATATGTGTTTTTAATGATTAAATAATAGTCAAAAccatcaacttggTTTTCACTTTTACGATAGAACTAACGACCTTACGAATTTAggctcttcaggcggt
YNL144C	gcgcataatttctactgttgtagatCGATAGAACTAACGACCTTAttttttttTGAAATATATGTGTTTTTAATGATTAAccatcaacttggCTGGCTCAAAACTTTTTCACTTTTACGATAGAACTAACGACCTTACGAATTTAggctcttcaggcggt
YER180C	gcgcataatttctactgttgtagatAAAACACATCATCTGTGAGGttttttttTAGGTAATGCTCAATTTTATAccatcaacttggAATCATTTGATTTTGAAAACACATCATCTGTGAGGACTTTAGATAGTAATATATGGCGTggctcttcaggcggt
YER180C	gcgcataatttctactgttgtagatAATTACTATGGTGCATATGCttttttttTAGGTAATGCTCAATTTTATATACGCATATGCACCATAGTAATTTAATATccatcaacttggGTGAGGACTTTAGATAGTAATATATGGCGTggctcttcaggcggt
YER180C	gcgcataatttctactgttgtagatAGCATTACCTAACGCCATATttttttttTAGGTAATGCTCAATTTTATATACGCATATGCACCAccatcaacttggAAAACACATCATCTGTGAGGACTTTAGATAGTAATATATGGCGTggctcttcaggcggt
YER180C	gcgcataatttctactgttgtagatCCTAACGCCATATATTACTAttttttttTAGGTAATGCTCAATTTTATATACGCATAccatcaacttggGATTTTGAAAACACATCATCTGTGAGGACTTTAGATAGTAATATATGGCGTggctcttcaggcggt
YER180C	gcgcataatttctactgttgtagatCTATGGTGCATATGCGTATAttttttttTAGGTAATGCTCAATTTTATATACGCATATGCACCATAGTAATTTAATATccatcaacttggGTGAGGACTTTAGATAGTAATATATGGCGTggctcttcaggcggt
YER180C	gcgcataatttctactgttgtagatGGTAATGCTCAATTTTATATttttttttTAGGTAATGCTCAATTTTATATACGCATATGCACCATAGTAATTccatcaacttggTCATCTGTGAGGACTTTAGATAGTAATATATGGCGTggctcttcaggcggt
YPL147W	gcgcataatttctactgttgtagatAAAACACCCTAGAAAGGGAGttttttttTGAAAACACCCTAGAAAGGGAGAGATTTTATTTAGCGAATATAAccatcaacttggGAGAGGACGAAGCTACGGGAAAAGCTTGAAATTATTggctcttcaggcggt
YPL147W	gcgcataatttctactgttgtagatAAGCTTTTCCCGTAGCTTCGttttttttTGAAAACACCCTAGAAAGGGAGAGATccatcaacttggGTAAAAGGTTGGGAAGATGAGAGGACGAAGCTACGGGAAAAGCTTGAAATTATTggctcttcaggcggt
YPL147W	gcgcataatttctactgttgtagatGGAAGATGAGAGGACGAAGCttttttttTGAAAACACCCTAGAAAGGGAGccatcaacttggAAGAGTAAAAGGTTGGGAAGATGAGAGGACGAAGCTACGGGAAAAGCTTGAAATTATTggctcttcaggcggt
YPL147W	gcgcataatttctactgttgtagatTATTCGCTAAATAAAATCTCttttttttTGAAAACACCCTAGAAAGGGAGAGATTTTATTTAGCGAATATAATTTATAccatcaacttggACGAAGCTACGGGAAAAGCTTGAAATTATTggctcttcaggcggt
YPL147W	gcgcataatttctactgttgtagatTTTGAAAACACCCTAGAAAGttttttttTGAAAACACCCTAGAAAGGGAGAGATTTTATTTAGCGAATccatcaacttggAGATGAGAGGACGAAGCTACGGGAAAAGCTTGAAATTATTggctcttcaggcggt
YKL008C	gcgcataatttctactgttgtagatAAAACACCGTTTTCCTTCAAttttttttTGAAGGAAAACGGTGTTTTTAAGTAGTATAACCATTACACccatcaacttggCACTACTCCAACTGACAGTACTCCAACGAAAAAGGATATTggctcttcaggcggt
YKL008C	gcgcataatttctactgttgtagatATGTGTAATGGTTATACTACttttttttTGAAGGAAAACGGTGTTTTTAAGTAGTATAACCATTACACATTAATTCTTccatcaacttggACTGACAGTACTCCAACGAAAAAGGATATTggctcttcaggcggt
YKL008C	gcgcataatttctactgttgtagatCACTACTCCAACTGACAGTAttttttttTGAAGGAAAACGGTGTTTTTAAGTAccatcaacttggAAGTGATGAAAGTTCCACTACTCCAACTGACAGTACTCCAACGAAAAAGGATATTggctcttcaggcggt
YKL008C	gcgcataatttctactgttgtagatTACTACTTAAAAACACCGTTttttttttTGAAGGAAAACGGTGTTTTTAAGTAGTATAACCATTACACccatcaacttggCACTACTCCAACTGACAGTACTCCAACGAAAAAGGATATTggctcttcaggcggt
YJR007W	gcgcataatttctactgttgtagatAAAACACCTAGAAAAATTAGttttttttTAATCATTGCCGCGCCTAATTTTTCTAGGTGTTTTCAAGTGTCATACccatcaacttggTCTGAAGACGATGAGGATGAGTCAGACGACGAGggctcttcaggcggt
YJR007W	gcgcataatttctactgttgtagatCTCGTCGTCTGACTCATCCTttttttttTAATCATTGCCGCGCCTAATTTTTCTAccatcaacttggAATTAGATAATAGATCTGACTCTGAAGACGATGAGGATGAGTCAGACGACGAGggctcttcaggcggt
YJR007W	gcgcataatttctactgttgtagatGGCGCGGCAATGATTACTCGttttttttTAATCATTGCCGCGCCTAATTTTTCTAGGTGTTTTCAAGTccatcaacttggATCTGACTCTGAAGACGATGAGGATGAGTCAGACGACGAGggctcttcaggcggt
YNR003C	gcgcataatttctactgttgtagatAAAACACGACAAGGAAGTGGttttttttTGAAGTTCTTGACTACCCCTATccatcaacttggGATGTTTCCGGCTTCAAAACACGACAAGGAAGTGGTCTATTTCGATGAATGGACAATTggctcttcaggcggt
YNR003C	gcgcataatttctactgttgtagatAAGTTCTTGACTACCCCTATttttttttTGAAGTTCTTGACTACCCCTATCTCACACTAGTACGTAATTCAAccatcaacttggGACAAGGAAGTGGTCTATTTCGATGAATGGACAATTggctcttcaggcggt
YNR003C	gcgcataatttctactgttgtagatACTACCCCTATCTCACACTAttttttttTGAAGTTCTTGACTACCCCTATCTCACACTAGTACGTAATTCAATGTATCccatcaacttggGAAGTGGTCTATTTCGATGAATGGACAATTggctcttcaggcggt
YNR003C	gcgcataatttctactgttgtagatCGTACTAGTGTGAGATAGGGttttttttTGAAGTTCTTGACTACCCCTATCTCACACTAGTACGTAATTCAATGTAccatcaacttggAGGAAGTGGTCTATTTCGATGAATGGACAATTggctcttcaggcggt
YNR003C	gcgcataatttctactgttgtagatTCCATTCATCGAAATAGACCttttttttTGAAGTTCTTGACTACCCCTATCTCACccatcaacttggTTCCGGCTTCAAAACACGACAAGGAAGTGGTCTATTTCGATGAATGGACAATTggctcttcaggcggt
YPR193C	gcgcataatttctactgttgtagatAAAACACTAATTACCTCAGTttttttttTAAAAACACTAATTACCTCAGTAGTATGGATGTATAGAAAAAAAccatcaacttggAAAGCCCCAAAAATATTATACAAGAGGAAGGGATATggctcttcaggcggt
YPR193C	gcgcataatttctactgttgtagatATATCCCTTCCTCTTGTATAttttttttTAAAAACACTAATTACCTCAGTAGTATccatcaacttggACGTCAAGGTCGGCTATAAAGCCCCAAAAATATTATACAAGAGGAAGGGATATggctcttcaggcggt
YPR193C	gcgcataatttctactgttgtagatCCTCAGTAGTATGGATGTATttttttttTAAAAACACTAATTACCTCAGTAGTATGGATGTATAGAAAAAAAAAAATTccatcaacttggCCAAAAATATTATACAAGAGGAAGGGATATggctcttcaggcggt
YPR193C	gcgcataatttctactgttgtagatTATACATCCATACTACTGAGttttttttTAAAAACACTAATTACCTCAGTAGTATGGATGTATAGAAAAAAAAAAAccatcaacttggCCCCAAAAATATTATACAAGAGGAAGGGATATggctcttcaggcggt
YNL022C	gcgcataatttctactgttgtagatAAAACAGACAGCAAAGAAACttttttttTAAACTTTCAGAACATTCATGTATATccatcaacttggCTACCAAAAAGTGACGGTGGTATTGGTTTCTTTGCTGTCTGTTTTGAAAGAGATggctcttcaggcggt
YNL022C	gcgcataatttctactgttgtagatAAAGAGATTAAACTTTCAGAttttttttTAAACTTTCAGAACATTCATGTATATATGTGTATATCTGAccatcaacttggCGGTGGTATTGGTTTCTTTGCTGTCTGTTTTGAAAGAGATggctcttcaggcggt
YNL022C	gcgcataatttctactgttgtagatAACTTTCAGAACATTCATGTttttttttTAAACTTTCAGAACATTCATGTATATATGTGTATATCTGATATGccatcaacttggGGTATTGGTTTCTTTGCTGTCTGTTTTGAAAGAGATggctcttcaggcggt
YNL022C	gcgcataatttctactgttgtagatAGAACATTCATGTATATATGttttttttTAAACTTTCAGAACATTCATGTATATATGTGTATATCTGATATGTATTATccatcaacttggGGTTTCTTTGCTGTCTGTTTTGAAAGAGATggctcttcaggcggt
YDR424C	gcgcataatttctactgttgtagatAAAACAGCATAAATAGTGTTttttttttTAAATAGTGTTTCTTCAATAGTTAATCGATAATCAATTACccatcaacttggCTATATCGGTCCACTGGCGTTTTTAGTTTTCAAAACAGCAggctcttcaggcggt
YDR424C	gcgcataatttctactgttgtagatAAAACTAAAAACGCCAGTGGttttttttTAAATAGTGTTTCTTCAATAGTTAAccatcaacttggCCATTTTGTTTATTTCTATATCGGTCCACTGGCGTTTTTAGTTTTCAAAACAGCAggctcttcaggcggt
YDR424C	gcgcataatttctactgttgtagatAAGAAACACTATTTATGCTGttttttttTAAATAGTGTTTCTTCAATAGTTAATCGATAATCAATTACccatcaacttggCTATATCGGTCCACTGGCGTTTTTAGTTTTCAAAACAGCAggctcttcaggcggt
YDR424C	gcgcataatttctactgttgtagatATTATCGATTAACTATTGAAttttttttTAAATAGTGTTTCTTCAATAGTTAATCGATAATCAATTACTATTAccatcaacttggTCGGTCCACTGGCGTTTTTAGTTTTCAAAACAGCAggctcttcaggcggt
YDR424C	gcgcataatttctactgttgtagatGTTTTCAAAACAGCATAAATttttttttTAAATAGTGTTTCTTCAATAGTTAATCGATAATCAATTACccatcaacttggCTATATCGGTCCACTGGCGTTTTTAGTTTTCAAAACAGCAggctcttcaggcggt
YDR424C	gcgcataatttctactgttgtagatTATATCGGTCCACTGGCGTTttttttttTAAATAGTGTTTCTTCAATAGTTAATccatcaacttggCATTTTGTTTATTTCTATATCGGTCCACTGGCGTTTTTAGTTTTCAAAACAGCAggctcttcaggcggt
YDR424C	gcgcataatttctactgttgtagatTCGATTAACTATTGAAGAAAttttttttTAAATAGTGTTTCTTCAATAGTTAATCGATAATCAATTACTccatcaacttggTATATCGGTCCACTGGCGTTTTTAGTTTTCAAAACAGCAggctcttcaggcggt
YFL018C	gcgcataatttctactgttgtagatAAAACAGGAAATAATAAACAttttttttTGAAAACAGGAAATAATAAACAGTATAGTATATATATTTATGAAccatcaacttggGCTAACATGGCTGCCTATGATAAAGCTATTCATTGTggctcttcaggcggt
YFL018C	gcgcataatttctactgttgtagatATAAATATATATACTATACTttttttttTGAAAACAGGAAATAATAAACAGTATAGTATATATATTTATGAAGAACCGccatcaacttggATGGCTGCCTATGATAAAGCTATTCATTGTggctcttcaggcggt
YFL018C	gcgcataatttctactgttgtagatATTGTTGAAAACAGGAAATAttttttttTGAAAACAGGAAATAATAAACAGTATAGTATATATATTTAccatcaacttggGGAAGCTAACATGGCTGCCTATGATAAAGCTATTCATTGTggctcttcaggcggt
YFL018C	gcgcataatttctactgttgtagatTTTCCTGTTTTCAACAATGAttttttttTGAAAACAGGAAATAATAAACAGTATAGTATATATATTccatcaacttggAAGGAAGCTAACATGGCTGCCTATGATAAAGCTATTCATTGTggctcttcaggcggt
YKL082C	gcgcataatttctactgttgtagatAAAACAGGTAAAAAGAAGGGttttttttTAATAATCACGATAATAATAACAACAAccatcaacttggGAGCCGGATTTGAGGGTAGATTAAAAACAGGTAAAAAGAAGGGAGGACCTAAAggctcttcaggcggt
YKL082C	gcgcataatttctactgttgtagatAGGGTAGATTAAAAACAGGTttttttttTAATAATCACGATAATAATAACAAccatcaacttggAAAGAGCCGGATTTGAGGGTAGATTAAAAACAGGTAAAAAGAAGGGAGGACCTAAAggctcttcaggcggt
YKL082C	gcgcataatttctactgttgtagatTCGTGATTATTATTTAGGTCttttttttTAATAATCACGATAATAATAACAACAATAATAGATATccatcaacttggTGAGGGTAGATTAAAAACAGGTAAAAAGAAGGGAGGACCTAAAggctcttcaggcggt
YKL082C	gcgcataatttctactgttgtagatTTTAGGTCCTCCCTTCTTTTttttttttTAATAATCACGATAATAATAACAACAAccatcaacttggGAGCCGGATTTGAGGGTAGATTAAAAACAGGTAAAAAGAAGGGAGGACCTAAAggctcttcaggcggt
YLR277C	gcgcataatttctactgttgtagatAAAACAGTTACGCATACTAAttttttttTAAAAACAGTTACGCATACTAAGTAGACTACTTTATAGAAGTAAccatcaacttggTTAAATATTGGTGGTAATTTGGTCACACCGCTATGTggctcttcaggcggt
YLR277C	gcgcataatttctactgttgtagatACATAGCGGTGTGACCAAATttttttttTAAAAACAGTTACGCATACTAAGTAGAccatcaacttggGTAGGGTGGAAAGCCTCTTAAATATTGGTGGTAATTTGGTCACACCGCTATGTggctcttcaggcggt
YLR277C	gcgcataatttctactgttgtagatCGCATACTAAGTAGACTACTttttttttTAAAAACAGTTACGCATACTAAGTAGACTACTTTATAGAAGTAATACCAAccatcaacttggATTGGTGGTAATTTGGTCACACCGCTATGTggctcttcaggcggt
YLR277C	gcgcataatttctactgttgtagatCTTCTATAAAGTAGTCTACTttttttttTAAAAACAGTTACGCATACTAAGTAGACTACTTTATAGAAGTAATACCAAccatcaacttggATTGGTGGTAATTTGGTCACACCGCTATGTggctcttcaggcggt
YER114C	gcgcataatttctactgttgtagatAAAACATAAAACCGACAAAAttttttttTAATTTTAAAGCTATTGAAAAAGATGCGCCTCAccatcaacttggAAGAGGATTACTTCGGGGATAATTCAAAACATAAAACCGACAAAATAggctcttcaggcggt
YER114C	gcgcataatttctactgttgtagatAAATTATATTTTGTCGGTTTttttttttTAATTTTAAAGCTATTGAAAAAGATGCGCCTccatcaacttggGGAAGAGGATTACTTCGGGGATAATTCAAAACATAAAACCGACAAAATAggctcttcaggcggt
YER114C	gcgcataatttctactgttgtagatAAGCTATTGAAAAAGATGCGttttttttTAATTTTAAAGCTATTGAAAAAGATGCGCCTCAAATTTGATGCATAAACTccatcaacttggGATAATTCAAAACATAAAACCGACAAAATAggctcttcaggcggt
YER114C	gcgcataatttctactgttgtagatGGGGATAATTCAAAACATAAttttttttTAATTTTAAAGCTATTGAAAAAGATGCccatcaacttggCAACGGAAGAGGATTACTTCGGGGATAATTCAAAACATAAAACCGACAAAATAggctcttcaggcggt
YER114C	gcgcataatttctactgttgtagatTGCATCAAATTTGAGGCGCAttttttttTAATTTTAAAGCTATTGAAAAAGATGCGCCTCAAATTTGATGCATAAACTccatcaacttggGATAATTCAAAACATAAAACCGACAAAATAggctcttcaggcggt
YAL064C-A	gcgcataatttctactgttgtagatAAAACATACTACTAGCACCAttttttttTGATCCTTCAAAACATACTACTAGCACCATCGCAACTACCACTTCGACTTccatcaacttggGATGACCTAACAGCCCAATTGTACTATCCCggctcttcaggcggt
YAL064C-A	gcgcataatttctactgttgtagatCGATGGTGCTAGTAGTATGTttttttttTGATCCTTCAAAACATACTACTAGCACCATCGCAACTACCACTTccatcaacttggTTTGACGATGACCTAACAGCCCAATTGTACTATCCCggctcttcaggcggt
YAL064C-A	gcgcataatttctactgttgtagatCTCTTTTGACGATGACCTAAttttttttTGATCCTTCAAAACATACTACTAGCccatcaacttggTGCAGGGCACGTTTACTCTTTTGACGATGACCTAACAGCCCAATTGTACTATCCCggctcttcaggcggt
YAL064C-A	gcgcataatttctactgttgtagatTACTATCCCTGATCCTTCAAttttttttTGATCCTTCAAAACATACTACTAGCACCATCGCAACTACCccatcaacttggCTCTTTTGACGATGACCTAACAGCCCAATTGTACTATCCCggctcttcaggcggt
YER162C	gcgcataatttctactgttgtagatAAAACATACTTTCCTAATTAttttttttTGAAATGAGGCTGAAACGGTTTGAATAATTAGGAAAGTATGTTTTTAATAccatcaacttggAAAGAACTAGAGATGTCAGAGGAATCAGACggctcttcaggcggt
YER162C	gcgcataatttctactgttgtagatAAACCGTTTCAGCCTCATTTttttttttTGAAATGAGGCTGAAACGGTTTGAATAATTAGGAAAGTATccatcaacttggGGATTTTATGAAAGAACTAGAGATGTCAGAGGAATCAGACggctcttcaggcggt
YER162C	gcgcataatttctactgttgtagatAGCCTCATTTCAGTCTGATTttttttttTGAAATGAGGCTGAAACGGTTTGAATAATTAGGAAAGccatcaacttggTTCGGATTTTATGAAAGAACTAGAGATGTCAGAGGAATCAGACggctcttcaggcggt
YER162C	gcgcataatttctactgttgtagatCTAATTATTCAAACCGTTTCttttttttTGAAATGAGGCTGAAACGGTTTGAATAATTAGGAAAGTATGTTTccatcaacttggTTTATGAAAGAACTAGAGATGTCAGAGGAATCAGACggctcttcaggcggt
YER162C	gcgcataatttctactgttgtagatGGATTTTATGAAAGAACTAGttttttttTGAAATGAGGCTGAAACGGTTTGAAccatcaacttggCGGGGAGGATTATTCGGATTTTATGAAAGAACTAGAGATGTCAGAGGAATCAGACggctcttcaggcggt
YNL070W	gcgcataatttctactgttgtagatAAAACATCAGTTCGATACAAttttttttTAAAAACATCAGTTCGATACAACTTGGGTGAGAGAGGAAGCCCAccatcaacttggAACTTTTTGAACTTACTGTCTCCGTTACCAAGTGTTggctcttcaggcggt
YNL070W	gcgcataatttctactgttgtagatAACACTTGGTAACGGAGACAttttttttTAAAAACATCAGTTCGATACAACTTGGccatcaacttggACACTTCTAATAGACCAAACTTTTTGAACTTACTGTCTCCGTTACCAAGTGTTggctcttcaggcggt
YNL070W	gcgcataatttctactgttgtagatCCAAGTGTTTAAAAACATCAttttttttTAAAAACATCAGTTCGATACAACTTGGGTGAGAGAGGAAGccatcaacttggACCAAACTTTTTGAACTTACTGTCTCCGTTACCAAGTGTTggctcttcaggcggt
YNL070W	gcgcataatttctactgttgtagatCTCTCTCACCCAAGTTGTATttttttttTAAAAACATCAGTTCGATACAACTTGGGTGAGAGAGGAAGCCCATATTccatcaacttggTTTTGAACTTACTGTCTCCGTTACCAAGTGTTggctcttcaggcggt
YNL070W	gcgcataatttctactgttgtagatGATACAACTTGGGTGAGAGAttttttttTAAAAACATCAGTTCGATACAACTTGGGTGAGAGAGGAAGCCCATATTTCccatcaacttggTTGAACTTACTGTCTCCGTTACCAAGTGTTggctcttcaggcggt
YLR408C	gcgcataatttctactgttgtagatAAAACATTGAATATATTTATttttttttTAAAACGATAAATATATTCAATGTTTTTAAATTAGTACTAccatcaacttggAATGACGTACCAACTGATAGAAAAGAATCGCAACTCGAAAggctcttcaggcggt
YLR408C	gcgcataatttctactgttgtagatAAATGACGTACCAACTGATAttttttttTAAAACGATAAATATATTCAATGTccatcaacttggATCTCCGAATCCTTGAAATGACGTACCAACTGATAGAAAAGAATCGCAACTCGAAAggctcttcaggcggt
YLR408C	gcgcataatttctactgttgtagatAATATATTTATCGTTTTATTttttttttTAAAACGATAAATATATTCAATGTTTTTAAATTAGTACTAccatcaacttggAATGACGTACCAACTGATAGAAAAGAATCGCAACTCGAAAggctcttcaggcggt
YLR408C	gcgcataatttctactgttgtagatGAGTTGCGATTCTTTTCTATttttttttTAAAACGATAAATATATTCAATGTTTTccatcaacttggTCCGAATCCTTGAAATGACGTACCAACTGATAGAAAAGAATCGCAACTCGAAAggctcttcaggcggt
YLR408C	gcgcataatttctactgttgtagatTCGTTTTATTTCGAGTTGCGttttttttTAAAACGATAAATATATTCAATGTTTTTAAATTccatcaacttggTCCTTGAAATGACGTACCAACTGATAGAAAAGAATCGCAACTCGAAAggctcttcaggcggt
YLR408C	gcgcataatttctactgttgtagatTTTCGAGTTGCGATTCTTTTttttttttTAAAACGATAAATATATTCAATGTTTTccatcaacttggTCCGAATCCTTGAAATGACGTACCAACTGATAGAAAAGAATCGCAACTCGAAAggctcttcaggcggt
YJL163C	gcgcataatttctactgttgtagatAAAACATTTACATACCGTATttttttttTAAAAACATTTACATACCGTATACACCACATATTTTTAGTTACTccatcaacttggCTAAGAATTTACAAGAACCCTCCGCTGGACGGGCCTggctcttcaggcggt
YJL163C	gcgcataatttctactgttgtagatCAAGAACCCTCCGCTGGACGttttttttTAAAAACATTTACATACCGTATACACCACAccatcaacttggTGTTGACATTCTTCCTAAGAATTTACAAGAACCCTCCGCTGGACGGGCCTggctcttcaggcggt
YJL163C	gcgcataatttctactgttgtagatCATACCGTATACACCACATAttttttttTAAAAACATTTACATACCGTATACACCACATATTTTTAGTTACTTGTTCGccatcaacttggATTTACAAGAACCCTCCGCTGGACGGGCCTggctcttcaggcggt
YJL163C	gcgcataatttctactgttgtagatCTAAGAATTTACAAGAACCCttttttttTAAAAACATTTACATACCGTATACACCccatcaacttggTCTTGTTGACATTCTTCCTAAGAATTTACAAGAACCCTCCGCTGGACGGGCCTggctcttcaggcggt
YBR205W	gcgcataatttctactgttgtagatAAAACCAAACTACAAATAGCttttttttTAAAAACCAAACTACAAATAGCGCCTGCTCCGTCAAAACAGGTGccatcaacttggTTTTCAGCAGGAAATTACAAGCTTCCACCAGGAATTggctcttcaggcggt
YBR205W	gcgcataatttctactgttgtagatAATTCCTGGTGGAAGCTTGTttttttttTAAAAACCAAACTACAAATAGCGCCTGccatcaacttggTCTGTACTAGAAAGTACTTTTCAGCAGGAAATTACAAGCTTCCACCAGGAATTggctcttcaggcggt
YBR205W	gcgcataatttctactgttgtagatACGGAGCAGGCGCTATTTGTttttttttTAAAAACCAAACTACAAATAGCGCCTGCTCCGTCAAAACAGGTGCccatcaacttggTTTCAGCAGGAAATTACAAGCTTCCACCAGGAATTggctcttcaggcggt
YBR205W	gcgcataatttctactgttgtagatAGCAGGAAATTACAAGCTTCttttttttTAAAAACCAAACTACAAATAGCGCCTGccatcaacttggTCTGTACTAGAAAGTACTTTTCAGCAGGAAATTACAAGCTTCCACCAGGAATTggctcttcaggcggt
YBR205W	gcgcataatttctactgttgtagatCACCAGGAATTTAAAAACCAttttttttTAAAAACCAAACTACAAATAGCGCCTGCTCCGTCAAAACAccatcaacttggGTACTTTTCAGCAGGAAATTACAAGCTTCCACCAGGAATTggctcttcaggcggt
YBR205W	gcgcataatttctactgttgtagatGCACCTGTTTTGACGGAGCAttttttttTAAAAACCAAACTACAAATAGCGCCTGCTCCGTCAAAACAGGTGCTAAAAccatcaacttggGCAGGAAATTACAAGCTTCCACCAGGAATTggctcttcaggcggt
YHR024C	gcgcataatttctactgttgtagatAAAACCAACCCTTCTTCTTGttttttttTGAACAACTTTAGCAGTACTTTATTACccatcaacttggTGGGTAACAGCTCCTCCTCCAAAAACGATAGTCCCAAGAAGAAGGGTTGGTTTggctcttcaggcggt
YHR024C	gcgcataatttctactgttgtagatAAATCTCCAAAATAAAAGTAttttttttTGAACAACTTTAGCAGTACTTTATTACTTTTATTTTGGAGATTTCAAGATccatcaacttggAACGATAGTCCCAAGAAGAAGGGTTGGTTTggctcttcaggcggt
YHR024C	gcgcataatttctactgttgtagatAACAACTTTAGCAGTACTTTttttttttTGAACAACTTTAGCAGTACTTTATTACTTTTATTTTGGAGATTTccatcaacttggTCCAAAAACGATAGTCCCAAGAAGAAGGGTTGGTTTggctcttcaggcggt
YHR024C	gcgcataatttctactgttgtagatGCAGTACTTTATTACTTTTAttttttttTGAACAACTTTAGCAGTACTTTATTACTTTTATTTTGGAGATTTCAAGATccatcaacttggAACGATAGTCCCAAGAAGAAGGGTTGGTTTggctcttcaggcggt
YHR024C	gcgcataatttctactgttgtagatGTTTTGAACAACTTTAGCAGttttttttTGAACAACTTTAGCAGTACTTTATTACTTTTATTTTGGAGccatcaacttggCTCCTCCAAAAACGATAGTCCCAAGAAGAAGGGTTGGTTTggctcttcaggcggt
YPR032W	gcgcataatttctactgttgtagatAAAACCAAGGGCACCTTTCAttttttttTAAATACATACACTAATTCATACAGGGccatcaacttggACGAGGCTGTTGAGCAGACTGGAAAAGATGTAATGAAAGGTGCCCTTGGTTTTggctcttcaggcggt
YPR032W	gcgcataatttctactgttgtagatAATACATACACTAATTCATAttttttttTAAATACATACACTAATTCATACAGGGTAATGAGCAACTTCCTTccatcaacttggACTGGAAAAGATGTAATGAAAGGTGCCCTTGGTTTTggctcttcaggcggt
YPR032W	gcgcataatttctactgttgtagatAGCAGACTGGAAAAGATGTAttttttttTAAATACATACACTAATTCATACAccatcaacttggTGAACGAGGCTGTTGAGCAGACTGGAAAAGATGTAATGAAAGGTGCCCTTGGTTTTggctcttcaggcggt
YPR032W	gcgcataatttctactgttgtagatCCCTGTATGAATTAGTGTATttttttttTAAATACATACACTAATTCATACAGGGTAATGAGCAACTTccatcaacttggGCAGACTGGAAAAGATGTAATGAAAGGTGCCCTTGGTTTTggctcttcaggcggt
YPR032W	gcgcataatttctactgttgtagatCTCATTACCCTGTATGAATTttttttttTAAATACATACACTAATTCATACAGGGTAATGAGCAACTTCCTTCTccatcaacttggTGGAAAAGATGTAATGAAAGGTGCCCTTGGTTTTggctcttcaggcggt
YPR010C-A	gcgcataatttctactgttgtagatAAAACCATGTTGATGATTTGttttttttTAAAAACCATGTTGATGATTTGTTATATTAATATCTACACTTAAccatcaacttggTCTAGTTTAGATGAAGTCCTTGCCAAAGATAAGGATggctcttcaggcggt
YPR010C-A	gcgcataatttctactgttgtagatAGTGTAGATATTAATATAACttttttttTAAAAACCATGTTGATGATTTGTTATATTAATATCTACACTTAAAACATTccatcaacttggTTAGATGAAGTCCTTGCCAAAGATAAGGATggctcttcaggcggt
YPR010C-A	gcgcataatttctactgttgtagatCCAAAGATAAGGATTAAAAAttttttttTAAAAACCATGTTGATGATTTGTTATATTAATATCTACACccatcaacttggATTATCTAGTTTAGATGAAGTCCTTGCCAAAGATAAGGATggctcttcaggcggt
YPR010C-A	gcgcataatttctactgttgtagatGATGAAGTCCTTGCCAAAGAttttttttTAAAAACCATGTTGATGATTTGTTATATccatcaacttggAGGTAACCCAGAATTATCTAGTTTAGATGAAGTCCTTGCCAAAGATAAGGATggctcttcaggcggt
YPR010C-A	gcgcataatttctactgttgtagatTCTAGTTTAGATGAAGTCCTttttttttTAAAAACCATGTTGATGATTTGTTATAccatcaacttggCAGGTAACCCAGAATTATCTAGTTTAGATGAAGTCCTTGCCAAAGATAAGGATggctcttcaggcggt
YPR010C-A	gcgcataatttctactgttgtagatTCTTTGGCAAGGACTTCATCttttttttTAAAAACCATGTTGATGATTTGTTATAccatcaacttggCAGGTAACCCAGAATTATCTAGTTTAGATGAAGTCCTTGCCAAAGATAAGGATggctcttcaggcggt
YPR054W	gcgcataatttctactgttgtagatAAAACCGATTTGTCCTCCTCttttttttTAGTAACCACTACACAAATAGGTATATCccatcaacttggCTTGGTTGAAGAAGTGAAAAATTTCAAAACCGATTTGTCCTCCTCGTCTTTAggctcttcaggcggt
YPR054W	gcgcataatttctactgttgtagatTAGTAACCACTACACAAATAttttttttTAGTAACCACTACACAAATAGGTATATCATGAAGTTATATTCccatcaacttggTGAAAAATTTCAAAACCGATTTGTCCTCCTCGTCTTTAggctcttcaggcggt
YPR054W	gcgcataatttctactgttgtagatTCCTCCTCGTCTTTATAGTAttttttttTAGTAACCACTACACAAATAGGTATATCATGAAGTTATATccatcaacttggAGTGAAAAATTTCAAAACCGATTTGTCCTCCTCGTCTTTAggctcttcaggcggt
YPR054W	gcgcataatttctactgttgtagatTGTAGTGGTTACTATAAAGAttttttttTAGTAACCACTACACAAATAGGTATATCATGAAGTTATAccatcaacttggAAGTGAAAAATTTCAAAACCGATTTGTCCTCCTCGTCTTTAggctcttcaggcggt
YOR107W	gcgcataatttctactgttgtagatAAAACCGTTTGAAAGGACAAttttttttTAGCCTCTTCATCATCTGTGGAGACACccatcaacttggATAACAGCAATGTTCAAAACCGTTTGAAAGGACAAAACAGTCATCAACAAAGAggctcttcaggcggt
YOR107W	gcgcataatttctactgttgtagatAAAGGACAAAACAGTCATCAttttttttTAGCCTCTTCATCATCTGTGGAGACACAccatcaacttggTAACAGCAATGTTCAAAACCGTTTGAAAGGACAAAACAGTCATCAACAAAGAggctcttcaggcggt
YOR107W	gcgcataatttctactgttgtagatATCATCTGTGGAGACACAAAttttttttTAGCCTCTTCATCATCTGTGGAGACACAAATATCTTCATCCTCATCGCCAccatcaacttggTTGAAAGGACAAAACAGTCATCAACAAAGAggctcttcaggcggt
YOR107W	gcgcataatttctactgttgtagatATGACTGTTTTGTCCTTTCAttttttttTAGCCTCTTCATCATCTGTGGAGACAccatcaacttggTATAACAGCAATGTTCAAAACCGTTTGAAAGGACAAAACAGTCATCAACAAAGAggctcttcaggcggt
YOR107W	gcgcataatttctactgttgtagatTGTCTCCACAGATGATGAAGttttttttTAGCCTCTTCATCATCTGTGGAGACACAAATATCTTCATCccatcaacttggTCAAAACCGTTTGAAAGGACAAAACAGTCATCAACAAAGAggctcttcaggcggt
YMR302C	gcgcataatttctactgttgtagatAAAACCTATCTAAGTGATGAttttttttTGATGAAACAAAACTTACTATTCTGCTTTTCTGTACATATccatcaacttggCATTACCAAATGTGAAGAAGAAATTAAAAACCTATCTAAGggctcttcaggcggt
YMR302C	gcgcataatttctactgttgtagatCACATATGTACAGAAAAGCAttttttttTGATGAAACAAAACTTACTATTCTGCTTTTCTGTACATATGTGTAAACCCccatcaacttggTGTGAAGAAGAAATTAAAAACCTATCTAAGggctcttcaggcggt
YMR302C	gcgcataatttctactgttgtagatTTTCATCACTTAGATAGGTTttttttttTGATGAAACAAAACTTACTATTCTGCTTTTCTGccatcaacttggATGCAGTCATTACCAAATGTGAAGAAGAAATTAAAAACCTATCTAAGggctcttcaggcggt
YKL081W	gcgcataatttctactgttgtagatAAAACCTTACCGTCAACAATttttttttTAATCTCAATAACTCTTCTTCCATATTccatcaacttggCTGTTGTTGTCAATGGCGAAGATAAGGAAATTGTTGACGGTAAGGTTTTGAAAggctcttcaggcggt
YKL081W	gcgcataatttctactgttgtagatAAATAATCTCAATAACTCTTttttttttTAATCTCAATAACTCTTCTTCCATATTTTCTTCCCAATATccatcaacttggTGGCGAAGATAAGGAAATTGTTGACGGTAAGGTTTTGAAAggctcttcaggcggt
YKL081W	gcgcataatttctactgttgtagatACGGTAAGGTTTTGAAATAAttttttttTAATCTCAATAACTCTTCTTCCATATTTTCTTCCCAATccatcaacttggAATGGCGAAGATAAGGAAATTGTTGACGGTAAGGTTTTGAAAggctcttcaggcggt
YKL081W	gcgcataatttctactgttgtagatCCGTCAACAATTTCCTTATCttttttttTAATCTCAATAACTCTTCTTCCccatcaacttggTAAGCCTGTTGTTGTCAATGGCGAAGATAAGGAAATTGTTGACGGTAAGGTTTTGAAAggctcttcaggcggt
YKL081W	gcgcataatttctactgttgtagatGGAAGAAAATATGGAAGAAGttttttttTAATCTCAATAACTCTTCTTCCATATTTTCTTCCCAATATACATAAccatcaacttggAGATAAGGAAATTGTTGACGGTAAGGTTTTGAAAggctcttcaggcggt
YKL081W	gcgcataatttctactgttgtagatTGTATATTGGGAAGAAAATAttttttttTAATCTCAATAACTCTTCTTCCATATTTTCTTCCCAATATACATAAGAGTccatcaacttggAAGGAAATTGTTGACGGTAAGGTTTTGAAAggctcttcaggcggt
YLL027W	gcgcataatttctactgttgtagatAAAACCTTCTGCACCATTTTttttttttTAAAAACCTTCTGCACCATTTTTAGAAAAAAAGAATCTACCTATccatcaacttggAAGGGCACATGCGGTTGTGGCGAGAGTTTCATGGTTggctcttcaggcggt
YLL027W	gcgcataatttctactgttgtagatAACCATGAAACTCTCGCCACttttttttTAAAAACCTTCTGCACCATTTTTAGAAccatcaacttggTCAAGAATCCAAACTCCAAGGGCACATGCGGTTGTGGCGAGAGTTTCATGGTTggctcttcaggcggt
YLL027W	gcgcataatttctactgttgtagatATGGTTTAAAAACCTTCTGCttttttttTAAAAACCTTCTGCACCATTTTTAGAAAAAAAGAATCTACccatcaacttggCTCCAAGGGCACATGCGGTTGTGGCGAGAGTTTCATGGTTggctcttcaggcggt
YLL027W	gcgcataatttctactgttgtagatTGGCGAGAGTTTCATGGTTTttttttttTAAAAACCTTCTGCACCATTTTTAGAAAAAAAGAATccatcaacttggCAAACTCCAAGGGCACATGCGGTTGTGGCGAGAGTTTCATGGTTggctcttcaggcggt
YDR121W	gcgcataatttctactgttgtagatAAAACCTTGAGCAAACGTAAttttttttTAACCCCGCTATGGAAACTGTCTAGTAGTGCTTGCCACccatcaacttggAGCCAAGATGTAGAAACTAGAGTTCAAAACCTTGAGCAAACGggctcttcaggcggt
YDR121W	gcgcataatttctactgttgtagatAGCAAACGTAACCCCGCTATttttttttTAACCCCGCTATGGAAACTGTCTAGTAGTGCTTGCCACCAccatcaacttggCCAAGATGTAGAAACTAGAGTTCAAAACCTTGAGCAAACGggctcttcaggcggt
YDR121W	gcgcataatttctactgttgtagatCATAGCGGGGTTACGTTTGCttttttttTAACCCCGCTATGGAAACTGTCTAGTAGTGCTTGCCACccatcaacttggAGCCAAGATGTAGAAACTAGAGTTCAAAACCTTGAGCAAACGggctcttcaggcggt
YBL066C	gcgcataatttctactgttgtagatAAAACCTTGTTCCATGTTCAttttttttTAACGCCTATATTCTTCTAATATTCTAccatcaacttggCCAGTAATGATGACTTTTTTGGTTGGTTCGATATGAACATGGAACAAGGTTTTggctcttcaggcggt
YBL066C	gcgcataatttctactgttgtagatACGCCTATATTCTTCTAATAttttttttTAACGCCTATATTCTTCTAATATTCTAAGAAATATTATTACCCTccatcaacttggTTTGGTTGGTTCGATATGAACATGGAACAAGGTTTTggctcttcaggcggt
YBL066C	gcgcataatttctactgttgtagatGAAGAATATAGGCGTTAAAAttttttttTAACGCCTATATTCTTCTAATATTCTAAGAAATATTATTAccatcaacttggCTTTTTTGGTTGGTTCGATATGAACATGGAACAAGGTTTTggctcttcaggcggt
YBL066C	gcgcataatttctactgttgtagatGAATATTAGAAGAATATAGGttttttttTAACGCCTATATTCTTCTAATATTCTAAGAAATATTATTAccatcaacttggCTTTTTTGGTTGGTTCGATATGAACATGGAACAAGGTTTTggctcttcaggcggt
YKR003W	gcgcataatttctactgttgtagatAAAACGAAAAGCAGAACCCAttttttttTAGTGTATATGTTGGATATGATATTTGccatcaacttggTAAAATCACAAAAGAAGATGATTGAAAACGAAAAGCAGAACCCAGCAAAACAAggctcttcaggcggt
YKR003W	gcgcataatttctactgttgtagatCAACAAATATCATATCCAACttttttttTAGTGTATATGTTGGATATGATATTTGTTGTAAATTATAGATccatcaacttggAGATGATTGAAAACGAAAAGCAGAACCCAGCAAAACAAggctcttcaggcggt
YKR003W	gcgcataatttctactgttgtagatGATATGATATTTGTTGTAAAttttttttTAGTGTATATGTTGGATATGATATTTGTTGTAAATTATAGATTAGTTTTTccatcaacttggGAAAACGAAAAGCAGAACCCAGCAAAACAAggctcttcaggcggt
YKR003W	gcgcataatttctactgttgtagatTTTTGCTGGGTTCTGCTTTTttttttttTAGTGTATATGTTGGATATGATATTTGccatcaacttggTAAAATCACAAAAGAAGATGATTGAAAACGAAAAGCAGAACCCAGCAAAACAAggctcttcaggcggt
YML012W	gcgcataatttctactgttgtagatAAAACGAAACATATCATTTAttttttttTAAGCAAAGGAAGAGGACCACACCATGCATTTGTGTAccatcaacttggAGTCAACTATTTGAAGAACTACTTCAAAACGAAACATATCATTggctcttcaggcggt
YML012W	gcgcataatttctactgttgtagatAAGAACTACTTCAAAACGAAttttttttTAAGCAAAGGAAGAGGACCACACCATGccatcaacttggGTGTTTGGCAAGTCAACTATTTGAAGAACTACTTCAAAACGAAACATATCATTggctcttcaggcggt
YML012W	gcgcataatttctactgttgtagatAATGATATGTTTCGTTTTGAttttttttTAAGCAAAGGAAGAGGACCACACCATGccatcaacttggGTGTTTGGCAAGTCAACTATTTGAAGAACTACTTCAAAACGAAACATATCATTggctcttcaggcggt
YML012W	gcgcataatttctactgttgtagatAGCAAAGGAAGAGGACCACAttttttttTAAGCAAAGGAAGAGGACCACACCATGCATTTGTGTATCAGCTTccatcaacttggTATTTGAAGAACTACTTCAAAACGAAACATATCATTggctcttcaggcggt
YML012W	gcgcataatttctactgttgtagatCTTTGCTTAAATGATATGTTttttttttTAAGCAAAGGAAGAGGACCACACCATGCATTTGTccatcaacttggGCAAGTCAACTATTTGAAGAACTACTTCAAAACGAAACATATCATTggctcttcaggcggt
YCR097W	gcgcataatttctactgttgtagatAAAACGAATTTATTTAGATCttttttttTAAATTCGTTTTCAATGATTAAAATAGCATAGTCGGGccatcaacttggTACTAACAATTTGTAGTTCATAAATAAACGTATGAGATCTAAAggctcttcaggcggt
YCR097W	gcgcataatttctactgttgtagatAATGATTAAAATAGCATAGTttttttttTAAATTCGTTTTCAATGATTAAAATAGCATAGTCGGGTTTTTCTTTTAGTccatcaacttggTAGTTCATAAATAAACGTATGAGATCTAAAggctcttcaggcggt
YCR097W	gcgcataatttctactgttgtagatATCATTGAAAACGAATTTATttttttttTAAATTCGTTTTCAATGATTAAAATAGCATAGTCGGGTTTccatcaacttggTAACAATTTGTAGTTCATAAATAAACGTATGAGATCTAAAggctcttcaggcggt
YCR097W	gcgcataatttctactgttgtagatGATCTCATACGTTTATTTATttttttttTAAATTCGTTTTCAATGATTAAAATAGccatcaacttggATATATCCTATACTAACAATTTGTAGTTCATAAATAAACGTATGAGATCTAAAggctcttcaggcggt
YCR097W	gcgcataatttctactgttgtagatGTTTTCAATGATTAAAATAGttttttttTAAATTCGTTTTCAATGATTAAAATAGCATAGTCGGGTTTTTCTTTTAGccatcaacttggGTAGTTCATAAATAAACGTATGAGATCTAAAggctcttcaggcggt
YCR097W	gcgcataatttctactgttgtagatTAGTTCATAAATAAACGTATttttttttTAAATTCGTTTTCAATGATTAAAATAGccatcaacttggATATATCCTATACTAACAATTTGTAGTTCATAAATAAACGTATGAGATCTAAAggctcttcaggcggt
YOR116C	gcgcataatttctactgttgtagatAAAACGACTACTTTAGTTCGttttttttTAAAGTAGTCGTTTTTAAACTTTTTTATAGCATTTGTATTccatcaacttggATTTGAAAGTCTCTCAAATGAGGCAGCTTTAAAAGCGAACggctcttcaggcggt
YOR116C	gcgcataatttctactgttgtagatAAAGCGAACTAAAGTAGTCGttttttttTAAAGTAGTCGTTTTTAAACTTTTTTATAGCATTTGTATTccatcaacttggATTTGAAAGTCTCTCAAATGAGGCAGCTTTAAAAGCGAACggctcttcaggcggt
YOR116C	gcgcataatttctactgttgtagatAAAGTCTCTCAAATGAGGCAttttttttTAAAGTAGTCGTTTTTAAACTTTTTTAccatcaacttggCTAAGCGATGTCTATTTGAAAGTCTCTCAAATGAGGCAGCTTTAAAAGCGAACggctcttcaggcggt
YOR116C	gcgcataatttctactgttgtagatAAGCTGCCTCATTTGAGAGAttttttttTAAAGTAGTCGTTTTTAAACTTTTccatcaacttggTTCCTAAGCGATGTCTATTTGAAAGTCTCTCAAATGAGGCAGCTTTAAAAGCGAACggctcttcaggcggt
YOR116C	gcgcataatttctactgttgtagatGTTCGCTTTTAAAGCTGCCTttttttttTAAAGTAGTCGTTTTTAAACTTTTTTAccatcaacttggCTAAGCGATGTCTATTTGAAAGTCTCTCAAATGAGGCAGCTTTAAAAGCGAACggctcttcaggcggt
YDR409W	gcgcataatttctactgttgtagatAAAACGAGGCTAAAATTGGAttttttttTAAAAACGAGGCTAAAATTGGACGGTTCCGTCCAGCTCTTTCATccatcaacttggAAAACGCAAGATTATGGAAAGAAATACAACAGTGGTggctcttcaggcggt
YDR409W	gcgcataatttctactgttgtagatACCACTGTTGTATTTCTTTCttttttttTAAAAACGAGGCTAAAATTGGACGGTTccatcaacttggCCATAATGGGTACATGGAAAACGCAAGATTATGGAAAGAAATACAACAGTGGTggctcttcaggcggt
YDR409W	gcgcataatttctactgttgtagatATGAAAGAGCTGGACGGAACttttttttTAAAAACGAGGCTAAAATTGGACGGTTCCGTCCAGCTCTTTCATGAAATAccatcaacttggCAAGATTATGGAAAGAAATACAACAGTGGTggctcttcaggcggt
YDR409W	gcgcataatttctactgttgtagatTGGAAAGAAATACAACAGTGttttttttTAAAAACGAGGCTAAAATTGGACGGTTCCGTCCccatcaacttggTGGGTACATGGAAAACGCAAGATTATGGAAAGAAATACAACAGTGGTggctcttcaggcggt
YHR105W	gcgcataatttctactgttgtagatAAAACGAGTTGCATAGCTCAttttttttTAGCTCACCATCCCTATCCAACCGACTATTCTTCTCATCGccatcaacttggTATACTCATACAGTTTCTAGAGCCTTCAAAACGAGTTGCAggctcttcaggcggt
YHR105W	gcgcataatttctactgttgtagatAAGGCTCTAGAAACTGTATGttttttttTAGCTCACCATCCCTATCCAAccatcaacttggTCGTAGAAATGACCAAAGATATACTCATACAGTTTCTAGAGCCTTCAAAACGAGTTGCAggctcttcaggcggt
YHR105W	gcgcataatttctactgttgtagatCATAGCTCACCATCCCTATCttttttttTAGCTCACCATCCCTATCCAACCGACTATTCTTCTCATCGccatcaacttggTATACTCATACAGTTTCTAGAGCCTTCAAAACGAGTTGCAggctcttcaggcggt
YHR105W	gcgcataatttctactgttgtagatGATAGGGATGGTGAGCTATGttttttttTAGCTCACCATCCCTATCCAACCGACTATTCTTCTCATCGccatcaacttggTATACTCATACAGTTTCTAGAGCCTTCAAAACGAGTTGCAggctcttcaggcggt
YPL273W	gcgcataatttctactgttgtagatAAAACGCATTTACGTGTATTttttttttTAAATGCGTTTTTAAAGAAGTTAAATAATTCTTAACAccatcaacttggAAAAGACATCCAAGAGATTTCTGCAGCCGTCAAGAAATACACGggctcttcaggcggt
YPL273W	gcgcataatttctactgttgtagatAAGAAGTTAAATAATTCTTAttttttttTAAATGCGTTTTTAAAGAAGTTAAATAATTCTTAACATTATATATATGCTccatcaacttggGAGATTTCTGCAGCCGTCAAGAAATACACGggctcttcaggcggt
YPL273W	gcgcataatttctactgttgtagatACTTCTTTAAAAACGCATTTttttttttTAAATGCGTTTTTAAAGAAGTTAAATAATTCTTAACATTAccatcaacttggAGACATCCAAGAGATTTCTGCAGCCGTCAAGAAATACACGggctcttcaggcggt
YPL273W	gcgcataatttctactgttgtagatAGAATTATTTAACTTCTTTAttttttttTAAATGCGTTTTTAAAGAAGTTAAATAATTCTTAACATTATATAccatcaacttggATCCAAGAGATTTCTGCAGCCGTCAAGAAATACACGggctcttcaggcggt
YPL273W	gcgcataatttctactgttgtagatTTTAAAAACGCATTTACGTGttttttttTAAATGCGTTTTTAAAGAAGTTAAATAATTCTTAACATTAccatcaacttggAGACATCCAAGAGATTTCTGCAGCCGTCAAGAAATACACGggctcttcaggcggt
YPL273W	gcgcataatttctactgttgtagatTTTAACTTCTTTAAAAACGCttttttttTAAATGCGTTTTTAAAGAAGTTAAATAATTCTTAACATTAccatcaacttggAGACATCCAAGAGATTTCTGCAGCCGTCAAGAAATACACGggctcttcaggcggt
YGR008C	gcgcataatttctactgttgtagatAAAACGCCCTCATTCCTTTTttttttttTGAGGGCGTTTTCAAGATAAAAAAAGGTTTTTTGATCccatcaacttggTTTGCAATCGCATGAACAAAAGTTTGAAAACGTCCAAAAGGAAggctcttcaggcggt
YGR008C	gcgcataatttctactgttgtagatAAAACGTCCAAAAGGAATGAttttttttTGAGGGCGTTTTCAAGATAAAAAAAGGTTTTTTGATCTccatcaacttggTTGCAATCGCATGAACAAAAGTTTGAAAACGTCCAAAAGGAAggctcttcaggcggt
YGR008C	gcgcataatttctactgttgtagatTCTTGAAAACGCCCTCATTCttttttttTGAGGGCGTTTTCAAGATAAAAAAAGGTTTTTTGATCTCTccatcaacttggGCAATCGCATGAACAAAAGTTTGAAAACGTCCAAAAGGAAggctcttcaggcggt
YER010C	gcgcataatttctactgttgtagatAAAACGCTATCTTCATACATttttttttTAAAAACGCTATCTTCATACATATATATATATATATATCTTCTTccatcaacttggCAAAATGATCGAAGATCAGTATTAAAGAAATACATTggctcttcaggcggt
YER010C	gcgcataatttctactgttgtagatATACTGATCTTCGATCATTTttttttttTAAAAACGCTATCTTCATACAccatcaacttggATGGTATTCCCGCCAAACAAGCTCAAAATGATCGAAGATCAGTATTAAAGAAATACATTggctcttcaggcggt
YER010C	gcgcataatttctactgttgtagatTTTAATACTGATCTTCGATCttttttttTAAAAACGCTATCTTCATACATATAccatcaacttggTATTCCCGCCAAACAAGCTCAAAATGATCGAAGATCAGTATTAAAGAAATACATTggctcttcaggcggt
YOR040W	gcgcataatttctactgttgtagatAAAACGCTATGTAACTGGCAttttttttTAACTGGCATGCAGTCTAAATATTTGCAAAGTATGTCTGAccatcaacttggCGTAGTGATGCAAGAGTTAAGAAAGCTTAAAAACGCTATGggctcttcaggcggt
YOR040W	gcgcataatttctactgttgtagatAGAAAGCTTAAAAACGCTATttttttttTAACTGGCATGCAGTCTAAATATTTGCAAAGTATccatcaacttggCAGATCCGTAGTGATGCAAGAGTTAAGAAAGCTTAAAAACGCTATGggctcttcaggcggt
YOR040W	gcgcataatttctactgttgtagatAGACATACTTTGCAAATATTttttttttTAACTGGCATGCAGTCTAAATATTTGCAAAGTATGTCTGAAGGACTAATGccatcaacttggCAAGAGTTAAGAAAGCTTAAAAACGCTATGggctcttcaggcggt
YOR040W	gcgcataatttctactgttgtagatAGCTTTCTTAACTCTTGCATttttttttTAACTGGCATGCAGTCTAAATAccatcaacttggTGGGACTTATCCCAGATCCGTAGTGATGCAAGAGTTAAGAAAGCTTAAAAACGCTATGggctcttcaggcggt
YOR040W	gcgcataatttctactgttgtagatGTCCTTCAGACATACTTTGCttttttttTAACTGGCATGCAGTCTAAATATTTGCAAAGTATGTCTGAAGGACTAATGccatcaacttggCAAGAGTTAAGAAAGCTTAAAAACGCTATGggctcttcaggcggt
YGL234W	gcgcataatttctactgttgtagatAAAACGGAACTAAGCTTTACttttttttTAATCAACAATATTAACTTTATAATAGATTCATATccatcaacttggAAGGATGCTCCCGGTTGTGTGATTGAAAACGGAACTAAGCTTTACggctcttcaggcggt
YGL234W	gcgcataatttctactgttgtagatACTTTATAATAGATTCATATttttttttTAATCAACAATATTAACTTTATAATAGATTCATATATGCGCGTACATATAccatcaacttggTGTGTGATTGAAAACGGAACTAAGCTTTACggctcttcaggcggt
YGL234W	gcgcataatttctactgttgtagatATATTGTTGATTAGTAAAGCttttttttTAATCAACAATATTAACTTTATAATAGATTCATATATGccatcaacttggGATGCTCCCGGTTGTGTGATTGAAAACGGAACTAAGCTTTACggctcttcaggcggt
YGL234W	gcgcataatttctactgttgtagatCTAATCAACAATATTAACTTttttttttTAATCAACAATATTAACTTTATAATAGATTCATATATGCGCccatcaacttggGCTCCCGGTTGTGTGATTGAAAACGGAACTAAGCTTTACggctcttcaggcggt
YGL234W	gcgcataatttctactgttgtagatGTAAAGCTTAGTTCCGTTTTttttttttTAATCAACAATATTAACTTTATAATAGccatcaacttggAAAGACCAAAGGATGCTCCCGGTTGTGTGATTGAAAACGGAACTAAGCTTTACggctcttcaggcggt
YGL234W	gcgcataatttctactgttgtagatGTTCCGTTTTCAATCACACAttttttttTAATCAACAATATTAACTTTATAATccatcaacttggAGAAAGACCAAAGGATGCTCCCGGTTGTGTGATTGAAAACGGAACTAAGCTTTACggctcttcaggcggt
YGL234W	gcgcataatttctactgttgtagatTAAAGTTAATATTGTTGATTttttttttTAATCAACAATATTAACTTTATAATAGATTCATATATGCGccatcaacttggTGCTCCCGGTTGTGTGATTGAAAACGGAACTAAGCTTTACggctcttcaggcggt
YOL038W	gcgcataatttctactgttgtagatAAAACGGCGATATATATTGGttttttttTAAAAACGGCGATATATATTGGGCATAAAACCTATATAAAATAAccatcaacttggCAGCAAGAGCAGGACAAAAAGAAAAAATCTAACCATggctcttcaggcggt
YOL038W	gcgcataatttctactgttgtagatTATAGGTTTTATGCCCAATAttttttttTAAAAACGGCGATATATATTGGGCATAAAACCTATATAAAATAACAGCccatcaacttggAAGAGCAGGACAAAAAGAAAAAATCTAACCATggctcttcaggcggt
YOL038W	gcgcataatttctactgttgtagatTGCCCAATATATATCGCCGTttttttttTAAAAACGGCGATATATATTGGGCATAAAACCTATATAAAccatcaacttggAGAGCAGCAAGAGCAGGACAAAAAGAAAAAATCTAACCATggctcttcaggcggt
YPL247C	gcgcataatttctactgttgtagatAAAACGTCCGCGTCCTTTGAttttttttTGAGACAGCATTCGCCCAGTATTTTTTTTATTCTACAAccatcaacttggGGGTGCGTGAGCGGCAAGAAGTTTCAAAACGTCCGCGTCCTTggctcttcaggcggt
YPL247C	gcgcataatttctactgttgtagatAGACAGCATTCGCCCAGTATttttttttTGAGACAGCATTCGCCCAGTATTTTTTTTATTCTACAAACCTTCccatcaacttggGTGAGCGGCAAGAAGTTTCAAAACGTCCGCGTCCTTggctcttcaggcggt
YPL247C	gcgcataatttctactgttgtagatTAGAATAAAAAAAATACTGGttttttttTGAGACAGCATTCGCCCAGTATTTTTTTTATTCTACAAACCTTCTATccatcaacttggAGCGGCAAGAAGTTTCAAAACGTCCGCGTCCTTggctcttcaggcggt
YJL003W	gcgcataatttctactgttgtagatAAAACGTGAACATCTTTGTTttttttttTAACATTCAAAACGTGAACATCTTTGTTATTCTTCTGTCCTTAAACTACTccatcaacttggAGGTTAAAGGATGAATCTGAGAATGTCTGGggctcttcaggcggt
YJL003W	gcgcataatttctactgttgtagatAAGGATGAATCTGAGAATGTttttttttTAACATTCAAAACGTGAACATCTTTGTTATTccatcaacttggGGAGCCTGTGCGCGTCGCTAGGTTAAAGGATGAATCTGAGAATGTCTGGggctcttcaggcggt
YJL003W	gcgcataatttctactgttgtagatAATGTTACCAGACATTCTCAttttttttTAACATTCAAAACGTGAACATCTTTGTTATTCccatcaacttggGAGCCTGTGCGCGTCGCTAGGTTAAAGGATGAATCTGAGAATGTCTGGggctcttcaggcggt
YJL003W	gcgcataatttctactgttgtagatACGTTTTGAATGTTACCAGAttttttttTAACATTCAAAACGTGAACATCTTTGTTATTCTTCTGTCCccatcaacttggGCGCGTCGCTAGGTTAAAGGATGAATCTGAGAATGTCTGGggctcttcaggcggt
YJL003W	gcgcataatttctactgttgtagatAGGACAGAAGAATAACAAAGttttttttTAACATTCAAAACGTGAACATCTTTGTTATTCTTCTGTCCTTAAACTACTccatcaacttggAGGTTAAAGGATGAATCTGAGAATGTCTGGggctcttcaggcggt
YJL109C	gcgcataatttctactgttgtagatAAAACGTTTTAGGGGAACCTttttttttTAGAAAAAAAAGGTGAAGTATTATGTAccatcaacttggTGGTCAAGGTTGTTGAAAACGTTTTAGGGGAACCTTTTGATAGGTATTTAGATggctcttcaggcggt
YJL109C	gcgcataatttctactgttgtagatATAGGTATTTAGATTAGAAAttttttttTAGAAAAAAAAGGTGAAGTATTATGTAAATTTTTGTAAAGccatcaacttggTGAAAACGTTTTAGGGGAACCTTTTGATAGGTATTTAGATggctcttcaggcggt
YJL109C	gcgcataatttctactgttgtagatCAAAAATTTACATAATACTTttttttttTAGAAAAAAAAGGTGAAGTATTATGTAAATTTTTGTAAAGTAAAACAccatcaacttggGTTTTAGGGGAACCTTTTGATAGGTATTTAGATggctcttcaggcggt
YJL109C	gcgcataatttctactgttgtagatCTTTACAAAAATTTACATAAttttttttTAGAAAAAAAAGGTGAAGTATTATGTAAATTTTTGTAAAGTAAAACACTAccatcaacttggTTAGGGGAACCTTTTGATAGGTATTTAGATggctcttcaggcggt
YJL109C	gcgcataatttctactgttgtagatGATTAGAAAAAAAAGGTGAAttttttttTAGAAAAAAAAGGTGAAGTATTATGTAAATTTTTGTAAAGccatcaacttggTGAAAACGTTTTAGGGGAACCTTTTGATAGGTATTTAGATggctcttcaggcggt
YJL109C	gcgcataatttctactgttgtagatGGGGAACCTTTTGATAGGTAttttttttTAGAAAAAAAAGGTGAAGTATTATGTAAccatcaacttggGGTCAAGGTTGTTGAAAACGTTTTAGGGGAACCTTTTGATAGGTATTTAGATggctcttcaggcggt
YEL003W	gcgcataatttctactgttgtagatAAAACTAAACCATATATAAAttttttttTAAACCATATATAAAATCTATTGCAGTACTTAGTTTGGCAccatcaacttggAAAATGGAAAAAAGACAATAAGATTCAAGTCGTTAAAAACggctcttcaggcggt
YEL003W	gcgcataatttctactgttgtagatAAGTCGTTAAAAACTAAACCttttttttTAAACCATATATAAAATCTATTGCAGTACTTAGTTTGGCAccatcaacttggAAAATGGAAAAAAGACAATAAGATTCAAGTCGTTAAAAACggctcttcaggcggt
YEL003W	gcgcataatttctactgttgtagatACGACTTGAATCTTATTGTCttttttttTAAACCATATATAAAATCTATTGCAGTccatcaacttggCAAAAGAGTTTGAAAAATGGAAAAAAGACAATAAGATTCAAGTCGTTAAAAACggctcttcaggcggt
YEL003W	gcgcataatttctactgttgtagatCCAAACTAAGTACTGCAATAttttttttTAAACCATATATAAAATCTATTGCAGTACTTAGTTTGGCAAAAAATATAAccatcaacttggAAAGACAATAAGATTCAAGTCGTTAAAAACggctcttcaggcggt
YPL202C	gcgcataatttctactgttgtagatAAAACTAAATAATTAATATTttttttttTAATTATTTAGTTTTCAACTCATTAAAACGGTATCACGTTccatcaacttggTGAATTAAATTCTATTGACCCAGCCTTAATATCAAAATATggctcttcaggcggt
YPL202C	gcgcataatttctactgttgtagatAACGTGATACCGTTTTAATGttttttttTAATTATTTAGTTTTCAACTCATTAAAACGGTATCACGTTTAAATATGTGccatcaacttggTCTATTGACCCAGCCTTAATATCAAAATATggctcttcaggcggt
YPL202C	gcgcataatttctactgttgtagatACCCAGCCTTAATATCAAAAttttttttTAATTATTTAGTTTTCAACTCATTAAAACGGTccatcaacttggCATTTTAATGAATTAAATTCTATTGACCCAGCCTTAATATCAAAATATggctcttcaggcggt
YPL202C	gcgcataatttctactgttgtagatATATTTTGATATTAAGGCTGttttttttTAATTATTTAGTTTTCAACTCATTAAAccatcaacttggATGAGCATTTTAATGAATTAAATTCTATTGACCCAGCCTTAATATCAAAATATggctcttcaggcggt
YPL202C	gcgcataatttctactgttgtagatATGAGTTGAAAACTAAATAAttttttttTAATTATTTAGTTTTCAACTCATTAAAACGGTATCACGTTccatcaacttggTGAATTAAATTCTATTGACCCAGCCTTAATATCAAAATATggctcttcaggcggt
YPL202C	gcgcataatttctactgttgtagatGTTTTCAACTCATTAAAACGttttttttTAATTATTTAGTTTTCAACTCATTAAAACGGTATCACGTTTAAATATGTGccatcaacttggTCTATTGACCCAGCCTTAATATCAAAATATggctcttcaggcggt
YFL060C	gcgcataatttctactgttgtagatAAAACTACAGTAAATAAAAGttttttttTAAAAGGGACGTATAGTATAGTTATGGAGAAAGGAGATCAccatcaacttggCTGGTTCATCAGAGAATTTGTTCTTAAAAACTACAGTAAAggctcttcaggcggt
YFL060C	gcgcataatttctactgttgtagatACGACTGGTTCATCAGAGAAttttttttTAAAAGGGACGTATAGTATAGccatcaacttggACGATATACGGTTTCACGACTGGTTCATCAGAGAATTTGTTCTTAAAAACTACAGTAAAggctcttcaggcggt
YFL060C	gcgcataatttctactgttgtagatTCCATAACTATACTATACGTttttttttTAAAAGGGACGTATAGTATAGTTATGGAGAAAGGAGATCAccatcaacttggCTGGTTCATCAGAGAATTTGTTCTTAAAAACTACAGTAAAggctcttcaggcggt
YNL334C	gcgcataatttctactgttgtagatAAAACTACAGTAAATAAAAGttttttttTAAAAGGGACGTATAGTATAGTTATGGAGAAAGGAGATCAccatcaacttggCTGGTTCATCAGAGAATTTGTTCTTAAAAACTACAGTAAAggctcttcaggcggt
YNL334C	gcgcataatttctactgttgtagatACGACTGGTTCATCAGAGAAttttttttTAAAAGGGACGTATAGTATAGccatcaacttggACGATATACGGTTTCACGACTGGTTCATCAGAGAATTTGTTCTTAAAAACTACAGTAAAggctcttcaggcggt
YNL334C	gcgcataatttctactgttgtagatTCCATAACTATACTATACGTttttttttTAAAAGGGACGTATAGTATAGTTATGGAGAAAGGAGATCAccatcaacttggCTGGTTCATCAGAGAATTTGTTCTTAAAAACTACAGTAAAggctcttcaggcggt
YNL282W	gcgcataatttctactgttgtagatAAAACTACAGTGCCAATTGTttttttttTAGACAAAATTACCCGCGCAGGCCTAccatcaacttggTCTGTCAAGCTGTTGAAAACTACAGTGCCAATTGTCTCGAAGAAGAGGCAAAAGggctcttcaggcggt
YNL282W	gcgcataatttctactgttgtagatTAGAAAAATAGGCCTGCGCGttttttttTAGACAAAATTACCCGCGCAGGCCTATTTTTCTAGAAGACAGAAGAccatcaacttggTACAGTGCCAATTGTCTCGAAGAAGAGGCAAAAGggctcttcaggcggt
YNL282W	gcgcataatttctactgttgtagatTCTACTTTTGCCTCTTCTTCttttttttTAGACAAAATTACCCGCGCAGGCCTATTTccatcaacttggGTCAAGCTGTTGAAAACTACAGTGCCAATTGTCTCGAAGAAGAGGCAAAAGggctcttcaggcggt
YNL282W	gcgcataatttctactgttgtagatTCTCGAAGAAGAGGCAAAAGttttttttTAGACAAAATTACCCGCGCAGGCCTATTTTTCTAGccatcaacttggCTGTTGAAAACTACAGTGCCAATTGTCTCGAAGAAGAGGCAAAAGggctcttcaggcggt
YNL282W	gcgcataatttctactgttgtagatTGTCTTCTAGAAAAATAGGCttttttttTAGACAAAATTACCCGCGCAGGCCTATTTTTCTAGAAGACAGAAGAAAAAccatcaacttggGTGCCAATTGTCTCGAAGAAGAGGCAAAAGggctcttcaggcggt
YGR061C	gcgcataatttctactgttgtagatAAAACTACATATACAAAAACttttttttTGAAAGATTTTTGTAGTTTTTGTATATGTAGTTTTTAAGTTTGAATAccatcaacttggAGATTATTCAGATCTGCCAGAAGATGGGTCGGTggctcttcaggcggt
YGR061C	gcgcataatttctactgttgtagatAAACTTAAAAACTACATATAttttttttTGAAAGATTTTTGTAGTTTTTGTATATGTAGTTTTTAAGTTTGAATAATAccatcaacttggTTATTCAGATCTGCCAGAAGATGGGTCGGTggctcttcaggcggt
YGR061C	gcgcataatttctactgttgtagatAACCGACCCATCTTCTGGCAttttttttTGAAAGATTTTTGTAGTTTTTGTATATccatcaacttggGTGGATACGGTCCATGGATTAGATTATTCAGATCTGCCAGAAGATGGGTCGGTggctcttcaggcggt
YGR061C	gcgcataatttctactgttgtagatAGATCTGCCAGAAGATGGGTttttttttTGAAAGATTTTTGTAGTTTTTGTATATGTAGccatcaacttggATACGGTCCATGGATTAGATTATTCAGATCTGCCAGAAGATGGGTCGGTggctcttcaggcggt
YGR061C	gcgcataatttctactgttgtagatTGGCAGATCTGAATAATCTAttttttttTGAAAGATTTTTGTAGTTTTTccatcaacttggAGTGGGGTGGATACGGTCCATGGATTAGATTATTCAGATCTGCCAGAAGATGGGTCGGTggctcttcaggcggt
YGR233C	gcgcataatttctactgttgtagatAAAACTACATATTACAGAACttttttttTAAAGTTCTGTAATATGTAGTTTTGAAATCTTATACATTAccatcaacttggCTACGCTTGTGAGTTGCTTTTTGAGAATAATATTGATATGggctcttcaggcggt
YGR233C	gcgcataatttctactgttgtagatAGAATAATATTGATATGTAAttttttttTAAAGTTCTGTAATATGTAGTTTTGAAATCTTATACATccatcaacttggTACTACGCTTGTGAGTTGCTTTTTGAGAATAATATTGATATGggctcttcaggcggt
YGR233C	gcgcataatttctactgttgtagatATATGTAAAGTTCTGTAATAttttttttTAAAGTTCTGTAATATGTAGTTTTGAAATCTTATACATTAccatcaacttggCTACGCTTGTGAGTTGCTTTTTGAGAATAATATTGATATGggctcttcaggcggt
YGR233C	gcgcataatttctactgttgtagatTGTAATATGTAGTTTTGAAAttttttttTAAAGTTCTGTAATATGTAGTTTTGAAATCTTATACATTATTTAGGAAAAccatcaacttggGAGTTGCTTTTTGAGAATAATATTGATATGggctcttcaggcggt
YGR232W	gcgcataatttctactgttgtagatAAAACTACATATTACAGAACttttttttTAAGATTTCAAAACTACATATTACAGAACTTTACATATCAATATTATTCTccatcaacttggCAGGTTAAAAAGTTTTTCCTAAATAATGTAggctcttcaggcggt
YGR232W	gcgcataatttctactgttgtagatATATGTAAAGTTCTGTAATAttttttttTAAGATTTCAAAACTACATATTACAGAACTTTACATATCAATATTATTCTccatcaacttggCAGGTTAAAAAGTTTTTCCTAAATAATGTAggctcttcaggcggt
YGR232W	gcgcataatttctactgttgtagatTGTAATATGTAGTTTTGAAAttttttttTAAGATTTCAAAACTACATATTACAGAACTTTACATATCAccatcaacttggCCTTAATGAACAGGTTAAAAAGTTTTTCCTAAATAATGTAggctcttcaggcggt
YMR271C	gcgcataatttctactgttgtagatAAAACTACCGTAAGGCCTATttttttttTGAACTATAGAACTGACATGGACCATTTGccatcaacttggTCACCAGAGCAAAAATCAGCGATTGAAAACTACCGTAAGGCCTATGGTATAggctcttcaggcggt
YMR271C	gcgcataatttctactgttgtagatATATACCATAGGCCTTACGGttttttttTGAACTATAGAACTGACATGGACCATTccatcaacttggTATCACCAGAGCAAAAATCAGCGATTGAAAACTACCGTAAGGCCTATGGTATAggctcttcaggcggt
YMR271C	gcgcataatttctactgttgtagatTATAGTTCATATACCATAGGttttttttTGAACTATAGAACTGACATGGACCATTTGATTATccatcaacttggAGAGCAAAAATCAGCGATTGAAAACTACCGTAAGGCCTATGGTATAggctcttcaggcggt
YHR097C	gcgcataatttctactgttgtagatAAAACTAGTAAAAAGCACTGttttttttTGATCAATGCTTCTTTCTTGCGTTCTTTTTGTTGCGCccatcaacttggGCTATTAAGGAGGGTGAAAAGCTTGAAAACTAGTAAAAAGCACggctcttcaggcggt
YHR097C	gcgcataatttctactgttgtagatAGGAGGGTGAAAAGCTTGAAttttttttTGATCAATGCTTCTTTCTTGCGTTCTTccatcaacttggCCGGCAACAAGCTATTAAGGAGGGTGAAAAGCTTGAAAACTAGTAAAAAGCACggctcttcaggcggt
YHR097C	gcgcataatttctactgttgtagatCTAGTTTTCAAGCTTTTCACttttttttTGATCAATGCTTCTTTCTTGCGTTCccatcaacttggCACCGGCAACAAGCTATTAAGGAGGGTGAAAAGCTTGAAAACTAGTAAAAAGCACggctcttcaggcggt
YOR329C	gcgcataatttctactgttgtagatAAAACTATACACCTCGTTTAttttttttTAGTATCGTAAGCTAAACGAGGTGTATAGTTTTGAAAGATAATATccatcaacttggTCGATGCTTTACAAATCCAATATAATAGGAGACCAggctcttcaggcggt
YOR329C	gcgcataatttctactgttgtagatCAAATCCAATATAATAGGAGttttttttTAGTATCGTAAGCTAAACGAGGTGTATAGTTccatcaacttggATTGCAGCAGCAAGTCGATGCTTTACAAATCCAATATAATAGGAGACCAggctcttcaggcggt
YOR329C	gcgcataatttctactgttgtagatCAGCAGCAAGTCGATGCTTTttttttttTAGTATCGTAAGCTAAACGAccatcaacttggAACTTGCAGTCATTGCAGCAGCAAGTCGATGCTTTACAAATCCAATATAATAGGAGACCAggctcttcaggcggt
YOR329C	gcgcataatttctactgttgtagatCGATACTATGGTCTCCTATTttttttttTAGTATCGTAAGCTAAACGAGGTGTATAGTTTTccatcaacttggTGCAGCAGCAAGTCGATGCTTTACAAATCCAATATAATAGGAGACCAggctcttcaggcggt
YOR329C	gcgcataatttctactgttgtagatGCTTACGATACTATGGTCTCttttttttTAGTATCGTAAGCTAAACGAGGTGTATAGTTTTGAAAGccatcaacttggCAGCAAGTCGATGCTTTACAAATCCAATATAATAGGAGACCAggctcttcaggcggt
YOR329C	gcgcataatttctactgttgtagatTCTTTCAAAACTATACACCTttttttttTAGTATCGTAAGCTAAACGAGGTGTATAGTTTTGAAAGATAATATATGTAccatcaacttggGCTTTACAAATCCAATATAATAGGAGACCAggctcttcaggcggt
YGL067W	gcgcataatttctactgttgtagatAAAACTATAGATGGCTCGATttttttttTAGTTTTTAATATAATAAACATTGATAAATAGccatcaacttggGTTTGCGAGAACTATAAAAACTTACGTAAGACCTCATCGAGCCATCTAggctcttcaggcggt
YGL067W	gcgcataatttctactgttgtagatATATAATAAACATTGATAAAttttttttTAGTTTTTAATATAATAAACATTGATAAATAGGCGTGCTTCAGCATATGGccatcaacttggAACTTACGTAAGACCTCATCGAGCCATCTAggctcttcaggcggt
YGL067W	gcgcataatttctactgttgtagatCGAGAACTATAAAAACTTACttttttttTAGTTTTTAATATAATAAACATccatcaacttggAATCAATCATGTTTGCGAGAACTATAAAAACTTACGTAAGACCTCATCGAGCCATCTAggctcttcaggcggt
YGL067W	gcgcataatttctactgttgtagatCGTAAGACCTCATCGAGCCAttttttttTAGTTTTTAATATAATAAACATTGATAAATAccatcaacttggTGTTTGCGAGAACTATAAAAACTTACGTAAGACCTCATCGAGCCATCTAggctcttcaggcggt
YGL067W	gcgcataatttctactgttgtagatTCAATGTTTATTATATTAAAttttttttTAGTTTTTAATATAATAAACATTGATAAATAGGCGTGCTTccatcaacttggGAACTATAAAAACTTACGTAAGACCTCATCGAGCCATCTAggctcttcaggcggt
YDL173W	gcgcataatttctactgttgtagatAAAACTATGTTTAATTGAAAttttttttTGAAATAACATTCATCAGCAAAATTAATAAACTAAATAAAccatcaacttggGAAATCAGGGTTTTTCAGTTCTTTGAAAACTATGTTTAATggctcttcaggcggt
YDL173W	gcgcataatttctactgttgtagatAAATAACATTCATCAGCAAAttttttttTGAAATAACATTCATCAGCAAAATTAATAAACTAAATAAAATAAccatcaacttggTCAGGGTTTTTCAGTTCTTTGAAAACTATGTTTAATggctcttcaggcggt
YDL173W	gcgcataatttctactgttgtagatAACATAGTTTTCAAAGAACTttttttttTGAAATAACATTCATCAGCAAAATTAAccatcaacttggAGAAGAAGAAGAAGAAATCAGGGTTTTTCAGTTCTTTGAAAACTATGTTTAATggctcttcaggcggt
YDL173W	gcgcataatttctactgttgtagatAGTTCTTTGAAAACTATGTTttttttttTGAAATAACATTCATCAGCAAAATTAATAAAccatcaacttggGAAGAAGAAGAAATCAGGGTTTTTCAGTTCTTTGAAAACTATGTTTAATggctcttcaggcggt
YDL173W	gcgcataatttctactgttgtagatATCAGCAAAATTAATAAACTttttttttTGAAATAACATTCATCAGCAAAATTAATAAACTAAATAAAATAAATAAATccatcaacttggTTTTTCAGTTCTTTGAAAACTATGTTTAATggctcttcaggcggt
YDL173W	gcgcataatttctactgttgtagatATTGAAATAACATTCATCAGttttttttTGAAATAACATTCATCAGCAAAATTAATAAACTAAATAAAccatcaacttggGAAATCAGGGTTTTTCAGTTCTTTGAAAACTATGTTTAATggctcttcaggcggt
YDL173W	gcgcataatttctactgttgtagatATTTTGCTGATGAATGTTATttttttttTGAAATAACATTCATCAGCAAAATTAATAAACTAAATAAAccatcaacttggGAAATCAGGGTTTTTCAGTTCTTTGAAAACTATGTTTAATggctcttcaggcggt
YDL173W	gcgcataatttctactgttgtagatCTGATGAATGTTATTTCAATttttttttTGAAATAACATTCATCAGCAAAATTAATAAACTAAATAAAccatcaacttggGAAATCAGGGTTTTTCAGTTCTTTGAAAACTATGTTTAATggctcttcaggcggt
YDL173W	gcgcataatttctactgttgtagatTTTCAATTAAACATAGTTTTttttttttTGAAATAACATTCATCAGCAAAATTAATAAccatcaacttggAGAAGAAGAAGAAATCAGGGTTTTTCAGTTCTTTGAAAACTATGTTTAATggctcttcaggcggt
YOL056W	gcgcataatttctactgttgtagatAAAACTATTCATGGATTCTTttttttttTGAATAGTTTTTAAAAATAAAAAATTAGCGCCATTTccatcaacttggTTAATGCTCAAATGGTTCGTGATGAGGGTTTCGAAAAGAATCCAggctcttcaggcggt
YOL056W	gcgcataatttctactgttgtagatATGGATTCTTTTCGAAACCCttttttttTGAATAGTTTTTAAAAATAAAAAATTAccatcaacttggCAGCTAAAGTTAATGCTCAAATGGTTCGTGATGAGGGTTTCGAAAAGAATCCAggctcttcaggcggt
YOL056W	gcgcataatttctactgttgtagatGAAAAGAATCCATGAATAGTttttttttTGAATAGTTTTTAAAAATAAAAAATTAGCGCCATTTTTTTccatcaacttggTGCTCAAATGGTTCGTGATGAGGGTTTCGAAAAGAATCCAggctcttcaggcggt
YOL056W	gcgcataatttctactgttgtagatGTGATGAGGGTTTCGAAAAGttttttttTGAATAGTTTTTAAAAATAAAAAATTAGCccatcaacttggGCTAAAGTTAATGCTCAAATGGTTCGTGATGAGGGTTTCGAAAAGAATCCAggctcttcaggcggt
YOL056W	gcgcataatttctactgttgtagatTTTTCGAAACCCTCATCACGttttttttTGAATAGTTTTTAAAAATAAAAAATTAccatcaacttggCAGCTAAAGTTAATGCTCAAATGGTTCGTGATGAGGGTTTCGAAAAGAATCCAggctcttcaggcggt
YPR117W	gcgcataatttctactgttgtagatAAAACTCACTCGTAACAGGGttttttttTGAGGAAACACACACATGTGTCTAccatcaacttggATGGAAATGGAGTAAAGCCATTTTACCCTGTTACGAGTGAGTTTTCAAAAAATAAAggctcttcaggcggt
YPR117W	gcgcataatttctactgttgtagatCCCTGTTACGAGTGAGTTTTttttttttTGAGGAAACACACACATGTGTCTAGCGccatcaacttggGAAATGGAGTAAAGCCATTTTACCCTGTTACGAGTGAGTTTTCAAAAAATAAAggctcttcaggcggt
YPR117W	gcgcataatttctactgttgtagatCGAGTGAGTTTTCAAAAAATttttttttTGAGGAAACACACACATGTGTCTAGCGTAAATccatcaacttggGGAGTAAAGCCATTTTACCCTGTTACGAGTGAGTTTTCAAAAAATAAAggctcttcaggcggt
YPR117W	gcgcataatttctactgttgtagatCGCTAGACACATGTGTGTGTttttttttTGAGGAAACACACACATGTGTCTAGCGTAAATATTCTTCAccatcaacttggGCCATTTTACCCTGTTACGAGTGAGTTTTCAAAAAATAAAggctcttcaggcggt
YMR304W	gcgcataatttctactgttgtagatAAAACTGATACGTCTTACGAttttttttTGATACGTCTTACGACTATGTTTAGCTTTGATGTTTTCTCccatcaacttggATCGCATTCTTCCTATGATAGACCAATGATCATTAAAAACggctcttcaggcggt
YMR304W	gcgcataatttctactgttgtagatAGATCGCATTCTTCCTATGAttttttttTGATACGTCTTACGACTATGTTTccatcaacttggCATCCGGATAGATTGAGATCGCATTCTTCCTATGATAGACCAATGATCATTAAAAACggctcttcaggcggt
YMR304W	gcgcataatttctactgttgtagatCGACTATGTTTAGCTTTGATttttttttTGATACGTCTTACGACTATGTTTAGCTTTGATGTTTTCTCCATTTTTTTTccatcaacttggTCCTATGATAGACCAATGATCATTAAAAACggctcttcaggcggt
YMR304W	gcgcataatttctactgttgtagatCTATGATAGACCAATGATCAttttttttTGATACGTCTTACGACTATGTTTAGCTccatcaacttggCGGATAGATTGAGATCGCATTCTTCCTATGATAGACCAATGATCATTAAAAACggctcttcaggcggt
YNL011C	gcgcataatttctactgttgtagatAAAACTGATGCAACTATGTCttttttttTGATGCAACTATGTCGCTCATTAACGGTTATTATAGTGAAccatcaacttggAGAACTTGAAAAGGTTCTGAATCAAATTGGCCTTAAAAACggctcttcaggcggt
YNL011C	gcgcataatttctactgttgtagatACTATAATAACCGTTAATGAttttttttTGATGCAACTATGTCGCTCATTAACGGTTATTATAGTGAAGACTACATAccatcaacttggAAAGGTTCTGAATCAAATTGGCCTTAAAAACggctcttcaggcggt
YNL011C	gcgcataatttctactgttgtagatATGAGCGACATAGTTGCATCttttttttTGATGCAACTATGTCGCTCATTAACGGTTATTATAGTGAAccatcaacttggAGAACTTGAAAAGGTTCTGAATCAAATTGGCCTTAAAAACggctcttcaggcggt
YNL011C	gcgcataatttctactgttgtagatGCCTTAAAAACTGATGCAACttttttttTGATGCAACTATGTCGCTCATTAACGGTTATTATAGTGAAccatcaacttggAGAACTTGAAAAGGTTCTGAATCAAATTGGCCTTAAAAACggctcttcaggcggt
YNL011C	gcgcataatttctactgttgtagatTGAATCAAATTGGCCTTAAAttttttttTGATGCAACTATGTCGCTCATTAACGGTTATTccatcaacttggGAAAGTGAAGAACTTGAAAAGGTTCTGAATCAAATTGGCCTTAAAAACggctcttcaggcggt
YML128C	gcgcataatttctactgttgtagatAAAACTGGTCGAAAAGCATAttttttttTAATGATTGGGGTGTCAACGTAATGTAccatcaacttggAGAGGTACCTACATAACGTTAAAAACTGGTCGAAAAGCATATTAGGGTTCAACggctcttcaggcggt
YML128C	gcgcataatttctactgttgtagatAACTAATGATTGGGGTGTCAttttttttTAATGATTGGGGTGTCAACGTAATGTACTTTTCTCCCCAAccatcaacttggTAACGTTAAAAACTGGTCGAAAAGCATATTAGGGTTCAACggctcttcaggcggt
YML128C	gcgcataatttctactgttgtagatACACCCCAATCATTAGTTGAttttttttTAATGATTGGGGTGTCAACGTAATGTACTTTTCTCCCCAAccatcaacttggTAACGTTAAAAACTGGTCGAAAAGCATATTAGGGTTCAACggctcttcaggcggt
YML128C	gcgcataatttctactgttgtagatGGGTGTCAACGTAATGTACTttttttttTAATGATTGGGGTGTCAACGTAATGTACTTTTCTCCCCAATTTTTCTTTTccatcaacttggAACTGGTCGAAAAGCATATTAGGGTTCAACggctcttcaggcggt
YML128C	gcgcataatttctactgttgtagatGGGTTCAACTAATGATTGGGttttttttTAATGATTGGGGTGTCAACGTAATGTACTTTTCTCCCCAAccatcaacttggTAACGTTAAAAACTGGTCGAAAAGCATATTAGGGTTCAACggctcttcaggcggt
YML128C	gcgcataatttctactgttgtagatGTTGAACCCTAATATGCTTTttttttttTAATGATTGGGGTGTCAACGTAATGTAccatcaacttggAGAGGTACCTACATAACGTTAAAAACTGGTCGAAAAGCATATTAGGGTTCAACggctcttcaggcggt
YDR292C	gcgcataatttctactgttgtagatAAAACTGTAATATCATAGTAttttttttTAAAAACTGTAATATCATAGTATATATATATATACCACAGACAAccatcaacttggTTAAGCGTAAAATGGGCTGTTAATACATTAATGTCTggctcttcaggcggt
YDR292C	gcgcataatttctactgttgtagatAGCGTAAAATGGGCTGTTAAttttttttTAAAAACTGTAATATCATAGTATATATccatcaacttggATACCGATTTGAGGACATTAAGCGTAAAATGGGCTGTTAATACATTAATGTCTggctcttcaggcggt
YDR292C	gcgcataatttctactgttgtagatAGGACATTAAGCGTAAAATGttttttttTAAAAACTGTAATATCATAGTATccatcaacttggACCTATACCGATTTGAGGACATTAAGCGTAAAATGGGCTGTTAATACATTAATGTCTggctcttcaggcggt
YDR292C	gcgcataatttctactgttgtagatATACATTAATGTCTTAAAAAttttttttTAAAAACTGTAATATCATAGTATATATATATATACCACAGccatcaacttggGACATTAAGCGTAAAATGGGCTGTTAATACATTAATGTCTggctcttcaggcggt
YDR292C	gcgcataatttctactgttgtagatATGTATTAACAGCCCATTTTttttttttTAAAAACTGTAATATCATAGTATATATccatcaacttggATACCGATTTGAGGACATTAAGCGTAAAATGGGCTGTTAATACATTAATGTCTggctcttcaggcggt
YDR292C	gcgcataatttctactgttgtagatATGTCTTAAAAACTGTAATAttttttttTAAAAACTGTAATATCATAGTATATATATATATACCACAGccatcaacttggGACATTAAGCGTAAAATGGGCTGTTAATACATTAATGTCTggctcttcaggcggt
YCL074W	gcgcataatttctactgttgtagatAAAACTTGTTTGAACACTTAttttttttTAATGGATTCAAAACTTGTTTGAACACTTAGGCCAGCCACTTATCTCATCccatcaacttggATTACTGCAAGTGAAACTGTCATGGAGATAggctcttcaggcggt
YCL074W	gcgcataatttctactgttgtagatAAACAAGTTTTGAATCCATTttttttttTAATGGATTCAAAACTTGTTTGAACACTTAGGCCAGCCACccatcaacttggGGCAGAATACATTACTGCAAGTGAAACTGTCATGGAGATAggctcttcaggcggt
YCL074W	gcgcataatttctactgttgtagatAATCCATTATATCTCCATGAttttttttTAATGGATTCAAAACTTGTTTGAACACTTAGGCCccatcaacttggTACTGAGGCAGAATACATTACTGCAAGTGAAACTGTCATGGAGATAggctcttcaggcggt
YCL074W	gcgcataatttctactgttgtagatTATCTCCATGACAGTTTCACttttttttTAATGGATTCAAAACTTGTTTGAACACccatcaacttggTACCATCTACTGAGGCAGAATACATTACTGCAAGTGAAACTGTCATGGAGATAggctcttcaggcggt
YCL014W	gcgcataatttctactgttgtagatAAAAGAAAAAAAAAATCAATttttttttTGAGTGTTTTATTGATTTTTTTTTTCTTTTTAATTTAATGCAccatcaacttggACTGCGCTGTTGGTGGCCCAGAGAAACTGAAATTTTATggctcttcaggcggt
YCL014W	gcgcataatttctactgttgtagatAGTTTCTCTGGGCCACCAACttttttttTGAGTGTTTTATTGATTTTTTTTTTccatcaacttggTGAAGATGGGAAACAGAACTGCGCTGTTGGTGGCCCAGAGAAACTGAAATTTTATggctcttcaggcggt
YCL014W	gcgcataatttctactgttgtagatCATTAAATTAAAAAGAAAAAttttttttTGAGTGTTTTATTGATTTTTTTTTTCTTTTTAATTTAATGCAATGTATACccatcaacttggGTTGGTGGCCCAGAGAAACTGAAATTTTATggctcttcaggcggt
YCL014W	gcgcataatttctactgttgtagatGTGGCCCAGAGAAACTGAAAttttttttTGAGTGTTTTATTGATTTTTTTTTTCTTTccatcaacttggGATGGGAAACAGAACTGCGCTGTTGGTGGCCCAGAGAAACTGAAATTTTATggctcttcaggcggt
YOR077W	gcgcataatttctactgttgtagatAAAAGAAAAATTTTCAATCAttttttttTGATTGAAAATTTTTCTTTTCAAGCGATGAGGTTAGCGAAccatcaacttggAAAGAAGGTTCCTCCACGGAAAGATGGTATCAAGTTCCGTggctcttcaggcggt
YOR077W	gcgcataatttctactgttgtagatAATCAACGGAACTTGATACCttttttttTGATTGAAAATTTTTCTTTTCAAGCGATGAccatcaacttggATAAAAAGAAAAAGAAGGTTCCTCCACGGAAAGATGGTATCAAGTTCCGTggctcttcaggcggt
YOR077W	gcgcataatttctactgttgtagatCTCCACGGAAAGATGGTATCttttttttTGATTGAAAATTTTTCTTTTCAAGCGAccatcaacttggTAAATAAAAAGAAAAAGAAGGTTCCTCCACGGAAAGATGGTATCAAGTTCCGTggctcttcaggcggt
YOR077W	gcgcataatttctactgttgtagatGCTAACCTCATCGCTTGAAAttttttttTGATTGAAAATTTTTCTTTTCAAGCGATGAGGTTAGCGAAGTTGTTCGAccatcaacttggTCCTCCACGGAAAGATGGTATCAAGTTCCGTggctcttcaggcggt
YNR069C	gcgcataatttctactgttgtagatAAAAGAAACACTAGTCTGAAttttttttTAGTCTGAAGAAGATAAAATTCAAACTGAAATTACTTACTccatcaacttggAGCTGGAAATACTGAAAACGGAACACTTAAAAAGAAACACggctcttcaggcggt
YNR069C	gcgcataatttctactgttgtagatAATTTTATCTTCTTCAGACTttttttttTAGTCTGAAGAAGATAAAATTCAAACTGAAATTACTTACTccatcaacttggAGCTGGAAATACTGAAAACGGAACACTTAAAAAGAAACACggctcttcaggcggt
YNR069C	gcgcataatttctactgttgtagatAGTTTGAATTTTATCTTCTTttttttttTAGTCTGAAGAAGATAAAATTCAAACTGAAATTACTTACTccatcaacttggAGCTGGAAATACTGAAAACGGAACACTTAAAAAGAAACACggctcttcaggcggt
YNR069C	gcgcataatttctactgttgtagatTCTTCTTCAGACTAGTGTTTttttttttTAGTCTGAAGAAGATAAAATTCAAACTGAAATTACTTACccatcaacttggTAGCTGGAAATACTGAAAACGGAACACTTAAAAAGAAACACggctcttcaggcggt
YGR208W	gcgcataatttctactgttgtagatAAAAGAAACTCTATTACATCttttttttTGAAGAAAATAATGATAGATAGATGTAATAGAGTTTCTTTTTAAAATTGTccatcaacttggTACACCGATGATGAAATATACAATAGACAAggctcttcaggcggt
YGR208W	gcgcataatttctactgttgtagatATTGTCTATTGTATATTTCAttttttttTGAAGAAAATAATGATAGATAGATGTAccatcaacttggCTGACATTTTATACATTCTTGGTTACACCGATGATGAAATATACAATAGACAAggctcttcaggcggt
YGR208W	gcgcataatttctactgttgtagatCACCGATGATGAAATATACAttttttttTGAAGAAAATAATGATAGATAGATGTAccatcaacttggCTGACATTTTATACATTCTTGGTTACACCGATGATGAAATATACAATAGACAAggctcttcaggcggt
YGR208W	gcgcataatttctactgttgtagatCATCTATCTATCATTATTTTttttttttTGAAGAAAATAATGATAGATAGATGTAATAGAGTTTCTTTccatcaacttggCATTCTTGGTTACACCGATGATGAAATATACAATAGACAAggctcttcaggcggt
YGR208W	gcgcataatttctactgttgtagatGTTACACCGATGATGAAATAttttttttTGAAGAAAATAATGATAGATAGATGTAccatcaacttggCTGACATTTTATACATTCTTGGTTACACCGATGATGAAATATACAATAGACAAggctcttcaggcggt
YGR208W	gcgcataatttctactgttgtagatTATATTTCATCATCGGTGTAttttttttTGAAGAAAATAATGATAGATAGATGccatcaacttggGACTGACATTTTATACATTCTTGGTTACACCGATGATGAAATATACAATAGACAAggctcttcaggcggt
YDR017C	gcgcataatttctactgttgtagatAAAAGAAAGGATAGAACTAAttttttttTGAAAAGAAAGGATAGAACTAATGAATATTCTTTTAGCTGCGCTccatcaacttggGAACCAAGATACAATGACGATGCTCAAGTTAGTGATggctcttcaggcggt
YDR017C	gcgcataatttctactgttgtagatGACGCTGAACCAAGATACAAttttttttTGAAAAGAAAGGATAGAACTAATccatcaacttggTACGAGCTTATTTTCGACGCTGAACCAAGATACAATGACGATGCTCAAGTTAGTGATggctcttcaggcggt
YDR017C	gcgcataatttctactgttgtagatGTGATTGAAAAGAAAGGATAttttttttTGAAAAGAAAGGATAGAACTAATGAATATTCTTTTAGCTGccatcaacttggCGCTGAACCAAGATACAATGACGATGCTCAAGTTAGTGATggctcttcaggcggt
YDR017C	gcgcataatttctactgttgtagatGTTCTATCCTTTCTTTTCAAttttttttTGAAAAGAAAGGATAGAACTAATGAATATTCTTTTAGCTGccatcaacttggCGCTGAACCAAGATACAATGACGATGCTCAAGTTAGTGATggctcttcaggcggt
YDR017C	gcgcataatttctactgttgtagatTATCCTTTCTTTTCAATCACttttttttTGAAAAGAAAGGATAGAACTAATGAATATTCTTTTAGCTGccatcaacttggCGCTGAACCAAGATACAATGACGATGCTCAAGTTAGTGATggctcttcaggcggt
YDR017C	gcgcataatttctactgttgtagatTTTTCAATCACTAACTTGAGttttttttTGAAAAGAAAGGATAGAACTAATGAATATTCccatcaacttggTATTTTCGACGCTGAACCAAGATACAATGACGATGCTCAAGTTAGTGATggctcttcaggcggt
YLR354C	gcgcataatttctactgttgtagatAAAAGAAAGTTACCGCTTAAttttttttTAAGGAAGTATCTCGGAAATATTAATTTAGGCCATGTCccatcaacttggATTGTTACTCTATTCGACTTGATTGAAAAGAAAGTTACCGCTggctcttcaggcggt
YLR354C	gcgcataatttctactgttgtagatAGCGGTAACTTTCTTTTCAAttttttttTAAGGAAGTATCTCGGAAATATTAATTccatcaacttggTCTCTGCCGATATTGTTACTCTATTCGACTTGATTGAAAAGAAAGTTACCGCTggctcttcaggcggt
YLR354C	gcgcataatttctactgttgtagatAGGAAGTATCTCGGAAATATttttttttTAAGGAAGTATCTCGGAAATATTAATTTAGGCCATGTCCTTATGccatcaacttggACTCTATTCGACTTGATTGAAAAGAAAGTTACCGCTggctcttcaggcggt
YLR354C	gcgcataatttctactgttgtagatATATTTCCGAGATACTTCCTttttttttTAAGGAAGTATCTCGGAAATATTAATTTAGGCCATGTCCTccatcaacttggTGTTACTCTATTCGACTTGATTGAAAAGAAAGTTACCGCTggctcttcaggcggt
YLR354C	gcgcataatttctactgttgtagatATTGAAAAGAAAGTTACCGCttttttttTAAGGAAGTATCTCGGAAATATTAATTTAGGCCAccatcaacttggCGATATTGTTACTCTATTCGACTTGATTGAAAAGAAAGTTACCGCTggctcttcaggcggt
YLR354C	gcgcataatttctactgttgtagatCCGCTTAAGGAAGTATCTCGttttttttTAAGGAAGTATCTCGGAAATATTAATTTAGGCCATGTCCTccatcaacttggTGTTACTCTATTCGACTTGATTGAAAAGAAAGTTACCGCTggctcttcaggcggt
YLR354C	gcgcataatttctactgttgtagatCGAGATACTTCCTTAAGCGGttttttttTAAGGAAGTATCTCGGAAATATTAATTTAGGCCATGTCCTccatcaacttggTGTTACTCTATTCGACTTGATTGAAAAGAAAGTTACCGCTggctcttcaggcggt
YLR354C	gcgcataatttctactgttgtagatCTCTATTCGACTTGATTGAAttttttttTAAGGAAGTATCTCGGAAATATTAATTccatcaacttggTCTCTGCCGATATTGTTACTCTATTCGACTTGATTGAAAAGAAAGTTACCGCTggctcttcaggcggt
YLR354C	gcgcataatttctactgttgtagatCTTAAGCGGTAACTTTCTTTttttttttTAAGGAAGTATCTCGGAAATATTAATTTAccatcaacttggTCTGCCGATATTGTTACTCTATTCGACTTGATTGAAAAGAAAGTTACCGCTggatcaagcggtggt
YLR354C	gcgcataatttctactgttgtagatTTTTCAATCAAGTCGAATAGttttttttTAAGGAAGTATCTCGGAAATATccatcaacttggAAAATTCTCTGCCGATATTGTTACTCTATTCGACTTGATTGAAAAGAAAGTTACCGCTggctcttcaggcggt
YLR211C	gcgcataatttctactgttgtagatAAAAGAAATTACCTTATTCGttttttttTAGACGAATAAGGTAATTTCTTTTCAAGATACGAAGTATCccatcaacttggAGTAGAAAGTGCGAAGCAAAGAAGGGATAAGCAAAAAAACggctcttcaggcggt
YLR211C	gcgcataatttctactgttgtagatCTTATCCCTTCTTTGCTTCGttttttttTAGACGAATAAGGTAATTTCTTTTCAccatcaacttggCGCTGGGACAGCTTAGTAGAAAGTGCGAAGCAAAGAAGGGATAAGCAAAAAAACggctcttcaggcggt
YLR211C	gcgcataatttctactgttgtagatGTAGAAAGTGCGAAGCAAAGttttttttTAGACGAATAAGGTAATTTCTTTTCAccatcaacttggCGCTGGGACAGCTTAGTAGAAAGTGCGAAGCAAAGAAGGGATAAGCAAAAAAACggctcttcaggcggt
YLR211C	gcgcataatttctactgttgtagatGTATCTTGAAAAGAAATTACttttttttTAGACGAATAAGGTAATTTCTTTTCAAGATACGAAGTATCGTCTccatcaacttggGAAAGTGCGAAGCAAAGAAGGGATAAGCAAAAAAACggctcttcaggcggt
YIR037W	gcgcataatttctactgttgtagatAAAAGAAGAAGACCTGCCTAttttttttTAGGCAGGTCTTCTTCTTTTGAAGTTAGGTAAAGCTTAGTccatcaacttggGTTGTCCGAAACCATCGAAGAACTTTTGAAAGAGGTGGAAggctcttcaggcggt
YIR037W	gcgcataatttctactgttgtagatAAAAGTTCTTCGATGGTTTCttttttttTAGGCAGGTCTTCTTCTTTTGAccatcaacttggACTAACCAAACCTTCTTCGTTGTCCGAAACCATCGAAGAACTTTTGAAAGAGGTGGAAggctcttcaggcggt
YIR037W	gcgcataatttctactgttgtagatAAAGAGGTGGAATAGGCAGGttttttttTAGGCAGGTCTTCTTCTTTTGAAGTTAGGTAAAGCTTAGTccatcaacttggGTTGTCCGAAACCATCGAAGAACTTTTGAAAGAGGTGGAAggctcttcaggcggt
YIR037W	gcgcataatttctactgttgtagatCCTAACTTCAAAAGAAGAAGttttttttTAGGCAGGTCTTCTTCTTTTGAAGTTAGGTAAAGCTTAGTTccatcaacttggTTGTCCGAAACCATCGAAGAACTTTTGAAAGAGGTGGAAggctcttcaggcggt
YPL141C	gcgcataatttctactgttgtagatAAAAGAAGAAGTATGAAAATttttttttTAGAGATAATACCTATCTCATTTGACAATAATATccatcaacttggCGCAAAAAGAGTATTAGGGTTTTTCAAAAGAAGAAGTATGAAAATCggctcttcaggcggt
YPL141C	gcgcataatttctactgttgtagatTCAAATGAGATAGGTATTATttttttttTAGAGATAATACCTATCTCATTTGACAATAATATCCACTTccatcaacttggAAGAGTATTAGGGTTTTTCAAAAGAAGAAGTATGAAAATCggctcttcaggcggt
YPL141C	gcgcataatttctactgttgtagatTCTCTAGATTTTCATACTTCttttttttTAGAGATAATACCTATCTCATTTGACAATAAccatcaacttggAACCGCAAAAAGAGTATTAGGGTTTTTCAAAAGAAGAAGTATGAAAATCggctcttcaggcggt
YKL044W	gcgcataatttctactgttgtagatAAAAGAAGAGAACCACAAAGttttttttTAACTTTGTGGTTCTCTTCTTTTCAACTTCTTCTTCTTGAccatcaacttggTTCTCACCACCTTACATATCTCCCCTCAGTTCCCAGCCTAggctcttcaggcggt
YKL044W	gcgcataatttctactgttgtagatCCAGCCTATAACTTTGTGGTttttttttTAACTTTGTGGTTCTCTTCTTTTCAACTTCTTCTTCTTGAccatcaacttggTTCTCACCACCTTACATATCTCCCCTCAGTTCCCAGCCTAggctcttcaggcggt
YKL044W	gcgcataatttctactgttgtagatTGGTTCTCTTCTTTTCAACTttttttttTAACTTTGTGGTTCTCTTCTTTTCAACTTCTTCTTCTTGACATTATACTTccatcaacttggCTTACATATCTCCCCTCAGTTCCCAGCCTAggctcttcaggcggt
YKL044W	gcgcataatttctactgttgtagatTGTGTTTCTCACCACCTTACttttttttTAACTTTGTGGTTCTCTTCTccatcaacttggGCTCTCGTTCTATTGTGTGTTTCTCACCACCTTACATATCTCCCCTCAGTTCCCAGCCTAggctcttcaggcggt
YOR233W	gcgcataatttctactgttgtagatAAAAGAAGGAGCATGAGGGTttttttttTGAGTTTTCAGTACATAGTTATATCGACAATTACccatcaacttggAGCAAGAAAGGTTCTGAATTTTTTCAAAAGAAGGAGCATGAGGGTTggctcttcaggcggt
YOR233W	gcgcataatttctactgttgtagatAGTACATAGTTATATCGACAttttttttTGAGTTTTCAGTACATAGTTATATCGACAATTACATTATATTATAGAGTGccatcaacttggAATTTTTTCAAAAGAAGGAGCATGAGGGTTggctcttcaggcggt
YOR233W	gcgcataatttctactgttgtagatAGTTTTCAGTACATAGTTATttttttttTGAGTTTTCAGTACATAGTTATATCGACAATTACATTATATTATccatcaacttggGTTCTGAATTTTTTCAAAAGAAGGAGCATGAGGGTTggctcttcaggcggt
YOR233W	gcgcataatttctactgttgtagatTCGATATAACTATGTACTGAttttttttTGAGTTTTCAGTACATAGTTATATCGACAATTACATTATAccatcaacttggAAAGGTTCTGAATTTTTTCAAAAGAAGGAGCATGAGGGTTggctcttcaggcggt
YOR104W	gcgcataatttctactgttgtagatAAAAGAAGGGGGAATATATAttttttttTAATGAGGTAAATATATATTCCCCCTTCTTTTGAATAATCAGTCccatcaacttggCAGGGATATAAACCAAACCAAAGCGATAGATATTACggctcttcaggcggt
YOR104W	gcgcataatttctactgttgtagatCCTCATTAGTAATATCTATCttttttttTAATGAGGTAAATATATATTCCCCCTTCTTTTGccatcaacttggATCAATCATATCAGGGATATAAACCAAACCAAAGCGATAGATATTACggctcttcaggcggt
YOR104W	gcgcataatttctactgttgtagatCTAATGAGGTAAATATATATttttttttTAATGAGGTAAATATATATTCCCCCTTCTTTTGAATAATCAccatcaacttggTATCAGGGATATAAACCAAACCAAAGCGATAGATATTACggctcttcaggcggt
YOR104W	gcgcataatttctactgttgtagatGTAATATCTATCGCTTTGGTttttttttTAATGAGGTAAATATATATTCCCCCTTccatcaacttggAAAATTATCAATCATATCAGGGATATAAACCAAACCAAAGCGATAGATATTACggctcttcaggcggt
YOR105W	gcgcataatttctactgttgtagatAAAAGAAGGGGGAATATATAttttttttTGAATAATCAGTCAGACATTTTAAGATccatcaacttggAAACCAAAGCGATAGATATTACTAATGAGGTAAATATATATTCCCCCTTCTTTggctcttcaggcggt
YOR105W	gcgcataatttctactgttgtagatAAATGTCTGACTGATTATTCttttttttTGAATAATCAGTCAGACATTTTAAGATCAAGAGGATTCATccatcaacttggAGATATTACTAATGAGGTAAATATATATTCCCCCTTCTTTggctcttcaggcggt
YOR105W	gcgcataatttctactgttgtagatATCTTAAAATGTCTGACTGAttttttttTGAATAATCAGTCAGACATTTTAAGATCAAGAGGATTCATccatcaacttggAGATATTACTAATGAGGTAAATATATATTCCCCCTTCTTTggctcttcaggcggt
YOR105W	gcgcataatttctactgttgtagatCCCCTTCTTTTGAATAATCAttttttttTGAATAATCAGTCAGACATTTTAAGATCAAGAGGATTCATccatcaacttggAGATATTACTAATGAGGTAAATATATATTCCCCCTTCTTTggctcttcaggcggt
YOR105W	gcgcataatttctactgttgtagatTTTTGAATAATCAGTCAGACttttttttTGAATAATCAGTCAGACATTTTAAGATCAAGAGGATTCATccatcaacttggAGATATTACTAATGAGGTAAATATATATTCCCCCTTCTTTggctcttcaggcggt
YPR145C-A	gcgcataatttctactgttgtagatAAAAGAATCTCGAAAATTGTttttttttTAAGAAACGACATAAAAGAAGGGTGAAAAGGAGGGCccatcaacttggCACAAGGTAAAAGGAGATCAGATTCAAAAGAATCTCGAAAATTGggctcttcaggcggt
YPR145C-A	gcgcataatttctactgttgtagatACCCTTCTTTTATGTCGTTTttttttttTAAGAAACGACATAAAAGAAGGGTGAAAAGGAGGGCATGCccatcaacttggAGGTAAAAGGAGATCAGATTCAAAAGAATCTCGAAAATTGggctcttcaggcggt
YPR145C-A	gcgcataatttctactgttgtagatCAATTTTCGAGATTCTTTTGttttttttTAAGAAACGACATAAAAGAAGGGTGAAccatcaacttggATCTTCAGTCACAAGGTAAAAGGAGATCAGATTCAAAAGAATCTCGAAAATTGggctcttcaggcggt
YPR145C-A	gcgcataatttctactgttgtagatGAGATTCTTTTGAATCTGATttttttttTAAGAAACGACATAAAAGAAGGGTGAAccatcaacttggATCTTCAGTCACAAGGTAAAAGGAGATCAGATTCAAAAGAATCTCGAAAATTGggctcttcaggcggt
YPR145C-A	gcgcataatttctactgttgtagatTAAGAAACGACATAAAAGAAttttttttTAAGAAACGACATAAAAGAAGGGTGAAAAGGAGGGCATGCACccatcaacttggGTAAAAGGAGATCAGATTCAAAAGAATCTCGAAAATTGggctcttcaggcggt
YPR145C-A	gcgcataatttctactgttgtagatTGTCGTTTCTTACAATTTTCttttttttTAAGAAACGACATAAAAGAAGGGTGAAAAGGAGGGCAccatcaacttggACAAGGTAAAAGGAGATCAGATTCAAAAGAATCTCGAAAATTGggctcttcaggcggt
YPR145C-A	gcgcataatttctactgttgtagatTTTTGAATCTGATCTCCTTTttttttttTAAGAAACGACATAAAAGAAccatcaacttggATTAGGAATCTTCAGTCACAAGGTAAAAGGAGATCAGATTCAAAAGAATCTCGAAAATTGggctcttcaggcggt
YIL051C	gcgcataatttctactgttgtagatAAAAGAATTGAAGGATTGAAttttttttTGAAGGATTGAAACTTCTTTACTGCCTTTTTTCCACTTGCccatcaacttggTGTTGATTTAGAAATGGAAGTTATCGCTGTTGAAAAGAATggctcttcaggcggt
YIL051C	gcgcataatttctactgttgtagatAAACTTCTTTACTGCCTTTTttttttttTGAAGGATTGAAACTTCTTTACTGCCTTTTTTCCACTTGCGATACCGAGGccatcaacttggGAAATGGAAGTTATCGCTGTTGAAAAGAATggctcttcaggcggt
YIL051C	gcgcataatttctactgttgtagatAAGGATTGAAACTTCTTTACttttttttTGAAGGATTGAAACTTCTTTACTGCCTTTTTTCCACTTGCGATAccatcaacttggGATTTAGAAATGGAAGTTATCGCTGTTGAAAAGAATggctcttcaggcggt
YIL051C	gcgcataatttctactgttgtagatATTTAGAAATGGAAGTTATCttttttttTGAAGGATTGAAACTTCTTTACTGCCTccatcaacttggCCTTACCTTTGAATGTTGATTTAGAAATGGAAGTTATCGCTGTTGAAAAGAATggctcttcaggcggt
YIL051C	gcgcataatttctactgttgtagatTCGCTGTTGAAAAGAATTGAttttttttTGAAGGATTGAAACTTCTTTACTGCCTTTTTTCCACTTccatcaacttggAATGTTGATTTAGAAATGGAAGTTATCGCTGTTGAAAAGAATggctcttcaggcggt
YLR059C	gcgcataatttctactgttgtagatAAAAGACAACGCACCGATTTttttttttTAATGTAGAAAAAAAAAAAGAAAAAAGAAGTGAAccatcaacttggACCATCTTCATCTACCTCATCTTTGAAAAGACAACGCACCGATTTTggctcttcaggcggt
YLR059C	gcgcataatttctactgttgtagatAAAATCGGTGCGTTGTCTTTttttttttTAATGTAGAAAAAAAAAAAGAAAAAAGccatcaacttggCGGAGTCACCATCTTCATCTACCTCATCTTTGAAAAGACAACGCACCGATTTTggctcttcaggcggt
YLR059C	gcgcataatttctactgttgtagatATCTACCTCATCTTTGAAAAttttttttTAATGTAGAAAAAAAAAAAGAAAAAAGccatcaacttggCGGAGTCACCATCTTCATCTACCTCATCTTTGAAAAGACAACGCACCGATTTTggctcttcaggcggt
YLR059C	gcgcataatttctactgttgtagatATGTAGAAAAAAAAAAAGAAttttttttTAATGTAGAAAAAAAAAAAGAAAAAAGAAGTGAAATTTTTCAAAccatcaacttggTCTACCTCATCTTTGAAAAGACAACGCACCGATTTTggctcttcaggcggt
YLR059C	gcgcataatttctactgttgtagatTACATTAAAAATCGGTGCGTttttttttTAATGTAGAAAAAAAAAAAGAAAAAAGAAGTGccatcaacttggTCACCATCTTCATCTACCTCATCTTTGAAAAGACAACGCACCGATTTTggctcttcaggcggt
YOR259C	gcgcataatttctactgttgtagatAAAAGACATGTGTATGTATAttttttttTGATGTTAAAAAGACATGTGTATGTATAGGTATGTGTATATCAGTAACAAccatcaacttggTTGGAAGGCACTATAGAATACCAAAAATTAggctcttcaggcggt
YOR259C	gcgcataatttctactgttgtagatAGAAATTGGAAGGCACTATAttttttttTGATGTTAAAAAGACATGTGTATGTATccatcaacttggGAAAAGTAGCTGAAGTTAAGAAATTGGAAGGCACTATAGAATACCAAAAATTAggctcttcaggcggt
YOR259C	gcgcataatttctactgttgtagatCTGATATACACATACCTATAttttttttTGATGTTAAAAAGACATGTGTATGTATAGGTATGTGTATATCAGTAACAAccatcaacttggTTGGAAGGCACTATAGAATACCAAAAATTAggctcttcaggcggt
YOR259C	gcgcataatttctactgttgtagatTATAGTGCCTTCCAATTTCTttttttttTGATGTTAAAAAGACATGTGccatcaacttggGCCGTAAGAAAAGTAGCTGAAGTTAAGAAATTGGAAGGCACTATAGAATACCAAAAATTAggctcttcaggcggt
YOR259C	gcgcataatttctactgttgtagatTGATGTTAAAAAGACATGTGttttttttTGATGTTAAAAAGACATGTGTATGTATAGGTATGTGTATATCccatcaacttggTTAAGAAATTGGAAGGCACTATAGAATACCAAAAATTAggctcttcaggcggt
YNL250W	gcgcataatttctactgttgtagatAAAAGACCCCATAATATCTAttttttttTGAAAAGACCCCATAATATCTACGAAGGGATAGACTTTGATTGAccatcaacttggCAAATTGAGTGGGTCGATATTAACAGAGTCACTTATggctcttcaggcggt
YNL250W	gcgcataatttctactgttgtagatAATAAGTGACTCTGTTAATAttttttttTGAAAAGACCCCATAATATCTACGAAGccatcaacttggATGATAGGCAAAAATCACAAATTGAGTGGGTCGATATTAACAGAGTCACTTATggctcttcaggcggt
YNL250W	gcgcataatttctactgttgtagatATCAATCAAAGTCTATCCCTttttttttTGAAAAGACCCCATAATATCTACGAAGGGATAGACTTTGATTGATTAATTccatcaacttggGAGTGGGTCGATATTAACAGAGTCACTTATggctcttcaggcggt
YNL250W	gcgcataatttctactgttgtagatGTAGATATTATGGGGTCTTTttttttttTGAAAAGACCCCATAATATCTACGAAGGGATAGACTTTGAccatcaacttggATCACAAATTGAGTGGGTCGATATTAACAGAGTCACTTATggctcttcaggcggt
YOR078W	gcgcataatttctactgttgtagatAAAAGACCGTTGGCTAAATAttttttttTAATATATAGCATACAACATAATAAccatcaacttggATCCATCATACGTTCAAAAGACCGTTGGCTAAATAGAAAGGCTTTGAATAAAGGGggctcttcaggcggt
YOR078W	gcgcataatttctactgttgtagatAATAAAGGGTAATATATAGCttttttttTAATATATAGCATACAACATAATAAAATAATAGTACAATCccatcaacttggAAAAGACCGTTGGCTAAATAGAAAGGCTTTGAATAAAGGGggctcttcaggcggt
YOR078W	gcgcataatttctactgttgtagatTGATTGTACTATTATTTTATttttttttTAATATATAGCATACAACATAATAAAATAATAGTACAATCACAAAATTAAccatcaacttggTGGCTAAATAGAAAGGCTTTGAATAAAGGGggctcttcaggcggt
YOR078W	gcgcataatttctactgttgtagatTGTTGTATGCTATATATTACttttttttTAATATATAGCATACAACATAATAAAATAATAGTACAATCccatcaacttggAAAAGACCGTTGGCTAAATAGAAAGGCTTTGAATAAAGGGggctcttcaggcggt
YOR078W	gcgcataatttctactgttgtagatTTTTATTATGTTGTATGCTAttttttttTAATATATAGCATACAACATAATAAAATAATAGTACAATCccatcaacttggAAAAGACCGTTGGCTAAATAGAAAGGCTTTGAATAAAGGGggctcttcaggcggt
YIL173W	gcgcataatttctactgttgtagatAAAAGACCTACCTACTTGTCttttttttTAGGTAGGTCTTTTTAAACGAACGAAATTGTTCACGCATccatcaacttggCTCACGAGTCCGATTTAGCAGCTGCACGCAGCGAAGACAAGggctcttcaggcggt
YIL173W	gcgcataatttctactgttgtagatGTTCGTTTAAAAAGACCTACttttttttTAGGTAGGTCTTTTTAAACGAACGAAATTGTTCACGCATTccatcaacttggTCACGAGTCCGATTTAGCAGCTGCACGCAGCGAAGACAAGggctcttcaggcggt
YIL173W	gcgcataatttctactgttgtagatGTTTAAAAAGACCTACCTACttttttttTAGGTAGGTCTTTTTAAACGAACGAAATTGTTCACGCATTccatcaacttggTCACGAGTCCGATTTAGCAGCTGCACGCAGCGAAGACAAGggctcttcaggcggt
YIL173W	gcgcataatttctactgttgtagatTCTTCGCTGCGTGCAGCTGCttttttttTAGGTAGGTCTTTTTAAACGAACGAAAccatcaacttggCGCGTAGTGCTTCTCACGAGTCCGATTTAGCAGCTGCACGCAGCGAAGACAAGggctcttcaggcggt
YJL222W	gcgcataatttctactgttgtagatAAAAGACCTACCTACTTGTCttttttttTAGGTAGGTCTTTTTAAACGAACGAAATTGTTCACGCATccatcaacttggCTCACGAGTCCGATTTAGCAGCTGCACGCAGCGAAGACAAGggctcttcaggcggt
YJL222W	gcgcataatttctactgttgtagatGTTCGTTTAAAAAGACCTACttttttttTAGGTAGGTCTTTTTAAACGAACGAAATTGTTCACGCATTccatcaacttggTCACGAGTCCGATTTAGCAGCTGCACGCAGCGAAGACAAGggctcttcaggcggt
YJL222W	gcgcataatttctactgttgtagatGTTTAAAAAGACCTACCTACttttttttTAGGTAGGTCTTTTTAAACGAACGAAATTGTTCACGCATTccatcaacttggTCACGAGTCCGATTTAGCAGCTGCACGCAGCGAAGACAAGggctcttcaggcggt
YJL222W	gcgcataatttctactgttgtagatTCTTCGCTGCGTGCAGCTGCttttttttTAGGTAGGTCTTTTTAAACGAACGAAAccatcaacttggCGCGTAGTGCTTCTCACGAGTCCGATTTAGCAGCTGCACGCAGCGAAGACAAGggctcttcaggcggt
YBR179C	gcgcataatttctactgttgtagatAAAAGACCTCATATATTTACttttttttTAGATATTCTTGTAAATATATGAGGTCTTTTCAAATCAATATAccatcaacttggAAAATTGATGGTGGAAGAAATAAATTTAGACATCGATggctcttcaggcggt
YBR179C	gcgcataatttctactgttgtagatATTTGAAAAGACCTCATATAttttttttTAGATATTCTTGTAAATATATGAGGTCTTTTCAAATCAATATACATAAccatcaacttggTGATGGTGGAAGAAATAAATTTAGACATCGATggctcttcaggcggt
YBR179C	gcgcataatttctactgttgtagatGACATCGATTAGATATTCTTttttttttTAGATATTCTTGTAAATATATGAGGTCTTTTCAAATCAATccatcaacttggTCAAAAATTGATGGTGGAAGAAATAAATTTAGACATCGATggctcttcaggcggt
YBR179C	gcgcataatttctactgttgtagatGATATTCTTGTAAATATATGttttttttTAGATATTCTTGTAAATATATGAGGTCTTTTCAAATCAATATACccatcaacttggAAATTGATGGTGGAAGAAATAAATTTAGACATCGATggctcttcaggcggt
YLR453C	gcgcataatttctactgttgtagatAAAAGACCTTGGTAATTTATttttttttTAAATTACCAAGGTCTTTTGAAAGAGTTCGAACAATACAAccatcaacttggGCGTCTTCCACTTAAGTTAACTCGAAAAGTACATGATAGAggctcttcaggcggt
YLR453C	gcgcataatttctactgttgtagatACTCGAAAAGTACATGATAGttttttttTAAATTACCAAGGTCTTTTGAAAGAGTTCGAACAccatcaacttggAAACCAGCGTCTTCCACTTAAGTTAACTCGAAAAGTACATGATAGAggctcttcaggcggt
YLR453C	gcgcataatttctactgttgtagatAGTTAACTCGAAAAGTACATttttttttTAAATTACCAAGGTCTTTTGAAAGAGTTCccatcaacttggAAGAAAAACCAGCGTCTTCCACTTAAGTTAACTCGAAAAGTACATGATAGAggctcttcaggcggt
YLR453C	gcgcataatttctactgttgtagatCACTTAAGTTAACTCGAAAAttttttttTAAATTACCAAGGTCTTTTGAAAGAGTccatcaacttggTTAAGAAAAACCAGCGTCTTCCACTTAAGTTAACTCGAAAAGTACATGATAGAggctcttcaggcggt
YLR453C	gcgcataatttctactgttgtagatCCAAGGTCTTTTGAAAGAGTttttttttTAAATTACCAAGGTCTTTTGAAAGAGTTCGAACAATACAAAGAGATGGCccatcaacttggACTTAAGTTAACTCGAAAAGTACATGATAGAggctcttcaggcggt
YLR453C	gcgcataatttctactgttgtagatGAACTCTTTCAAAAGACCTTttttttttTAAATTACCAAGGTCTTTTGAAAGAGTTCGAACAATACAAAccatcaacttggCGTCTTCCACTTAAGTTAACTCGAAAAGTACATGATAGAggctcttcaggcggt
YLR453C	gcgcataatttctactgttgtagatGTAATTTATCTATCATGTACttttttttTAAATTACCAAGGTCTTTTGAAAGAGTTCGAACccatcaacttggAAAACCAGCGTCTTCCACTTAAGTTAACTCGAAAAGTACATGATAGAggctcttcaggcggt
YLR453C	gcgcataatttctactgttgtagatTATTGTTCGAACTCTTTCAAttttttttTAAATTACCAAGGTCTTTTGAAAGAGTTCGAACAATACAAAGAGATGGCccatcaacttggACTTAAGTTAACTCGAAAAGTACATGATAGAggctcttcaggcggt
YAR033W	gcgcataatttctactgttgtagatAAAAGACGGAATAGCTTAGAttttttttTAGCTTAGAGACACTACCATACGTAAAGCGAACATAAACTccatcaacttggGCGGCATCCCAATATCGATGCGCTTCTTAAAAAGACGGAAggctcttcaggcggt
YAR033W	gcgcataatttctactgttgtagatGAGACACTACCATACGTAAAttttttttTAGCTTAGAGACACTACCATACGTAAAGCGAACATAAACTAGAGTATGAccatcaacttggCAATATCGATGCGCTTCTTAAAAAGACGGAAggctcttcaggcggt
YAR033W	gcgcataatttctactgttgtagatTGTTCGCTTTACGTATGGTAttttttttTAGCTTAGAGACACTACCATACGTAAAGCGAACATAAACTAGAGTAccatcaacttggTCCCAATATCGATGCGCTTCTTAAAAAGACGGAAggctcttcaggcggt
YGL051W	gcgcataatttctactgttgtagatAAAAGACGGAATAGCTTAGAttttttttTAGCTTAGAGACACTGCCATACGTAAAGCGAACATAAACTccatcaacttggGCGGCATCCCAATATCGATGCGCTTCTTAAAAAGACGGAAggctcttcaggcggt
YGL051W	gcgcataatttctactgttgtagatAGAAGCGCATCGATATTGGGttttttttTAGCTTAGAGACACTGCCATACccatcaacttggGGAAAATTACTGGCGAAGGCGGCATCCCAATATCGATGCGCTTCTTAAAAAGACGGAAggctcttcaggcggt
YGL051W	gcgcataatttctactgttgtagatGAGACACTGCCATACGTAAAttttttttTAGCTTAGAGACACTGCCATACGTAAAGCGAACATAAACTAGAGTATGAccatcaacttggCAATATCGATGCGCTTCTTAAAAAGACGGAAggctcttcaggcggt
YGL051W	gcgcataatttctactgttgtagatTGTTCGCTTTACGTATGGCAttttttttTAGCTTAGAGACACTGCCATACGTAAAGCGAACATAAACTAGAGTAccatcaacttggTCCCAATATCGATGCGCTTCTTAAAAAGACGGAAggctcttcaggcggt
YER052C	gcgcataatttctactgttgtagatAAAAGACTTGGAATTTAAATttttttttTAAATCCACCTTTCTTCTTCACTTTAATGATAGAATATTAccatcaacttggCATTGATGAACGTTTAGAACAATTGAAAAGACTTGGAATTggctcttcaggcggt
YER052C	gcgcataatttctactgttgtagatAAGTGAAGAAGAAAGGTGGAttttttttTAAATCCACCTTTCTTCTTCACTTTAATGATAGAATATTAccatcaacttggCATTGATGAACGTTTAGAACAATTGAAAAGACTTGGAATTggctcttcaggcggt
YER052C	gcgcataatttctactgttgtagatAATCCACCTTTCTTCTTCACttttttttTAAATCCACCTTTCTTCTTCACTTTAATGATAGAATATTAATTTccatcaacttggGATGAACGTTTAGAACAATTGAAAAGACTTGGAATTggctcttcaggcggt
YER052C	gcgcataatttctactgttgtagatGAACAATTGAAAAGACTTGGttttttttTAAATCCACCTTTCTTCTTCACTTTAATGATccatcaacttggTGAACATGCCATTGATGAACGTTTAGAACAATTGAAAAGACTTGGAATTggctcttcaggcggt
YER052C	gcgcataatttctactgttgtagatGAATTTAAATCCACCTTTCTttttttttTAAATCCACCTTTCTTCTTCACTTTAATGATAGAATATTAccatcaacttggCATTGATGAACGTTTAGAACAATTGAAAAGACTTGGAATTggctcttcaggcggt
YKL212W	gcgcataatttctactgttgtagatAAAAGAGATTAATGAGTTCTttttttttTAATGAGTTCTATATGTGATAAAATGATGATTATTGTAAAccatcaacttggGAGTCCTAAATTTTCCAAGCCGGATCCTTTAAAAAGAGATggctcttcaggcggt
YKL212W	gcgcataatttctactgttgtagatATGAGTTCTATATGTGATAAttttttttTAATGAGTTCTATATGTGATAAAATGATGATTATTGTAAATCCAccatcaacttggCCTAAATTTTCCAAGCCGGATCCTTTAAAAAGAGATggctcttcaggcggt
YKL212W	gcgcataatttctactgttgtagatCAATAATCATCATTTTATCAttttttttTAATGAGTTCTATATGTGATAAAATGATGATTATTGTAAATCCAAAACccatcaacttggAATTTTCCAAGCCGGATCCTTTAAAAAGAGATggctcttcaggcggt
YKL212W	gcgcataatttctactgttgtagatTCACATATAGAACTCATTAAttttttttTAATGAGTTCTATATGTGATAAAATGATGATTATTGTAAAccatcaacttggGAGTCCTAAATTTTCCAAGCCGGATCCTTTAAAAAGAGATggctcttcaggcggt
YGR153W	gcgcataatttctactgttgtagatAAAAGAGGTTGTCACTTCCAttttttttTGAAGTATAGCCATGCATATAAATATAccatcaacttggTTCCGTCTATACACGAGTTTTACCTACATGGAAATGGAAGTGACAACCTCTTTggctcttcaggcggt
YGR153W	gcgcataatttctactgttgtagatAAGTATAGCCATGCATATAAttttttttTGAAGTATAGCCATGCATATAAATATATGTGTGTGTAAGAAAATccatcaacttggTTTTACCTACATGGAAATGGAAGTGACAACCTCTTTggctcttcaggcggt
YGR153W	gcgcataatttctactgttgtagatCACACACATATATTTATATGttttttttTGAAGTATAGCCATGCATATAAATATATGTGTGTGTAAGAAAATATTccatcaacttggTACCTACATGGAAATGGAAGTGACAACCTCTTTggctcttcaggcggt
YGR153W	gcgcataatttctactgttgtagatCCTACATGGAAATGGAAGTGttttttttTGAAGTATAGCCATGCATATAAATATAccatcaacttggTTCCGTCTATACACGAGTTTTACCTACATGGAAATGGAAGTGACAACCTCTTTggctcttcaggcggt
YGR153W	gcgcataatttctactgttgtagatTATGCATGGCTATACTTCAAttttttttTGAAGTATAGCCATGCATATAAATATATGTGTGTGTAAGAccatcaacttggCGAGTTTTACCTACATGGAAATGGAAGTGACAACCTCTTTggctcttcaggcggt
YGR153W	gcgcataatttctactgttgtagatTCACTTCCATTTCCATGTAGttttttttTGAAGTATAGCCATGCATATAAATAccatcaacttggTGTTCCGTCTATACACGAGTTTTACCTACATGGAAATGGAAGTGACAACCTCTTTggctcttcaggcggt
YJL136C	gcgcataatttctactgttgtagatAAAAGATAAATATTGAATAAttttttttTAAAAAGATAAATATTGAATAAAAAGAAGAGGGGAAGTCGTTTAccatcaacttggGATGGTTTGTTGAAGAACGTTTGGTCTTACTCCCGTggctcttcaggcggt
YJL136C	gcgcataatttctactgttgtagatAAGAACGTTTGGTCTTACTCttttttttTAAAAAGATAAATATTGAATAAAAAGAAGAGccatcaacttggTTTGGCTCAAAACGATGGTTTGTTGAAGAACGTTTGGTCTTACTCCCGTggctcttcaggcggt
YJL136C	gcgcataatttctactgttgtagatACGGGAGTAAGACCAAACGTttttttttTAAAAAGATAAATATTGAATAAAAAGAccatcaacttggACCGTTTGGCTCAAAACGATGGTTTGTTGAAGAACGTTTGGTCTTACTCCCGTggctcttcaggcggt
YJL136C	gcgcataatttctactgttgtagatCTCCCGTTAAAAAGATAAATttttttttTAAAAAGATAAATATTGAATAAAAAGAAGAGGGGAAGTCGccatcaacttggAAACGATGGTTTGTTGAAGAACGTTTGGTCTTACTCCCGTggctcttcaggcggt
YJL136C	gcgcataatttctactgttgtagatGTCTTACTCCCGTTAAAAAGttttttttTAAAAAGATAAATATTGAATAAAAAGAAGAGGGGAAGTCGccatcaacttggAAACGATGGTTTGTTGAAGAACGTTTGGTCTTACTCCCGTggctcttcaggcggt
YJL201W	gcgcataatttctactgttgtagatAAAAGATACAATTATGTAAGttttttttTAACTTACATAATTGTATCTTTTTAACACATACATATTGCccatcaacttggACAAGGTTTACAAGTAATGAATGAAATGAAACAAAGGTGGggctcttcaggcggt
YJL201W	gcgcataatttctactgttgtagatATTTCATTCATTACTTGTAAttttttttTAACTTACATAATTGTATCTTTccatcaacttggATTGTACGAAGAACGTTTACAAGGTTTACAAGTAATGAATGAAATGAAACAAAGGTGGggctcttcaggcggt
YJL201W	gcgcataatttctactgttgtagatCAAGGTTTACAAGTAATGAAttttttttTAACTTACATAATTGTATCTTTTTAAccatcaacttggTACGAAGAACGTTTACAAGGTTTACAAGTAATGAATGAAATGAAACAAAGGTGGggctcttcaggcggt
YJL201W	gcgcataatttctactgttgtagatTGTAAGTTACCACCTTTGTTttttttttTAACTTACATAATTGTATCTTTTTAACACATACAccatcaacttggACGTTTACAAGGTTTACAAGTAATGAATGAAATGAAACAAAGGTGGggctcttcaggcggt
YJL201W	gcgcataatttctactgttgtagatTTTCATTTCATTCATTACTTttttttttTAACTTACATAATTGTATCTTTTTAAccatcaacttggTACGAAGAACGTTTACAAGGTTTACAAGTAATGAATGAAATGAAACAAAGGTGGggctcttcaggcggt
YGL105W	gcgcataatttctactgttgtagatAAAAGATATAATATCACGAAttttttttTAAAAAGATATAATATCACGAATTTGTTACTAATTTAACATGCGccatcaacttggTTCAAGGTTGCTAGTATTGCTAATGCTCAAGTCCGTggctcttcaggcggt
YGL105W	gcgcataatttctactgttgtagatCGCATGTTAAATTAGTAACAttttttttTAAAAAGATATAATATCACGAATTTGTTACTAATTTAACATGCGTAAATAccatcaacttggGTTGCTAGTATTGCTAATGCTCAAGTCCGTggctcttcaggcggt
YGL105W	gcgcataatttctactgttgtagatCTAATGCTCAAGTCCGTTAAttttttttTAAAAAGATATAATATCACGAATTTGTTACTAATTTAAccatcaacttggGAATCATTCAAGGTTGCTAGTATTGCTAATGCTCAAGTCCGTggctcttcaggcggt
YGL105W	gcgcataatttctactgttgtagatCTAGTATTGCTAATGCTCAAttttttttTAAAAAGATATAATATCACGAATTTGTTAccatcaacttggGCTAAGGGCGAATCATTCAAGGTTGCTAGTATTGCTAATGCTCAAGTCCGTggctcttcaggcggt
YGL105W	gcgcataatttctactgttgtagatGTAACAAATTCGTGATATTAttttttttTAAAAAGATATAATATCACGAATTTGTTACTAATTTAACATGccatcaacttggCATTCAAGGTTGCTAGTATTGCTAATGCTCAAGTCCGTggctcttcaggcggt
YPL028W	gcgcataatttctactgttgtagatAAAAGATATGATTACGTTCTttttttttTGATTACGTTCTGCGATTTTCTCATGATCTTTTTCATAAAccatcaacttggTGGTGGTGGTGGTGCTTCCTCTATTGTCATTGAAAAGATAggctcttcaggcggt
YPL028W	gcgcataatttctactgttgtagatCGTTCTGCGATTTTCTCATGttttttttTGATTACGTTCTGCGATTTTCTCATGATCTTTTTCATAAAATACATAAccatcaacttggGTGGTGCTTCCTCTATTGTCATTGAAAAGATAggctcttcaggcggt
YPL028W	gcgcataatttctactgttgtagatCTCTATTGTCATTGAAAAGAttttttttTGATTACGTTCTGCGATTTTCTCATGATCTTTTccatcaacttggTTTGTAATGGTGGTGGTGGTGCTTCCTCTATTGTCATTGAAAAGATAggctcttcaggcggt
YPL028W	gcgcataatttctactgttgtagatTCATTGAAAAGATATGATTAttttttttTGATTACGTTCTGCGATTTTCTCATGATCTTTTTCATAAAccatcaacttggTGGTGGTGGTGGTGCTTCCTCTATTGTCATTGAAAAGATAggctcttcaggcggt
YPL028W	gcgcataatttctactgttgtagatTGCGATTTTCTCATGATCTTttttttttTGATTACGTTCTGCGATTTTCTCATGATCTTTTTCATAAAATACATAAATccatcaacttggGGTGCTTCCTCTATTGTCATTGAAAAGATAggctcttcaggcggt
YPL028W	gcgcataatttctactgttgtagatTGTATTTTATGAAAAAGATCttttttttTGATTACGTTCTGCGATTTTCTCATGATCTTTTTCATAAAATACATAAATccatcaacttggGGTGCTTCCTCTATTGTCATTGAAAAGATAggctcttcaggcggt
YMR187C	gcgcataatttctactgttgtagatAAAAGATCAATGAATTTATTttttttttTAAATAAGTCATTCGTAAGTGTACccatcaacttggGATGTCAGGAACTTGAAAAGATCAATGAATTTATTGAACAAAGTTGCAAAGGTGAGggctcttcaggcggt
YMR187C	gcgcataatttctactgttgtagatAACAAAGTTGCAAAGGTGAGttttttttTAAATAAGTCATTCGTAAGTGTACACTAAACTTTAccatcaacttggCTTGAAAAGATCAATGAATTTATTGAACAAAGTTGCAAAGGTGAGggctcttcaggcggt
YMR187C	gcgcataatttctactgttgtagatCAAAGGTGAGTAAATAAGTCttttttttTAAATAAGTCATTCGTAAGTGTACACTAAACTTTAAGGACccatcaacttggAAAGATCAATGAATTTATTGAACAAAGTTGCAAAGGTGAGggctcttcaggcggt
YMR187C	gcgcataatttctactgttgtagatCAACTTTGTTCAATAAATTCttttttttTAAATAAGTCATTCGTAAGTGTACAccatcaacttggATGTCAGGAACTTGAAAAGATCAATGAATTTATTGAACAAAGTTGCAAAGGTGAGggctcttcaggcggt
YMR187C	gcgcataatttctactgttgtagatGTAAGTGTACACTAAACTTTttttttttTAAATAAGTCATTCGTAAGTGTACACTAAACTTTAAGGACAGCTGGTAGGccatcaacttggGAATTTATTGAACAAAGTTGCAAAGGTGAGggctcttcaggcggt
YMR187C	gcgcataatttctactgttgtagatGTGTACACTTACGAATGACTttttttttTAAATAAGTCATTCGTAAGTGTACACTAAACTTTAAGGACccatcaacttggAAAGATCAATGAATTTATTGAACAAAGTTGCAAAGGTGAGggctcttcaggcggt
YMR187C	gcgcataatttctactgttgtagatTTTACTCACCTTTGCAACTTttttttttTAAATAAGTCATTCGTAAGTGTACACTAAccatcaacttggCAGGAACTTGAAAAGATCAATGAATTTATTGAACAAAGTTGCAAAGGTGAGggctcttcaggcggt
YBR211C	gcgcataatttctactgttgtagatAAAAGATGTATATATATATAttttttttTAGGGAATTGGTTCAAAAGATGTATATATATATATATATATATATATATGccatcaacttggAATCTTTCTAACGAATTACAACCAAGTCTAggctcttcaggcggt
YBR211C	gcgcataatttctactgttgtagatAACCAATTCCCTATAGACTTttttttttTAGGGAATTGGTTCAAAAGATGTATATATATATATATAccatcaacttggAAAATTAATGAAAATCTTTCTAACGAATTACAACCAAGTCTAggctcttcaggcggt
YBR211C	gcgcataatttctactgttgtagatCAACCAAGTCTATAGGGAATttttttttTAGGGAATTGGTTCAAAAGATGTATATATATATATATATAccatcaacttggAATTAATGAAAATCTTTCTAACGAATTACAACCAAGTCTAggctcttcaggcggt
YBR211C	gcgcataatttctactgttgtagatCCTATAGACTTGGTTGTAATttttttttTAGGGAATTGGTTCAAAAGATGTATATATccatcaacttggAAGATAAATAAAATTAATGAAAATCTTTCTAACGAATTACAACCAAGTCTAggctcttcaggcggt
YBR211C	gcgcataatttctactgttgtagatGTTCAAAAGATGTATATATAttttttttTAGGGAATTGGTTCAAAAGATGTATATATATATATATATATATATATATGccatcaacttggAATCTTTCTAACGAATTACAACCAAGTCTAggctcttcaggcggt
YBR211C	gcgcataatttctactgttgtagatGTTGTAATTCGTTAGAAAGAttttttttTAGGGAATTGGTTCAAAAGATGTATATccatcaacttggAAAAGATAAATAAAATTAATGAAAATCTTTCTAACGAATTACAACCAAGTCTAggctcttcaggcggt
YBR211C	gcgcataatttctactgttgtagatTAACGAATTACAACCAAGTCttttttttTAGGGAATTGGTTCAAAAGATGTATATATATATccatcaacttggTAAATAAAATTAATGAAAATCTTTCTAACGAATTACAACCAAGTCTAggctcttcaggcggt
YMR125W	gcgcataatttctactgttgtagatAAAAGATTCGGAGGATGGACttttttttTAAAAAGATTCGGAGGATGGACTACATTCGTTATCACTCCGCTTccatcaacttggACAATTTCGAATTGGATTCAAGAAACAAAGGAAGTTggctcttcaggcggt
YMR125W	gcgcataatttctactgttgtagatGATTCAAGAAACAAAGGAAGttttttttTAAAAAGATTCGGAGGATGGACTACATTCGTTAccatcaacttggCCACTAGGAGAACAATTTCGAATTGGATTCAAGAAACAAAGGAAGTTggctcttcaggcggt
YMR125W	gcgcataatttctactgttgtagatGGAGGATGGACTACATTCGTttttttttTAAAAAGATTCGGAGGATGGACTACATTCGTTATCACTCCGCTTTTTAATccatcaacttggTCGAATTGGATTCAAGAAACAAAGGAAGTTggctcttcaggcggt
YPL112C	gcgcataatttctactgttgtagatAAAAGATTGATATATAAAAAttttttttTGATATATAAAAATATGTATACATATAGATATGTACATATccatcaacttggTTGGATAACAACAAAGAGGTCACTTTGCTCTTCAAAAGATggctcttcaggcggt
YPL112C	gcgcataatttctactgttgtagatAACTTTGGATAACAACAAAGttttttttTGATATATAAAAATATGTATAccatcaacttggTAACTGGACTGGTTAAACTTTGGATAACAACAAAGAGGTCACTTTGCTCTTCAAAAGATggctcttcaggcggt
YPL112C	gcgcataatttctactgttgtagatAAGAGCAAAGTGACCTCTTTttttttttTGATATATAAAAATATGTATACATATAccatcaacttggGACTGGTTAAACTTTGGATAACAACAAAGAGGTCACTTTGCTCTTCAAAAGATggctcttcaggcggt
YPL112C	gcgcataatttctactgttgtagatATATATAAAAATATGTATACttttttttTGATATATAAAAATATGTATACATATAGATATGTACATATATATccatcaacttggATAACAACAAAGAGGTCACTTTGCTCTTCAAAAGATggctcttcaggcggt
YPL112C	gcgcataatttctactgttgtagatCTCTTCAAAAGATTGATATAttttttttTGATATATAAAAATATGTATACATATAGATATGTACATATccatcaacttggTTGGATAACAACAAAGAGGTCACTTTGCTCTTCAAAAGATggctcttcaggcggt
YPL060W	gcgcataatttctactgttgtagatAAAAGATTGATTGACTCTTCttttttttTAGTTATCACGAAGAGTCAATCAATCTTTTTAATACGCATTCccatcaacttggAAATAAAAACAGATTCCGTTCACGAACTGTTGAAGAAAggctcttcaggcggt
YPL060W	gcgcataatttctactgttgtagatAATGCGTATTAAAAAGATTGttttttttTAGTTATCACGAAGAGTCAATCAATCTTTTTAATACGCATTCAAATGAATccatcaacttggACAGATTCCGTTCACGAACTGTTGAAGAAAggctcttcaggcggt
YPL060W	gcgcataatttctactgttgtagatACTCTTCGTGATAACTATTTttttttttTAGTTATCACGAAGAGTCAATCAATCTTTTTAATACGCATccatcaacttggTAAAATAAAAACAGATTCCGTTCACGAACTGTTGAAGAAAggctcttcaggcggt
YPL060W	gcgcataatttctactgttgtagatAGTAAAATAAAAACAGATTCttttttttTAGTTATCACGAAGAGTCAATCAccatcaacttggCGTATGACATTATTGAGTAAAATAAAAACAGATTCCGTTCACGAACTGTTGAAGAAAggctcttcaggcggt
YPL060W	gcgcataatttctactgttgtagatATTGACTCTTCGTGATAACTttttttttTAGTTATCACGAAGAGTCAATCAATCTTTTTAATACGCATccatcaacttggTAAAATAAAAACAGATTCCGTTCACGAACTGTTGAAGAAAggctcttcaggcggt
YPL060W	gcgcataatttctactgttgtagatCGTTCACGAACTGTTGAAGAttttttttTAGTTATCACGAAGAGTCAATCAATCTTTTTAAccatcaacttggTATTGAGTAAAATAAAAACAGATTCCGTTCACGAACTGTTGAAGAAAggctcttcaggcggt
YPL060W	gcgcataatttctactgttgtagatTCACGAAGAGTCAATCAATCttttttttTAGTTATCACGAAGAGTCAATCAATCTTTTTAATACGCATTCAAATGAccatcaacttggAAACAGATTCCGTTCACGAACTGTTGAAGAAAggctcttcaggcggt
YOR004W	gcgcataatttctactgttgtagatAAAAGATTGGCCAGTCAATTttttttttTAAATTTTTTCCTTAAGTTAATTGACTGGCCAATCTTTTGAATATAATTGccatcaacttggCCCGTTTCAAATGGGACCACAGCCGCGCAGggctcttcaggcggt
YOR004W	gcgcataatttctactgttgtagatAGTTAATTGACTGGCCAATCttttttttTAAATTTTTTCCTTAAGTTAATTGACTGGCCAATCTTTTGAATATAATTGccatcaacttggCCCGTTTCAAATGGGACCACAGCCGCGCAGggctcttcaggcggt
YOR004W	gcgcataatttctactgttgtagatCTTAAGTTAATTGACTGGCCttttttttTAAATTTTTTCCTTAAGTTAATTGACTGGCCAATCTTTTGAATATAATTGccatcaacttggCCCGTTTCAAATGGGACCACAGCCGCGCAGggctcttcaggcggt
YOR004W	gcgcataatttctactgttgtagatGCCAGTCAATTAACTTAAGGttttttttTAAATTTTTTCCTTAAGTTAATTGACTGGCCAATCTTTTGAAccatcaacttggCTAACGTCCCCGTTTCAAATGGGACCACAGCCGCGCAGggctcttcaggcggt
YOR004W	gcgcataatttctactgttgtagatTATTCAAAAGATTGGCCAGTttttttttTAAATTTTTTCCTTAAGTTAATTGACTGGCCAATCTTTTGAATATAATTGccatcaacttggCCCGTTTCAAATGGGACCACAGCCGCGCAGggctcttcaggcggt
YHR077C	gcgcataatttctactgttgtagatAAAAGATTGTTTTAAAACGTttttttttTGAGATTCTTTTGCGAATATAGTTCTTccatcaacttggTAAAAACCGAGCGAAACAAGATTAAAAAGATTGTTTTAAAACGTTCTTTCGACggctcttcaggcggt
YHR077C	gcgcataatttctactgttgtagatAAGAACTATATTCGCAAAAGttttttttTGAGATTCTTTTGCGAATATAGTTCTTTAAATTTTTACTAccatcaacttggAAACAAGATTAAAAAGATTGTTTTAAAACGTTCTTTCGACggctcttcaggcggt
YHR077C	gcgcataatttctactgttgtagatCGAATATAGTTCTTTAAATTttttttttTGAGATTCTTTTGCGAATATAGTTCTTTAAATTTTTACTATATATGCCCAccatcaacttggAAAAAGATTGTTTTAAAACGTTCTTTCGACggctcttcaggcggt
YHR077C	gcgcataatttctactgttgtagatGACTGAGATTCTTTTGCGAAttttttttTGAGATTCTTTTGCGAATATAGTTCTTTAAATTTTTACTAccatcaacttggAAACAAGATTAAAAAGATTGTTTTAAAACGTTCTTTCGACggctcttcaggcggt
YHR077C	gcgcataatttctactgttgtagatGCAAAAGAATCTCAGTCGAAttttttttTGAGATTCTTTTGCGAATATAGTTCTTTAAATTTTTACTccatcaacttggGAAACAAGATTAAAAAGATTGTTTTAAAACGTTCTTTCGACggctcttcaggcggt
YHR077C	gcgcataatttctactgttgtagatTTTCGACTGAGATTCTTTTGttttttttTGAGATTCTTTTGCGAATATAGTTCTTTAAATTTTTACTAccatcaacttggAAACAAGATTAAAAAGATTGTTTTAAAACGTTCTTTCGACggctcttcaggcggt
YHR077C	gcgcataatttctactgttgtagatTTTTAAAACGTTCTTTCGACttttttttTGAGATTCTTTTGCGAATATAGTTCTTTAAATTTTccatcaacttggGAGCGAAACAAGATTAAAAAGATTGTTTTAAAACGTTCTTTCGACggctcttcaggcggt
YHR077C	gcgcataatttctactgttgtagatTTTTGCGAATATAGTTCTTTttttttttTGAGATTCTTTTGCGAATATAGTTCTTTAAATTTTTACTATATATGCCCAccatcaacttggAAAAAGATTGTTTTAAAACGTTCTTTCGACggctcttcaggcggt
YGR132C	gcgcataatttctactgttgtagatAAAAGCAAGGAATTTGGTGAttttttttTAAGTCTGGAAAAGCTATGAACccatcaacttggTGGTGGTAACAGCGAGTCTTCGGGATCACCAAATTCCTTGCTTTTGAACATTGGCCGTggctcttcaggcggt
YGR132C	gcgcataatttctactgttgtagatACGGCCAATGTTCAAAAGCAttttttttTAAGTCTGGAAAAGCTATGAACACAATccatcaacttggGTAACAGCGAGTCTTCGGGATCACCAAATTCCTTGCTTTTGAACATTGGCCGTggctcttcaggcggt
YGR132C	gcgcataatttctactgttgtagatAGTCTGGAAAAGCTATGAACttttttttTAAGTCTGGAAAAGCTATGAACACAATAAACTAGGGGAGAAAATccatcaacttggGGATCACCAAATTCCTTGCTTTTGAACATTGGCCGTggctcttcaggcggt
YGR132C	gcgcataatttctactgttgtagatATAGCTTTTCCAGACTTAACttttttttTAAGTCTGGAAAAGCTATGAACACAATAAACTAGGGGAGAccatcaacttggTTCGGGATCACCAAATTCCTTGCTTTTGAACATTGGCCGTggctcttcaggcggt
YGR132C	gcgcataatttctactgttgtagatCAGACTTAACGGCCAATGTTttttttttTAAGTCTGGAAAAGCTATGAACACAATAAACTAccatcaacttggGCGAGTCTTCGGGATCACCAAATTCCTTGCTTTTGAACATTGGCCGTggctcttcaggcggt
YGR132C	gcgcataatttctactgttgtagatCTTGCTTTTGAACATTGGCCttttttttTAAGTCTGGAAAAGCTATGAACACAATAAACTAccatcaacttggGCGAGTCTTCGGGATCACCAAATTCCTTGCTTTTGAACATTGGCCGTggctcttcaggcggt
YGR132C	gcgcataatttctactgttgtagatGCCGTTAAGTCTGGAAAAGCttttttttTAAGTCTGGAAAAGCTATGAACACAATAAACTAGGGGAGAccatcaacttggTTCGGGATCACCAAATTCCTTGCTTTTGAACATTGGCCGTggctcttcaggcggt
YGR132C	gcgcataatttctactgttgtagatTCCCCTAGTTTATTGTGTTCttttttttTAAGTCTGGAAAAGCTATGAACACAATAAACTAGGGGAGAAAATTTTTTTccatcaacttggCCAAATTCCTTGCTTTTGAACATTGGCCGTggctcttcaggcggt
YMR044W	gcgcataatttctactgttgtagatAAAAGCAGAGTACATCAACTttttttttTGACCTGTTGCTATTGCAGTTGATGTACTCTGCTTTTGAACAATAGAGGccatcaacttggCGTAAAGGAAGAAGAAAGCAAAGTAGGAGCAggctcttcaggcggt
YMR044W	gcgcataatttctactgttgtagatCTATTGCAGTTGATGTACTCttttttttTGACCTGTTGCTATTGCAGTTGATGTACTCTGCTTTTGAACAATAGAGGGccatcaacttggGTAAAGGAAGAAGAAAGCAAAGTAGGAGCAggctcttcaggcggt
YMR044W	gcgcataatttctactgttgtagatCTTTCTTCTTCCTTTACGTCttttttttTGACCTGTTGCTATTGCAGTTGccatcaacttggTCGGGAAAAGCCGAGCTTTAGTGAAGACGTAAAGGAAGAAGAAAGCAAAGTAGGAGCAggctcttcaggcggt
YIL017C	gcgcataatttctactgttgtagatAAAAGCAGGTCCATGTGATAttttttttTGAATGCACAGAACTCGTAGTATTTccatcaacttggCAGGGAAAAGGCCAGAACGTTACTATATCACATGGACCTGCTTTTGAAAGTTAAAggctcttcaggcggt
YIL017C	gcgcataatttctactgttgtagatAAAGTTAAATGAATGCACAGttttttttTGAATGCACAGAACTCGTAGTATTTCCTACAATTAATTTAccatcaacttggAACGTTACTATATCACATGGACCTGCTTTTGAAAGTTAAAggctcttcaggcggt
YIL017C	gcgcataatttctactgttgtagatAATGAATGCACAGAACTCGTttttttttTGAATGCACAGAACTCGTAGTATTTCCTACAATTAATTTAccatcaacttggAACGTTACTATATCACATGGACCTGCTTTTGAAAGTTAAAggctcttcaggcggt
YIL017C	gcgcataatttctactgttgtagatACTTTCAAAAGCAGGTCCATttttttttTGAATGCACAGAACTCGTAGTATTTCCccatcaacttggGGGAAAAGGCCAGAACGTTACTATATCACATGGACCTGCTTTTGAAAGTTAAAggctcttcaggcggt
YIL017C	gcgcataatttctactgttgtagatATTGTAGGAAATACTACGAGttttttttTGAATGCACAGAACTCGTAGTATTTCCTACAATTAATTTATGCTAccatcaacttggTACTATATCACATGGACCTGCTTTTGAAAGTTAAAggctcttcaggcggt
YIL017C	gcgcataatttctactgttgtagatATTTAACTTTCAAAAGCAGGttttttttTGAATGCACAGAACTCGTAGTATTTCCccatcaacttggGGGAAAAGGCCAGAACGTTACTATATCACATGGACCTGCTTTTGAAAGTTAAAggctcttcaggcggt
YKL042W	gcgcataatttctactgttgtagatAAAAGCAGTTAAGGAGTATGttttttttTGATGATTTAAAAAGCAGTTAAGGAGTATGGCGCATTCTTAAAGCGTTCTccatcaacttggACATTCGCAACTCCCACTCCCAATAATCGAggctcttcaggcggt
YKL042W	gcgcataatttctactgttgtagatAATCATCATCGATTATTGGGttttttttTGATGATTTAAAAAGCAGTTAAGGAGTATGGCGccatcaacttggAAAATAATATGTCAGAAACATTCGCAACTCCCACTCCCAATAATCGAggctcttcaggcggt
YKL042W	gcgcataatttctactgttgtagatAGAATGCGCCATACTCCTTAttttttttTGATGATTTAAAAAGCAGTTAAGGAGTATGGCGCATTCTTAAAGCGTTCTccatcaacttggACATTCGCAACTCCCACTCCCAATAATCGAggctcttcaggcggt
YKL042W	gcgcataatttctactgttgtagatGGAGTGGGAGTTGCGAATGTttttttttTGATGATTTAAAAAGCAGTTAAGGAccatcaacttggCAAGCCTGAAAATAATATGTCAGAAACATTCGCAACTCCCACTCCCAATAATCGAggctcttcaggcggt
YPL101W	gcgcataatttctactgttgtagatAAAAGCATGCCGTATATTTCttttttttTAAGAATATGGTTCAATTTATGGGAAATATACGGCATGCTTTTTAACAAGccatcaacttggGCAAAGAAGACCAAGATATCTTTAGACTATggctcttcaggcggt
YPL101W	gcgcataatttctactgttgtagatAACCATATTCTTAATAGTCTttttttttTAAGAATATGGTTCAATTTATGGGAAATATACGGCATGccatcaacttggCATAATATACCTGCAAAGAAGACCAAGATATCTTTAGACTATggctcttcaggcggt
YPL101W	gcgcataatttctactgttgtagatAGAATATGGTTCAATTTATGttttttttTAAGAATATGGTTCAATTTATGGGAAATATACGGCATGCTTTTTccatcaacttggATACCTGCAAAGAAGACCAAGATATCTTTAGACTATggctcttcaggcggt
YPL101W	gcgcataatttctactgttgtagatATAGTCTAAAGATATCTTGGttttttttTAAGAATATGGTTCAATTTATGGGAAAccatcaacttggATGAAATCTCACATAATATACCTGCAAAGAAGACCAAGATATCTTTAGACTATggctcttcaggcggt
YPL101W	gcgcataatttctactgttgtagatCCATAAATTGAACCATATTCttttttttTAAGAATATGGTTCAATTTATGGGAAATATACGGCATGCTccatcaacttggTAATATACCTGCAAAGAAGACCAAGATATCTTTAGACTATggctcttcaggcggt
YPL101W	gcgcataatttctactgttgtagatGACTATTAAGAATATGGTTCttttttttTAAGAATATGGTTCAATTTATGGGAAATATACGGCATGCTccatcaacttggTAATATACCTGCAAAGAAGACCAAGATATCTTTAGACTATggctcttcaggcggt
YFR009W	gcgcataatttctactgttgtagatAAAAGCATTGATTATTTAGGttttttttTGATTATTTAGGAAGCACCTCAGAATATATTTTCCATAGAccatcaacttggCTTGCAGTCTGCTGATGCTGCAGGTGTGGTTAAAAAGCATggctcttcaggcggt
YFR009W	gcgcataatttctactgttgtagatACCACACCTGCAGCATCAGCttttttttTGATTATTTAGGAAGCACCTCAGAAccatcaacttggCTATAGAGATTACATCTTGCAGTCTGCTGATGCTGCAGGTGTGGTTAAAAAGCATggctcttcaggcggt
YFR009W	gcgcataatttctactgttgtagatATTATTTAGGAAGCACCTCAttttttttTGATTATTTAGGAAGCACCTCAGAATATATTTTCCATAGAAGCCccatcaacttggCAGTCTGCTGATGCTGCAGGTGTGGTTAAAAAGCATggctcttcaggcggt
YFR009W	gcgcataatttctactgttgtagatCATCTTGCAGTCTGCTGATGttttttttTGATTATTTAGGAAGCACCTCAccatcaacttggCGACTATAGAGATTACATCTTGCAGTCTGCTGATGCTGCAGGTGTGGTTAAAAAGCATggctcttcaggcggt
YFR009W	gcgcataatttctactgttgtagatGGAAGCACCTCAGAATATATttttttttTGATTATTTAGGAAGCACCTCAGAATATATTTTCCATAGAAGCCTAAATTccatcaacttggGCTGATGCTGCAGGTGTGGTTAAAAAGCATggctcttcaggcggt
YFR009W	gcgcataatttctactgttgtagatGGCTTCTATGGAAAATATATttttttttTGATTATTTAGGAAGCACCTCAGAATATATTTTCCATAGAAGCCTAAATTccatcaacttggGCTGATGCTGCAGGTGTGGTTAAAAAGCATggctcttcaggcggt
YLL008W	gcgcataatttctactgttgtagatAAAAGCCGTAGGTAATAATTttttttttTAATAATTTTCATCGTCATTATCATAAAATATCAACATACccatcaacttggTACAAATTCAAATAAGAAGAAGGGCTTCAAAAGCCGTAGGggctcttcaggcggt
YLL008W	gcgcataatttctactgttgtagatAAATAAGAAGAAGGGCTTCAttttttttTAATAATTTTCATCGTCATTATCATAAccatcaacttggAAAAGCAGAAGAGTACAAATTCAAATAAGAAGAAGGGCTTCAAAAGCCGTAGGggctcttcaggcggt
YLL008W	gcgcataatttctactgttgtagatATATTTTATGATAATGACGAttttttttTAATAATTTTCATCGTCATTATCATAAAATATCAACATACTTATccatcaacttggAATTCAAATAAGAAGAAGGGCTTCAAAAGCCGTAGGggctcttcaggcggt
YLL008W	gcgcataatttctactgttgtagatATCGTCATTATCATAAAATAttttttttTAATAATTTTCATCGTCATTATCATAAAATATCAACATACTTATCACTGTccatcaacttggAATAAGAAGAAGGGCTTCAAAAGCCGTAGGggctcttcaggcggt
YLL008W	gcgcataatttctactgttgtagatTGATAATGACGATGAAAATTttttttttTAATAATTTTCATCGTCATTATCATAAAATATCAACATACccatcaacttggTACAAATTCAAATAAGAAGAAGGGCTTCAAAAGCCGTAGGggctcttcaggcggt
YLR278C	gcgcataatttctactgttgtagatAAAAGCCGTAGTCATCATTAttttttttTGATACTACATTAATATAATAGTATGTccatcaacttggCTGGTCCGGTAGAAGACTTTTGGACGATTAATGATGACTACGGCTTTTTAACGggctcttcaggcggt
YLR278C	gcgcataatttctactgttgtagatACGTGATACTACATTAATATttttttttTGATACTACATTAATATAATAGTATGTACAAACTCATTCCccatcaacttggAGACTTTTGGACGATTAATGATGACTACGGCTTTTTAACGggctcttcaggcggt
YLR278C	gcgcataatttctactgttgtagatGACGATTAATGATGACTACGttttttttTGATACTACATTAATATAATAGTATGTccatcaacttggCTGGTCCGGTAGAAGACTTTTGGACGATTAATGATGACTACGGCTTTTTAACGggctcttcaggcggt
YLR278C	gcgcataatttctactgttgtagatTACATACTATTATATTAATGttttttttTGATACTACATTAATATAATAGTATGTACAAACTCATTCCccatcaacttggAGACTTTTGGACGATTAATGATGACTACGGCTTTTTAACGggctcttcaggcggt
YBR142W	gcgcataatttctactgttgtagatAAAAGCCTCGAGATTAATTAttttttttTAATCTCGAGGCTTTTGAAGAGAAACTCTCCTTTCACTGTccatcaacttggCGCCTTAGAAACTTTGAAGAAAAAGAAAAAGAGAAATAATggctcttcaggcggt
YBR142W	gcgcataatttctactgttgtagatATCTCGAGGCTTTTGAAGAGttttttttTAATCTCGAGGCTTTTGAAGAGAAACTCTCCTTTCACTGTATTTccatcaacttggTTAGAAACTTTGAAGAAAAAGAAAAAGAGAAATAATggctcttcaggcggt
YBR142W	gcgcataatttctactgttgtagatTCTTCAAAAGCCTCGAGATTttttttttTAATCTCGAGGCTTTTGAAGAGAAACTCTCCTTTCACTGTccatcaacttggCGCCTTAGAAACTTTGAAGAAAAAGAAAAAGAGAAATAATggctcttcaggcggt
YOR144C	gcgcataatttctactgttgtagatAAAAGCCTGAGTGCAAATGCttttttttTAACACTGATATGAAATTGCGTGCccatcaacttggCGAGCATAGTCGTGAGAAAATGGGAGCATTTGCACTCAGGCTTTTCAAAGAACAAAggctcttcaggcggt
YOR144C	gcgcataatttctactgttgtagatAAAGAACAAATAACACTGATttttttttTAACACTGATATGAAATTGCGTGCATCGTTACAGGAACACccatcaacttggAAAATGGGAGCATTTGCACTCAGGCTTTTCAAAGAACAAAggctcttcaggcggt
YOR144C	gcgcataatttctactgttgtagatCACTCAGGCTTTTCAAAGAAttttttttTAACACTGATATGAAATTGCGTGCATCGTTAccatcaacttggAGTCGTGAGAAAATGGGAGCATTTGCACTCAGGCTTTTCAAAGAACAAAggctcttcaggcggt
YOR144C	gcgcataatttctactgttgtagatCTGTAACGATGCACGCAATTttttttttTAACACTGATATGAAATTGCGTGCATCGTTACAGGAACACGTATGTccatcaacttggGGAGCATTTGCACTCAGGCTTTTCAAAGAACAAAggctcttcaggcggt
YEL013W	gcgcataatttctactgttgtagatAAAAGCGGGACTAGGCATTAttttttttTGATTTTCTTCAAAAGCGGGACTAGGCATTATAATTTTTATCAAAATTTTccatcaacttggATTACTCAACAGATTTTACAATTTTTACATggctcttcaggcggt
YEL013W	gcgcataatttctactgttgtagatATTTTCTTCAAAAGCGGGACttttttttTGATTTTCTTCAAAAGCGGGACTAGGCATTATAATTTTTATCAAccatcaacttggTATAATATTACTCAACAGATTTTACAATTTTTACATggctcttcaggcggt
YEL013W	gcgcataatttctactgttgtagatCATTGATTTTCTTCAAAAGCttttttttTGATTTTCTTCAAAAGCGGGACTAGGCATTATAATTTTTAccatcaacttggATTGTATAATATTACTCAACAGATTTTACAATTTTTACATggctcttcaggcggt
YEL013W	gcgcataatttctactgttgtagatCTCAACAGATTTTACAATTTttttttttTGATTTTCTTCAAAAGCGGGACTAGGCATccatcaacttggGCAAGTTTGGAATTGTATAATATTACTCAACAGATTTTACAATTTTTACATggctcttcaggcggt
YEL013W	gcgcataatttctactgttgtagatGAATTGTATAATATTACTCAttttttttTGATTTTCTTCAAAAGCGGGACTccatcaacttggGAGGATGCAAGTTTGGAATTGTATAATATTACTCAACAGATTTTACAATTTTTACATggctcttcaggcggt
YEL013W	gcgcataatttctactgttgtagatTAAAATCTGTTGAGTAATATttttttttTGATTTTCTTCAAAAGCGGGACTccatcaacttggGAGGATGCAAGTTTGGAATTGTATAATATTACTCAACAGATTTTACAATTTTTACATggctcttcaggcggt
YEL013W	gcgcataatttctactgttgtagatTAATGCCTAGTCCCGCTTTTttttttttTGATTTTCTTCAAAAGCGGGACTAGGCATTATAATTTTTATCAccatcaacttggGTATAATATTACTCAACAGATTTTACAATTTTTACATggctcttcaggcggt
YEL013W	gcgcataatttctactgttgtagatTATAATATTACTCAACAGATttttttttTGATTTTCTTCAAAAGCGGGACTAGGCccatcaacttggATGCAAGTTTGGAATTGTATAATATTACTCAACAGATTTTACAATTTTTACATggctcttcaggcggt
YGL026C	gcgcataatttctactgttgtagatAAAAGCTAAATAAAAGCGTTttttttttTAATGAGTAATATCTGATAAGGAACGCTTTTATTTAGCTTTTTAACTACAccatcaacttggGATTTGAGATTCGAAGAAGACCCATCTGCCggctcttcaggcggt
YGL026C	gcgcataatttctactgttgtagatAGATTCGAAGAAGACCCATCttttttttTAATGAGTAATATCTGATAAGGAACGCTTTTccatcaacttggAGGTCCAAAGATAGGTTGGGATTTGAGATTCGAAGAAGACCCATCTGCCggctcttcaggcggt
YGL026C	gcgcataatttctactgttgtagatCTCATTAGGCAGATGGGTCTttttttttTAATGAGTAATATCTGATAAGGAACGCTTTTAccatcaacttggGGTCCAAAGATAGGTTGGGATTTGAGATTCGAAGAAGACCCATCTGCCggctcttcaggcggt
YGL026C	gcgcataatttctactgttgtagatCTTATCAGATATTACTCATTttttttttTAATGAGTAATATCTGATAAGGAACGCTTTTATTTAGCTTccatcaacttggGATAGGTTGGGATTTGAGATTCGAAGAAGACCCATCTGCCggctcttcaggcggt
YGL026C	gcgcataatttctactgttgtagatGAAGAAGACCCATCTGCCTAttttttttTAATGAGTAATATCTGATAAGGAACGCTTTTATTTAGccatcaacttggAAAGATAGGTTGGGATTTGAGATTCGAAGAAGACCCATCTGCCggctcttcaggcggt
YGL026C	gcgcataatttctactgttgtagatGGATTTGAGATTCGAAGAAGttttttttTAATGAGTAATATCTGATAAGGAACGCccatcaacttggAATTAGGTCCAAAGATAGGTTGGGATTTGAGATTCGAAGAAGACCCATCTGCCggctcttcaggcggt
YGL026C	gcgcataatttctactgttgtagatGGCAGATGGGTCTTCTTCGAttttttttTAATGAGTAATATCTGATAAGGAACGCccatcaacttggAATTAGGTCCAAAGATAGGTTGGGATTTGAGATTCGAAGAAGACCCATCTGCCggctcttcaggcggt
YMR283C	gcgcataatttctactgttgtagatAAAAGCTATTGACGCTGTTCttttttttTAGTGAGTTAGGCAATACTGAGATGTTccatcaacttggGCAACGTTAACCCTTCAAGAGCAACACTGAACAGCGTCAATAGCTTTTTAATGggctcttcaggcggt
YMR283C	gcgcataatttctactgttgtagatACCCTTCAAGAGCAACACTGttttttttTAGTGAGTTAGGCAATACTGAccatcaacttggAAGGACGCAACGTTAACCCTTCAAGAGCAACACTGAACAGCGTCAATAGCTTTTTAATGggctcttcaggcggt
YMR283C	gcgcataatttctactgttgtagatATGTAGTGAGTTAGGCAATAttttttttTAGTGAGTTAGGCAATACTGAGATGTTTACTCGCAATGTCccatcaacttggTTCAAGAGCAACACTGAACAGCGTCAATAGCTTTTTAATGggctcttcaggcggt
YMR283C	gcgcataatttctactgttgtagatCCTAACTCACTACATTAAAAttttttttTAGTGAGTTAGGCAATACTGAGATGTTTACTCGCAATccatcaacttggCCCTTCAAGAGCAACACTGAACAGCGTCAATAGCTTTTTAATGggatcaagcggtggt
YMR283C	gcgcataatttctactgttgtagatCGAGTAAACATCTCAGTATTttttttttTAGTGAGTTAGGCAATACTGAGATGTTTACTCGCAATGTCACTGTccatcaacttggGAGCAACACTGAACAGCGTCAATAGCTTTTTAATGggctcttcaggcggt
YMR283C	gcgcataatttctactgttgtagatGGCAATACTGAGATGTTTACttttttttTAGTGAGTTAGGCAATACTGAGATGTTTACTCGCAATGTCACTGTATATTccatcaacttggACACTGAACAGCGTCAATAGCTTTTTAATGggctcttcaggcggt
YGR001C	gcgcataatttctactgttgtagatAAAAGCTCAAGAAGCAAATTttttttttTGAGCTTTTTAAGAGCTTCGATAAATTTGAAAATccatcaacttggTAGGTGCTACGCAAATTTTGAATGTAGTTCATGGAAATTTGCTTCTggctcttcaggcggt
YGR001C	gcgcataatttctactgttgtagatAATGTAGTTCATGGAAATTTttttttttTGAGCTTTTTAAGAGCTTCGATAAATTTGccatcaacttggGAATTTAGGTGCTACGCAAATTTTGAATGTAGTTCATGGAAATTTGCTTCTggctcttcaggcggt
YGR001C	gcgcataatttctactgttgtagatAGAGCTTCGATAAATTTGAAttttttttTGAGCTTTTTAAGAGCTTCGATAAATTTGAAAATTAATTGTACTACATAAccatcaacttggTTTGAATGTAGTTCATGGAAATTTGCTTCTggctcttcaggcggt
YGR001C	gcgcataatttctactgttgtagatATTTTCAAATTTATCGAAGCttttttttTGAGCTTTTTAAGAGCTTCGATAAATTTGAAAATTAATTGTACTACccatcaacttggAAATTTTGAATGTAGTTCATGGAAATTTGCTTCTggctcttcaggcggt
YGR001C	gcgcataatttctactgttgtagatTCGAAGCTCTTAAAAAGCTCttttttttTGAGCTTTTTAAGAGCTTCGATAAATTTGAAAATTAATTGccatcaacttggCTACGCAAATTTTGAATGTAGTTCATGGAAATTTGCTTCTggctcttcaggcggt
YMR307W	gcgcataatttctactgttgtagatAAAAGCTTCGACACATACATttttttttTAAAAAGCTTCGACACATACATAATAACTCGATAAGGTATGGTAccatcaacttggTTATCCATTGCCGCTGGTGTCGGTTTTGCTTTGGTTggctcttcaggcggt
YMR307W	gcgcataatttctactgttgtagatCCGCTGGTGTCGGTTTTGCTttttttttTAAAAAGCTTCGACACATACATAATAACTccatcaacttggACCTCCATCATTTCCTTATCCATTGCCGCTGGTGTCGGTTTTGCTTTGGTTggctcttcaggcggt
YMR307W	gcgcataatttctactgttgtagatCTTATCCATTGCCGCTGGTGttttttttTAAAAAGCTTCGACACATACATAATAAccatcaacttggTTACCTCCATCATTTCCTTATCCATTGCCGCTGGTGTCGGTTTTGCTTTGGTTggctcttcaggcggt
YMR307W	gcgcataatttctactgttgtagatCTTTGGTTTAAAAAGCTTCGttttttttTAAAAAGCTTCGACACATACATAATAACTCGATAAGGTATccatcaacttggTTCCTTATCCATTGCCGCTGGTGTCGGTTTTGCTTTGGTTggctcttcaggcggt
YMR307W	gcgcataatttctactgttgtagatGACACATACATAATAACTCGttttttttTAAAAAGCTTCGACACATACATAATAACTCGATAAGGTATGGTATCTTATccatcaacttggATTGCCGCTGGTGTCGGTTTTGCTTTGGTTggctcttcaggcggt
YMR307W	gcgcataatttctactgttgtagatGTTTAAAAAGCTTCGACACAttttttttTAAAAAGCTTCGACACATACATAATAACTCGATAAGGTATccatcaacttggTTCCTTATCCATTGCCGCTGGTGTCGGTTTTGCTTTGGTTggctcttcaggcggt
YMR307W	gcgcataatttctactgttgtagatTCCATTGCCGCTGGTGTCGGttttttttTAAAAAGCTTCGACACATACATAATAAccatcaacttggTTACCTCCATCATTTCCTTATCCATTGCCGCTGGTGTCGGTTTTGCTTTGGTTggctcttcaggcggt
YLL042C	gcgcataatttctactgttgtagatAAAAGCTTTCCTAGGTTAAGttttttttTAGCTTAACCTAGGAAAGCTTTTTAAAACACTATGCAATCccatcaacttggCAGTATTTTCATATTTAGTTGGTTAGGTTATGAAGATTCAggctcttcaggcggt
YLL042C	gcgcataatttctactgttgtagatAGCTATGAATCTTCATAACCttttttttTAGCTTAACCTAGGAAAGCTTTTTAAAACAccatcaacttggGACGATGGGTCAGTATTTTCATATTTAGTTGGTTAGGTTATGAAGATTCAggctcttcaggcggt
YLL042C	gcgcataatttctactgttgtagatATAGCTTAACCTAGGAAAGCttttttttTAGCTTAACCTAGGAAAGCTTTTTAAAACACTATGCAATCAccatcaacttggAGTATTTTCATATTTAGTTGGTTAGGTTATGAAGATTCAggctcttcaggcggt
YLL042C	gcgcataatttctactgttgtagatCATAGTGTTTTAAAAAGCTTttttttttTAGCTTAACCTAGGAAAGCTTTTTAAAACACTATGCAATCATCTATGccatcaacttggTTCATATTTAGTTGGTTAGGTTATGAAGATTCAggctcttcaggcggt
YLL042C	gcgcataatttctactgttgtagatCTAGGTTAAGCTATGAATCTttttttttTAGCTTAACCTAGGAAAGCTTTTTAAAACACTATGCAAccatcaacttggGTCAGTATTTTCATATTTAGTTGGTTAGGTTATGAAGATTCAggatcaagcggtggt
YLL042C	gcgcataatttctactgttgtagatTGAAGATTCATAGCTTAACCttttttttTAGCTTAACCTAGGAAAGCTTTTTAAAACACTATGCAATCccatcaacttggCAGTATTTTCATATTTAGTTGGTTAGGTTATGAAGATTCAggctcttcaggcggt
YGL049C	gcgcataatttctactgttgtagatAAAAGGAAAAAGACTAGCTTttttttttTAAAAGATTTTCTTTTAGAAACGATAAGCTAGTCTTTTTCCTTTTTAATTccatcaacttggGCATTAATGAATAACGATGGGGACAGTGATggctcttcaggcggt
YGL049C	gcgcataatttctactgttgtagatAAAGATTTTCTTTTAGAAACttttttttTAAAAGATTTTCTTTTAGAAACGATAAGCTAGTCTTTTTCCTTTccatcaacttggTTCGACGCATTAATGAATAACGATGGGGACAGTGATggctcttcaggcggt
YGL049C	gcgcataatttctactgttgtagatATCACTGTCCCCATCGTTATttttttttTAAAAGATTTTCTTTTAGAAACGATAAccatcaacttggCTCCAAGAGCTAATATGTTCGACGCATTAATGAATAACGATGGGGACAGTGATggctcttcaggcggt
YGL049C	gcgcataatttctactgttgtagatTTTTAGAAACGATAAGCTAGttttttttTAAAAGATTTTCTTTTAGAAACGATAAGCTAGTCTTTTTCCTTTTTAATTccatcaacttggGCATTAATGAATAACGATGGGGACAGTGATggctcttcaggcggt
YPR186C	gcgcataatttctactgttgtagatAAAAGGAAACGCAGTCAGCGttttttttTAAGCATTTTTTTTTTTTATTTTATATccatcaacttggACCATAAGGAACCTTTTATAATTCAAAAGGAAACGCAGTCAGCGGGTGACAAAggctcttcaggcggt
YPR186C	gcgcataatttctactgttgtagatGCATATAAAATAAAAAAAAAttttttttTAAGCATTTTTTTTTTTTATTTTATATGCTAATTATATTACccatcaacttggTTTATAATTCAAAAGGAAACGCAGTCAGCGGGTGACAAAggctcttcaggcggt
YPR186C	gcgcataatttctactgttgtagatTCACCCGCTGACTGCGTTTCttttttttTAAGCATTTTTTTTTTTTATTTTATATccatcaacttggACCATAAGGAACCTTTTATAATTCAAAAGGAAACGCAGTCAGCGGGTGACAAAggctcttcaggcggt
YPR186C	gcgcataatttctactgttgtagatTTTGTCACCCGCTGACTGCGttttttttTAAGCATTTTTTTTTTTTATTTTATATccatcaacttggACCATAAGGAACCTTTTATAATTCAAAAGGAAACGCAGTCAGCGGGTGACAAAggctcttcaggcggt
YCR053W	gcgcataatttctactgttgtagatAAAAGGAAGATCTTATAATTttttttttTAAGATCTTCCTTTTTAATGAATATATTTTATCTTATATAccatcaacttggCAAAAACGCTATTGAAGAAGAACTTGCTAAAATGAAATTAggctcttcaggcggt
YCR053W	gcgcataatttctactgttgtagatATTAAAAAGGAAGATCTTATttttttttTAAGATCTTCCTTTTTAATGAATATATTTTATCTTATATAccatcaacttggCAAAAACGCTATTGAAGAAGAACTTGCTAAAATGAAATTAggctcttcaggcggt
YCR053W	gcgcataatttctactgttgtagatATTTTAGCAAGTTCTTCTTCttttttttTAAGATCTTCCTTTTTAATGAATATATccatcaacttggACGTTGAATTGGTCAAAAACGCTATTGAAGAAGAACTTGCTAAAATGAAATTAggctcttcaggcggt
YCR053W	gcgcataatttctactgttgtagatCTAAAATGAAATTATAAGATttttttttTAAGATCTTCCTTTTTAATGAATATATTTTATCTTATATAccatcaacttggCAAAAACGCTATTGAAGAAGAACTTGCTAAAATGAAATTAggctcttcaggcggt
YCR053W	gcgcataatttctactgttgtagatGTCAAAAACGCTATTGAAGAttttttttTAAGATCTTCCTTTTTAATGAATccatcaacttggGCTGACGTTGAATTGGTCAAAAACGCTATTGAAGAAGAACTTGCTAAAATGAAATTAggctcttcaggcggt
YCR053W	gcgcataatttctactgttgtagatTAATTTCATTTTAGCAAGTTttttttttTAAGATCTTCCTTTTTAATGAATATATccatcaacttggACGTTGAATTGGTCAAAAACGCTATTGAAGAAGAACTTGCTAAAATGAAATTAggctcttcaggcggt
YCR053W	gcgcataatttctactgttgtagatTATAAGATAAAATATATTCAttttttttTAAGATCTTCCTTTTTAATGAATATATTTTATCTTATATAACATATAGAAccatcaacttggATTGAAGAAGAACTTGCTAAAATGAAATTAggctcttcaggcggt
YER091C	gcgcataatttctactgttgtagatAAAAGGAAGCAAAGTAATGAttttttttTAAGGTTTTAAAAAGGAAGCAAAGTAATGATATTTTCTGAACTTTTTGTTccatcaacttggGCCAAGTACTTCCGTGAACAATACAAGAATggctcttcaggcggt
YER091C	gcgcataatttctactgttgtagatAGAAAATATCATTACTTTGCttttttttTAAGGTTTTAAAAAGGAAGCAAAGTAATGATATTTTCTGAACTTTTTGTTccatcaacttggGCCAAGTACTTCCGTGAACAATACAAGAATggctcttcaggcggt
YER091C	gcgcataatttctactgttgtagatAGGTTTTAAAAAGGAAGCAAttttttttTAAGGTTTTAAAAAGGAAGCAAAGTAATGATATTTTCTGAACTTccatcaacttggGAAGCCGCCAAGTACTTCCGTGAACAATACAAGAATggctcttcaggcggt
YER091C	gcgcataatttctactgttgtagatCGTGAACAATACAAGAATTAttttttttTAAGGTTTTAAAAAGGAAGCAAAGTAATGATATTTTCccatcaacttggTATGGTCGAAGCCGCCAAGTACTTCCGTGAACAATACAAGAATggctcttcaggcggt
YBR135W	gcgcataatttctactgttgtagatAAAAGGAATTCAATTTCAGTttttttttTAGCTTTGATATACTCTAATTACTGAAATTGAATTCCTTTTCAAGGCTCCccatcaacttggAACGATATGCAAGTTCCACCCCAAATCTCCggctcttcaggcggt
YBR135W	gcgcataatttctactgttgtagatATATACTCTAATTACTGAAAttttttttTAGCTTTGATATACTCTAATTACTGAAATTGAATTCCTTTTCAAGGCTCCccatcaacttggAACGATATGCAAGTTCCACCCCAAATCTCCggctcttcaggcggt
YBR135W	gcgcataatttctactgttgtagatCACCCCAAATCTCCTAGCTTttttttttTAGCTTTGATATACTCTAATTACTGAAATTGAATTCCTTTccatcaacttggATCGATTTCGAACGATATGCAAGTTCCACCCCAAATCTCCggctcttcaggcggt
YNL123W	gcgcataatttctactgttgtagatAAAAGGAATTTACCGGCAACttttttttTAGGCCAGATTTGATAAAACATTTATAccatcaacttggTCACGCACAAATGGATTGAAAAGGAATTTACCGGCAACAGCCAAAGTGAAAAAggctcttcaggcggt
YNL123W	gcgcataatttctactgttgtagatACTTTGGCTGTTGCCGGTAAttttttttTAGGCCAGATTTGATAAAACATTTATAccatcaacttggTCACGCACAAATGGATTGAAAAGGAATTTACCGGCAACAGCCAAAGTGAAAAAggctcttcaggcggt
YNL123W	gcgcataatttctactgttgtagatCCGGCAACAGCCAAAGTGAAttttttttTAGGCCAGATTTGATAAAACATTTATATATGTccatcaacttggCACAAATGGATTGAAAAGGAATTTACCGGCAACAGCCAAAGTGAAAAAggctcttcaggcggt
YNL123W	gcgcataatttctactgttgtagatGCTGTTGCCGGTAAATTCCTttttttttTAGGCCAGATTTGATAAAACATTccatcaacttggAACATCACGCACAAATGGATTGAAAAGGAATTTACCGGCAACAGCCAAAGTGAAAAAggctcttcaggcggt
YDR438W	gcgcataatttctactgttgtagatAAAAGGACTGTGCTGCGGTTttttttttTAACGTGATTATTTCTTCTTTccatcaacttggGAGAATCTGCTGTTGAAAAGGACTGTGCTGCGGTTGAAAAAGGACCTATCTTGGATGCCggctcttcaggcggt
YDR438W	gcgcataatttctactgttgtagatGATGCCTAACGTGATTATTTttttttttTAACGTGATTATTTCTTCTTTTTATGCAATTTTTCACATAccatcaacttggGGACTGTGCTGCGGTTGAAAAAGGACCTATCTTGGATGCCggctcttcaggcggt
YDR438W	gcgcataatttctactgttgtagatTATTATGTGAAAAATTGCATttttttttTAACGTGATTATTTCTTCTTTTTATGCAATTTTTCACATAATATAATTATccatcaacttggGCGGTTGAAAAAGGACCTATCTTGGATGCCggctcttcaggcggt
YDR438W	gcgcataatttctactgttgtagatTGTGAAAAATTGCATAAAAAttttttttTAACGTGATTATTTCTTCTTTTTATGCAATTTTTCACATAATATAATTATccatcaacttggGCGGTTGAAAAAGGACCTATCTTGGATGCCggctcttcaggcggt
YBR183W	gcgcataatttctactgttgtagatAAAAGGAGAAGTAATAATTAttttttttTAATAATTATAGCATAATATATATTCATAATGTATAGGCAccatcaacttggATACGTAGAAGATCAATCAATTGAAGTTAAAAAGGAGAAGggctcttcaggcggt
YBR183W	gcgcataatttctactgttgtagatACTTCAATTGATTGATCTTCttttttttTAATAATTATAGCATAATATATccatcaacttggACTTGAACTATTTGGCCCATACGTAGAAGATCAATCAATTGAAGTTAAAAAGGAGAAGggctcttcaggcggt
YBR183W	gcgcataatttctactgttgtagatGCCCATACGTAGAAGATCAAttttttttTAATAATTATAGCATAATATAccatcaacttggCACTTGAACTATTTGGCCCATACGTAGAAGATCAATCAATTGAAGTTAAAAAGGAGAAGggctcttcaggcggt
YBR183W	gcgcataatttctactgttgtagatTAGCATAATATATATTCATAttttttttTAATAATTATAGCATAATATATATTCATAATGTATAGGCATATTTATTTTccatcaacttggGATCAATCAATTGAAGTTAAAAAGGAGAAGggctcttcaggcggt
YBR183W	gcgcataatttctactgttgtagatTGAATATATATTATGCTATAttttttttTAATAATTATAGCATAATATATATTCATAATGTATAGGCAccatcaacttggATACGTAGAAGATCAATCAATTGAAGTTAAAAAGGAGAAGggctcttcaggcggt
YBR183W	gcgcataatttctactgttgtagatTGCTATAATTATTACTTCTCttttttttTAATAATTATAGCATAATATATATTCATAATGTATAGGCccatcaacttggCATACGTAGAAGATCAATCAATTGAAGTTAAAAAGGAGAAGggctcttcaggcggt
YNR070W	gcgcataatttctactgttgtagatAAAAGGATATAAGCCTAAATttttttttTAGGCTTATATCCTTTTCAACATTGCCGGTATGATTGTGGccatcaacttggTGCTAGCTTTAGTTACTTATGGAGAAACTTCGGTTTCATTggctcttcaggcggt
YNR070W	gcgcataatttctactgttgtagatATTTAGGCTTATATCCTTTTttttttttTAGGCTTATATCCTTTTCAACATTGCCGGTATGATTGTGGccatcaacttggTGCTAGCTTTAGTTACTTATGGAGAAACTTCGGTTTCATTggctcttcaggcggt
YNR070W	gcgcataatttctactgttgtagatCTTATGGAGAAACTTCGGTTttttttttTAGGCTTATATCCTTTTCAACATTGCCGGTccatcaacttggCGCGCATAAATGCTAGCTTTAGTTACTTATGGAGAAACTTCGGTTTCATTggctcttcaggcggt
YNR070W	gcgcataatttctactgttgtagatGGCTTATATCCTTTTCAACAttttttttTAGGCTTATATCCTTTTCAACATTGCCGGTATGATTGTGGTTTAccatcaacttggAGCTTTAGTTACTTATGGAGAAACTTCGGTTTCATTggctcttcaggcggt
YNR070W	gcgcataatttctactgttgtagatGGTTTCATTTAGGCTTATATttttttttTAGGCTTATATCCTTTTCAACATTGCCGGTATGATTGTGGccatcaacttggTGCTAGCTTTAGTTACTTATGGAGAAACTTCGGTTTCATTggctcttcaggcggt
YNR070W	gcgcataatttctactgttgtagatGTTACTTATGGAGAAACTTCttttttttTAGGCTTATATCCTTTTCAACATTGCCccatcaacttggTGGCGCGCATAAATGCTAGCTTTAGTTACTTATGGAGAAACTTCGGTTTCATTggctcttcaggcggt
YNR070W	gcgcataatttctactgttgtagatTGGAGAAACTTCGGTTTCATttttttttTAGGCTTATATCCTTTTCAACATTGCCGGTATGAccatcaacttggCATAAATGCTAGCTTTAGTTACTTATGGAGAAACTTCGGTTTCATTggctcttcaggcggt
YDL097C	gcgcataatttctactgttgtagatAAAAGGCAAGTGTCTTGTATttttttttTAGGTTTACATGTATATATATGTATGTATACTCACccatcaacttggAATAAAGTCGTCGATCAACTATTTGAAAAGGCAAGTGTCTTGTATggctcttcaggcggt
YDL097C	gcgcataatttctactgttgtagatGGTTTACATGTATATATATGttttttttTAGGTTTACATGTATATATATGTATGTATACTCACAAGTACCAGccatcaacttggGTCGATCAACTATTTGAAAAGGCAAGTGTCTTGTATggctcttcaggcggt
YDL097C	gcgcataatttctactgttgtagatTATTAGGTTTACATGTATATttttttttTAGGTTTACATGTATATATATGTATGTATACTCACAAGTAccatcaacttggAGTCGTCGATCAACTATTTGAAAAGGCAAGTGTCTTGTATggctcttcaggcggt
YKL219W	gcgcataatttctactgttgtagatAAAAGGCATGCTTGTTCCTAttttttttTAGGAACAAGCATGCCTTTTCAATTTATAGATCGTGTAGTccatcaacttggTAAAGAAGCGCAATTGACCCGCAAACAGGCGCCTCCCGTGggctcttcaggcggt
YKL219W	gcgcataatttctactgttgtagatACCCGCAAACAGGCGCCTCCttttttttTAGGAACAAGCATGCCTTTTCAATTTATAGAccatcaacttggGCCATACATTAAAGAAGCGCAATTGACCCGCAAACAGGCGCCTCCCGTGggctcttcaggcggt
YKL219W	gcgcataatttctactgttgtagatCTACACGGGAGGCGCCTGTTttttttttTAGGAACAAGCATGCCTTTTCAATTTATccatcaacttggATGGCCATACATTAAAGAAGCGCAATTGACCCGCAAACAGGCGCCTCCCGTGggctcttcaggcggt
YMR321C	gcgcataatttctactgttgtagatAAAAGGCATTTACGTGTATTttttttttTAAATGCCTTTTTAAAGAAACTGGAAAATTCTTAACAccatcaacttggAAAAGACATCCAAGAGATTTCTGCAGCCGTCAAGAAATACACGggctcttcaggcggt
YMR321C	gcgcataatttctactgttgtagatAAGAAACTGGAAAATTCTTAttttttttTAAATGCCTTTTTAAAGAAACTGGAAAATTCTTAACATTATACATATGCTccatcaacttggGAGATTTCTGCAGCCGTCAAGAAATACACGggctcttcaggcggt
YMR321C	gcgcataatttctactgttgtagatACGGCTGCAGAAATCTCTTGttttttttTAAATGCCTTTTTAAAGAAACTccatcaacttggTTGCAGAACAAGTCCAAAAGACATCCAAGAGATTTCTGCAGCCGTCAAGAAATACACGggctcttcaggcggt
YMR321C	gcgcataatttctactgttgtagatCAGTTTCTTTAAAAAGGCATttttttttTAAATGCCTTTTTAAAGAAACTGGAAAATTCTTAACATTAccatcaacttggAGACATCCAAGAGATTTCTGCAGCCGTCAAGAAATACACGggctcttcaggcggt
YMR321C	gcgcataatttctactgttgtagatTGCAGCCGTCAAGAAATACAttttttttTAAATGCCTTTTTAAAGAAACTGGAAAATTCTTccatcaacttggGTCCAAAAGACATCCAAGAGATTTCTGCAGCCGTCAAGAAATACACGggctcttcaggcggt
YMR321C	gcgcataatttctactgttgtagatTTTAAAAAGGCATTTACGTGttttttttTAAATGCCTTTTTAAAGAAACTGGAAAATTCTTAACATTAccatcaacttggAGACATCCAAGAGATTTCTGCAGCCGTCAAGAAATACACGggctcttcaggcggt
YGL101W	gcgcataatttctactgttgtagatAAAAGGCCACATTATTACTCttttttttTAATAATGTGGCCTTTTGAAAGAAAAGTTAGTGCTTTTTTccatcaacttggACTGGAAGATCGACAAGCCTTTTTCGACAGTTTGAAGGAGggctcttcaggcggt
YGL101W	gcgcataatttctactgttgtagatAAACTGTCGAAAAAGGCTTGttttttttTAATAATGTGGCCTTTTGAAAGAAAAGccatcaacttggGGACACAATCTTTACTGGAAGATCGACAAGCCTTTTTCGACAGTTTGAAGGAGggctcttcaggcggt
YGL101W	gcgcataatttctactgttgtagatAAGGAGTAATAATGTGGCCTttttttttTAATAATGTGGCCTTTTGAAAGAAAAGTTAGTGCTTTTTTccatcaacttggACTGGAAGATCGACAAGCCTTTTTCGACAGTTTGAAGGAGggctcttcaggcggt
YGL101W	gcgcataatttctactgttgtagatCTGGAAGATCGACAAGCCTTttttttttTAATAATGTGGCCTTTTGAAAGAAAAccatcaacttggTGGACACAATCTTTACTGGAAGATCGACAAGCCTTTTTCGACAGTTTGAAGGAGggctcttcaggcggt
YGL101W	gcgcataatttctactgttgtagatGACAGTTTGAAGGAGTAATAttttttttTAATAATGTGGCCTTTTGAAAGAAAAGTTAGTGCTTTTTTccatcaacttggACTGGAAGATCGACAAGCCTTTTTCGACAGTTTGAAGGAGggctcttcaggcggt
YGL101W	gcgcataatttctactgttgtagatTTTCAAAAGGCCACATTATTttttttttTAATAATGTGGCCTTTTGAAAGAAAAGTTAGTGCTTTTTTccatcaacttggACTGGAAGATCGACAAGCCTTTTTCGACAGTTTGAAGGAGggctcttcaggcggt
YGR093W	gcgcataatttctactgttgtagatAAAAGGCCTACAGGACCTATttttttttTAAACTAAAACTATTTCATTTAGAccatcaacttggAGGCTGAAAAGTTTCAAAAGGCCTACAGGACCTATGACATTTCTCTCACAGAAAACggctcttcaggcggt
YGR093W	gcgcataatttctactgttgtagatAAATTCTAAATGAAATAGTTttttttttTAAACTAAAACTATTTCATTTAGAATTTCAAATATATCCAccatcaacttggAAAGGCCTACAGGACCTATGACATTTCTCTCACAGAAAACggctcttcaggcggt
YGR093W	gcgcataatttctactgttgtagatGATATATTTGAAATTCTAAAttttttttTAAACTAAAACTATTTCATTTAGAATTTCAAATATATCCAAATATATGTAccatcaacttggAGGACCTATGACATTTCTCTCACAGAAAACggctcttcaggcggt
YGR093W	gcgcataatttctactgttgtagatGTTTAGTTTTCTGTGAGAGAttttttttTAAACTAAAACTATTTCATTTAGAATTTCAccatcaacttggAAAAGTTTCAAAAGGCCTACAGGACCTATGACATTTCTCTCACAGAAAACggctcttcaggcggt
YGR093W	gcgcataatttctactgttgtagatTCTCACAGAAAACTAAACTAttttttttTAAACTAAAACTATTTCATTTAGAATTTCAAATATATCCAccatcaacttggAAAGGCCTACAGGACCTATGACATTTCTCTCACAGAAAACggctcttcaggcggt
YGR093W	gcgcataatttctactgttgtagatTGTGAGAGAAATGTCATAGGttttttttTAAACTAAAACTATTTCATTTAGAATTccatcaacttggCTGAAAAGTTTCAAAAGGCCTACAGGACCTATGACATTTCTCTCACAGAAAACggctcttcaggcggt
YNL045W	gcgcataatttctactgttgtagatAAAAGGGACGTGTCGTAACAttttttttTGAAAAGGGACGTGTCGTAACATGAATACGTAAACAATTAAATAccatcaacttggATCTGTAAAGCTCTTGTGAAACAAGATTTAGGTCTTggctcttcaggcggt
YNL045W	gcgcataatttctactgttgtagatATTGTTTACGTATTCATGTTttttttttTGAAAAGGGACGTGTCGTAACATGAATACGTAAACAATTAAATATAACCTccatcaacttggAAAGCTCTTGTGAAACAAGATTTAGGTCTTggctcttcaggcggt
YNL045W	gcgcataatttctactgttgtagatCGTATTCATGTTACGACACGttttttttTGAAAAGGGACGTGTCGTAACATGAATACGTAAACAATTAAAccatcaacttggCAATCTGTAAAGCTCTTGTGAAACAAGATTTAGGTCTTggctcttcaggcggt
YNL045W	gcgcataatttctactgttgtagatGGTCTTTGAAAAGGGACGTGttttttttTGAAAAGGGACGTGTCGTAACATGAATACGTAAACAATTAccatcaacttggTCCAATCTGTAAAGCTCTTGTGAAACAAGATTTAGGTCTTggctcttcaggcggt
YNL045W	gcgcataatttctactgttgtagatTATTTAATTGTTTACGTATTttttttttTGAAAAGGGACGTGTCGTAACATGAATACGTAAACAATTAAATATAACCTccatcaacttggAAAGCTCTTGTGAAACAAGATTTAGGTCTTggctcttcaggcggt
YNL045W	gcgcataatttctactgttgtagatTTTACGTATTCATGTTACGAttttttttTGAAAAGGGACGTGTCGTAACATGAATACGTAAACAATTAAATATAccatcaacttggCTGTAAAGCTCTTGTGAAACAAGATTTAGGTCTTggctcttcaggcggt
YNL045W	gcgcataatttctactgttgtagatTTTCACAAGAGCTTTACAGAttttttttTGAAAAGGGACGTGTCGTAAccatcaacttggAAATTCAAGGACACGTATCATCCAATCTGTAAAGCTCTTGTGAAACAAGATTTAGGTCTTggctcttcaggcggt
YOL132W	gcgcataatttctactgttgtagatAAAAGGGAGAACGACATTAAttttttttTAGACTTTAATGTCGTTCTCCCTTTTTAAAGAGTAAATACccatcaacttggTGGGTTGTGTTTGCTTTTTTTTACTTTTAGTTTATTTTTTggctcttcaggcggt
YOL132W	gcgcataatttctactgttgtagatAAGTCTAAAAAAATAAACTAttttttttTAGACTTTAATGTCGTTCTCCCTTTTTAAAGAccatcaacttggTTACCTCTTGGGTTGTGTTTGCTTTTTTTTACTTTTAGTTTATTTTTTggctcttcaggcggt
YOL132W	gcgcataatttctactgttgtagatCTCTTTAAAAAGGGAGAACGttttttttTAGACTTTAATGTCGTTCTCCCTTTTTAAAGAGTAAATACATATTccatcaacttggTGTGTTTGCTTTTTTTTACTTTTAGTTTATTTTTTggctcttcaggcggt
YOL132W	gcgcataatttctactgttgtagatGACTTTAATGTCGTTCTCCCttttttttTAGACTTTAATGTCGTTCTCCCTTTTTAAAGAGTAAATACATATccatcaacttggTTGTGTTTGCTTTTTTTTACTTTTAGTTTATTTTTTggctcttcaggcggt
YER090W	gcgcataatttctactgttgtagatAAAAGGGCATTCTCTGTTTTttttttttTAAAAAGGGCATTCTCTGTTTTTTTCCCCTTAGACGACATTTTTccatcaacttggGCAGAAGAATTGTGGGCCGATATCGTAGGATCAGCTggctcttcaggcggt
YER090W	gcgcataatttctactgttgtagatTGCAAGCAGAAGAATTGTGGttttttttTAAAAAGGGCATTCTCTGTTTTTTccatcaacttggATCACAGTACTATTGTGCAAGCAGAAGAATTGTGGGCCGATATCGTAGGATCAGCTggctcttcaggcggt
YER090W	gcgcataatttctactgttgtagatTGGGCCGATATCGTAGGATCttttttttTAAAAAGGGCATTCTCTGTTTTTTTCCCCTTccatcaacttggTACTATTGTGCAAGCAGAAGAATTGTGGGCCGATATCGTAGGATCAGCTggctcttcaggcggt
YPL153C	gcgcataatttctactgttgtagatAAAAGGGGCAGCATTTTCTAttttttttTAACCAAGGACAAATACCCATAGAAAATGCTGCCCCTTTTTAAGAGAGAAccatcaacttggTCAAAAGGCCCCGAGAATTTGCAATTTTCGggctcttcaggcggt
YPL153C	gcgcataatttctactgttgtagatCAAATTCTCGGGGCCTTTTGttttttttTAACCAAGGACAAATACCCATAGAAAccatcaacttggAAAAGGGCAAAATTGGACCAAACCTCAAAAGGCCCCGAGAATTTGCAATTTTCGggctcttcaggcggt
YPL153C	gcgcataatttctactgttgtagatCAATTTTCGTAACCAAGGACttttttttTAACCAAGGACAAATACCCATAGAAAATGCTGCCCCTTTTccatcaacttggGGACCAAACCTCAAAAGGCCCCGAGAATTTGCAATTTTCGggctcttcaggcggt
YPL153C	gcgcataatttctactgttgtagatGTAACCAAGGACAAATACCCttttttttTAACCAAGGACAAATACCCATAGAAAATGCTGCCCCTTTTTccatcaacttggGACCAAACCTCAAAAGGCCCCGAGAATTTGCAATTTTCGggctcttcaggcggt
YPL153C	gcgcataatttctactgttgtagatGTTACGAAAATTGCAAATTCttttttttTAACCAAGGACAAATACCCATAGAAAATGccatcaacttggAGGGCAAAATTGGACCAAACCTCAAAAGGCCCCGAGAATTTGCAATTTTCGggctcttcaggcggt
YPL153C	gcgcataatttctactgttgtagatTATGGGTATTTGTCCTTGGTttttttttTAACCAAGGACAAATACCCATAGAAAATGCTGCCCCTTTTccatcaacttggGGACCAAACCTCAAAAGGCCCCGAGAATTTGCAATTTTCGggctcttcaggcggt
YPL153C	gcgcataatttctactgttgtagatTCCTTGGTTACGAAAATTGCttttttttTAACCAAGGACAAATACCCATAGAAAATGCTGCCCccatcaacttggAAATTGGACCAAACCTCAAAAGGCCCCGAGAATTTGCAATTTTCGggctcttcaggcggt
YER025W	gcgcataatttctactgttgtagatAAAAGGGTACTACATTGGAAttttttttTAAGGAACCAATAAAACCACTGCAAAGccatcaacttggGTTTGATTGGTTGGGCAACCATTAAAAAGGGTACTACATTGGAACCCATCGCTggctcttcaggcggt
YER025W	gcgcataatttctactgttgtagatAGCGATGGGTTCCAATGTAGttttttttTAAGGAACCAATAAAACCACTGCAAAGccatcaacttggGTTTGATTGGTTGGGCAACCATTAAAAAGGGTACTACATTGGAACCCATCGCTggctcttcaggcggt
YER025W	gcgcataatttctactgttgtagatAGGAACCAATAAAACCACTGttttttttTAAGGAACCAATAAAACCACTGCAAAGACAAAAATTTCATAATTccatcaacttggACCATTAAAAAGGGTACTACATTGGAACCCATCGCTggctcttcaggcggt
YER025W	gcgcataatttctactgttgtagatCAGTGGTTTTATTGGTTCCTttttttttTAAGGAACCAATAAAACCACTGCAAAGACAAAAATTTCATccatcaacttggGGCAACCATTAAAAAGGGTACTACATTGGAACCCATCGCTggctcttcaggcggt
YER025W	gcgcataatttctactgttgtagatTCTTTGCAGTGGTTTTATTGttttttttTAAGGAACCAATAAAACCACTGCAAAGACAAAAATTTCATccatcaacttggGGCAACCATTAAAAAGGGTACTACATTGGAACCCATCGCTggctcttcaggcggt
YEL051W	gcgcataatttctactgttgtagatAAAAGGGTCTTGTTCTGCCTttttttttTGAAGTTTCAGGCAGAACAAGACCCTTTTCAAAAATATGTAccatcaacttggGAAACATTGGTTGCTGATCAAGAAGACGATGTTATATTCggctcttcaggcggt
YEL051W	gcgcataatttctactgttgtagatAGGCAGAACAAGACCCTTTTttttttttTGAAGTTTCAGGCAGAACAAGACCCTTTTCAAAAATATGTAAGCCATTATccatcaacttggGTTGCTGATCAAGAAGACGATGTTATATTCggctcttcaggcggt
YEL051W	gcgcataatttctactgttgtagatCTGATCAAGAAGACGATGTTttttttttTGAAGTTTCAGGCAGAACAAGACCCTTTTccatcaacttggGAACCTCAAGGTGAAACATTGGTTGCTGATCAAGAAGACGATGTTATATTCggctcttcaggcggt
YEL051W	gcgcataatttctactgttgtagatGTTGCTGATCAAGAAGACGAttttttttTGAAGTTTCAGGCAGAACAAGACCCTTccatcaacttggAGGAACCTCAAGGTGAAACATTGGTTGCTGATCAAGAAGACGATGTTATATTCggctcttcaggcggt
YEL051W	gcgcataatttctactgttgtagatTATTCTGAAGTTTCAGGCAGttttttttTGAAGTTTCAGGCAGAACAAGACCCTTTTCAAAAATATGTccatcaacttggTGAAACATTGGTTGCTGATCAAGAAGACGATGTTATATTCggctcttcaggcggt
YDR074W	gcgcataatttctactgttgtagatAAAAGGGTGTTTCAAACCTTttttttttTGAAACACCCTTTTTAACGAAATGGTTATGACTAGACAGccatcaacttggATGTTATGAAAAGATCGGCTTCTTACACCGGCGCAAAGGTTggctcttcaggcggt
YDR074W	gcgcataatttctactgttgtagatAAACCTTTGCGCCGGTGTAAttttttttTGAAACACCCTTTTTAACGAAATGGTTccatcaacttggCATCTAAAGCTTATGTTATGAAAAGATCGGCTTCTTACACCGGCGCAAAGGTTggctcttcaggcggt
YDR074W	gcgcataatttctactgttgtagatCACCGGCGCAAAGGTTTGAAttttttttTGAAACACCCTTTTTAACGAAATGGTTATGACTAGACAGccatcaacttggATGTTATGAAAAGATCGGCTTCTTACACCGGCGCAAAGGTTggctcttcaggcggt
YDR074W	gcgcataatttctactgttgtagatCGCCGGTGTAAGAAGCCGATttttttttTGAAACACCCTTTTTAACGAAATGGTTccatcaacttggCATCTAAAGCTTATGTTATGAAAAGATCGGCTTCTTACACCGGCGCAAAGGTTggctcttcaggcggt
YDR074W	gcgcataatttctactgttgtagatGTTAAAAAGGGTGTTTCAAAttttttttTGAAACACCCTTTTTAACGAAATGGTTATGACTAGACAGAccatcaacttggTGTTATGAAAAGATCGGCTTCTTACACCGGCGCAAAGGTTggctcttcaggcggt
YDR074W	gcgcataatttctactgttgtagatTGTTATGAAAAGATCGGCTTttttttttTGAAACACCCTTTTTAACGAAATGGccatcaacttggAGCATCTAAAGCTTATGTTATGAAAAGATCGGCTTCTTACACCGGCGCAAAGGTTggctcttcaggcggt
YJL204C	gcgcataatttctactgttgtagatAAAAGGTAATGTACGGCCTAttttttttTAAATTCCTATCAATGATTAAccatcaacttggTACGGAAAGACGTTGAAAAGGTAATGTACGGCCTAGGCATACGAGATTGCTGCATTATGggctcttcaggcggt
YJL204C	gcgcataatttctactgttgtagatCTATCAATGATTAATTATATttttttttTAAATTCCTATCAATGATTAATTATATTACTCTATATAGGTATGAAGTGccatcaacttggCGGCCTAGGCATACGAGATTGCTGCATTATGggctcttcaggcggt
YJL204C	gcgcataatttctactgttgtagatCTGCATTATGTAAATTCCTAttttttttTAAATTCCTATCAATGATTAATTATATTACTCTATATAGGccatcaacttggGGTAATGTACGGCCTAGGCATACGAGATTGCTGCATTATGggctcttcaggcggt
YJL204C	gcgcataatttctactgttgtagatTGTAAATTCCTATCAATGATttttttttTAAATTCCTATCAATGATTAATTATATTACTCTATATAGGccatcaacttggGGTAATGTACGGCCTAGGCATACGAGATTGCTGCATTATGggctcttcaggcggt
YOR338W	gcgcataatttctactgttgtagatAAAAGGTAGGTTGGTTACAAttttttttTAAGAAAGAGGCGGTACGCCTccatcaacttggTATTTGCAGCATTTGAAAAGGTAGGTTGGTTACAAGATAAACATTTTGAAAAGTATTTGggctcttcaggcggt
YOR338W	gcgcataatttctactgttgtagatAAAAGTATTTGTAAGAAAGAttttttttTAAGAAAGAGGCGGTACGCCTTTGGGATAGCGTATCGTTTccatcaacttggGGTAGGTTGGTTACAAGATAAACATTTTGAAAAGTATTTGggctcttcaggcggt
YOR338W	gcgcataatttctactgttgtagatCAAGATAAACATTTTGAAAAttttttttTAAGAAAGAGGCGGTACGCCTTTGGGATccatcaacttggAGCATTTGAAAAGGTAGGTTGGTTACAAGATAAACATTTTGAAAAGTATTTGggctcttcaggcggt
YOR338W	gcgcataatttctactgttgtagatGTTACAAGATAAACATTTTGttttttttTAAGAAAGAGGCGGTACGCCTTTGGGAccatcaacttggCAGCATTTGAAAAGGTAGGTTGGTTACAAGATAAACATTTTGAAAAGTATTTGggctcttcaggcggt
YOR338W	gcgcataatttctactgttgtagatTAAGAAAGAGGCGGTACGCCttttttttTAAGAAAGAGGCGGTACGCCTTTGGGATAGCGTATCGTTTCAccatcaacttggTAGGTTGGTTACAAGATAAACATTTTGAAAAGTATTTGggctcttcaggcggt
YPL233W	gcgcataatttctactgttgtagatAAAAGGTCAAGCGCTTAATGttttttttTGAATAAATAACATATAAGACAGTCAAccatcaacttggTAAGATATAACGTTGAAAAGGTCAAGCGCTTAATGGACTTCCTGGAGGAGGATggctcttcaggcggt
YPL233W	gcgcataatttctactgttgtagatACTGTCTTATATGTTATTTAttttttttTGAATAAATAACATATAAGACAGTCAACCTCGTGGTAAATccatcaacttggTGAAAAGGTCAAGCGCTTAATGGACTTCCTGGAGGAGGATggctcttcaggcggt
YPL233W	gcgcataatttctactgttgtagatCCACGAGGTTGACTGTCTTAttttttttTGAATAAATAACATATAAGACAGTCAACCTCGTGGTAAATGATAACTccatcaacttggGTCAAGCGCTTAATGGACTTCCTGGAGGAGGATggctcttcaggcggt
YPL233W	gcgcataatttctactgttgtagatCTGGAGGAGGATTGAATAAAttttttttTGAATAAATAACATATAAGACAGTCAACCTCGTGGTAAATccatcaacttggTGAAAAGGTCAAGCGCTTAATGGACTTCCTGGAGGAGGATggctcttcaggcggt
YPL233W	gcgcataatttctactgttgtagatTCATTTACCACGAGGTTGACttttttttTGAATAAATAACATATAAGACAGTCAACCTCGTGGTAAATGATAACTATAccatcaacttggAAGCGCTTAATGGACTTCCTGGAGGAGGATggctcttcaggcggt
YPL233W	gcgcataatttctactgttgtagatTTTATTCAATCCTCCTCCAGttttttttTGAATAAATAACATATAAGACAGTCAACCTCGTccatcaacttggATAACGTTGAAAAGGTCAAGCGCTTAATGGACTTCCTGGAGGAGGATggctcttcaggcggt
YMR250W	gcgcataatttctactgttgtagatAAAAGGTCATCCAATATACCttttttttTGAGTTGAAAAGGTCATCCAATATACCGCCCCCTATATGTATGTACCTTccatcaacttggAACAACAACGAGAAACTATAGAGGAACATGTggctcttcaggcggt
YMR250W	gcgcataatttctactgttgtagatAACTCAACATGTTCCTCTATttttttttTGAGTTGAAAAGGTCATCCAATATACCGCCCccatcaacttggGAAAAATAAGCTAAAGGAAACAACAACGAGAAACTATAGAGGAACATGTggctcttcaggcggt
YMR250W	gcgcataatttctactgttgtagatAGTTGAAAAGGTCATCCAATttttttttTGAGTTGAAAAGGTCATCCAATATACCGCCCCCTATATGTATGTccatcaacttggAAGGAAACAACAACGAGAAACTATAGAGGAACATGTggctcttcaggcggt
YMR250W	gcgcataatttctactgttgtagatGATGACCTTTTCAACTCAACttttttttTGAGTTGAAAAGGTCATCCAATATACCGCCCCCTATATGTccatcaacttggGCTAAAGGAAACAACAACGAGAAACTATAGAGGAACATGTggctcttcaggcggt
YAL012W	gcgcataatttctactgttgtagatAAAAGGTCCGGTCGAAGGCAttttttttTAATCGCCAGTGCCACGTCTCTGCCTTCGACCGGACCTTTTTAAGTACGAccatcaacttggATCAAGCAAGCCTTGAAACAAGCCACCAACggctcttcaggcggt
YAL012W	gcgcataatttctactgttgtagatAAACAAGCCACCAACTAATCttttttttTAATCGCCAGTGCCACGTCTCTGCCTTCGACCGGACCTTTccatcaacttggTTTGGAAGACATCAAGCAAGCCTTGAAACAAGCCACCAACggctcttcaggcggt
YAL012W	gcgcataatttctactgttgtagatGAAGACATCAAGCAAGCCTTttttttttTAATCGCCAGTGCCACGTCTCTGCCTTccatcaacttggACACTGACGATCTTTTGGAAGACATCAAGCAAGCCTTGAAACAAGCCACCAACggctcttcaggcggt
YAL012W	gcgcataatttctactgttgtagatGTGGCTTGTTTCAAGGCTTGttttttttTAATCGCCAGTGCCACGTCTCTGCCTTccatcaacttggACACTGACGATCTTTTGGAAGACATCAAGCAAGCCTTGAAACAAGCCACCAACggctcttcaggcggt
YAL012W	gcgcataatttctactgttgtagatTTTCAAGGCTTGCTTGATGTttttttttTAATCGCCAGTGCCACGTCTCTGccatcaacttggGAAGACACTGACGATCTTTTGGAAGACATCAAGCAAGCCTTGAAACAAGCCACCAACggctcttcaggcggt
YBR196C-A	gcgcataatttctactgttgtagatAAAAGGTCCTTTCTTCATAAttttttttTAAAAAGGTCCTTTCTTCATAATCAATGCTTTCTTTTACTTAATccatcaacttggCGTCCCATTTTTCCTTTTCTCATTGTTCTCATATCTggctcttcaggcggt
YBR196C-A	gcgcataatttctactgttgtagatAGTAAAAGAAAGCATTGATTttttttttTAAAAAGGTCCTTTCTTCATAATCAATGCTTTCTTTTACTTAATATTTTAccatcaacttggATTTTTCCTTTTCTCATTGTTCTCATATCTggctcttcaggcggt
YBR196C-A	gcgcataatttctactgttgtagatCTTTTCTCATTGTTCTCATAttttttttTAAAAAGGTCCTTTCTTCATAATCAATGCTTTccatcaacttggCCCTATTTGTTTCGTCCCATTTTTCCTTTTCTCATTGTTCTCATATCTggctcttcaggcggt
YBR196C-A	gcgcataatttctactgttgtagatTCATATCTTAAAAAGGTCCTttttttttTAAAAAGGTCCTTTCTTCATAATCAATGCTTTCTTTTACTccatcaacttggGTTTCGTCCCATTTTTCCTTTTCTCATTGTTCTCATATCTggatcaagcggtggt
YOR273C	gcgcataatttctactgttgtagatAAAAGGTCTTAAGACAGATCttttttttTGAAAAGGTCTTAAGACAGATCACAATTGCATATATTCAAATAGccatcaacttggACGGAAATGGCCACCGATGCTTCCGCCAGAATGGTTggctcttcaggcggt
YOR273C	gcgcataatttctactgttgtagatAGACAGATCACAATTGCATAttttttttTGAAAAGGTCTTAAGACAGATCACAATTGCATATATTCAAATAGTAAATTccatcaacttggATGGCCACCGATGCTTCCGCCAGAATGGTTggctcttcaggcggt
YOR273C	gcgcataatttctactgttgtagatAGACCTTTTCAAACCATTCTttttttttTGAAAAGGTCTTAAGACAGATCACAATTGCATATATccatcaacttggATTCGTATACGGAAATGGCCACCGATGCTTCCGCCAGAATGGTTggctcttcaggcggt
YOR273C	gcgcataatttctactgttgtagatCGCCAGAATGGTTTGAAAAGttttttttTGAAAAGGTCTTAAGACAGATCACAATTGCATATATTCAAccatcaacttggGTATACGGAAATGGCCACCGATGCTTCCGCCAGAATGGTTggctcttcaggcggt
YOR273C	gcgcataatttctactgttgtagatGTATACGGAAATGGCCACCGttttttttTGAAAAGGTCTTAAGACAGATCACAccatcaacttggTGAAGACGGTTATTCGTATACGGAAATGGCCACCGATGCTTCCGCCAGAATGGTTggctcttcaggcggt
YOR273C	gcgcataatttctactgttgtagatTGATCTGTCTTAAGACCTTTttttttttTGAAAAGGTCTTAAGACAGATCACAATTGCATATATTCAAccatcaacttggGTATACGGAAATGGCCACCGATGCTTCCGCCAGAATGGTTggctcttcaggcggt
YKL133C	gcgcataatttctactgttgtagatAAAAGGTTGATGGTACGCCTttttttttTAAATCTTACATTTGTATATATATTCTTCTAAccatcaacttggATTGAGGAAGCTCAACGTGAACTTAAAAAGGTTGATGGTACGCCTATAggctcttcaggcggt
YKL133C	gcgcataatttctactgttgtagatAGGAAGCTCAACGTGAACTTttttttttTAAATCTTACATTTGTATATAccatcaacttggTTAATGAACTCATTGAGGAAGCTCAACGTGAACTTAAAAAGGTTGATGGTACGCCTATAggctcttcaggcggt
YKL133C	gcgcataatttctactgttgtagatATGGTACGCCTATATAAATCttttttttTAAATCTTACATTTGTATATATATTCTTCTAAATTTTCATccatcaacttggAGCTCAACGTGAACTTAAAAAGGTTGATGGTACGCCTATAggctcttcaggcggt
YKL133C	gcgcataatttctactgttgtagatCATTTGTATATATATTCTTCttttttttTAAATCTTACATTTGTATATATATTCTTCTAAATTTTCATCAATATGTTGccatcaacttggGAACTTAAAAAGGTTGATGGTACGCCTATAggctcttcaggcggt
YKL133C	gcgcataatttctactgttgtagatGAAGAATATATATACAAATGttttttttTAAATCTTACATTTGTATATATATTCTTCTAAATTTTCATCccatcaacttggGCTCAACGTGAACTTAAAAAGGTTGATGGTACGCCTATAggctcttcaggcggt
YKL133C	gcgcataatttctactgttgtagatTATAGGCGTACCATCAACCTttttttttTAAATCTTACATTTGTATATATATTCTccatcaacttggAACTCATTGAGGAAGCTCAACGTGAACTTAAAAAGGTTGATGGTACGCCTATAggctcttcaggcggt
YIL072W	gcgcataatttctactgttgtagatAAAAGTAACTGGTAGCGAAAttttttttTAGCGAAAACCGAATTATATTATGCTCATCATTTAAACAGccatcaacttggCAAAATCAGCGTCTCTAAAAAGACTTTGAAAAGTAACTGGggctcttcaggcggt
YIL072W	gcgcataatttctactgttgtagatGCTACCAGTTACTTTTCAAAttttttttTAGCGAAAACCGAATTATATTATGCTCATccatcaacttggGCAAAGATTCGCAAAATCAGCGTCTCTAAAAAGACTTTGAAAAGTAACTGGggctcttcaggcggt
YIL072W	gcgcataatttctactgttgtagatGGTTTTCGCTACCAGTTACTttttttttTAGCGAAAACCGAATTATATTATGCTCATCATTTAAccatcaacttggTTCGCAAAATCAGCGTCTCTAAAAAGACTTTGAAAAGTAACTGGggctcttcaggcggt
YOR306C	gcgcataatttctactgttgtagatAAAAGTAAGACAGTGCCCTTttttttttTAAAAAGTAAGACAGTGCCCTTTATAGATCTTCAAAAAAGTAATccatcaacttggAGAGCATACTGTGTTGGCTTCAAGTGGGTCAGATTTggctcttcaggcggt
YOR306C	gcgcataatttctactgttgtagatAAGATCTATAAAGGGCACTGttttttttTAAAAAGTAAGACAGTGCCCTTTATAGATCTTCAAAAAAGTAATccatcaacttggAGAGCATACTGTGTTGGCTTCAAGTGGGTCAGATTTggctcttcaggcggt
YOR306C	gcgcataatttctactgttgtagatAAGTGGGTCAGATTTTAAAAttttttttTAAAAAGTAAGACAGTGCCCTTTATAGATCTTCAAAAAAGccatcaacttggTTCGAGAGCATACTGTGTTGGCTTCAAGTGGGTCAGATTTggctcttcaggcggt
YHR187W	gcgcataatttctactgttgtagatAAAAGTAGAAACTGATGGTAttttttttTAAAAAGTAGAAACTGATGGTAAATAGTGAGTGCTTCCAGATTAccatcaacttggGATTATGATGAAGAGGATCCATATGAGGATCCCTTTggctcttcaggcggt
YHR187W	gcgcataatttctactgttgtagatAAAGGGATCCTCATATGGATttttttttTAAAAAGTAGAAACTGATGGTAAATAGccatcaacttggAGTACGAAAAGGATGACGATTATGATGAAGAGGATCCATATGAGGATCCCTTTggctcttcaggcggt
YHR187W	gcgcataatttctactgttgtagatTGATGAAGAGGATCCATATGttttttttTAAAAAGTAGAAACTGATGGTAAATAGccatcaacttggAGTACGAAAAGGATGACGATTATGATGAAGAGGATCCATATGAGGATCCCTTTggctcttcaggcggt
YGL208W	gcgcataatttctactgttgtagatAAAAGTAGGAATCCCGGATTttttttttTAATCCGGGATTCCTACTTTTTAAAGGCGTATTGTATATAccatcaacttggATATGTCACCCAGATTCTTTATACGCCCATAGAGTCCTCGggctcttcaggcggt
YGL208W	gcgcataatttctactgttgtagatCGAGGACTCTATGGGCGTATttttttttTAATCCGGGATTCCTACTTTTTAAAGGccatcaacttggGATATAAACAGAAATATGTCACCCAGATTCTTTATACGCCCATAGAGTCCTCGggctcttcaggcggt
YGL208W	gcgcataatttctactgttgtagatTACGCCCATAGAGTCCTCGTttttttttTAATCCGGGATTCCTACTTTTTAAAGGCGTATTGTAccatcaacttggAGAAATATGTCACCCAGATTCTTTATACGCCCATAGAGTCCTCGggctcttcaggcggt
YGL208W	gcgcataatttctactgttgtagatTTTATACGCCCATAGAGTCCttttttttTAATCCGGGATTCCTACTTTTTAAAGGCGTATccatcaacttggAAACAGAAATATGTCACCCAGATTCTTTATACGCCCATAGAGTCCTCGggctcttcaggcggt
YBR164C	gcgcataatttctactgttgtagatAAAAGTATGCATCTACACTTttttttttTAGCGATAAAGATTTGCAAAAAAAAAGTGTAGATGCATACTTTTTAAATGccatcaacttggTTGATTGATGTTATAAAAGAGGAACAGTTAggctcttcaggcggt
YBR164C	gcgcataatttctactgttgtagatCAAATCTTTATCGCTATAACttttttttTAGCGATAAAGATTTGCAAAAAAAAAGTGTAGATGCATACccatcaacttggTTTAGATTGGTTGATTGATGTTATAAAAGAGGAACAGTTAggctcttcaggcggt
YBR164C	gcgcataatttctactgttgtagatCTCTTTTATAACATCAATCAttttttttTAGCGATAAAGATTTGCAAAAAAAAAccatcaacttggGGTATTACCGAAGGTTTAGATTGGTTGATTGATGTTATAAAAGAGGAACAGTTAggctcttcaggcggt
YBR164C	gcgcataatttctactgttgtagatTAGCGATAAAGATTTGCAAAttttttttTAGCGATAAAGATTTGCAAAAAAAAAGTGTAGATGCATACTTccatcaacttggTAGATTGGTTGATTGATGTTATAAAAGAGGAACAGTTAggctcttcaggcggt
YBR164C	gcgcataatttctactgttgtagatTCGCTATAACTGTTCCTCTTttttttttTAGCGATAAAGATTTGCAAAAAAAAAGTGTAccatcaacttggTACCGAAGGTTTAGATTGGTTGATTGATGTTATAAAAGAGGAACAGTTAggctcttcaggcggt
YOL013W-A	gcgcataatttctactgttgtagatAAAAGTATTCGGTCAGACGTttttttttTGATCGATGTAGCATGTGTACGCATTTCTAGAccatcaacttggCAGCTCGCCCCCTTTTTTACTATTGAAAAGTATTCGGTCAGACGTAGCggctcttcaggcggt
YOL013W-A	gcgcataatttctactgttgtagatCTCGATATCTAGAAATGCGTttttttttTGATCGATGTAGCATGTGTACGCATTTCTAGATATCGAGTAATTTCCGCTccatcaacttggACTATTGAAAAGTATTCGGTCAGACGTAGCggctcttcaggcggt
YOL013W-A	gcgcataatttctactgttgtagatGGTCAGACGTAGCTGATCGAttttttttTGATCGATGTAGCATGTGTACGCATTTCTAGATATCGAGTccatcaacttggCCCCTTTTTTACTATTGAAAAGTATTCGGTCAGACGTAGCggctcttcaggcggt
YOR324C	gcgcataatttctactgttgtagatAAAAGTCAAAACAAGGTCACttttttttTAAAAAGTCAAAACAAGGTCACTTTACAAAAATGGTACGCGTACccatcaacttggTACGTCAAGAATTTGTTAACTCGTTTTTTTACTCGTggctcttcaggcggt
YOR324C	gcgcataatttctactgttgtagatACGAGTAAAAAAACGAGTTAttttttttTAAAAAGTCAAAACAAGGTCACTTTACccatcaacttggTGGGCGGCTTTATCGTTTACGTCAAGAATTTGTTAACTCGTTTTTTTACTCGTggctcttcaggcggt
YOR324C	gcgcataatttctactgttgtagatCTCGTTAAAAAGTCAAAACAttttttttTAAAAAGTCAAAACAAGGTCACTTTACAAAAATGGTACGCccatcaacttggCGTTTACGTCAAGAATTTGTTAACTCGTTTTTTTACTCGTggctcttcaggcggt
YOR324C	gcgcataatttctactgttgtagatTAAAGTGACCTTGTTTTGACttttttttTAAAAAGTCAAAACAAGGTCACTTTACAAAAATGGTACGCccatcaacttggCGTTTACGTCAAGAATTTGTTAACTCGTTTTTTTACTCGTggctcttcaggcggt
YOR324C	gcgcataatttctactgttgtagatTCGTTTACGTCAAGAATTTGttttttttTAAAAAGTCAAAACAAGGTCACTTccatcaacttggTGATGGGCGGCTTTATCGTTTACGTCAAGAATTTGTTAACTCGTTTTTTTACTCGTggctcttcaggcggt
YML060W	gcgcataatttctactgttgtagatAAAAGTCATAGTAAATACCAttttttttTAGCTTAAAAAGTCATAGTAAATACCACGATAAAAGCACGCGACCGAAAccatcaacttggTGATCTTCACATCAAAGAAGCAAAAATAGATggctcttcaggcggt
YML060W	gcgcataatttctactgttgtagatACATCAAAGAAGCAAAAATAttttttttTAGCTTAAAAAGTCATAGTAAATACCACGATAccatcaacttggCTGAAAGTTGAATTGTCTGATCTTCACATCAAAGAAGCAAAAATAGATggctcttcaggcggt
YML060W	gcgcataatttctactgttgtagatCTTCTTTGATGTGAAGATCAttttttttTAGCTTAAAAAGTCATAGTAAATAccatcaacttggAAATGAAACTGAAAGTTGAATTGTCTGATCTTCACATCAAAGAAGCAAAAATAGATggctcttcaggcggt
YML060W	gcgcataatttctactgttgtagatGGTCGCGTGCTTTTATCGTGttttttttTAGCTTAAAAAGTCATAGTAAATACCACGATAAAAGCACGCGACCGAAAAccatcaacttggGATCTTCACATCAAAGAAGCAAAAATAGATggctcttcaggcggt
YML060W	gcgcataatttctactgttgtagatTCGTGGTATTTACTATGACTttttttttTAGCTTAAAAAGTCATAGTAAATACCACGATAAAAGCACGCGccatcaacttggAATTGTCTGATCTTCACATCAAAGAAGCAAAAATAGATggctcttcaggcggt
YGL140C	gcgcataatttctactgttgtagatAAAAGTCCTAATGTAAGATAttttttttTAAGATATTGAAAAGTCCTAATGTAAGATAATTACCAATTTCATATTCATccatcaacttggGTGCTAAGTCACATGAAAGAAAAGAAGGACggctcttcaggcggt
YGL140C	gcgcataatttctactgttgtagatAATATCTTAGTCCTTCTTTTttttttttTAAGATATTGAAAAGTCCTAATGTAAGATAATTAccatcaacttggATTAGCTTTGAAAATGGTGCTAAGTCACATGAAAGAAAAGAAGGACggctcttcaggcggt
YGL140C	gcgcataatttctactgttgtagatCATTAGGACTTTTCAATATCttttttttTAAGATATTGAAAAGTCCTAATGTAAGATAATTACCAATTccatcaacttggTTTGAAAATGGTGCTAAGTCACATGAAAGAAAAGAAGGACggctcttcaggcggt
YGL140C	gcgcataatttctactgttgtagatGCTTTGAAAATGGTGCTAAGttttttttTAAGATATTGAAAAGTCCTAATGccatcaacttggGATGATTTGCCATTAGCTTTGAAAATGGTGCTAAGTCACATGAAAGAAAAGAAGGACggctcttcaggcggt
YGL140C	gcgcataatttctactgttgtagatTCTTACATTAGGACTTTTCAttttttttTAAGATATTGAAAAGTCCTAATGTAAGATAATTACCAATTccatcaacttggTTTGAAAATGGTGCTAAGTCACATGAAAGAAAAGAAGGACggctcttcaggcggt
YJR015W	gcgcataatttctactgttgtagatAAAAGTCGCCTTAATTATAAttttttttTAATTTCGTAGATTATAATTAAGGCGACTTTTCAAATAAAAAAAccatcaacttggCTAAAACAGAAGGCTTTAGTGGCAGCAAAGCAGAGTggctcttcaggcggt
YJR015W	gcgcataatttctactgttgtagatACTCTGCTTTGCTGCCACTAttttttttTAATTTCGTAGATTATAATTAAGGCGAccatcaacttggAGTATGCTAGTAGAAAACTAAAACAGAAGGCTTTAGTGGCAGCAAAGCAGAGTggctcttcaggcggt
YJR015W	gcgcataatttctactgttgtagatATTTCGTAGATTATAATTAAttttttttTAATTTCGTAGATTATAATTAAGGCGACTTTTCAAATAAAAAAAccatcaacttggCTAAAACAGAAGGCTTTAGTGGCAGCAAAGCAGAGTggctcttcaggcggt
YJR015W	gcgcataatttctactgttgtagatGTAGATTATAATTAAGGCGAttttttttTAATTTCGTAGATTATAATTAAGGCGACTTTTCAAATAAAAAAATACTGccatcaacttggACAGAAGGCTTTAGTGGCAGCAAAGCAGAGTggctcttcaggcggt
YJR015W	gcgcataatttctactgttgtagatGTGGCAGCAAAGCAGAGTTAttttttttTAATTTCGTAGATTATAATTAAGGCGACTTTTCAAATccatcaacttggTAGAAAACTAAAACAGAAGGCTTTAGTGGCAGCAAAGCAGAGTggctcttcaggcggt
YJR015W	gcgcataatttctactgttgtagatTAATTAAGGCGACTTTTCAAttttttttTAATTTCGTAGATTATAATTAAGGCGACTTTTCAAATAAAAAAATACTGAccatcaacttggCAGAAGGCTTTAGTGGCAGCAAAGCAGAGTggctcttcaggcggt
YJR015W	gcgcataatttctactgttgtagatTTTGAAAAGTCGCCTTAATTttttttttTAATTTCGTAGATTATAATTAAGGCGACTTTTCAAATAAAAAAATACTccatcaacttggAACAGAAGGCTTTAGTGGCAGCAAAGCAGAGTggctcttcaggcggt
YBR257W	gcgcataatttctactgttgtagatAAAAGTCGTCGTTGTGATGAttttttttTAGTAAGAGTTATTACGTACTTCccatcaacttggGCAGGCAGGAAGTTCAAAAGTCGTCGTTGTGATGATATGCTATATTATATACAGAATggctcttcaggcggt
YBR257W	gcgcataatttctactgttgtagatCGTACTTCCATTTGCTTCCTttttttttTAGTAAGAGTTATTACGTACTTCCATTTGCTTCCTCTTCATAAGAGTTCAccatcaacttggTGTGATGATATGCTATATTATATACAGAATggctcttcaggcggt
YBR257W	gcgcataatttctactgttgtagatCTAATTCTGTATATAATATAttttttttTAGTAAGAGTTATTACGTACTTCCATTTccatcaacttggCAGGAAGTTCAAAAGTCGTCGTTGTGATGATATGCTATATTATATACAGAATggctcttcaggcggt
YBR257W	gcgcataatttctactgttgtagatGTAAGAGTTATTACGTACTTttttttttTAGTAAGAGTTATTACGTACTTCCATTTGCTTCCTCTTCATAAGccatcaacttggCGTCGTTGTGATGATATGCTATATTATATACAGAATggctcttcaggcggt
YBR257W	gcgcataatttctactgttgtagatTATACAGAATTAGTAAGAGTttttttttTAGTAAGAGTTATTACGTACTTCCATTTGCTTCCTCTTCAccatcaacttggAAGTCGTCGTTGTGATGATATGCTATATTATATACAGAATggctcttcaggcggt
YPL129W	gcgcataatttctactgttgtagatAAAAGTCTATGGGACTACGTttttttttTAATAAAAGGTAAAAGGGCGTTAAATGccatcaacttggTACCTGAGGGATTATTGAAAAGTCTATGGGACTACGTTAAGAAAAATACCGAGggctcttcaggcggt
YPL129W	gcgcataatttctactgttgtagatACGCCCTTTTACCTTTTATTttttttttTAATAAAAGGTAAAAGGGCGTTAAATGCGCGCTTTTATGTccatcaacttggATTGAAAAGTCTATGGGACTACGTTAAGAAAAATACCGAGggctcttcaggcggt
YPL129W	gcgcataatttctactgttgtagatCCTTTTATTACTCGGTATTTttttttttTAATAAAAGGTAAAAGGGCGTTAAATGCGCGCTTTccatcaacttggGGATTATTGAAAAGTCTATGGGACTACGTTAAGAAAAATACCGAGggctcttcaggcggt
YPL129W	gcgcataatttctactgttgtagatTACAAACATAAAAGCGCGCAttttttttTAATAAAAGGTAAAAGGGCGTTAAATGCGCGCTTTTATGTTTGTATAAATccatcaacttggCTATGGGACTACGTTAAGAAAAATACCGAGggctcttcaggcggt
YLR145W	gcgcataatttctactgttgtagatAAAAGTCTATTTACTTGTATttttttttTAAATATACAAGTAAATAGACTTTTTAAAATAATAATATCccatcaacttggGAAAAAGAAGAACAAATCAGCCATTGATGGCATATTCGGAggctcttcaggcggt
YLR145W	gcgcataatttctactgttgtagatATATTATTATTTTAAAAAGTttttttttTAAATATACAAGTAAATAGACTTTTTAAAATAATAATATCAATGCTAATAccatcaacttggAACAAATCAGCCATTGATGGCATATTCGGAggctcttcaggcggt
YLR145W	gcgcataatttctactgttgtagatATGGCATATTCGGATAAATAttttttttTAAATATACAAGTAAATAGACTTTTTAAAATAATAATATCccatcaacttggGAAAAAGAAGAACAAATCAGCCATTGATGGCATATTCGGAggctcttcaggcggt
YLR145W	gcgcataatttctactgttgtagatGGATAAATATACAAGTAAATttttttttTAAATATACAAGTAAATAGACTTTTTAAAATAATAATATCccatcaacttggGAAAAAGAAGAACAAATCAGCCATTGATGGCATATTCGGAggctcttcaggcggt
YDR097C	gcgcataatttctactgttgtagatAAAAGTCTATTTAGTATAATttttttttTAAGTATTTTCATTTACGATGTATGTAccatcaacttggTAAAAAGGAACGTTTTGAAAAGTCTATTTAGTATAATTGATGATTTACAATCCggctcttcaggcggt
YDR097C	gcgcataatttctactgttgtagatATTTACGATGTATGTAAGATttttttttTAAGTATTTTCATTTACGATGTATGTAAGATTTTTACTTATTTTTTTTAAccatcaacttggCTATTTAGTATAATTGATGATTTACAATCCggctcttcaggcggt
YDR097C	gcgcataatttctactgttgtagatCAATCCTAAGTATTTTCATTttttttttTAAGTATTTTCATTTACGATGTATGTAAGATTTTTACTTAccatcaacttggTTTGAAAAGTCTATTTAGTATAATTGATGATTTACAATCCggctcttcaggcggt
YDR097C	gcgcataatttctactgttgtagatCATACATCGTAAATGAAAATttttttttTAAGTATTTTCATTTACGATGTATGTAAGATTTTTACTTAccatcaacttggTTTGAAAAGTCTATTTAGTATAATTGATGATTTACAATCCggctcttcaggcggt
YDR097C	gcgcataatttctactgttgtagatGGATTGTAAATCATCAATTAttttttttTAAGTATTTTCATTTACGATGTATGTAccatcaacttggTAAAAAGGAACGTTTTGAAAAGTCTATTTAGTATAATTGATGATTTACAATCCggctcttcaggcggt
YDR097C	gcgcataatttctactgttgtagatGTATAATTGATGATTTACAAttttttttTAAGTATTTTCATTTACGATGTATGTAAGATTccatcaacttggAGGAACGTTTTGAAAAGTCTATTTAGTATAATTGATGATTTACAATCCggctcttcaggcggt
YDR097C	gcgcataatttctactgttgtagatTAAATCATCAATTATACTAAttttttttTAAGTATTTTCATTTACGATGTATGTAccatcaacttggTAAAAAGGAACGTTTTGAAAAGTCTATTTAGTATAATTGATGATTTACAATCCggctcttcaggcggt
YJL085W	gcgcataatttctactgttgtagatAAAAGTGATGTTCGCAATCTttttttttTAGATTGCGAACATCACTTTTCAAAAAGCAAAATTAAAGAccatcaacttggCCCTGACGAACTAACTACTGTTCTTAACCAATTAGTGAGAggctcttcaggcggt
YJL085W	gcgcataatttctactgttgtagatCGAACATCACTTTTCAAAAAttttttttTAGATTGCGAACATCACTTTTCAAAAAGCAAAATTAAAGAAAAGAACGTccatcaacttggACTAACTACTGTTCTTAACCAATTAGTGAGAggctcttcaggcggt
YJL085W	gcgcataatttctactgttgtagatGCAATCTATCTCACTAATTGttttttttTAGATTGCGAACATCACTTTTCAAAAAGCAAAAccatcaacttggAATATACCCCTGACGAACTAACTACTGTTCTTAACCAATTAGTGAGAggctcttcaggcggt
YJL085W	gcgcataatttctactgttgtagatGTGAGATAGATTGCGAACATttttttttTAGATTGCGAACATCACTTTTCAAAAAGCAAAATTAAAGAccatcaacttggCCCTGACGAACTAACTACTGTTCTTAACCAATTAGTGAGAggctcttcaggcggt
YJL085W	gcgcataatttctactgttgtagatTTTTCTTTAATTTTGCTTTTttttttttTAGATTGCGAACATCACTTTTCAAAAAGCAAAATTAAAGAAAAGAACGTAccatcaacttggCTAACTACTGTTCTTAACCAATTAGTGAGAggctcttcaggcggt
YGL045W	gcgcataatttctactgttgtagatAAAAGTGCAGGTAACAAGTCttttttttTAAAAAGTGCAGGTAACAAGTCATATACTCGCAGCTTGCGCCGTccatcaacttggCAGTTAGAAAGCGATCCTCCCCCTTGTGATGACTATggctcttcaggcggt
YGL045W	gcgcataatttctactgttgtagatGAAAGCGATCCTCCCCCTTGttttttttTAAAAAGTGCAGGTAACAAGTCATATAccatcaacttggAACAAAAAAGACTACAACAGTTAGAAAGCGATCCTCCCCCTTGTGATGACTATggctcttcaggcggt
YGL045W	gcgcataatttctactgttgtagatTGATGACTATTAAAAAGTGCttttttttTAAAAAGTGCAGGTAACAAGTCATATACTCGCAGCTTGCGccatcaacttggACAACAGTTAGAAAGCGATCCTCCCCCTTGTGATGACTATggctcttcaggcggt
YCL064C	gcgcataatttctactgttgtagatAAAAGTGCTTGAAAATCCAAttttttttTGAAAATCCAATAACTTTTTCGTTGAAGCATCAATTTGCCccatcaacttggCATATTTCCAGAAAAAAATATTGTGAATTTAAAAAGTGCTggctcttcaggcggt
YCL064C	gcgcataatttctactgttgtagatATGCTTCAACGAAAAAGTTAttttttttTGAAAATCCAATAACTTTTTCGTTGAAGCATCAATTTGCCCTTccatcaacttggATTTCCAGAAAAAAATATTGTGAATTTAAAAAGTGCTggctcttcaggcggt
YCL064C	gcgcataatttctactgttgtagatCAGAAAAAAATATTGTGAATttttttttTGAAAATCCAATAACTTTTTCGTTGAAccatcaacttggTCGCTGACAATTTCATATTTCCAGAAAAAAATATTGTGAATTTAAAAAGTGCTggctcttcaggcggt
YCL064C	gcgcataatttctactgttgtagatTCAAGGGCAAATTGATGCTTttttttttTGAAAATCCAATAACTTTTTCGTTGAAGCATCAATTTGCCCTTGATAATTccatcaacttggGAAAAAAATATTGTGAATTTAAAAAGTGCTggctcttcaggcggt
YCL064C	gcgcataatttctactgttgtagatTGAATTTAAAAAGTGCTTGAttttttttTGAAAATCCAATAACTTTTTCGTTGAAGCATCAATTTGccatcaacttggTTCATATTTCCAGAAAAAAATATTGTGAATTTAAAAAGTGCTggctcttcaggcggt
YDL025C	gcgcataatttctactgttgtagatAAAAGTGTTTATTTCATTAAttttttttTAATGAAATAAACACTTTTTAAAAGATAAAACCTAAAAAAccatcaacttggGAATGAGCTGACCAAGCAACACGGGAATAAAGATTCAAATggctcttcaggcggt
YDL025C	gcgcataatttctactgttgtagatAAATTAATGAAATAAACACTttttttttTAATGAAATAAACACTTTTTAAAAGATAAAACCTAAAAAAccatcaacttggGAATGAGCTGACCAAGCAACACGGGAATAAAGATTCAAATggctcttcaggcggt
YDL025C	gcgcataatttctactgttgtagatAATCTTTATTCCCGTGTTGCttttttttTAATGAAATAAACACTTTTTAAAAGATccatcaacttggCTGAGGAGGAGTTGAATGAGCTGACCAAGCAACACGGGAATAAAGATTCAAATggctcttcaggcggt
YDL025C	gcgcataatttctactgttgtagatATTAATTTGAATCTTTATTCttttttttTAATGAAATAAACACTTTTTAAAAGATAAccatcaacttggGAGGAGGAGTTGAATGAGCTGACCAAGCAACACGGGAATAAAGATTCAAATggctcttcaggcggt
YDL025C	gcgcataatttctactgttgtagatATTTGAATCTTTATTCCCGTttttttttTAATGAAATAAACACTTTTTAAAAGATccatcaacttggCTGAGGAGGAGTTGAATGAGCTGACCAAGCAACACGGGAATAAAGATTCAAATggctcttcaggcggt
YDL025C	gcgcataatttctactgttgtagatGGTTTTATCTTTTAAAAAGTttttttttTAATGAAATAAACACTTTTTAAAAGATAAAACCTAAAAAATTGTAccatcaacttggAGCTGACCAAGCAACACGGGAATAAAGATTCAAATggctcttcaggcggt
YDL025C	gcgcataatttctactgttgtagatTTTCATTAATTTGAATCTTTttttttttTAATGAAATAAACACTTTTTAAAAGATAAAACCccatcaacttggAGGAGTTGAATGAGCTGACCAAGCAACACGGGAATAAAGATTCAAATggctcttcaggcggt
YGL169W	gcgcataatttctactgttgtagatAAAAGTTAATCACAGTTTTAttttttttTAAATAAAACTGTGATTAACTTTTGAAAATCATAACCACTccatcaacttggCAGATTGCGAAAGGCGGCTGCAAATAATTGTATACAGTTTggctcttcaggcggt
YGL169W	gcgcataatttctactgttgtagatAATAAAACTGTGATTAACTTttttttttTAAATAAAACTGTGATTAACTTTTGAAAATCATAACCACTGATTccatcaacttggTTGCGAAAGGCGGCTGCAAATAATTGTATACAGTTTggctcttcaggcggt
YGL169W	gcgcataatttctactgttgtagatATCACAGTTTTATTTAAAACttttttttTAAATAAAACTGTGATTAACTTTTGAAAATCATAACCACTccatcaacttggCAGATTGCGAAAGGCGGCTGCAAATAATTGTATACAGTTTggctcttcaggcggt
YGL169W	gcgcataatttctactgttgtagatTATACAGTTTTAAATAAAACttttttttTAAATAAAACTGTGATTAACTTTTGAAAATCATAACCACTccatcaacttggCAGATTGCGAAAGGCGGCTGCAAATAATTGTATACAGTTTggctcttcaggcggt
YGL169W	gcgcataatttctactgttgtagatTGAACAGATTGCGAAAGGCGttttttttTAAATAAAACTGTGATTAACTccatcaacttggAAGGATTAGCTGTTATGAACAGATTGCGAAAGGCGGCTGCAAATAATTGTATACAGTTTggctcttcaggcggt
YGL169W	gcgcataatttctactgttgtagatTGATTTTCAAAAGTTAATCAttttttttTAAATAAAACTGTGATTAACTTTTGAAAATCATAACCACTGATTccatcaacttggTTGCGAAAGGCGGCTGCAAATAATTGTATACAGTTTggctcttcaggcggt
YGL169W	gcgcataatttctactgttgtagatTTTAAAACTGTATACAATTAttttttttTAAATAAAACTGTGATTAACTTTTGAAAAccatcaacttggGCTGTTATGAACAGATTGCGAAAGGCGGCTGCAAATAATTGTATACAGTTTggctcttcaggcggt
YKL137W	gcgcataatttctactgttgtagatAAAAGTTATGTCAAAAACAAttttttttTAAGCTGTGTTGATTGATGTTTTTGATccatcaacttggTAGAAAAAATCAACAAGCTTGAAAAGTTATGTCAAAAACAAAGCTCTACAAAAggctcttcaggcggt
YKL137W	gcgcataatttctactgttgtagatAAAGATGTAAATCAAAAACAttttttttTAAGCTGTGTTGATTGATGTTTTTGATTTACATCTTTTAAGGATTTTTTccatcaacttggAAAGTTATGTCAAAAACAAAGCTCTACAAAAggctcttcaggcggt
YKL137W	gcgcataatttctactgttgtagatTGTCAAAAACAAAGCTCTACttttttttTAAGCTGTGTTGATTGATGTTTTTGATTTACccatcaacttggAAAAATCAACAAGCTTGAAAAGTTATGTCAAAAACAAAGCTCTACAAAAggctcttcaggcggt
YHL029C	gcgcataatttctactgttgtagatAAAAGTTGAAATTATTTCCTttttttttTGAAAAGTTGAAATTATTTCCTTTAGAATTATATACTACTTCTAccatcaacttggAAATGGCTATGGAGAGAGTTAGAGGAAAGCTCTCTTggctcttcaggcggt
YHL029C	gcgcataatttctactgttgtagatAAATTATTTCCTTTAGAATTttttttttTGAAAAGTTGAAATTATTTCCTTTAGAATTATATACTACTTCTACACAATccatcaacttggCTATGGAGAGAGTTAGAGGAAAGCTCTCTTggctcttcaggcggt
YHL029C	gcgcataatttctactgttgtagatCTCTAACTCTCTCCATAGCCttttttttTGAAAAGTTGAAATTATTTCCTTccatcaacttggATGGCTGGGGATATTTGGAGGAAATGGCTATGGAGAGAGTTAGAGGAAAGCTCTCTTggctcttcaggcggt
YHL029C	gcgcataatttctactgttgtagatGAGGAAAGCTCTCTTTGAAAttttttttTGAAAAGTTGAAATTATTTCCTTTAGAATTATATACTACTccatcaacttggGAGGAAATGGCTATGGAGAGAGTTAGAGGAAAGCTCTCTTggctcttcaggcggt
YHL029C	gcgcataatttctactgttgtagatTAAAGGAAATAATTTCAACTttttttttTGAAAAGTTGAAATTATTTCCTTTAGAATTATATACTACTccatcaacttggGAGGAAATGGCTATGGAGAGAGTTAGAGGAAAGCTCTCTTggctcttcaggcggt
YNL173C	gcgcataatttctactgttgtagatAAAAGTTGGCCCAGCTTTTGttttttttTGAAAACAATCAGGAGAATACCTAAATATATGccatcaacttggCCTGCTAAGAATGGAGGGTTCTTTAAAAAGTTGGCCCAGCTTTTGAAGggctcttcaggcggt
YNL173C	gcgcataatttctactgttgtagatAAGTGAAAACAATCAGGAGAttttttttTGAAAACAATCAGGAGAATACCTAAATATATGACGTACTCccatcaacttggGAATGGAGGGTTCTTTAAAAAGTTGGCCCAGCTTTTGAAGggctcttcaggcggt
YNL173C	gcgcataatttctactgttgtagatGCCCAGCTTTTGAAGTGAAAttttttttTGAAAACAATCAGGAGAATACCTAAATATATGACGTACTCccatcaacttggGAATGGAGGGTTCTTTAAAAAGTTGGCCCAGCTTTTGAAGggctcttcaggcggt
YNL173C	gcgcataatttctactgttgtagatGGTATTCTCCTGATTGTTTTttttttttTGAAAACAATCAGGAGAATACCTAAATATATGACGTACTCccatcaacttggGAATGGAGGGTTCTTTAAAAAGTTGGCCCAGCTTTTGAAGggctcttcaggcggt
YNL173C	gcgcataatttctactgttgtagatTTTAAAAAGTTGGCCCAGCTttttttttTGAAAACAATCAGGAGAATACCTAAATAccatcaacttggGAACCCTGCTAAGAATGGAGGGTTCTTTAAAAAGTTGGCCCAGCTTTTGAAGggctcttcaggcggt
YNL173C	gcgcataatttctactgttgtagatTTTTCACTTCAAAAGCTGGGttttttttTGAAAACAATCAGGAGAATACCTAAATATATccatcaacttggCCCTGCTAAGAATGGAGGGTTCTTTAAAAAGTTGGCCCAGCTTTTGAAGggctcttcaggcggt
YFR032C-A	gcgcataatttctactgttgtagatAAAAGTTTATTTCTTGGCAGttttttttTAAACTTTTTAAGATTATAATACGTTAAAAATTTccatcaacttggGCATGCCCTACACGGCACTGCTAAGGCTTTGGCTGCTGCCAAGAAAggctcttcaggcggt
YFR032C-A	gcgcataatttctactgttgtagatACGTATTATAATCTTAAAAAttttttttTAAACTTTTTAAGATTATAATACGTTAAAAATTTACATATccatcaacttggCCTACACGGCACTGCTAAGGCTTTGGCTGCTGCCAAGAAAggctcttcaggcggt
YFR032C-A	gcgcataatttctactgttgtagatAGATTATAATACGTTAAAAAttttttttTAAACTTTTTAAGATTATAATACGTTAAAAATTTACATATTATTTTGTCTccatcaacttggACTGCTAAGGCTTTGGCTGCTGCCAAGAAAggctcttcaggcggt
YFR032C-A	gcgcataatttctactgttgtagatGCTGCTGCCAAGAAATAAACttttttttTAAACTTTTTAAGATTATAATACGTTAAAAATTTACATATccatcaacttggCCTACACGGCACTGCTAAGGCTTTGGCTGCTGCCAAGAAAggctcttcaggcggt
YFR032C-A	gcgcataatttctactgttgtagatTAATCTTAAAAAGTTTATTTttttttttTAAACTTTTTAAGATTATAATACGTTAAAAATTTACATATccatcaacttggCCTACACGGCACTGCTAAGGCTTTGGCTGCTGCCAAGAAAggctcttcaggcggt
YER016W	gcgcataatttctactgttgtagatAAAAGTTTCCTCGTCGATGAttttttttTAAGTTGAGAACTAAAAAGCAGTATTGccatcaacttggACGAAGGTGAGGTTGGCGTGAGCAACAACTTGATCATCGACGAGGAAACTTTTggctcttcaggcggt
YER016W	gcgcataatttctactgttgtagatAGAACTAAAAAGCAGTATTGttttttttTAAGTTGAGAACTAAAAAGCAGTATTGTTTTCGAATATGTATTATTTTTccatcaacttggCAACAACTTGATCATCGACGAGGAAACTTTTggctcttcaggcggt
YER016W	gcgcataatttctactgttgtagatAGTTGAGAACTAAAAAGCAGttttttttTAAGTTGAGAACTAAAAAGCAGTATTGTTTTCGAATATGTATTAccatcaacttggGTGAGCAACAACTTGATCATCGACGAGGAAACTTTTggctcttcaggcggt
YER016W	gcgcataatttctactgttgtagatCTCGTCGATGATCAAGTTGTttttttttTAAGTTGAGAACTAAAAAGCAGTATTccatcaacttggGACGAAGGTGAGGTTGGCGTGAGCAACAACTTGATCATCGACGAGGAAACTTTTggctcttcaggcggt
YER016W	gcgcataatttctactgttgtagatGTTCTCAACTTAAAAAGTTTttttttttTAAGTTGAGAACTAAAAAGCAGTATTGTTTTCGAATAccatcaacttggGGTTGGCGTGAGCAACAACTTGATCATCGACGAGGAAACTTTTggctcttcaggcggt
YER016W	gcgcataatttctactgttgtagatTCAACTTAAAAAGTTTCCTCttttttttTAAGTTGAGAACTAAAAAGCAGTATTGTTTTCGccatcaacttggGTGAGGTTGGCGTGAGCAACAACTTGATCATCGACGAGGAAACTTTTggctcttcaggcggt
YIL016W	gcgcataatttctactgttgtagatAAAAGTTTGGACTCTCTTAAttttttttTAAGTTTGTATTTTTAGTTTATAGATAACGGCTCccatcaacttggCATAAAGGAAATTCAGGCTATGTTAAAAAGTTTGGACTCTCTTAAAggctcttcaggcggt
YIL016W	gcgcataatttctactgttgtagatAGGCTATGTTAAAAAGTTTGttttttttTAAGTTTGTATTTTTAGTTTATAGATAccatcaacttggAAGGCGTCATAAAGGAAATTCAGGCTATGTTAAAAAGTTTGGACTCTCTTAAAggctcttcaggcggt
YIL016W	gcgcataatttctactgttgtagatGACTCTCTTAAATAAGTTTGttttttttTAAGTTTGTATTTTTAGTTTATAGATAACGGCTCTTGCCGccatcaacttggGGAAATTCAGGCTATGTTAAAAAGTTTGGACTCTCTTAAAggctcttcaggcggt
YIL016W	gcgcataatttctactgttgtagatGGCAAGAGCCGTTATCTATAttttttttTAAGTTTGTATTTTTAGTTTATAGATAACGGCTCTTGCCGAATTCATAGGccatcaacttggGCTATGTTAAAAAGTTTGGACTCTCTTAAAggctcttcaggcggt
YBL069W	gcgcataatttctactgttgtagatAAAATAAAACATATTGTAAAttttttttTAGATACCCACTTACATTTACAATATGTTTTATTTTTAAACTTAATGAccatcaacttggAAGGAAAGTTAATCATGAACGTCGAAAAATTCggctcttcaggcggt
YBL069W	gcgcataatttctactgttgtagatATCATGAACGTCGAAAAATTttttttttTAGATACCCACTTACATTTACAATATGTTTTATTccatcaacttggCACTCAACGTGCCCAAGGAAAGTTAATCATGAACGTCGAAAAATTCggctcttcaggcggt
YBL069W	gcgcataatttctactgttgtagatCATTTACAATATGTTTTATTttttttttTAGATACCCACTTACATTTACAATATGTTTTATTTTTAAACTTAATGAACccatcaacttggGGAAAGTTAATCATGAACGTCGAAAAATTCggctcttcaggcggt
YBL069W	gcgcataatttctactgttgtagatTAAATGTAAGTGGGTATCTAttttttttTAGATACCCACTTACATTTACAATATGTTTTATTTTTAAAccatcaacttggACGTGCCCAAGGAAAGTTAATCATGAACGTCGAAAAATTCggctcttcaggcggt
YBL069W	gcgcataatttctactgttgtagatTAGATACCCACTTACATTTAttttttttTAGATACCCACTTACATTTACAATATGTTTTATTTTTAAACTccatcaacttggGTGCCCAAGGAAAGTTAATCATGAACGTCGAAAAATTCggctcttcaggcggt
YPL110C	gcgcataatttctactgttgtagatAAAATAAAAGTAGTGTATCTttttttttTAACGAAGATACACTACTTTTATTTTTAATTTATTTTCTTccatcaacttggATTGGCAATTAGACGTGGGTTAACCAAAAAGAATGAAAAGggctcttcaggcggt
YPL110C	gcgcataatttctactgttgtagatACCAAAAAGAATGAAAAGTAttttttttTAACGAAGATACACTACTTTTATTTTTAATTTATTTTccatcaacttggTGTATTGGCAATTAGACGTGGGTTAACCAAAAAGAATGAAAAGggctcttcaggcggt
YPL110C	gcgcataatttctactgttgtagatGACGTGGGTTAACCAAAAAGttttttttTAACGAAGATACACTACTTTTATTTTTccatcaacttggTCGTCGATAGTGTATTGGCAATTAGACGTGGGTTAACCAAAAAGAATGAAAAGggctcttcaggcggt
YPL110C	gcgcataatttctactgttgtagatGCAATTAGACGTGGGTTAACttttttttTAACGAAGATACACTACTTTTATTTTTccatcaacttggTCGTCGATAGTGTATTGGCAATTAGACGTGGGTTAACCAAAAAGAATGAAAAGggctcttcaggcggt
YDL178W	gcgcataatttctactgttgtagatAAAATAAAATGCCAAGTTTTttttttttTGAAAATAAAATGCCAAGTTTTATAGTTATCTACATATGTATATccatcaacttggGATCCTAATGGAATTTTAAACCCTTACAAATACATTggctcttcaggcggt
YDL178W	gcgcataatttctactgttgtagatAACCCTTACAAATACATTTGttttttttTGAAAATAAAATGCCAAGTTTTATAGTTATCTACATAccatcaacttggTCATTATGATCCTAATGGAATTTTAAACCCTTACAAATACATTggctcttcaggcggt
YDL178W	gcgcataatttctactgttgtagatCAAATACATTTGAAAATAAAttttttttTGAAAATAAAATGCCAAGTTTTATAGTTATCTACATATGTccatcaacttggTTATGATCCTAATGGAATTTTAAACCCTTACAAATACATTggctcttcaggcggt
YDL178W	gcgcataatttctactgttgtagatGCATTTTATTTTCAAATGTAttttttttTGAAAATAAAATGCCAAGTTTTATAGTTATCTACATATGccatcaacttggATTATGATCCTAATGGAATTTTAAACCCTTACAAATACATTggctcttcaggcggt
YER064C	gcgcataatttctactgttgtagatAAAATAAATAGGCCCGCTTGttttttttTAAATAGGCCCGCTTGCATCATCCCCACCTGCATTACTATccatcaacttggAAATTCCACCTTTTCCAAACCATTCAGTACTATTTCAAAAggctcttcaggcggt
YER064C	gcgcataatttctactgttgtagatAGTACTATTTCAAAATAAATttttttttTAAATAGGCCCGCTTGCATCATCCCCACCTGCATTACTATccatcaacttggAAATTCCACCTTTTCCAAACCATTCAGTACTATTTCAAAAggctcttcaggcggt
YER064C	gcgcataatttctactgttgtagatATAGTAATGCAGGTGGGGATttttttttTAAATAGGCCCGCTTGCATCATCCCCACCTGCATTACTATGAACTATTTAccatcaacttggTTTTCCAAACCATTCAGTACTATTTCAAAAggctcttcaggcggt
YPL021W	gcgcataatttctactgttgtagatAAAATAAATAGTTAAGTAGTttttttttTAGTTAAGTAGTTTGTAAAGATGGTATATTCAGCGGATTCccatcaacttggCTCCGATGATGGTACTAAAAATTTTATATTTAAAAATAAAggctcttcaggcggt
YPL021W	gcgcataatttctactgttgtagatAGTAGTTTGTAAAGATGGTAttttttttTAGTTAAGTAGTTTGTAAAGATGGTATATTCAGCGGATTCTTCCTCTAccatcaacttggATGGTACTAAAAATTTTATATTTAAAAATAAAggctcttcaggcggt
YPL021W	gcgcataatttctactgttgtagatTAAAGATGGTATATTCAGCGttttttttTAGTTAAGTAGTTTGTAAAGATGGTATATTCAGCGGATTCTTCCTCTATTccatcaacttggGGTACTAAAAATTTTATATTTAAAAATAAAggctcttcaggcggt
YPL021W	gcgcataatttctactgttgtagatTATTTAAAAATAAATAGTTAttttttttTAGTTAAGTAGTTTGTAAAGATGGTATATTCAGCGGATTCccatcaacttggCTCCGATGATGGTACTAAAAATTTTATATTTAAAAATAAAggctcttcaggcggt
YIL064W	gcgcataatttctactgttgtagatAAAATAAATCAAAGATAAAAttttttttTGATTTGTTTTTATCTTTGATTTATTTTTAACGTTATTTCccatcaacttggGGGTGCGACCATATGTAGTGTAGCATTTGTTAAACAAAACggctcttcaggcggt
YIL064W	gcgcataatttctactgttgtagatACAAATGCTACACTACATATttttttttTGATTTGTTTTTATCTTTGATTTATccatcaacttggATTTGGCGGGGTCCAGGGTGCGACCATATGTAGTGTAGCATTTGTTAAACAAAACggctcttcaggcggt
YIL064W	gcgcataatttctactgttgtagatTTTAACAAATGCTACACTACttttttttTGATTTGTTTTTATCTTTGATTTATTTccatcaacttggTTGGCGGGGTCCAGGGTGCGACCATATGTAGTGTAGCATTTGTTAAACAAAACggctcttcaggcggt
YNL212W	gcgcataatttctactgttgtagatAAAATAAGAATTAGCCATAAttttttttTAATTCTTATTTTCAAGGTTTTAAAGTTGTATTCCGAGccatcaacttggGGAGTCTTGATGCCAAGTGCTTCCCTCCAAGATTTTTATGGCggctcttcaggcggt
YNL212W	gcgcataatttctactgttgtagatAAGGTTTTAAAGTTGTATTCttttttttTAATTCTTATTTTCAAGGTTTTAAAGTTGTATTCCGAGTGTATTATATAGccatcaacttggCCAAGTGCTTCCCTCCAAGATTTTTATGGCggctcttcaggcggt
YNL212W	gcgcataatttctactgttgtagatTGGCTAATTCTTATTTTCAAttttttttTAATTCTTATTTTCAAGGTTTTAAAGTTGTATTCCGAGTGccatcaacttggAGTCTTGATGCCAAGTGCTTCCCTCCAAGATTTTTATGGCggctcttcaggcggt
YNL212W	gcgcataatttctactgttgtagatTTTTCAAGGTTTTAAAGTTGttttttttTAATTCTTATTTTCAAGGTTTTAAAGTTGTATTCCGAGTGTATTATATAGccatcaacttggCCAAGTGCTTCCCTCCAAGATTTTTATGGCggctcttcaggcggt
YKL078W	gcgcataatttctactgttgtagatAAAATAAGTCACCTACTCTTttttttttTAAGTCACCTACTCTTAGCGCATTTTTATTGTATATAAAGccatcaacttggTGCAGCCGCTGTAGCAAAGCAAAAAGTTTCTGATTCAAAAggctcttcaggcggt
YKL078W	gcgcataatttctactgttgtagatAATGCCTTTATATACAATAAttttttttTAAGTCACCTACTCTTAGCGCATTTTTATTGTATATAAAGGCATTTAATGccatcaacttggGTAGCAAAGCAAAAAGTTTCTGATTCAAAAggctcttcaggcggt
YKL078W	gcgcataatttctactgttgtagatTATACAATAAAAATGCGCTAttttttttTAAGTCACCTACTCTTAGCGCATTTTTATTGTATATAAAGGCATTTAccatcaacttggGCTGTAGCAAAGCAAAAAGTTTCTGATTCAAAAggctcttcaggcggt
YKL078W	gcgcataatttctactgttgtagatTGATTCAAAATAAGTCACCTttttttttTAAGTCACCTACTCTTAGCGCATTTTTATTGTATATAAAGccatcaacttggTGCAGCCGCTGTAGCAAAGCAAAAAGTTTCTGATTCAAAAggctcttcaggcggt
YNL029C	gcgcataatttctactgttgtagatAAAATAAGTCTCAATAAAAGttttttttTAGTTTCTTTTATTGAGACTTATTTTTAATATATATAGTAccatcaacttggGGAGCACATAAGGGAAGACTATCTAAGACAGTTCGGAAACggctcttcaggcggt
YNL029C	gcgcataatttctactgttgtagatCGAACTGTCTTAGATAGTCTttttttttTAGTTTCTTTTATTGAGACTTATTTTTccatcaacttggGCAATGAAATGGAGGAGCACATAAGGGAAGACTATCTAAGACAGTTCGGAAACggctcttcaggcggt
YNL029C	gcgcataatttctactgttgtagatGGAAACTAGTTTCTTTTATTttttttttTAGTTTCTTTTATTGAGACTTATTTTTAATATATATAGTAccatcaacttggGGAGCACATAAGGGAAGACTATCTAAGACAGTTCGGAAACggctcttcaggcggt
YMR079W	gcgcataatttctactgttgtagatAAAATAATATCATTTCATCGttttttttTGATATTATTTTTAAAGACATTTTTTTTTCGAGAGAGccatcaacttggTATTGGACCGGAAGGTGAAGCTCCGGAAGCCTTTTCGATGAAAggctcttcaggcggt
YMR079W	gcgcataatttctactgttgtagatATCGAAAAGGCTTCCGGAGCttttttttTGATATTATTTTTAAAGACATTTTTTTccatcaacttggATCCAAAGTATATTGGACCGGAAGGTGAAGCTCCGGAAGCCTTTTCGATGAAAggctcttcaggcggt
YMR079W	gcgcataatttctactgttgtagatGACCGGAAGGTGAAGCTCCGttttttttTGATATTATTTTTAAAGACATTTTTTTccatcaacttggATCCAAAGTATATTGGACCGGAAGGTGAAGCTCCGGAAGCCTTTTCGATGAAAggctcttcaggcggt
YMR079W	gcgcataatttctactgttgtagatTCTCTCGAAAAAAAAATGTCttttttttTGATATTATTTTTAAAGACATTTTTTTTTCGAGAGAGAAAAGAGGAGTccatcaacttggAAGGTGAAGCTCCGGAAGCCTTTTCGATGAAAggctcttcaggcggt
YOL127W	gcgcataatttctactgttgtagatAAAATAATATTAAATTTATTttttttttTAATCTAATTGGTTTAATTAATAAATTTAATATTATTTTTAAATTTTTCTccatcaacttggTTGGACATTGCTAACAGAATCGGTTACATTggctcttcaggcggt
YOL127W	gcgcataatttctactgttgtagatAACCAATTAGATTAAATGTAttttttttTAATCTAATTGGTTTAATTAATAAATTTAATATTATTTTccatcaacttggACTACGATGCTTTGGACATTGCTAACAGAATCGGTTACATTggctcttcaggcggt
YOL127W	gcgcataatttctactgttgtagatATCTAATTGGTTTAATTAATttttttttTAATCTAATTGGTTTAATTAATAAATTTAATATTATTTTTAAATccatcaacttggGATGCTTTGGACATTGCTAACAGAATCGGTTACATTggctcttcaggcggt
YOL127W	gcgcataatttctactgttgtagatCATTTAATCTAATTGGTTTAttttttttTAATCTAATTGGTTTAATTAATAAATTTAATATTATTTTTccatcaacttggCTACGATGCTTTGGACATTGCTAACAGAATCGGTTACATTggctcttcaggcggt
YOL127W	gcgcataatttctactgttgtagatCTAACAGAATCGGTTACATTttttttttTAATCTAATTGGTTTAATTAATAAATTTAATATTAccatcaacttggGCTGACTACGATGCTTTGGACATTGCTAACAGAATCGGTTACATTggctcttcaggcggt
YOL127W	gcgcataatttctactgttgtagatGATTAAATGTAACCGATTCTttttttttTAATCTAATTGGTTTAATTAATAAATTTAAccatcaacttggTGACTGCTGACTACGATGCTTTGGACATTGCTAACAGAATCGGTTACATTggctcttcaggcggt
YGR027C	gcgcataatttctactgttgtagatAAAATACAGATTATTTAAAAttttttttTAAACAGGGAACGGGTTATATAATTTTAAATAATCTGTATTTTCAATAATccatcaacttggGCTATCTACACCAGAGCTACTGCTTCTGAAggctcttcaggcggt
YGR027C	gcgcataatttctactgttgtagatAAATTATATAACCCGTTCCCttttttttTAAACAGGGAACGGGTTATATAATTTTAAATAATCTGTATccatcaacttggCTCCAAGCAAGCTATCTACACCAGAGCTACTGCTTCTGAAggctcttcaggcggt
YGR027C	gcgcataatttctactgttgtagatCCTGTTTATTCAGAAGCAGTttttttttTAAACAGGGAACGGGTTATATAATTTTAAATAAccatcaacttggCCAAGCACTCCAAGCAAGCTATCTACACCAGAGCTACTGCTTCTGAAggctcttcaggcggt
YGR027C	gcgcataatttctactgttgtagatTATAACCCGTTCCCTGTTTAttttttttTAAACAGGGAACGGGTTATATAATTTTAAATAATCTGTATccatcaacttggCTCCAAGCAAGCTATCTACACCAGAGCTACTGCTTCTGAAggctcttcaggcggt
YGR027C	gcgcataatttctactgttgtagatTGAATAAACAGGGAACGGGTttttttttTAAACAGGGAACGGGTTATATAATTTTAAATAATCTGTATccatcaacttggCTCCAAGCAAGCTATCTACACCAGAGCTACTGCTTCTGAAggctcttcaggcggt
YGR027C	gcgcataatttctactgttgtagatTTTAAAATTATATAACCCGTttttttttTAAACAGGGAACGGGTTATATAATTTTAAATAATCTGTATTTccatcaacttggCCAAGCAAGCTATCTACACCAGAGCTACTGCTTCTGAAggctcttcaggcggt
YML071C	gcgcataatttctactgttgtagatAAAATACATAGTGAGCCAATttttttttTAGTATAATATTGGCTCACTATGTATTTTCAAAATGACGATccatcaacttggGACAAGAGAGCAGAACTGGCCTCTAAATATATATACTCCggctcttcaggcggt
YML071C	gcgcataatttctactgttgtagatACAAGAGAGCAGAACTGGCCttttttttTAGTATAATATTGGCTCACTATGTATTccatcaacttggTCGCCCGGGCAATTGACAAGAGAGCAGAACTGGCCTCTAAATATATATACTCCggctcttcaggcggt
YML071C	gcgcataatttctactgttgtagatGCTCACTATGTATTTTCAAAttttttttTAGTATAATATTGGCTCACTATGTATTTTCAAAATGACGATCGTCCGAAAccatcaacttggGCAGAACTGGCCTCTAAATATATATACTCCggctcttcaggcggt
YBR138C	gcgcataatttctactgttgtagatAAAATACATTGCTAAGAGATttttttttTGAAAATACATTGCTAAGAGATCACTAAAACAAACAGGACTGCAccatcaacttggCGCAATCAAAATAGTGATCGTTTAAATTTTCAACCTggctcttcaggcggt
YBR138C	gcgcataatttctactgttgtagatAAAATTTAAACGATCACTATttttttttTGAAAATACATTGCTAAGAGATCACTAccatcaacttggTACTTCCGCATTTCTTACGCAATCAAAATAGTGATCGTTTAAATTTTCAACCTggctcttcaggcggt
YBR138C	gcgcataatttctactgttgtagatAACCTTGAAAATACATTGCTttttttttTGAAAATACATTGCTAAGAGATCACTAAAACAAACAGGACccatcaacttggCTTACGCAATCAAAATAGTGATCGTTTAAATTTTCAACCTggctcttcaggcggt
YBR138C	gcgcataatttctactgttgtagatAACGATCACTATTTTGATTGttttttttTGAAAATACATTGCTAAGAGAccatcaacttggATGGTTTACTTCCGCATTTCTTACGCAATCAAAATAGTGATCGTTTAAATTTTCAACCTggctcttcaggcggt
YBR138C	gcgcataatttctactgttgtagatAATTTTCAACCTTGAAAATAttttttttTGAAAATACATTGCTAAGAGATCACTAAAACAAACAGGACccatcaacttggCTTACGCAATCAAAATAGTGATCGTTTAAATTTTCAACCTggctcttcaggcggt
YBR138C	gcgcataatttctactgttgtagatCTAAGAGATCACTAAAACAAttttttttTGAAAATACATTGCTAAGAGATCACTAAAACAAACAGGACTGCATTGGTGccatcaacttggCAAAATAGTGATCGTTTAAATTTTCAACCTggctcttcaggcggt
YBR138C	gcgcataatttctactgttgtagatGCAATGTATTTTCAAGGTTGttttttttTGAAAATACATTGCTAAGAGATCACTAAAACAAACAGGAccatcaacttggTCTTACGCAATCAAAATAGTGATCGTTTAAATTTTCAACCTggctcttcaggcggt
YBR138C	gcgcataatttctactgttgtagatGTGATCTCTTAGCAATGTATttttttttTGAAAATACATTGCTAAGAGATCACTAAAACAAACAGGACccatcaacttggCTTACGCAATCAAAATAGTGATCGTTTAAATTTTCAACCTggctcttcaggcggt
YDR374W-A	gcgcataatttctactgttgtagatAAAATACCCCTTCATTGACTttttttttTGAAGGGGTATTTTTAAGCCTCTTTATCATATACTCTTTccatcaacttggATCATATTGAAGCTGCAACGCAGGCTTTTCTGGATAGTCAAggctcttcaggcggt
YDR374W-A	gcgcataatttctactgttgtagatCGAACAAAAGAGTATATGATttttttttTGAAGGGGTATTTTTAAGCCTCTTTATCATATACTCTTTTGTTCGTAATAccatcaacttggGCTGCAACGCAGGCTTTTCTGGATAGTCAAggctcttcaggcggt
YDR374W-A	gcgcataatttctactgttgtagatTCATATTGAAGCTGCAACGCttttttttTGAAGGGGTATTTTTAAGCCTCTTTccatcaacttggGGAAGTATATCCTTATCATATTGAAGCTGCAACGCAGGCTTTTCTGGATAGTCAAggctcttcaggcggt
YDR374W-A	gcgcataatttctactgttgtagatTGGATAGTCAATGAAGGGGTttttttttTGAAGGGGTATTTTTAAGCCTCTTTATCATATACTCTTTTccatcaacttggTCATATTGAAGCTGCAACGCAGGCTTTTCTGGATAGTCAAggctcttcaggcggt
YOL042W	gcgcataatttctactgttgtagatAAAATACTGTGAGGCATTACttttttttTGAGGCATTACTATCTTGCCTTTTTTGTGCTTTTTTTCTTccatcaacttggTAGTGATCATATACCTCTACTAACAGAATTCAAAATACTGggctcttcaggcggt
YOL042W	gcgcataatttctactgttgtagatAATTCTGTTAGTAGAGGTATttttttttTGAGGCATTACTATCTTGCCTTTTTccatcaacttggCAATGAAAACCATCCTAGTGATCATATACCTCTACTAACAGAATTCAAAATACTGggctcttcaggcggt
YOL042W	gcgcataatttctactgttgtagatTGTTAGTAGAGGTATATGATttttttttTGAGGCATTACTATCTTGCCccatcaacttggTTACCCAATGAAAACCATCCTAGTGATCATATACCTCTACTAACAGAATTCAAAATACTGggctcttcaggcggt
YKL109W	gcgcataatttctactgttgtagatAAAATACTTGTACCTTTAAAttttttttTGAAATAGGCATGTTGCAATAAAACGAccatcaacttggGTTTCATCGACGACCTTGACGAAGATGTCGATTTTTTAAAGGTACAAGTATTTggctcttcaggcggt
YKL109W	gcgcataatttctactgttgtagatAAATAGGCATGTTGCAATAAttttttttTGAAATAGGCATGTTGCAATAAAACGAAAACAACTAAAAATCACccatcaacttggGACGAAGATGTCGATTTTTTAAAGGTACAAGTATTTggctcttcaggcggt
YKL109W	gcgcataatttctactgttgtagatGTTGTTTTCGTTTTATTGCAttttttttTGAAATAGGCATGTTGCAATAAAACGAAAACAACTAAAAATCACGAccatcaacttggCGAAGATGTCGATTTTTTAAAGGTACAAGTATTTggctcttcaggcggt
YKL109W	gcgcataatttctactgttgtagatTACCTTTAAAAAATCGACATttttttttTGAAATAGGCATGTTGCAATAAAACGccatcaacttggAGTTTCATCGACGACCTTGACGAAGATGTCGATTTTTTAAAGGTACAAGTATTTggctcttcaggcggt
YKL109W	gcgcataatttctactgttgtagatTTTTCGTTTTATTGCAACATttttttttTGAAATAGGCATGTTGCAATAAAACGAAAACAACTAAAAATCccatcaacttggTTGACGAAGATGTCGATTTTTTAAAGGTACAAGTATTTggctcttcaggcggt
YDL211C	gcgcataatttctactgttgtagatAAAATAGAAAAAAGTGGATTttttttttTAAAAATAGAAAAAAGTGGATTCCAAGATTTTCGTACTTCTAAAccatcaacttggATTCAGCAAACCAATAGCTTTTTGAGAGAAATTATTggctcttcaggcggt
YDL211C	gcgcataatttctactgttgtagatAATAATTTCTCTCAAAAAGCttttttttTAAAAATAGAAAAAAGTGGATTCCAAGccatcaacttggCTATTACTCGGCCAAATATTCAGCAAACCAATAGCTTTTTGAGAGAAATTATTggctcttcaggcggt
YDL211C	gcgcataatttctactgttgtagatAGAGAAATTATTTAAAAATAttttttttTAAAAATAGAAAAAAGTGGATTCCAAGATTTTCGTACTTCccatcaacttggAAATATTCAGCAAACCAATAGCTTTTTGAGAGAAATTATTggctcttcaggcggt
YDL211C	gcgcataatttctactgttgtagatGAAGTACGAAAATCTTGGAAttttttttTAAAAATAGAAAAAAGTGGATTCCAAGATTTTCGTACTTCTAAACAAGGCccatcaacttggCAAACCAATAGCTTTTTGAGAGAAATTATTggctcttcaggcggt
YDL211C	gcgcataatttctactgttgtagatTCTCAAAAAGCTATTGGTTTttttttttTAAAAATAGAAAAAAGTGGATTCCAAccatcaacttggACTATTACTCGGCCAAATATTCAGCAAACCAATAGCTTTTTGAGAGAAATTATTggctcttcaggcggt
YDL211C	gcgcataatttctactgttgtagatTTTAGAAGTACGAAAATCTTttttttttTAAAAATAGAAAAAAGTGGATTCCAAGATTTTCGTACTTCTAAACAAGGCccatcaacttggCAAACCAATAGCTTTTTGAGAGAAATTATTggctcttcaggcggt
YMR087W	gcgcataatttctactgttgtagatAAAATAGACTTTATATTATAttttttttTAAAGGTATATAATATAAAGTCTATTTTCAATTTTTCAAGccatcaacttggAGAATTGCTCATTCCTAGAAGGATTTTGACCTTGGATTTAggctcttcaggcggt
YMR087W	gcgcataatttctactgttgtagatAAGTTCTTGAAAAATTGAAAttttttttTAAAGGTATATAATATAAAGTCTATTTTCAATTTTTCAAGAACTTGAACTccatcaacttggATTCCTAGAAGGATTTTGACCTTGGATTTAggctcttcaggcggt
YMR087W	gcgcataatttctactgttgtagatACCTTGGATTTATAAAGGTAttttttttTAAAGGTATATAATATAAAGTCTATTTTCAATTTTTCAAGccatcaacttggAGAATTGCTCATTCCTAGAAGGATTTTGACCTTGGATTTAggctcttcaggcggt
YMR087W	gcgcataatttctactgttgtagatGATTTATAAAGGTATATAATttttttttTAAAGGTATATAATATAAAGTCTATTTTCAATTTTTCAAGccatcaacttggAGAATTGCTCATTCCTAGAAGGATTTTGACCTTGGATTTAggctcttcaggcggt
YMR087W	gcgcataatttctactgttgtagatTAAAGGTATATAATATAAAGttttttttTAAAGGTATATAATATAAAGTCTATTTTCAATTTTTCAAGAAccatcaacttggAATTGCTCATTCCTAGAAGGATTTTGACCTTGGATTTAggctcttcaggcggt
YMR087W	gcgcataatttctactgttgtagatTAAATCCAAGGTCAAAATCCttttttttTAAAGGTATATAATATAAAGTCTATTTccatcaacttggAAAAAGATGCAATAGAATTGCTCATTCCTAGAAGGATTTTGACCTTGGATTTAggctcttcaggcggt
YHR209W	gcgcataatttctactgttgtagatAAAATAGAGTGGTCAACGTTttttttttTGAGGTTTACTAAATTAAAAccatcaacttggTTGAATGTACCTTTAAAAATAGAGTGGTCAACGTTTTATTACTTATGTAGGAAAAGAGAAggctcttcaggcggt
YHR209W	gcgcataatttctactgttgtagatCTAAATTAAAAGAAATATATttttttttTGAGGTTTACTAAATTAAAAGAAATATATAAAAAGCTGATTTTTTTCTTTccatcaacttggACGTTTTATTACTTATGTAGGAAAAGAGAAggctcttcaggcggt
YHR209W	gcgcataatttctactgttgtagatCTACATAAGTAATAAAACGTttttttttTGAGGTTTACTAAATTAAAAGAAATccatcaacttggTGTACCTTTAAAAATAGAGTGGTCAACGTTTTATTACTTATGTAGGAAAAGAGAAggctcttcaggcggt
YHR209W	gcgcataatttctactgttgtagatGTAAACCTCATTCTCTTTTCttttttttTGAGGTTTACTAAATTAAAAGAAATATATAAAAAGccatcaacttggAAAATAGAGTGGTCAACGTTTTATTACTTATGTAGGAAAAGAGAAggctcttcaggcggt
YHR209W	gcgcataatttctactgttgtagatTGTAGGAAAAGAGAATGAGGttttttttTGAGGTTTACTAAATTAAAAGAAATATATAAAAAGCTGATccatcaacttggAGAGTGGTCAACGTTTTATTACTTATGTAGGAAAAGAGAAggctcttcaggcggt
YJR060W	gcgcataatttctactgttgtagatAAAATAGATAGCTAAATGTAttttttttTGAGAGTTAAAAATAGATAGCTAAATGTATTTCGAGTCTCCCTATGTATCccatcaacttggAGCACTAGGAGCGATAATCCACATGAGGCTggctcttcaggcggt
YJR060W	gcgcataatttctactgttgtagatACTCTCAAGCCTCATGTGGAttttttttTGAGAGTTAAAAATAGATAGCTAAATGTATTTccatcaacttggCAAGAGAACGAAAGAAAAAGCACTAGGAGCGATAATCCACATGAGGCTggctcttcaggcggt
YJR060W	gcgcataatttctactgttgtagatAGAGTTAAAAATAGATAGCTttttttttTGAGAGTTAAAAATAGATAGCTAAATGTATTTCGAGTCTCCCTAccatcaacttggAGAAAAAGCACTAGGAGCGATAATCCACATGAGGCTggctcttcaggcggt
YIL008W	gcgcataatttctactgttgtagatAAAATAGCAGCAAATAATTTttttttttTAAAAATAGCAGCAAATAATTTTTAAGAAGCAGCTACATATATAccatcaacttggGACATCATCTCTTTTACTTCAACATTACATGGTGGTggctcttcaggcggt
YIL008W	gcgcataatttctactgttgtagatAACATTACATGGTGGTTAAAttttttttTAAAAATAGCAGCAAATAATTTTTAAGAAGCAGCTACATccatcaacttggACGGTGACATCATCTCTTTTACTTCAACATTACATGGTGGTggctcttcaggcggt
YIL008W	gcgcataatttctactgttgtagatCATGGTGGTTAAAAATAGCAttttttttTAAAAATAGCAGCAAATAATTTTTAAGAAGCAGCTACATAccatcaacttggCGGTGACATCATCTCTTTTACTTCAACATTACATGGTGGTggctcttcaggcggt
YIL008W	gcgcataatttctactgttgtagatCTTCAACATTACATGGTGGTttttttttTAAAAATAGCAGCAAATAATTTTTAAGAAGCAGCTccatcaacttggGAAGACGGTGACATCATCTCTTTTACTTCAACATTACATGGTGGTggctcttcaggcggt
YIL008W	gcgcataatttctactgttgtagatGAAGACGGTGACATCATCTCttttttttTAAAAATAGCAGCAAATAATccatcaacttggAAAGACTACATATTGGAAGACGGTGACATCATCTCTTTTACTTCAACATTACATGGTGGTggctcttcaggcggt
YIL143C	gcgcataatttctactgttgtagatAAAATAGGAAGGTGACAATGttttttttTGAATAGGCTTGGTTTCATTGTCACCTTCCTATTTTGAATCTATTCAGccatcaacttggTCAGAAAGATGTATTATAAGAATTTGAAGAAGggctcttcaggcggt
YIL143C	gcgcataatttctactgttgtagatAAGAAGTGAATAGGCTTGGTttttttttTGAATAGGCTTGGTTTCATTGTCACCTTCCTATTTTGAATccatcaacttggTCCATTAATCAGAAAGATGTATTATAAGAATTTGAAGAAGggctcttcaggcggt
YIL143C	gcgcataatttctactgttgtagatACTTCTTCAAATTCTTATAAttttttttTGAATAGGCTTGGTTTCATTGTCACCTccatcaacttggTGAAGGAACATCATCCATTAATCAGAAAGATGTATTATAAGAATTTGAAGAAGggctcttcaggcggt
YIL143C	gcgcataatttctactgttgtagatATCAGAAAGATGTATTATAAttttttttTGAATAGGCTTGGTTTCATTGTCACCTccatcaacttggTGAAGGAACATCATCCATTAATCAGAAAGATGTATTATAAGAATTTGAAGAAGggctcttcaggcggt
YIL143C	gcgcataatttctactgttgtagatGTTTCATTGTCACCTTCCTAttttttttTGAATAGGCTTGGTTTCATTGTCACCTTCCTATTTTGAATCTATTCAGTCccatcaacttggAGAAAGATGTATTATAAGAATTTGAAGAAGggctcttcaggcggt
YPL148C	gcgcataatttctactgttgtagatAAAATAGGGCCACATTTATAttttttttTAAAAGTTTTCTTGCAGCCGTATAAATGTGGCCCTATTTTCAACGTCCAAccatcaacttggATTGCAGTAACAAACTTGGTAGAAAGAGAGggctcttcaggcggt
YPL148C	gcgcataatttctactgttgtagatCAGCCGTATAAATGTGGCCCttttttttTAAAAGTTTTCTTGCAGCCGTATAAATGTGGCCCTATTTTCAACGTCCAAccatcaacttggATTGCAGTAACAAACTTGGTAGAAAGAGAGggctcttcaggcggt
YPL148C	gcgcataatttctactgttgtagatCAGTAACAAACTTGGTAGAAttttttttTAAAAGTTTTCTTGCAGCCGTATAAATGTccatcaacttggTCCCATGATAAAGATTATTTAATTGCAGTAACAAACTTGGTAGAAAGAGAGggctcttcaggcggt
YPL148C	gcgcataatttctactgttgtagatCTCTCTTTCTACCAAGTTTGttttttttTAAAAGTTTTCTTGCAGCCGTATAAATccatcaacttggTATCCCATGATAAAGATTATTTAATTGCAGTAACAAACTTGGTAGAAAGAGAGggctcttcaggcggt
YPL148C	gcgcataatttctactgttgtagatGTAGAAAGAGAGTAAAAGTTttttttttTAAAAGTTTTCTTGCAGCCGTATAAATGTGGCCCTATTTTccatcaacttggAGATTATTTAATTGCAGTAACAAACTTGGTAGAAAGAGAGggctcttcaggcggt
YPL148C	gcgcataatttctactgttgtagatTACGGCTGCAAGAAAACTTTttttttttTAAAAGTTTTCTTGCAGCCGTATAAATGTGGCCCTATTTTccatcaacttggAGATTATTTAATTGCAGTAACAAACTTGGTAGAAAGAGAGggctcttcaggcggt
YER115C	gcgcataatttctactgttgtagatAAAATATAGGGATGAAAACTttttttttTAAACACAGGAGAAACAATTCCATAAAccatcaacttggCCTCCACACGGGTCTATGACAGTATAGCCGATGAGTTTTCATCCCTATATTTTggctcttcaggcggt
YER115C	gcgcataatttctactgttgtagatAACACAGGAGAAACAATTCCttttttttTAAACACAGGAGAAACAATTCCATAAATAAACTTTGTAAGATAAccatcaacttggGACAGTATAGCCGATGAGTTTTCATCCCTATATTTTggctcttcaggcggt
YER115C	gcgcataatttctactgttgtagatCAAAGTTTATTTATGGAATTttttttttTAAACACAGGAGAAACAATTCCATAAATAAACTTTGTAAGATAACTAAccatcaacttggGTATAGCCGATGAGTTTTCATCCCTATATTTTggctcttcaggcggt
YER115C	gcgcataatttctactgttgtagatTCCTGTGTTTAAAAATATAGttttttttTAAACACAGGAGAAACAATTCCATAAATAAACTTTGccatcaacttggGGGTCTATGACAGTATAGCCGATGAGTTTTCATCCCTATATTTTggctcttcaggcggt
YER115C	gcgcataatttctactgttgtagatTCTTACAAAGTTTATTTATGttttttttTAAACACAGGAGAAACAATTCCATAAATAAACTTTGTAAGATAACTAAATccatcaacttggATAGCCGATGAGTTTTCATCCCTATATTTTggctcttcaggcggt
YER115C	gcgcataatttctactgttgtagatTGGAATTGTTTCTCCTGTGTttttttttTAAACACAGGAGAAACAATTCCATAAATAAACTTTGTAAGccatcaacttggCTATGACAGTATAGCCGATGAGTTTTCATCCCTATATTTTggctcttcaggcggt
YER115C	gcgcataatttctactgttgtagatTTTATGGAATTGTTTCTCCTttttttttTAAACACAGGAGAAACAATTCCATAAATAAACTTTGTAAGccatcaacttggCTATGACAGTATAGCCGATGAGTTTTCATCCCTATATTTTggctcttcaggcggt
YPL158C	gcgcataatttctactgttgtagatAAAATATATAATAACATAAGttttttttTAAAAATATATAATAACATAAGTTTGCATTCATTAATATTAATAccatcaacttggAAGAGGTCATTGACTCTTCCTGTCGGTATGAAAATTggctcttcaggcggt
YPL158C	gcgcataatttctactgttgtagatAATTTTCATACCGACAGGAAttttttttTAAAAATATATAATAACATAAGTTTGCccatcaacttggTACCAACAGGTGTGGTCAAGAGGTCATTGACTCTTCCTGTCGGTATGAAAATTggctcttcaggcggt
YPL158C	gcgcataatttctactgttgtagatACTCTTCCTGTCGGTATGAAttttttttTAAAAATATATAATAACATAAGTTTGCATTCccatcaacttggAACAGGTGTGGTCAAGAGGTCATTGACTCTTCCTGTCGGTATGAAAATTggctcttcaggcggt
YPL158C	gcgcataatttctactgttgtagatATATTAATGAATGCAAACTTttttttttTAAAAATATATAATAACATAAGTTTGCATTCATTAATATTAATATAAATCccatcaacttggTCATTGACTCTTCCTGTCGGTATGAAAATTggctcttcaggcggt
YPL158C	gcgcataatttctactgttgtagatATGAATGCAAACTTATGTTAttttttttTAAAAATATATAATAACATAAGTTTGCATTCATTAATATTAATATccatcaacttggAGAGGTCATTGACTCTTCCTGTCGGTATGAAAATTggctcttcaggcggt
YPL158C	gcgcataatttctactgttgtagatCTGTCGGTATGAAAATTTAAttttttttTAAAAATATATAATAACATAAGTTTGCATTCATTAATAccatcaacttggGTGGTCAAGAGGTCATTGACTCTTCCTGTCGGTATGAAAATTggctcttcaggcggt
YPL158C	gcgcataatttctactgttgtagatTATTAATATTAATGAATGCAttttttttTAAAAATATATAATAACATAAGTTTGCATTCATTAATATTAATATAAATCccatcaacttggTCATTGACTCTTCCTGTCGGTATGAAAATTggctcttcaggcggt
YIL159W	gcgcataatttctactgttgtagatAAAATATATAGTGAAGACTTttttttttTAGTGAAGACTTAGTATTTTATGTAGTTGTGGAGCTTATAccatcaacttggAGAGAGAACGCATGCTATGCTGAACGATATTCAAAATATAggctcttcaggcggt
YIL159W	gcgcataatttctactgttgtagatACTATATATTTTGAATATCGttttttttTAGTGAAGACTTAGTATTTTATGTAGTTGccatcaacttggCACGTTTTACTAGAGAGAACGCATGCTATGCTGAACGATATTCAAAATATAggctcttcaggcggt
YIL159W	gcgcataatttctactgttgtagatCTAGAGAGAACGCATGCTATttttttttTAGTGAAGACTTAGTATTTTATGccatcaacttggGAAGATCACGTTTTACTAGAGAGAACGCATGCTATGCTGAACGATATTCAAAATATAggctcttcaggcggt
YIL159W	gcgcataatttctactgttgtagatGTATTTTATGTAGTTGTGGAttttttttTAGTGAAGACTTAGTATTTTATGTAGTTGTGGAGCTTATATAAAGAAATGccatcaacttggCATGCTATGCTGAACGATATTCAAAATATAggctcttcaggcggt
YIL159W	gcgcataatttctactgttgtagatTATAAGCTCCACAACTACATttttttttTAGTGAAGACTTAGTATTTTATGTAGTTGTGGAGCTTATATAAAGAAATGccatcaacttggCATGCTATGCTGAACGATATTCAAAATATAggctcttcaggcggt
YIL159W	gcgcataatttctactgttgtagatTTTATATAAGCTCCACAACTttttttttTAGTGAAGACTTAGTATTTTATGTAGTTGTGGAGCTTATATAAAGAAATGccatcaacttggCATGCTATGCTGAACGATATTCAAAATATAggctcttcaggcggt
YBL054W	gcgcataatttctactgttgtagatAAAATATATTTTAAGCTAAGttttttttTAAGCTAAGAGACGAATTTAGTTTGTTTTGACTATTCGTTccatcaacttggTGAACTTCCAGGTATAAATTCTATCTTTAAAAATATATTTggctcttcaggcggt
YBL054W	gcgcataatttctactgttgtagatAACGAATAGTCAAAACAAACttttttttTAAGCTAAGAGACGAATTTAGTTTGTTTTGACTATTCGTTTAATGAGTACccatcaacttggGGTATAAATTCTATCTTTAAAAATATATTTggctcttcaggcggt
YBL054W	gcgcataatttctactgttgtagatAGCTAAGAGACGAATTTAGTttttttttTAAGCTAAGAGACGAATTTAGTTTGTTTTGACTATTCGTTTAATccatcaacttggCTTCCAGGTATAAATTCTATCTTTAAAAATATATTTggctcttcaggcggt
YBL054W	gcgcataatttctactgttgtagatGTCTCTTAGCTTAAAATATAttttttttTAAGCTAAGAGACGAATTTAGTTTGTTTTGACTATTCGccatcaacttggGATGAACTTCCAGGTATAAATTCTATCTTTAAAAATATATTTggctcttcaggcggt
YOR131C	gcgcataatttctactgttgtagatAAAATATGAATAAAGAAAGTttttttttTAAAAAAAAAAAAACTTTACTTAGATATGTACccatcaacttggCTTTCCGAAATAATTGAATTGATTCAAAATATGAATAAAGAAAGTTTCggctcttcaggcggt
YOR131C	gcgcataatttctactgttgtagatAATCATATGTACATATCTAAttttttttTAAAAAAAAAAAAACTTTACTTAGATATGTACATATGATTGAAATACCATccatcaacttggTTGATTCAAAATATGAATAAAGAAAGTTTCggctcttcaggcggt
YOR131C	gcgcataatttctactgttgtagatAATTGATTCAAAATATGAATttttttttTAAAAAAAAAAAAACTTTACTTAGATAccatcaacttggAGGATCTTTCCGAAATAATTGAATTGATTCAAAATATGAATAAAGAAAGTTTCggctcttcaggcggt
YOR131C	gcgcataatttctactgttgtagatCGAAATAATTGAATTGATTCttttttttTAAAAAAAAAAAAACTTTACTTccatcaacttggAGTAGAGGATCTTTCCGAAATAATTGAATTGATTCAAAATATGAATAAAGAAAGTTTCggctcttcaggcggt
YOR131C	gcgcataatttctactgttgtagatGAAACTTTCTTTATTCATATttttttttTAAAAAAAAAAAAACTTTACTTAGATAccatcaacttggAGGATCTTTCCGAAATAATTGAATTGATTCAAAATATGAATAAAGAAAGTTTCggctcttcaggcggt
YOR131C	gcgcataatttctactgttgtagatTAAAAAAAAAAAAACTTTACttttttttTAAAAAAAAAAAAACTTTACTTAGATATGTACATATGATTGAccatcaacttggTAATTGAATTGATTCAAAATATGAATAAAGAAAGTTTCggctcttcaggcggt
YOR131C	gcgcataatttctactgttgtagatTTTATTCATATTTTGAATCAttttttttTAAAAAAAAAAAAACTTTACTTAGATccatcaacttggGAGGATCTTTCCGAAATAATTGAATTGATTCAAAATATGAATAAAGAAAGTTTCggctcttcaggcggt
YMR255W	gcgcataatttctactgttgtagatAAAATATGATCCCTCCCATCttttttttTGATCCCTCCCATCACATGGACACTTTTAAGCACGTTTTGccatcaacttggGGAGCTTATCCTTCAACGTTTGAAGACCTCTTTGAAAATAggctcttcaggcggt
YMR255W	gcgcataatttctactgttgtagatAAAGTGTCCATGTGATGGGAttttttttTGATCCCTCCCATCACATGGACACTTTTAAGCACGTTTTGccatcaacttggGGAGCTTATCCTTCAACGTTTGAAGACCTCTTTGAAAATAggctcttcaggcggt
YMR255W	gcgcataatttctactgttgtagatAAGACCTCTTTGAAAATATGttttttttTGATCCCTCCCATCACATGGACACTTTTAAGCACGTTccatcaacttggAGAGGAGCTTATCCTTCAACGTTTGAAGACCTCTTTGAAAATAggctcttcaggcggt
YMR255W	gcgcataatttctactgttgtagatAAGCAAAACGTGCTTAAAAGttttttttTGATCCCTCCCATCACATGGACACTTTTAAGCACGTTTTGCTTGAAGAGAccatcaacttggCTTCAACGTTTGAAGACCTCTTTGAAAATAggctcttcaggcggt
YGL161C	gcgcataatttctactgttgtagatAAAATATGCGCACGTCTATAttttttttTGAAAATATGCGCACGTCTATACACACAATACTTTTTATGACTAccatcaacttggACTTTATTCTGTCTATTGTTCAGGTTTATAATATTTggctcttcaggcggt
YGL161C	gcgcataatttctactgttgtagatAGGTTTATAATATTTTGAAAttttttttTGAAAATATGCGCACGTCTATACACACAATACTTTTTATGccatcaacttggGCATACTTTATTCTGTCTATTGTTCAGGTTTATAATATTTggctcttcaggcggt
YGL161C	gcgcataatttctactgttgtagatCGCTGCATACTTTATTCTGTttttttttTGAAAATATGCGCACGTCTATccatcaacttggTCATCGTTGTCGTTGCGCTGCATACTTTATTCTGTCTATTGTTCAGGTTTATAATATTTggctcttcaggcggt
YGL161C	gcgcataatttctactgttgtagatTGTGTATAGACGTGCGCATAttttttttTGAAAATATGCGCACGTCTATACACACAATACTTTTTATGccatcaacttggGCATACTTTATTCTGTCTATTGTTCAGGTTTATAATATTTggctcttcaggcggt
YDL212W	gcgcataatttctactgttgtagatAAAATATTATGGCCTATTTTttttttttTAGGCCATAATATTTTTAACATTTTCTCTTTTTGTCCCTCccatcaacttggCAAATCTAAAGGTGCTCAAAAGAGGAAGAACGCCAAAAAAggctcttcaggcggt
YDL212W	gcgcataatttctactgttgtagatGCGTTCTTCCTCTTTTGAGCttttttttTAGGCCATAATATTTTTAACATTTTCTccatcaacttggAAAAGAATGATAACAAATCTAAAGGTGCTCAAAAGAGGAAGAACGCCAAAAAAggctcttcaggcggt
YNL297C	gcgcataatttctactgttgtagatAAAATATTCGTCCATGCTTCttttttttTAGAAGCTGAAGCATGGACGAATATTTTTAAAAATCACGTccatcaacttggTAAAGTTTTGGAATTATCACTTGGATTTACGAAACTAGACggctcttcaggcggt
YNL297C	gcgcataatttctactgttgtagatAGCTTCTAGTCTAGTTTCGTttttttttTAGAAGCTGAAGCATGGACGAATATTTTTAAAAccatcaacttggTCCAAGATAAAGTTTTGGAATTATCACTTGGATTTACGAAACTAGACggctcttcaggcggt
YNL297C	gcgcataatttctactgttgtagatCGAAACTAGACTAGAAGCTGttttttttTAGAAGCTGAAGCATGGACGAATATTTTTAAAAATCACGTccatcaacttggTAAAGTTTTGGAATTATCACTTGGATTTACGAAACTAGACggctcttcaggcggt
YNL297C	gcgcataatttctactgttgtagatGATTTACGAAACTAGACTAGttttttttTAGAAGCTGAAGCATGGACGAATATTTTTAAAAATCACccatcaacttggGATAAAGTTTTGGAATTATCACTTGGATTTACGAAACTAGACggctcttcaggcggt
YNL297C	gcgcataatttctactgttgtagatGTCCATGCTTCAGCTTCTAGttttttttTAGAAGCTGAAGCATGGACGAATATTTTTAAAAATCACGTccatcaacttggTAAAGTTTTGGAATTATCACTTGGATTTACGAAACTAGACggctcttcaggcggt
YNL297C	gcgcataatttctactgttgtagatTCACTTGGATTTACGAAACTttttttttTAGAAGCTGAAGCATGGACGAATATTTTTAAccatcaacttggCCTCCAAGATAAAGTTTTGGAATTATCACTTGGATTTACGAAACTAGACggctcttcaggcggt
YKL190W	gcgcataatttctactgttgtagatAAAATATTGGCATACCATAAttttttttTAAGACTAGGGGACACTTCATTCATTTATGGTATGCCAATATTTTTAAGAccatcaacttggGCCAAGAGTCTGACATTGCAATACGATGTGggctcttcaggcggt
YKL190W	gcgcataatttctactgttgtagatCAATACGATGTGTAAGACTAttttttttTAAGACTAGGGGACACTTCATTCATTTATGGTATGCCAATccatcaacttggCACAGAAGTGGCCAAGAGTCTGACATTGCAATACGATGTGggctcttcaggcggt
YKL190W	gcgcataatttctactgttgtagatGCATACCATAAATGAATGAAttttttttTAAGACTAGGGGACACTTCATTCATTTATGGTATGCCAATATTTTTAAccatcaacttggTGGCCAAGAGTCTGACATTGCAATACGATGTGggctcttcaggcggt
YDR434W	gcgcataatttctactgttgtagatAAAATATTGGTAATTGTAGTttttttttTGAGTTGATAACTAAACTACAATTACCAATATTTTGAATGCATGTAGccatcaacttggAAATTACATGCTATTGATGGTGAAGATGAATTAggctcttcaggcggt
YDR434W	gcgcataatttctactgttgtagatATAACTAAACTACAATTACCttttttttTGAGTTGATAACTAAACTACAATTACCAATATTTTGAATGCATGTAGTGccatcaacttggATTACATGCTATTGATGGTGAAGATGAATTAggctcttcaggcggt
YDR434W	gcgcataatttctactgttgtagatATCTTCACCATCAATAGCATttttttttTGAGTTGATAACTAAACTACAATTACCccatcaacttggTAGAGTTGAAAGAGGCTCAAAAATTACATGCTATTGATGGTGAAGATGAATTAggctcttcaggcggt
YDR434W	gcgcataatttctactgttgtagatATGGTGAAGATGAATTATGAttttttttTGAGTTGATAACTAAACTACAATTACCAATATTTTGAAccatcaacttggGAGGCTCAAAAATTACATGCTATTGATGGTGAAGATGAATTAggctcttcaggcggt
YDR434W	gcgcataatttctactgttgtagatTAGTTTAGTTATCAACTCATttttttttTGAGTTGATAACTAAACTACAATTACCAATATTTTGAATGccatcaacttggGGCTCAAAAATTACATGCTATTGATGGTGAAGATGAATTAggctcttcaggcggt
YDR434W	gcgcataatttctactgttgtagatTCAACTCATAATTCATCTTCttttttttTGAGTTGATAACTAAACTACAATTACCAATATTccatcaacttggTGAAAGAGGCTCAAAAATTACATGCTATTGATGGTGAAGATGAATTAggctcttcaggcggt
YDR434W	gcgcataatttctactgttgtagatTGAGTTGATAACTAAACTACttttttttTGAGTTGATAACTAAACTACAATTACCAATATTTTGAATGCAccatcaacttggCTCAAAAATTACATGCTATTGATGGTGAAGATGAATTAggctcttcaggcggt
YFR052W	gcgcataatttctactgttgtagatAAAATATTGTGTAATATTTGttttttttTAATATTTGTATATATAATATGTGCACAAAATTACTACAAccatcaacttggAAAAGCAATGGATTATGCCATAAGTATTGAAAATATTGTGggctcttcaggcggt
YFR052W	gcgcataatttctactgttgtagatAATACTTATGGCATAATCCAttttttttTAATATTTGTATATATAATATGTccatcaacttggAAGACAAACATTATCGAAAAAGCAATGGATTATGCCATAAGTATTGAAAATATTGTGggctcttcaggcggt
YFR052W	gcgcataatttctactgttgtagatTAGTAATTTTGTGCACATATttttttttTAATATTTGTATATATAATATGTGCACAAAATTACTACAAAATAAACAAccatcaacttggGGATTATGCCATAAGTATTGAAAATATTGTGggctcttcaggcggt
YFR052W	gcgcataatttctactgttgtagatTATATACAAATATTACACAAttttttttTAATATTTGTATATATAATATGTGCACAAAATTACTACAAccatcaacttggAAAAGCAATGGATTATGCCATAAGTATTGAAAATATTGTGggctcttcaggcggt
YFR052W	gcgcataatttctactgttgtagatTCGAAAAAGCAATGGATTATttttttttTAATATTTGTATATATAATATccatcaacttggAAAAGACAAACATTATCGAAAAAGCAATGGATTATGCCATAAGTATTGAAAATATTGTGggctcttcaggcggt
YFR052W	gcgcataatttctactgttgtagatTGCACATATTATATATACAAttttttttTAATATTTGTATATATAATATGTGCACAAAATTACTACAAccatcaacttggAAAAGCAATGGATTATGCCATAAGTATTGAAAATATTGTGggctcttcaggcggt
YFR052W	gcgcataatttctactgttgtagatTGCCATAAGTATTGAAAATAttttttttTAATATTTGTATATATAATATGTGCACAAAccatcaacttggACATTATCGAAAAAGCAATGGATTATGCCATAAGTATTGAAAATATTGTGggctcttcaggcggt
YFR052W	gcgcataatttctactgttgtagatTGTAATATTTGTATATATAAttttttttTAATATTTGTATATATAATATGTGCACAAAATTACTACAAccatcaacttggAAAAGCAATGGATTATGCCATAAGTATTGAAAATATTGTGggctcttcaggcggt
YFR052W	gcgcataatttctactgttgtagatTTTTGTAGTAATTTTGTGCAttttttttTAATATTTGTATATATAATATGTGCACAAAATTACTACAAAATAAACAACccatcaacttggGATTATGCCATAAGTATTGAAAATATTGTGggctcttcaggcggt
YOR003W	gcgcataatttctactgttgtagatAAAATCAAAGCTACCAAAAAttttttttTAGCTTTGATTTTGAATTTAGGAGCACCCAGGAGATTTccatcaacttggTTAATATATAATGGGGGAGGTAAGAAATTGGATGGTTTTTGGggctcttcaggcggt
YOR003W	gcgcataatttctactgttgtagatAATTTAGGAGCACCCAGGAGttttttttTAGCTTTGATTTTGAATTTAGGAGCACCCAGGAGATTTTATTTTATTCTTccatcaacttggGGGGGAGGTAAGAAATTGGATGGTTTTTGGggctcttcaggcggt
YOR003W	gcgcataatttctactgttgtagatATTTTGAATTTAGGAGCACCttttttttTAGCTTTGATTTTGAATTTAGGAGCACCCAGGAGATTTTATTTTATTCTTccatcaacttggGGGGGAGGTAAGAAATTGGATGGTTTTTGGggctcttcaggcggt
YOR003W	gcgcataatttctactgttgtagatGTAGCTTTGATTTTGAATTTttttttttTAGCTTTGATTTTGAATTTAGGAGCACCCAGGAGATTTTATccatcaacttggATATATAATGGGGGAGGTAAGAAATTGGATGGTTTTTGGggctcttcaggcggt
YMR065W	gcgcataatttctactgttgtagatAAAATCAATCAATGAGCCAGttttttttTAACATTACCGATGTAACAATATATGAccatcaacttggCTCTTCTACTTTCAATTTATCTAGGAGCTAAGACTGGCTCATTGATTGATTTTggctcttcaggcggt
YMR065W	gcgcataatttctactgttgtagatACATTACCGATGTAACAATAttttttttTAACATTACCGATGTAACAATATATGAAAGCCTATATATACATAccatcaacttggTATCTAGGAGCTAAGACTGGCTCATTGATTGATTTTggctcttcaggcggt
YMR065W	gcgcataatttctactgttgtagatCATCGGTAATGTTAAAAATCttttttttTAACATTACCGATGTAACAATATATGAAAGCCTATATATccatcaacttggCAATTTATCTAGGAGCTAAGACTGGCTCATTGATTGATTTTggctcttcaggcggt
YMR065W	gcgcataatttctactgttgtagatCCGATGTAACAATATATGAAttttttttTAACATTACCGATGTAACAATATATGAAAGCCTATATATACATAGATGTAccatcaacttggGGAGCTAAGACTGGCTCATTGATTGATTTTggctcttcaggcggt
YMR065W	gcgcataatttctactgttgtagatTCTAGGAGCTAAGACTGGCTttttttttTAACATTACCGATGTAACAATATATGAccatcaacttggCTCTTCTACTTTCAATTTATCTAGGAGCTAAGACTGGCTCATTGATTGATTTTggctcttcaggcggt
YML102W	gcgcataatttctactgttgtagatAAAATCACAAATCGACTGGCttttttttTGATTTTTAATATATTTAATGCGGTACATAAGccatcaacttggAGTAGCGATAGTAAAAAGAGGCGCATACATCCTACGCCAGTCGATTTGggctcttcaggcggt
YML102W	gcgcataatttctactgttgtagatGGCATTCTTATGTACCGCATttttttttTGATTTTTAATATATTTAATGCGGTACATAAGAATGCCTAATCTAGTTTGccatcaacttggAGGCGCATACATCCTACGCCAGTCGATTTGggctcttcaggcggt
YML102W	gcgcataatttctactgttgtagatTGTACCGCATTAAATATATTttttttttTGATTTTTAATATATTTAATGCGGTACATAAGAATGCCTAccatcaacttggTAGTAAAAAGAGGCGCATACATCCTACGCCAGTCGATTTGggctcttcaggcggt
YLL026W	gcgcataatttctactgttgtagatAAAATCACACTATATTAAATttttttttTAATTTAATATAGTGTGATTTTTAAAAACTTTCGAACAAGccatcaacttggCGATAATGAGGACAGTATGGAAATTGATGATGACCTAGATggctcttcaggcggt
YLL026W	gcgcataatttctactgttgtagatAATTAATCTAGGTCATCATCttttttttTAATTTAATATAGTGTGATTTTTAAAAACTccatcaacttggTAGGTGATGACGATAATGAGGACAGTATGGAAATTGATGATGACCTAGATggctcttcaggcggt
YLL026W	gcgcataatttctactgttgtagatATCTAGGTCATCATCAATTTttttttttTAATTTAATATAGTGTGATTTTTAAAAccatcaacttggCGTTAGGTGATGACGATAATGAGGACAGTATGGAAATTGATGATGACCTAGATggctcttcaggcggt
YLL026W	gcgcataatttctactgttgtagatATGATGACCTAGATTAATTTttttttttTAATTTAATATAGTGTGATTTTTAAAAACTTTCGAACAAGccatcaacttggCGATAATGAGGACAGTATGGAAATTGATGATGACCTAGATggctcttcaggcggt
YLL026W	gcgcataatttctactgttgtagatATTTAATATAGTGTGATTTTttttttttTAATTTAATATAGTGTGATTTTTAAAAACTTTCGAACAAGAATCccatcaacttggAATGAGGACAGTATGGAAATTGATGATGACCTAGATggctcttcaggcggt
YLR251W	gcgcataatttctactgttgtagatAAAATCAGGATTTCTTATCCttttttttTAACTGGATAAGAAATCCTGATTTTGAAAATATTTGGAATccatcaacttggGAAAGACAAGGTACCTGTTCATTATCCACCCGTGGTCGAAggctcttcaggcggt
YLR251W	gcgcataatttctactgttgtagatAATTCCAAATATTTTCAAAAttttttttTAACTGGATAAGAAATCCTGATTTTGAAAATATTTGGAATTCAACTAGCAccatcaacttggGTACCTGTTCATTATCCACCCGTGGTCGAAggctcttcaggcggt
YLR251W	gcgcataatttctactgttgtagatATTATCCACCCGTGGTCGAAttttttttTAACTGGATAAGAAATCCTGATTTTGAAAATATTTccatcaacttggATGGAGAAAGACAAGGTACCTGTTCATTATCCACCCGTGGTCGAAggctcttcaggcggt
YLR251W	gcgcataatttctactgttgtagatTCCACCCGTGGTCGAATAACttttttttTAACTGGATAAGAAATCCTGATTTTGAAAATATTTGGAAccatcaacttggAGAAAGACAAGGTACCTGTTCATTATCCACCCGTGGTCGAAggctcttcaggcggt
YLR251W	gcgcataatttctactgttgtagatTCCAGTTATTCGACCACGGGttttttttTAACTGGATAAGAAATCCTGATTTTGAAAATATccatcaacttggTTATGGAGAAAGACAAGGTACCTGTTCATTATCCACCCGTGGTCGAAggctcttcaggcggt
YJR055W	gcgcataatttctactgttgtagatAAAATCATGCTAACAACGATttttttttTAAGAATTATCGTTGTTAGCATGATTTTTAAGATTGAGCAccatcaacttggTTGCCAGATTTTATTAGATAAATTAAATGCGGTGAAGAAAggctcttcaggcggt
YJR055W	gcgcataatttctactgttgtagatAATGCGGTGAAGAAATAAGAttttttttTAAGAATTATCGTTGTTAGCATGATTTTTAAGATTGAGCAccatcaacttggTTGCCAGATTTTATTAGATAAATTAAATGCGGTGAAGAAAggctcttcaggcggt
YJR055W	gcgcataatttctactgttgtagatCCAGATTTTATTAGATAAATttttttttTAAGAATTATCGTTGTTAGCATGATTTccatcaacttggCAATTGAGGAATTTTGCCAGATTTTATTAGATAAATTAAATGCGGTGAAGAAAggctcttcaggcggt
YJR152W	gcgcataatttctactgttgtagatAAAATCCAAATTTCAGATACttttttttTGAAATAGTGGTGAGATACACTGACATTAccatcaacttggGAGTTTTCTGATTTGACTGATTTTGAAAATCCAAATTTCAGATACACTTTAggctcttcaggcggt
YJR152W	gcgcataatttctactgttgtagatACTGATTTTGAAAATCCAAAttttttttTGAAATAGTGGTGAGATACACTGACATccatcaacttggTAGAGTTTTCTGATTTGACTGATTTTGAAAATCCAAATTTCAGATACACTTTAggctcttcaggcggt
YJR152W	gcgcataatttctactgttgtagatAGATACACTTTATGAAATAGttttttttTGAAATAGTGGTGAGATACACTGACATTATTGTTATCAGAccatcaacttggTTTGACTGATTTTGAAAATCCAAATTTCAGATACACTTTAggctcttcaggcggt
YJR152W	gcgcataatttctactgttgtagatTCTGATAACAATAATGTCAGttttttttTGAAATAGTGGTGAGATACACTGACATTATTGTTATCAGAGAAGAATATAccatcaacttggTTTGAAAATCCAAATTTCAGATACACTTTAggctcttcaggcggt
YJR152W	gcgcataatttctactgttgtagatTGAAATAGTGGTGAGATACAttttttttTGAAATAGTGGTGAGATACACTGACATTATTGTTATCAGAGAccatcaacttggTGACTGATTTTGAAAATCCAAATTTCAGATACACTTTAggctcttcaggcggt
YMR229C	gcgcataatttctactgttgtagatAAAATCCATCAGGAATTATTttttttttTAATTCCTGATGGATTTTTAACTGTAAAGTAATATAAATGccatcaacttggTGAGTATGTCGCTAGCCATGAATCTCAAAAAGCAGACGAAggctcttcaggcggt
YMR229C	gcgcataatttctactgttgtagatCAGTTAAAAATCCATCAGGAttttttttTAATTCCTGATGGATTTTTAACTGTAAAGTAATATAAATGccatcaacttggTGAGTATGTCGCTAGCCATGAATCTCAAAAAGCAGACGAAggctcttcaggcggt
YMR229C	gcgcataatttctactgttgtagatCTTTACAGTTAAAAATCCATttttttttTAATTCCTGATGGATTTTTAACTGTAAAGTAATATAAATGGccatcaacttggGAGTATGTCGCTAGCCATGAATCTCAAAAAGCAGACGAAggctcttcaggcggt
YMR229C	gcgcataatttctactgttgtagatGCCATTTATATTACTTTACAttttttttTAATTCCTGATGGATTTTTAACTGTAAAGTAATATAAATGGCTAAGTTTGccatcaacttggGCTAGCCATGAATCTCAAAAAGCAGACGAAggctcttcaggcggt
YLL060C	gcgcataatttctactgttgtagatAAAATCCTCGTAAAGTGGCTttttttttTAAAGTGGCTACTTGAGACAAGTTTTGCGTGGTACGTGGAccatcaacttggCAGCGTGAAGAAACTGCTAGAAATCCGTTCAAAATCCTCGggctcttcaggcggt
YLL060C	gcgcataatttctactgttgtagatAACGGATTTCTAGCAGTTTCttttttttTAAAGTGGCTACTTGAGACAAGTTccatcaacttggGAATGCAACAGCGCCCCAGCGTGAAGAAACTGCTAGAAATCCGTTCAAAATCCTCGggctcttcaggcggt
YLL060C	gcgcataatttctactgttgtagatAGACAAGTTTTGCGTGGTACttttttttTAAAGTGGCTACTTGAGACAAGTTTTGCGTGGTACGTGGAAACTATATAAccatcaacttggAAACTGCTAGAAATCCGTTCAAAATCCTCGggctcttcaggcggt
YLL060C	gcgcataatttctactgttgtagatCACGTACCACGCAAAACTTGttttttttTAAAGTGGCTACTTGAGACAAGTTTTGCGTGGTACGTGGAAACTATATAAccatcaacttggAAACTGCTAGAAATCCGTTCAAAATCCTCGggctcttcaggcggt
YOL065C	gcgcataatttctactgttgtagatAAAATCCTGTAAAGTGATCTttttttttTAAAGTGATCTGGGCTGTCAGGCTAGAAGTTTTTCATTTAccatcaacttggATTAGGTTCTTTACTATTATATTTACTATTAAAAATCCTGggctcttcaggcggt
YOL065C	gcgcataatttctactgttgtagatAGACATAAATGAAAAACTTCttttttttTAAAGTGATCTGGGCTGTCAGGCTAGAAGTTTTTCATTTATGTCTGAAACccatcaacttggTTACTATTATATTTACTATTAAAAATCCTGggctcttcaggcggt
[truncated: 25,641 more rows]
