# Supplementary material for: Pooled clone collections by multiplexed CRISPR-Cas12a-assisted gene tagging in yeast
Source: Nat Commun. 2019 Jul 4;10:2960. doi: 10.1038/s41467-019-10816-7 (PMC6609715; doi:10.1038/s41467-019-10816-7)
Supplement: Supplementary file 7 — Source Data [file 41467_2019_10816_MOESM7_ESM.zip]

Archive with 31 entries (30 files):
- Source_Data-Sup_Figure_10.zip
- __MACOSX/
- __MACOSX/._Source_Data-Sup_Figure_10.zip
- Source_Data-Sup_Figure_5.zip
- __MACOSX/._Source_Data-Sup_Figure_5.zip
- Source_Data-Figure_4.zip
- __MACOSX/._Source_Data-Figure_4.zip
- Source_Data-Figure_5.zip
- __MACOSX/._Source_Data-Figure_5.zip
- Source_Data-Sup_Figure_4.zip
- __MACOSX/._Source_Data-Sup_Figure_4.zip
- Source_Data-Sup_Figure_3.zip
- __MACOSX/._Source_Data-Sup_Figure_3.zip
- Source_Data-Description.docx
- __MACOSX/._Source_Data-Description.docx
- Source_Data-Figure_3.zip
- __MACOSX/._Source_Data-Figure_3.zip
- Source_Data-Sup_Figure_2.zip
- __MACOSX/._Source_Data-Sup_Figure_2.zip
- Source_Data-Figure_1.zip
- __MACOSX/._Source_Data-Figure_1.zip
- Source_Data-Description.txt
- __MACOSX/._Source_Data-Description.txt
- Source_Data-Sup_Figure_1.zip
- __MACOSX/._Source_Data-Sup_Figure_1.zip
- Source_Data-Sup_Table_3.zip
- __MACOSX/._Source_Data-Sup_Table_3.zip
- Source_Data-Sup_Figure_9.zip
- __MACOSX/._Source_Data-Sup_Figure_9.zip
- Source_Data-Sup_Figure_8.zip
- __MACOSX/._Source_Data-Sup_Figure_8.zip
