# Supplementary material for: Pooled clone collections by multiplexed CRISPR-Cas12a-assisted gene tagging in yeast
Source: Nat Commun. 2019 Jul 4;10:2960. doi: 10.1038/s41467-019-10816-7 (PMC6609715; doi:10.1038/s41467-019-10816-7)
Supplement: Supplementary file 7 — Source Data [file 41467_2019_10816_MOESM7_ESM.zip › Source_Data-Description.txt]

SOURCE DATA for Buchmuller and Herbst et al. "Pooled clone collections by multiplexed CRISPR-Cas12a-assisted gene tagging in yeast"

CONTENTS
Figure 1b. Table with raw counts is provided. 
Figure 1c. Original high-resolution images of plates and original uncropped fluorescence microscopy images are provided as stacks. 
Figure 1d. Table with counts is provided.

Figure 3b, 3c, 3e. Table with number of occurrences is provided. Note: Column “certain” indicates whether the respective entity is a member of the lower 25% by copy number (light gray in Fig. 3b–c).
Figure 3d. Table with read counts after thresholding is provided. 
Figure 3f. Table with read counts after thresholding is provided. 
Figure 3g. Original high-resolution fluorescence microscopy and bright-field images are provided. 
Figure 3h. Table with number of occurrences is provided. 
Figure 3i. Table with number of occurrences is provided. 

Figure 4a. Table with thresholded/down-sampled read counts is provided. The file also contains information about the reference it was aligned to and its CIGAR string. 
Figure 4b. The original high-resolution microscopy images are provided as stack with bright-field, short and long exposure time. Examples “cytosol”, “mitochondria”, and “cell periphery” are crops from Well H08, “nucleus”, and “nuclear periphery” from Well H10.
Figure 4c. Table with read counts after thresholding is provided.
Figure 4d. See Supplementary Fig. 8.

Figure 5b, 5c. Table with UMI counts by library, tagged ORF and the tagging oligonucleotide is provided. Note that the figure summarizes UMI counts by ORF. 
Figure 5d. The recorded FACS data is provided.
Figure 5e. The source code and data to create this graph with R is provided. 
Figure 5f. The source code and data to create this graph with R is provided. 
Figure 5g. The original high-resolution microscopy images are provided as stack.

Supplementary Fig. 1. The source code and data to create this graph with R is provided.

Supplementary Fig. 2. Original high-resolution images are provided.

Supplementary Fig. 3a. Original high-resolution images are provided as stack. The original file to quantitate clone numbers is provided.
Supplementary Fig. 3b. Original high-resolution images are provided.
Supplementary Fig. 3c. Original full blot is provided in high-resolution. In addition, the bright-field image showing the marker (BioRad Precision Plus Protein Dual Color Standard) is provided.

1:	Marker (BioRad Precision Plus Protein Dual Color Standard)
2:	YBeB500 (FnCas12a-NLS-3xHA) in YP + 2% (w/v) galactose + 2% (w/v) raffinose
3:	YBeB500 (FnCas12a-NLS-3xHA) in YPD
4:	YBeB600 (LbCas12a-NLS-3xHA) in YP + 2% (w/v) galactose + 2% (w/v) raffinose
5:	YBeB600 (LbCas12a-NLS-3xHA) in YPD
6:	YBeB700 (AsCas12a-NLS-3xHA) in YP + 2% (w/v) galactose + 2% (w/v) raffinose
7:	YBeB700 (AsCas12a-NLS-3xHA) in YPD
8:	YBeB800 (MbCas12a-NLS-3xHA) in YP + 2% (w/v) galactose + 2% (w/v) raffinose
9:	YBeB800 (MbCas12a-NLS-3xHA) in YPD
10–15: not shown

Supplementary Fig. 4. The source code and data to create this graph with R is provided.

Supplementary Fig. 5a. Original full gel is provided in high-resolution. The cropped image shows lanes 1–5 thereof.
Supplementary Fig. 5b. Original full gel is provided in high-resolution. The cropped image shows lanes 1–3 thereof.
Supplementary Fig. 5c. Original full gel is provided in high-resolution. The cropped image shows lanes 1–3 thereof.
Supplementary Fig. 5d. Original full gel is provided in high-resolution. The cropped image shows lanes 1–3 thereof.

Supplementary Fig. 8b. The source code and data to create this graph with R is provided. 

Supplementary Fig. 9a. The source code and data to create this graph with R is provided. 

Supplementary Fig. 10. The source code and data to create this graph with R is provided. 

Supplementary Table 3. The sequencing report (MinION) and the processed read counts thereof are provided.
